# Supplementary material for: Tunable Charge Transport Properties Through Precise π‐Stacking Modulation in Isostructural Porous Molecular Conductors
Source: Angew Chem Int Ed Engl. 2025 Dec 31;65(7):e15533. doi: 10.1002/anie.202515533 (PMC12887638; doi:10.1002/anie.202515533)
Supplement: Supplementary file 2 — Supporting Information [file ANIE-65-e15533-s002.zip]

Archive with 3 entries (3 files):
- 241124_ZnI2_exp_4605_sq.cif
- 241124_ZnBr2_sq.cif
- 241124_ZnCl2_exp_470_sq.cif
