# Supplementary material for: Tunable Charge Transport Properties Through Precise π‐Stacking Modulation in Isostructural Porous Molecular Conductors
Source: Angew Chem Int Ed Engl. 2025 Dec 31;65(7):e15533. doi: 10.1002/anie.202515533 (PMC12887638; doi:10.1002/anie.202515533)
Supplement: Supplementary file 2 — Supporting Information [file ANIE-65-e15533-s002.zip › 241124_ZnI2_exp_4605_sq.cif]

data_exp_4605_sq
# start Validation Reply Form
_vrf_PLAT250_ALERT_2_B
;
PROBLEM: Large U3/U1 Ratio for <U(i,j)> Tensor(Resd 1) 5.5 Note
RESPONSE: The water molecule O6 coordinated to Zn ion shows a large U3/U1 ratio, despite being modeled as a disordered site with split positions and refined occupancies. This residual anisotropy is attributed to dynamic motion and incomplete localization of the oxygen atom within the electron density, which is common for terminal or loosely bound solvent molecules. The coordination environment around Zn ion remains chemically reasonable, and this anisotropy does not compromise the overall structural integrity.
;
# end Validation Reply Form

_audit_creation_date               2024-11-24
_audit_creation_method
;
Olex2 1.5
(compiled 2024.02.16 svn.r378c4104 for OlexSys, GUI svn.r6928)
;
_shelx_SHELXL_version_number       '2019/2'
_audit_contact_author_address      ?
_audit_contact_author_email        ?
_audit_contact_author_name         ''
_audit_contact_author_phone        ?
_publ_contact_author_id_orcid      ?
_publ_section_references
;
Dolomanov, O.V., Bourhis, L.J., Gildea, R.J, Howard, J.A.K. & Puschmann, H.
 (2009), J. Appl. Cryst. 42, 339-341.

Sheldrick, G.M. (2015). Acta Cryst. C71, 3-8.
;
_chemical_name_common              ?
_chemical_name_systematic          ?
_chemical_formula_moiety           'C48 H24 I4 N8 O8 Zn2, C24 H12 N4 O8 Zn'
_chemical_formula_sum              'C72 H36 I4 N12 O16 Zn3'
_chemical_formula_weight           2028.84
_chemical_melting_point            ?
loop_
  _atom_type_symbol
  _atom_type_description
  _atom_type_scat_dispersion_real
  _atom_type_scat_dispersion_imag
  _atom_type_scat_source
 'C' 'C' 0.0033 0.0016 'International Tables Vol C Tables 4.2.6.8 and 6.1.1.4'
 'H' 'H' 0.0000 0.0000 'International Tables Vol C Tables 4.2.6.8 and 6.1.1.4'
 'I' 'I' -0.4742 1.8119 'International Tables Vol C Tables 4.2.6.8 and 6.1.1.4'
 'N' 'N' 0.0061 0.0033 'International Tables Vol C Tables 4.2.6.8 and 6.1.1.4'
 'O' 'O' 0.0106 0.0060 'International Tables Vol C Tables 4.2.6.8 and 6.1.1.4'
 'Zn' 'Zn' 0.2839 1.4301 'International Tables Vol C Tables 4.2.6.8 and 6.1.1.4'

_shelx_space_group_comment
;
The symmetry employed for this shelxl refinement is uniquely defined
by the following loop, which should always be used as a source of
symmetry information in preference to the above space-group names.
They are only intended as comments.
;
_space_group_crystal_system        'orthorhombic'
_space_group_IT_number             67
_space_group_name_H-M_alt          'C m m e'
_space_group_name_Hall             '-C 2b 2'
loop_
  _space_group_symop_operation_xyz
 'x, y, z'
 '-x, -y+1/2, z'
 '-x, y+1/2, -z'
 'x, -y, -z'
 'x+1/2, y+1/2, z'
 '-x+1/2, -y+1, z'
 '-x+1/2, y+1, -z'
 'x+1/2, -y+1/2, -z'
 '-x, -y, -z'
 'x, y-1/2, -z'
 'x, -y-1/2, z'
 '-x, y, z'
 '-x+1/2, -y+1/2, -z'
 'x+1/2, y, -z'
 'x+1/2, -y, z'
 '-x+1/2, y+1/2, z'

_cell_length_a                     32.3760(13)
_cell_length_b                     39.5596(15)
_cell_length_c                     9.5701(6)
_cell_angle_alpha                  90
_cell_angle_beta                   90
_cell_angle_gamma                  90
_cell_volume                       12257.2(10)
_cell_formula_units_Z              4
_cell_measurement_reflns_used      10944
_cell_measurement_temperature      120(2)
_cell_measurement_theta_max        29.2020
_cell_measurement_theta_min        3.0010
_shelx_estimated_absorpt_T_max     0.960
_shelx_estimated_absorpt_T_min     0.614
_exptl_absorpt_coefficient_mu      1.635
_exptl_absorpt_correction_T_max    1.00000
_exptl_absorpt_correction_T_min    0.64627
_exptl_absorpt_correction_type     multi-scan
_exptl_absorpt_process_details     ?
_exptl_absorpt_special_details     ?
_exptl_crystal_colour              black
_exptl_crystal_colour_lustre       black
_exptl_crystal_density_diffrn      1.099
_exptl_crystal_density_meas        ?
_exptl_crystal_density_method      ?
_exptl_crystal_description         rectangular-prism
_exptl_crystal_F_000               3928
_exptl_crystal_size_max            0.331
_exptl_crystal_size_mid            0.060
_exptl_crystal_size_min            0.025
_exptl_transmission_factor_max     ?
_exptl_transmission_factor_min     ?
_diffrn_reflns_av_R_equivalents    0.0416
_diffrn_reflns_av_unetI/netI       0.0337
_diffrn_reflns_Laue_measured_fraction_full  0.999
_diffrn_reflns_Laue_measured_fraction_max  0.897
_diffrn_reflns_limit_h_max         43
_diffrn_reflns_limit_h_min         -40
_diffrn_reflns_limit_k_max         52
_diffrn_reflns_limit_k_min         -46
_diffrn_reflns_limit_l_max         11
_diffrn_reflns_limit_l_min         -13
_diffrn_reflns_number              37322
_diffrn_reflns_point_group_measured_fraction_full  0.999
_diffrn_reflns_point_group_measured_fraction_max  0.897
_diffrn_reflns_theta_full          25.242
_diffrn_reflns_theta_max           29.721
_diffrn_reflns_theta_min           2.364
_diffrn_ambient_temperature        120(2)
_diffrn_detector_area_resol_mean   ?
_diffrn_measured_fraction_theta_full  0.999
_diffrn_measured_fraction_theta_max  0.897
_diffrn_measurement_device_type    'XtaLAB AFC12 (RINC): Kappa single'
_diffrn_measurement_method         '\w scans'
_diffrn_radiation_type             MoK\a
_diffrn_radiation_wavelength       0.71073
_diffrn_source                     'Rotating-anode X-ray tube'
_reflns_Friedel_coverage           0.000
_reflns_Friedel_fraction_full      .
_reflns_Friedel_fraction_max       .
_reflns_number_gt                  5698
_reflns_number_total               8071
_reflns_special_details
;
 Reflections were merged by SHELXL according to the crystal
 class for the calculation of statistics and refinement.
 
 Structure factors included contributions from the .fab file.
 
 _reflns_Friedel_fraction is defined as the number of unique
 Friedel pairs measured divided by the number that would be
 possible theoretically, ignoring centric projections and
 systematic absences.
;
_reflns_threshold_expression       'I > 2\s(I)'
_computing_cell_refinement         ?
_computing_data_collection         ?
_computing_data_reduction          ?
_computing_molecular_graphics      'Olex2 1.5 (Dolomanov et al., 2009)'
_computing_publication_material    'Olex2 1.5 (Dolomanov et al., 2009)'
_computing_structure_refinement    'SHELXL 2019/2 (Sheldrick, 2015)'
_computing_structure_solution      'SHELXT 2018/2 (Sheldrick, 2018)'
_refine_diff_density_max           1.170
_refine_diff_density_min           -1.932
_refine_diff_density_rms           0.145
_refine_ls_extinction_coef         .
_refine_ls_extinction_method       none
_refine_ls_goodness_of_fit_ref     1.096
_refine_ls_hydrogen_treatment      constr
_refine_ls_matrix_type             full
_refine_ls_number_parameters       266
_refine_ls_number_reflns           8071
_refine_ls_number_restraints       0
_refine_ls_R_factor_all            0.1064
_refine_ls_R_factor_gt             0.0881
_refine_ls_restrained_S_all        1.096
_refine_ls_shift/su_max            0.001
_refine_ls_shift/su_mean           0.000
_refine_ls_structure_factor_coef   Fsqd
_refine_ls_weighting_details      
 'w=1/[\s^2^(Fo^2^)+(0.1296P)^2^+113.4150P] where P=(Fo^2^+2Fc^2^)/3'
_refine_ls_weighting_scheme        calc
_refine_ls_wR_factor_gt            0.2683
_refine_ls_wR_factor_ref           0.2821
_refine_special_details            ?
_olex2_refinement_description
;
1. Fixed Uiso
 At 1.2 times of:
  All C(H) groups
2. Others
 Sof(O5)=Sof(O4)=0.5*(1-FVAR(2))
 Sof(O6)=Sof(O7)=0.5*FVAR(2)
3.a Aromatic/amide H refined with riding coordinates:
 C19(H19), C12(H12), C1(H1), C11(H11), C2(H2), C4(H4), C5(H5), C14(H14),
 C13(H13)
;
_atom_sites_solution_hydrogens     geom
_atom_sites_solution_primary       ?
_atom_sites_solution_secondary     ?
loop_
  _atom_site_label
  _atom_site_type_symbol
  _atom_site_fract_x
  _atom_site_fract_y
  _atom_site_fract_z
  _atom_site_U_iso_or_equiv
  _atom_site_adp_type
  _atom_site_occupancy
  _atom_site_site_symmetry_order
  _atom_site_calc_flag
  _atom_site_refinement_flags_posn
  _atom_site_refinement_flags_adp
  _atom_site_refinement_flags_occupancy
  _atom_site_disorder_assembly
  _atom_site_disorder_group
 I1 I 0.500000 0.32370(3) 0.84463(16) 0.1173(5) Uani 1 2 d S T P . .
 I2 I 0.500000 0.33952(3) 0.37915(14) 0.1083(4) Uani 1 2 d S T P . .
 Zn2 Zn 0.750000 0.250000 1.000000 0.0504(4) Uani 1 4 d S T P . .
 Zn1 Zn 0.500000 0.36250(2) 0.63033(15) 0.0552(4) Uani 1 2 d S T P . .
 O2 O 0.69269(11) 0.40440(9) 0.6496(4) 0.0378(8) Uani 1 1 d . . . . .
 O3 O 0.67935(12) 0.41063(8) 1.0116(5) 0.0424(9) Uani 1 1 d . . . . .
 O1 O 0.61994(11) 0.50292(10) 0.6757(5) 0.0441(10) Uani 1 1 d . . . . .
 N1 N 0.54957(13) 0.39455(11) 0.6471(5) 0.0369(10) Uani 1 1 d . . . . .
 N2 N 0.65720(13) 0.45422(11) 0.6634(5) 0.0362(10) Uani 1 1 d . . . . .
 N4 N 0.750000 0.41132(12) 1.000000 0.0343(13) Uani 1 2 d S T P . .
 C18 C 0.750000 0.48199(13) 1.000000 0.0297(14) Uani 1 2 d S T P . .
 N3 N 0.750000 0.30419(15) 1.000000 0.060(2) Uani 1 2 d S T P A .
 C7 C 0.73238(15) 0.45474(12) 0.6640(6) 0.0325(10) Uani 1 1 d . . . . .
 C16 C 0.71156(17) 0.42754(11) 1.0034(6) 0.0352(11) Uani 1 1 d . . . . .
 C9 C 0.69305(14) 0.50853(12) 0.6656(6) 0.0335(11) Uani 1 1 d . . . . .
 C17 C 0.71214(14) 0.46470(10) 0.9995(5) 0.0283(9) Uani 1 1 d . . . . .
 C6 C 0.69397(14) 0.43547(12) 0.6588(6) 0.0312(10) Uani 1 1 d . . . . .
 C8 C 0.73091(13) 0.49066(11) 0.6653(5) 0.0289(10) Uani 1 1 d . . . . .
 C19 C 0.67489(14) 0.48230(10) 1.0004(6) 0.0302(10) Uani 1 1 d . . . . .
 H19 H 0.649484 0.470291 1.001500 0.036 Uiso 1 1 calc R U . . .
 C12 C 0.80757(15) 0.45650(12) 0.6669(6) 0.0340(11) Uani 1 1 d . . . . .
 H12 H 0.833180 0.444791 0.668514 0.041 Uiso 1 1 calc R U . . .
 C1 C 0.55766(15) 0.41720(14) 0.5462(7) 0.0402(12) Uani 1 1 d . . . . .
 H1 H 0.539046 0.418978 0.469791 0.048 Uiso 1 1 calc R U . . .
 C11 C 0.77034(13) 0.43833(12) 0.6658(6) 0.0325(11) Uani 1 1 d . . . . .
 H11 H 0.771102 0.414329 0.666239 0.039 Uiso 1 1 calc R U . . .
 C10 C 0.65392(16) 0.48977(13) 0.6691(6) 0.0353(11) Uani 1 1 d . . . . .
 C3 C 0.61954(14) 0.43506(13) 0.6604(6) 0.0327(10) Uani 1 1 d . . . . .
 C2 C 0.59216(15) 0.43817(14) 0.5489(6) 0.0366(11) Uani 1 1 d . . . . .
 H2 H 0.596901 0.454172 0.476628 0.044 Uiso 1 1 calc R U . . .
 C4 C 0.61135(16) 0.41215(15) 0.7666(7) 0.0427(13) Uani 1 1 d . . . . .
 H4 H 0.629718 0.409732 0.843376 0.051 Uiso 1 1 calc R U . . .
 C5 C 0.57582(17) 0.39294(15) 0.7579(8) 0.0479(15) Uani 1 1 d . . . . .
 H5 H 0.569432 0.377977 0.832461 0.057 Uiso 1 1 calc R U . . .
 C15 C 0.750000 0.37439(15) 1.000000 0.0409(19) Uani 1 2 d S T P . .
 C14 C 0.7340(2) 0.35698(13) 0.8885(8) 0.0571(19) Uani 1 1 d . . . . .
 H14 H 0.722524 0.368586 0.810730 0.069 Uiso 1 1 calc R U . . .
 C13 C 0.7349(3) 0.32188(13) 0.8927(9) 0.063(2) Uani 1 1 d . . . . .
 H13 H 0.724246 0.309797 0.814927 0.075 Uiso 1 1 calc R U . A .
 O6 O 0.8068(7) 0.250000 1.120(3) 0.168(19) Uani 0.65(3) 2 d S T P A 1
 O5 O 0.8120(9) 0.250000 0.947(3) 0.075(11) Uani 0.35(3) 2 d S T P A 2
 O7 O 0.7836(8) 0.250000 0.826(2) 0.119(10) Uani 0.65(3) 2 d S T P A 1
 O4 O 0.7629(9) 0.250000 1.2213(19) 0.061(10) Uani 0.35(3) 2 d S T P A 2

loop_
  _atom_site_aniso_label
  _atom_site_aniso_U_11
  _atom_site_aniso_U_22
  _atom_site_aniso_U_33
  _atom_site_aniso_U_23
  _atom_site_aniso_U_13
  _atom_site_aniso_U_12
 I1 0.0562(5) 0.0781(6) 0.2176(14) 0.0891(7) 0.000 0.000
 I2 0.1032(8) 0.0756(6) 0.1462(10) -0.0555(6) 0.000 0.000
 Zn2 0.0471(7) 0.0103(5) 0.0937(11) 0.000 -0.0203(8) 0.000
 Zn1 0.0206(4) 0.0272(5) 0.1179(10) 0.0036(5) 0.000 0.000
 O2 0.0279(17) 0.0265(17) 0.059(2) 0.0038(16) -0.0084(16) -0.0012(13)
 O3 0.0399(19) 0.0153(15) 0.072(3) 0.0118(16) -0.0191(19) -0.0082(13)
 O1 0.0221(16) 0.0313(18) 0.079(3) 0.0062(19) 0.0055(18) -0.0012(14)
 N1 0.0204(18) 0.033(2) 0.057(3) -0.0007(19) 0.0022(18) -0.0010(15)
 N2 0.0229(18) 0.026(2) 0.060(3) 0.0050(19) -0.0073(19) 0.0006(15)
 N4 0.033(3) 0.007(2) 0.063(4) 0.000 -0.007(3) 0.000
 C18 0.039(3) 0.007(3) 0.043(4) 0.000 0.008(3) 0.000
 N3 0.064(5) 0.014(3) 0.101(6) 0.000 -0.047(5) 0.000
 C7 0.024(2) 0.029(2) 0.045(3) 0.002(2) -0.006(2) 0.0049(18)
 C16 0.044(3) 0.0099(18) 0.052(3) 0.0057(19) -0.019(2) -0.0038(17)
 C9 0.018(2) 0.029(2) 0.054(3) 0.008(2) 0.006(2) 0.0052(16)
 C17 0.030(2) 0.0125(17) 0.043(2) 0.0040(18) -0.007(2) -0.0031(15)
 C6 0.020(2) 0.026(2) 0.048(3) 0.005(2) -0.0087(19) 0.0045(16)
 C8 0.0179(19) 0.026(2) 0.043(3) 0.0028(19) -0.0063(18) 0.0009(16)
 C19 0.028(2) 0.016(2) 0.046(3) 0.0130(19) -0.012(2) -0.0054(16)
 C12 0.022(2) 0.028(2) 0.052(3) 0.002(2) -0.004(2) 0.0000(17)
 C1 0.020(2) 0.042(3) 0.059(3) 0.004(2) -0.005(2) -0.0040(19)
 C11 0.0171(19) 0.020(2) 0.061(3) -0.004(2) -0.010(2) 0.0022(15)
 C10 0.029(2) 0.031(2) 0.047(3) 0.008(2) -0.011(2) 0.0040(18)
 C3 0.020(2) 0.029(2) 0.049(3) 0.005(2) -0.005(2) -0.0016(17)
 C2 0.023(2) 0.037(3) 0.050(3) 0.003(2) -0.002(2) 0.0013(19)
 C4 0.027(2) 0.040(3) 0.062(4) 0.013(3) -0.006(2) -0.007(2)
 C5 0.030(3) 0.039(3) 0.074(4) 0.016(3) 0.000(3) -0.002(2)
 C15 0.047(4) 0.008(3) 0.067(5) 0.000 -0.027(4) 0.000
 C14 0.074(4) 0.019(2) 0.078(5) 0.001(3) -0.045(4) 0.003(2)
 C13 0.083(5) 0.015(2) 0.090(5) -0.004(3) -0.039(4) -0.001(3)
 O6 0.15(2) 0.036(7) 0.32(4) 0.000 -0.16(3) 0.000
 O5 0.11(2) 0.035(10) 0.08(2) 0.000 0.029(17) 0.000
 O7 0.19(3) 0.070(10) 0.101(14) 0.000 0.036(16) 0.000
 O4 0.13(3) 0.014(7) 0.045(10) 0.000 -0.028(11) 0.000

_geom_special_details
;
 All esds (except the esd in the dihedral angle between two l.s. planes)
 are estimated using the full covariance matrix.  The cell esds are taken
 into account individually in the estimation of esds in distances, angles
 and torsion angles; correlations between esds in cell parameters are only
 used when they are defined by crystal symmetry.  An approximate (isotropic)
 treatment of cell esds is used for estimating esds involving l.s. planes.
;
loop_
  _geom_bond_atom_site_label_1
  _geom_bond_atom_site_label_2
  _geom_bond_distance
  _geom_bond_site_symmetry_2
  _geom_bond_publ_flag
 I1 Zn1 2.5617(16) . ?
 I2 Zn1 2.5699(18) . ?
 Zn2 N3 2.144(6) 13_657 ?
 Zn2 N3 2.144(6) . ?
 Zn2 O6 2.166(16) . ?
 Zn2 O6 2.166(16) 13_657 ?
 Zn2 O5 2.07(3) . ?
 Zn2 O5 2.07(3) 13_657 ?
 Zn2 O7 1.989(18) . ?
 Zn2 O7 1.989(18) 13_657 ?
 Zn2 O4 2.158(17) . ?
 Zn2 O4 2.158(17) 13_657 ?
 Zn1 N1 2.052(4) 12_655 ?
 Zn1 N1 2.052(4) . ?
 O2 C6 1.233(6) . ?
 O3 C16 1.241(6) . ?
 O1 C10 1.219(6) . ?
 N1 C1 1.343(7) . ?
 N1 C5 1.361(8) . ?
 N2 C6 1.403(6) . ?
 N2 C10 1.412(6) . ?
 N2 C3 1.436(6) . ?
 N4 C16 1.400(6) 7_647 ?
 N4 C16 1.401(6) . ?
 N4 C15 1.461(7) . ?
 C18 C18 1.425(10) 6_655 ?
 C18 C17 1.404(5) . ?
 C18 C17 1.404(5) 7_647 ?
 N3 C13 1.335(7) . ?
 N3 C13 1.335(8) 7_647 ?
 C7 C6 1.459(7) . ?
 C7 C8 1.422(6) . ?
 C7 C11 1.390(6) . ?
 C16 C17 1.471(5) . ?
 C9 C8 1.415(6) . ?
 C9 C12 1.384(7) 6_655 ?
 C9 C10 1.468(7) . ?
 C17 C19 1.392(6) . ?
 C8 C8 1.440(9) 6_655 ?
 C19 C19 1.401(8) 4_567 ?
 C19 H19 0.9500 . ?
 C12 H12 0.9500 . ?
 C12 C11 1.403(6) . ?
 C1 H1 0.9500 . ?
 C1 C2 1.392(7) . ?
 C11 H11 0.9500 . ?
 C3 C2 1.393(7) . ?
 C3 C4 1.388(8) . ?
 C2 H2 0.9500 . ?
 C4 H4 0.9500 . ?
 C4 C5 1.381(7) . ?
 C5 H5 0.9500 . ?
 C15 C14 1.372(7) 7_647 ?
 C15 C14 1.372(7) . ?
 C14 H14 0.9500 . ?
 C14 C13 1.389(7) . ?
 C13 H13 0.9500 . ?

loop_
  _geom_angle_atom_site_label_1
  _geom_angle_atom_site_label_2
  _geom_angle_atom_site_label_3
  _geom_angle
  _geom_angle_site_symmetry_1
  _geom_angle_site_symmetry_3
  _geom_angle_publ_flag
 N3 Zn2 N3 180.0 . 13_657 ?
 N3 Zn2 O6 90.000(1) . 13_657 ?
 N3 Zn2 O6 90.000(6) . . ?
 N3 Zn2 O6 90.000(1) 13_657 . ?
 N3 Zn2 O6 90.000(6) 13_657 13_657 ?
 N3 Zn2 O4 90.000(1) 13_657 . ?
 N3 Zn2 O4 90.000(2) 13_657 13_657 ?
 N3 Zn2 O4 90.000(1) . 13_657 ?
 N3 Zn2 O4 90.000(2) . . ?
 O6 Zn2 O6 180.0 . 13_657 ?
 O5 Zn2 N3 90.000(3) 13_657 . ?
 O5 Zn2 N3 90.000(3) . . ?
 O5 Zn2 O4 93.1(11) 13_657 13_657 ?
 O5 Zn2 O4 86.9(11) 13_657 . ?
 O5 Zn2 O4 86.9(11) . 13_657 ?
 O5 Zn2 O4 93.1(11) . . ?
 O7 Zn2 N3 90.000(2) 13_657 . ?
 O7 Zn2 N3 90.000(2) 13_657 13_657 ?
 O7 Zn2 N3 90.000(2) . . ?
 O7 Zn2 N3 90.000(2) . 13_657 ?
 O7 Zn2 O6 91.2(12) 13_657 . ?
 O7 Zn2 O6 88.8(12) . . ?
 O7 Zn2 O6 88.8(12) 13_657 13_657 ?
 O7 Zn2 O6 91.2(12) . 13_657 ?
 O7 Zn2 O5 42.7(10) 13_657 13_657 ?
 O7 Zn2 O5 137.3(10) . 13_657 ?
 O7 Zn2 O7 180.0 . 13_657 ?
 O7 Zn2 O4 135.7(10) 13_657 13_657 ?
 O7 Zn2 O4 44.3(10) . 13_657 ?
 O4 Zn2 O4 180.0 13_657 . ?
 I1 Zn1 I2 122.47(6) . . ?
 N1 Zn1 I1 107.93(14) 12_655 . ?
 N1 Zn1 I1 107.93(14) . . ?
 N1 Zn1 I2 106.95(14) . . ?
 N1 Zn1 I2 106.95(14) 12_655 . ?
 N1 Zn1 N1 102.9(2) 12_655 . ?
 C1 N1 Zn1 120.6(4) . . ?
 C1 N1 C5 118.0(5) . . ?
 C5 N1 Zn1 121.4(4) . . ?
 C6 N2 C10 126.2(4) . . ?
 C6 N2 C3 116.2(4) . . ?
 C10 N2 C3 117.6(4) . . ?
 C16 N4 C16 125.5(5) 7_647 . ?
 C16 N4 C15 117.3(2) 7_647 . ?
 C16 N4 C15 117.3(2) . . ?
 C17 C18 C18 119.2(3) 7_647 6_655 ?
 C17 C18 C18 119.2(3) . 6_655 ?
 C17 C18 C17 121.7(5) 7_647 . ?
 C13 N3 Zn2 121.6(3) . . ?
 C13 N3 Zn2 121.6(3) 7_647 . ?
 C13 N3 C13 116.8(7) 7_647 . ?
 C8 C7 C6 119.6(4) . . ?
 C11 C7 C6 120.7(4) . . ?
 C11 C7 C8 119.7(4) . . ?
 O3 C16 N4 120.0(4) . . ?
 O3 C16 C17 123.5(5) . . ?
 N4 C16 C17 116.5(4) . . ?
 C8 C9 C10 119.7(4) . . ?
 C12 C9 C8 120.8(4) 6_655 . ?
 C12 C9 C10 119.5(4) 6_655 . ?
 C18 C17 C16 119.9(4) . . ?
 C19 C17 C18 120.8(4) . . ?
 C19 C17 C16 119.2(4) . . ?
 O2 C6 N2 120.0(4) . . ?
 O2 C6 C7 123.5(4) . . ?
 N2 C6 C7 116.5(4) . . ?
 C7 C8 C8 118.9(5) . 6_655 ?
 C9 C8 C7 121.9(4) . . ?
 C9 C8 C8 119.2(5) . 6_655 ?
 C17 C19 C19 120.0(2) . 4_567 ?
 C17 C19 H19 120.0 . . ?
 C19 C19 H19 120.0 4_567 . ?
 C9 C12 H12 120.0 6_655 . ?
 C9 C12 C11 120.0(4) 6_655 . ?
 C11 C12 H12 120.0 . . ?
 N1 C1 H1 118.6 . . ?
 N1 C1 C2 122.7(5) . . ?
 C2 C1 H1 118.6 . . ?
 C7 C11 C12 121.4(4) . . ?
 C7 C11 H11 119.3 . . ?
 C12 C11 H11 119.3 . . ?
 O1 C10 N2 119.7(5) . . ?
 O1 C10 C9 124.4(5) . . ?
 N2 C10 C9 116.0(4) . . ?
 C2 C3 N2 120.6(5) . . ?
 C4 C3 N2 119.5(5) . . ?
 C4 C3 C2 119.8(5) . . ?
 C1 C2 C3 118.2(5) . . ?
 C1 C2 H2 120.9 . . ?
 C3 C2 H2 120.9 . . ?
 C3 C4 H4 120.8 . . ?
 C5 C4 C3 118.3(5) . . ?
 C5 C4 H4 120.8 . . ?
 N1 C5 C4 122.8(6) . . ?
 N1 C5 H5 118.6 . . ?
 C4 C5 H5 118.6 . . ?
 C14 C15 N4 120.1(3) 7_647 . ?
 C14 C15 N4 120.1(3) . . ?
 C14 C15 C14 119.7(6) 7_647 . ?
 C15 C14 H14 121.0 . . ?
 C15 C14 C13 118.1(6) . . ?
 C13 C14 H14 121.0 . . ?
 N3 C13 C14 123.7(6) . . ?
 N3 C13 H13 118.2 . . ?
 C14 C13 H13 118.2 . . ?

loop_
  _geom_torsion_atom_site_label_1
  _geom_torsion_atom_site_label_2
  _geom_torsion_atom_site_label_3
  _geom_torsion_atom_site_label_4
  _geom_torsion
  _geom_torsion_site_symmetry_1
  _geom_torsion_site_symmetry_2
  _geom_torsion_site_symmetry_3
  _geom_torsion_site_symmetry_4
  _geom_torsion_publ_flag
 Zn2 N3 C13 C14 179.5(6) . . . . ?
 Zn1 N1 C1 C2 -176.3(4) . . . . ?
 Zn1 N1 C5 C4 174.4(5) . . . . ?
 O3 C16 C17 C18 175.6(5) . . . . ?
 O3 C16 C17 C19 -2.1(8) . . . . ?
 N1 C1 C2 C3 0.8(8) . . . . ?
 N2 C3 C2 C1 175.3(5) . . . . ?
 N2 C3 C4 C5 -177.1(5) . . . . ?
 N4 C16 C17 C18 -3.3(7) . . . . ?
 N4 C16 C17 C19 179.0(4) . . . . ?
 N4 C15 C14 C13 179.5(6) . . . . ?
 C18 C18 C17 C16 -178.3(4) 6_655 . . . ?
 C18 C18 C17 C19 -0.6(6) 6_655 . . . ?
 C18 C17 C19 C19 1.0(9) . . . 4_567 ?
 C16 N4 C16 O3 -177.3(6) 7_647 . . . ?
 C16 N4 C16 C17 1.6(3) 7_647 . . . ?
 C16 N4 C15 C14 65.6(5) 7_647 . . 7_647 ?
 C16 N4 C15 C14 -114.4(5) . . . 7_647 ?
 C16 N4 C15 C14 -114.4(5) 7_647 . . . ?
 C16 N4 C15 C14 65.6(5) . . . . ?
 C16 C17 C19 C19 178.7(6) . . . 4_567 ?
 C9 C12 C11 C7 -0.3(9) 6_655 . . . ?
 C17 C18 C17 C16 1.7(4) 7_647 . . . ?
 C17 C18 C17 C19 179.4(6) 7_647 . . . ?
 C6 N2 C10 O1 -178.4(5) . . . . ?
 C6 N2 C10 C9 1.9(8) . . . . ?
 C6 N2 C3 C2 -116.0(6) . . . . ?
 C6 N2 C3 C4 61.2(7) . . . . ?
 C6 C7 C8 C9 1.8(8) . . . . ?
 C6 C7 C8 C8 -177.8(3) . . . 6_655 ?
 C6 C7 C11 C12 178.2(5) . . . . ?
 C8 C7 C6 O2 175.8(5) . . . . ?
 C8 C7 C6 N2 -3.5(7) . . . . ?
 C8 C7 C11 C12 -0.9(8) . . . . ?
 C8 C9 C10 O1 176.7(6) . . . . ?
 C8 C9 C10 N2 -3.7(8) . . . . ?
 C12 C9 C8 C7 180.0(5) 6_655 . . . ?
 C12 C9 C8 C8 -0.4(7) 6_655 . . 6_655 ?
 C12 C9 C10 O1 -1.4(9) 6_655 . . . ?
 C12 C9 C10 N2 178.2(5) 6_655 . . . ?
 C1 N1 C5 C4 -3.8(9) . . . . ?
 C11 C7 C6 O2 -3.3(8) . . . . ?
 C11 C7 C6 N2 177.4(5) . . . . ?
 C11 C7 C8 C9 -179.1(5) . . . . ?
 C11 C7 C8 C8 1.4(6) . . . 6_655 ?
 C10 N2 C6 O2 -177.7(5) . . . . ?
 C10 N2 C6 C7 1.7(8) . . . . ?
 C10 N2 C3 C2 63.3(7) . . . . ?
 C10 N2 C3 C4 -119.5(6) . . . . ?
 C10 C9 C8 C7 1.9(8) . . . . ?
 C10 C9 C8 C8 -178.5(4) . . . 6_655 ?
 C3 N2 C6 O2 1.6(8) . . . . ?
 C3 N2 C6 C7 -179.1(5) . . . . ?
 C3 N2 C10 O1 2.3(8) . . . . ?
 C3 N2 C10 C9 -177.3(5) . . . . ?
 C3 C4 C5 N1 2.8(10) . . . . ?
 C2 C3 C4 C5 0.0(9) . . . . ?
 C4 C3 C2 C1 -1.8(8) . . . . ?
 C5 N1 C1 C2 1.9(8) . . . . ?
 C15 N4 C16 O3 2.7(6) . . . . ?
 C15 N4 C16 C17 -178.4(3) . . . . ?
 C15 C14 C13 N3 1.0(13) . . . . ?
 C14 C15 C14 C13 -0.5(6) 7_647 . . . ?
 C13 N3 C13 C14 -0.5(6) 7_647 . . . ?

_smtbx_masks_special_details       ?
loop_
  _smtbx_masks_void_nr
  _smtbx_masks_void_average_x
  _smtbx_masks_void_average_y
  _smtbx_masks_void_average_z
  _smtbx_masks_void_volume
  _smtbx_masks_void_count_electrons
  _smtbx_masks_void_content
 1 -0.364 -0.647 -0.240 6716.1 1862.6 ?

_smtbx_masks_void_probe_radius     1.2
_smtbx_masks_void_truncation_radius  1.2
_shelx_res_file
;
TITL exp_4605_a.res in Cmma
    exp_4605_sq.res
    created by SHELXL-2019/2 at 19:05:39 on 24-Nov-2024
REM Old TITL exp_4605 in Cmme
REM SHELXT solution in Cmma: R1 0.376, Rweak 0.046, Alpha 0.121
REM <I/s> 0.394 for 385 systematic absences, Orientation as input
REM Formula found by SHELXT: C78 N12 O12 Zn7
CELL 0.71073 32.376 39.5596 9.5701 90 90 90
ZERR 4 0.0013 0.0015 0.0006 0 0 0
LATT 7
SYMM -X,0.5-Y,+Z
SYMM -X,0.5+Y,-Z
SYMM +X,-Y,-Z
SFAC C H I N O Zn
UNIT 288 144 16 48 64 12

L.S. 5 0 143
PLAN  30
SIZE 0.33 0.06 0.025
TEMP -153(2)
CONF
MORE -1
BOND $H
ABIN
fmap 2 53
acta
REM <olex2.extras>
REM <HklSrc "%.\\exp_4605.hkl">
REM </olex2.extras>

WGHT    0.129600  113.415001
FVAR       0.08297   0.65057
I1    3    0.500000    0.323696    0.844634    10.50000    0.05619    0.07815 =
         0.21756    0.08914    0.00000    0.00000
I2    3    0.500000    0.339523    0.379153    10.50000    0.10320    0.07559 =
         0.14616   -0.05549    0.00000    0.00000
ZN2   6    0.750000    0.250000    1.000000    10.25000    0.04715    0.01034 =
         0.09367    0.00000   -0.02028    0.00000
ZN1   6    0.500000    0.362498    0.630335    10.50000    0.02055    0.02718 =
         0.11793    0.00357    0.00000    0.00000
O2    5    0.692691    0.404397    0.649555    11.00000    0.02794    0.02646 =
         0.05907    0.00384   -0.00841   -0.00116
O3    5    0.679354    0.410626    1.011554    11.00000    0.03995    0.01529 =
         0.07201    0.01183   -0.01909   -0.00821
O1    5    0.619936    0.502919    0.675654    11.00000    0.02211    0.03130 =
         0.07893    0.00623    0.00553   -0.00119
N1    4    0.549571    0.394552    0.647068    11.00000    0.02036    0.03305 =
         0.05734   -0.00069    0.00219   -0.00102
N2    4    0.657197    0.454215    0.663416    11.00000    0.02291    0.02571 =
         0.05988    0.00497   -0.00731    0.00059
N4    4    0.750000    0.411322    1.000000    10.50000    0.03342    0.00665 =
         0.06282    0.00000   -0.00657    0.00000
C18   1    0.750000    0.481993    1.000000    10.50000    0.03904    0.00707 =
         0.04292    0.00000    0.00789    0.00000
N3    4    0.750000    0.304195    1.000000    10.50000    0.06399    0.01376 =
         0.10092    0.00000   -0.04727    0.00000
C7    1    0.732376    0.454738    0.663988    11.00000    0.02362    0.02854 =
         0.04546    0.00207   -0.00588    0.00489
C16   1    0.711560    0.427544    1.003431    11.00000    0.04423    0.00989 =
         0.05159    0.00566   -0.01934   -0.00378
C9    1    0.693052    0.508527    0.665600    11.00000    0.01832    0.02852 =
         0.05350    0.00782    0.00618    0.00517
C17   1    0.712141    0.464703    0.999522    11.00000    0.02960    0.01252 =
         0.04291    0.00404   -0.00683   -0.00309
C6    1    0.693974    0.435474    0.658833    11.00000    0.02005    0.02593 =
         0.04772    0.00512   -0.00873    0.00454
C8    1    0.730906    0.490663    0.665253    11.00000    0.01791    0.02569 =
         0.04316    0.00281   -0.00634    0.00087
C19   1    0.674893    0.482299    1.000387    11.00000    0.02844    0.01593 =
         0.04630    0.01297   -0.01217   -0.00544
AFIX  43
H19   2    0.649484    0.470291    1.001500    11.00000   -1.20000
AFIX   0

C12   1    0.807566    0.456500    0.666882    11.00000    0.02174    0.02811 =
         0.05222    0.00171   -0.00416    0.00001
AFIX  43
H12   2    0.833180    0.444791    0.668514    11.00000   -1.20000
AFIX   0
C1    1    0.557656    0.417198    0.546186    11.00000    0.02020    0.04197 =
         0.05853    0.00375   -0.00534   -0.00396
AFIX  43
H1    2    0.539046    0.418978    0.469791    11.00000   -1.20000
AFIX   0
C11   1    0.770341    0.438335    0.665768    11.00000    0.01708    0.01976 =
         0.06054   -0.00371   -0.00992    0.00218
AFIX  43
H11   2    0.771102    0.414329    0.666239    11.00000   -1.20000
AFIX   0
C10   1    0.653924    0.489771    0.669066    11.00000    0.02882    0.03051 =
         0.04665    0.00758   -0.01052    0.00404
C3    1    0.619541    0.435055    0.660363    11.00000    0.02024    0.02894 =
         0.04889    0.00487   -0.00504   -0.00158
C2    1    0.592157    0.438168    0.548877    11.00000    0.02260    0.03687 =
         0.05046    0.00333   -0.00180    0.00131
AFIX  43
H2    2    0.596901    0.454172    0.476628    11.00000   -1.20000
AFIX   0
C4    1    0.611351    0.412146    0.766605    11.00000    0.02658    0.03972 =
         0.06179    0.01350   -0.00627   -0.00695
AFIX  43
H4    2    0.629718    0.409732    0.843376    11.00000   -1.20000
AFIX   0
C5    1    0.575818    0.392943    0.757898    11.00000    0.03031    0.03886 =
         0.07448    0.01607   -0.00030   -0.00174
AFIX  43
H5    2    0.569432    0.377977    0.832461    11.00000   -1.20000
AFIX   0

C15   1    0.750000    0.374391    1.000000    10.50000    0.04723    0.00820 =
         0.06741    0.00000   -0.02736    0.00000
C14   1    0.733960    0.356979    0.888547    11.00000    0.07446    0.01918 =
         0.07763    0.00084   -0.04493    0.00308
AFIX  43
H14   2    0.722524    0.368586    0.810730    11.00000   -1.20000
AFIX   0
C13   1    0.734919    0.321881    0.892741    11.00000    0.08321    0.01456 =
         0.09011   -0.00438   -0.03936   -0.00148
AFIX  43
H13   2    0.724246    0.309797    0.814927    11.00000   -1.20000
AFIX   0
PART 1
O6    5    0.806801    0.250000    1.119557    20.50000    0.15147    0.03582 =
         0.31527    0.00000   -0.15783    0.00000
PART 2
O5    5    0.811955    0.250000    0.946813   -20.50000    0.10682    0.03546 =
         0.08400    0.00000    0.02881    0.00000
PART 1
O7    5    0.783552    0.250000    0.825900    20.50000    0.18681    0.06990 =
         0.10089    0.00000    0.03575    0.00000
PART 2
O4    5    0.762903    0.250000    1.221265   -20.50000    0.12532    0.01352 =
         0.04547    0.00000   -0.02767    0.00000
HKLF 4


REM  exp_4605_a.res in Cmma
REM wR2 = 0.2821, GooF = S = 1.096, Restrained GooF = 1.096 for all data
REM R1 = 0.0881 for 5698 Fo > 4sig(Fo) and 0.1064 for all 8071 data
REM 266 parameters refined using 0 restraints

END

WGHT      0.1318    106.7916

REM Highest difference peak  1.170,  deepest hole -1.932,  1-sigma level  0.145
Q1    1   0.5000  0.3411  0.9632  10.50000  0.05    1.17
Q2    1   0.5000  0.3003  0.8597  10.50000  0.05    1.10
Q3    1   0.5000  0.3229  0.4939  10.50000  0.05    1.06
Q4    1   0.5000  0.3219  1.0658  10.50000  0.05    0.98
Q5    1   0.4846  0.3186  0.7425  11.00000  0.05    0.92
Q6    1   0.5000  0.3321  0.7287  10.50000  0.05    0.82
Q7    1   0.5000  0.3666  0.2932  10.50000  0.05    0.78
Q8    1   0.5000  0.4197  0.6291  10.50000  0.05    0.64
Q9    1   0.7602  0.4208  1.0581  11.00000  0.05    0.60
Q10   1   0.4775  0.3020  0.3852  11.00000  0.05    0.60
Q11   1   0.5250  0.3673  0.3925  11.00000  0.05    0.57
Q12   1   0.5458  0.3408  0.4029  11.00000  0.05    0.55
Q13   1   0.6819  0.5000  0.6920  11.00000  0.05    0.52
Q14   1   0.7500  0.4812  0.5000  10.50000  0.05    0.48
Q15   1   0.6631  0.3842  1.0408  11.00000  0.05    0.48
Q16   1   0.6801  0.4067  0.9643  11.00000  0.05    0.46
Q17   1   0.5252  0.3975  0.3969  11.00000  0.05    0.46
Q18   1   0.7157  0.4569  0.9832  11.00000  0.05    0.45
Q19   1   0.5980  0.4391  0.3966  11.00000  0.05    0.44
Q20   1   0.5548  0.3977  0.4040  11.00000  0.05    0.44
Q21   1   0.6409  0.4595  0.7280  11.00000  0.05    0.44
Q22   1   0.5477  0.4175  0.6265  11.00000  0.05    0.42
Q23   1   0.6973  0.4042  1.0308  11.00000  0.05    0.41
Q24   1   0.7151  0.4784  0.9455  11.00000  0.05    0.41
Q25   1   0.6399  0.4580  0.6194  11.00000  0.05    0.41
Q26   1   0.6214  0.4079  0.6356  11.00000  0.05    0.40
Q27   1   0.5440  0.3703  0.8748  11.00000  0.05    0.39
Q28   1   0.7375  0.3990  0.5960  11.00000  0.05    0.39
Q29   1   0.7777  0.4620  0.5991  11.00000  0.05    0.39
Q30   1   0.7141  0.5038  0.6203  11.00000  0.05    0.38
;
_shelx_res_checksum                7702
_shelx_hkl_file
;
   0   0  -2  114.34    3.72
   0   0  -3 9999.00  315.77
   0   0  -4 1096.48   34.75
   0   0  -5  516.23   16.48
   0   0  -6 2176.99   68.05
   0   0  -6 2117.27   68.08
   0   0  -7   20.82    1.45
   0   0  -7   19.48    1.58
   0   0  -8   76.73    2.91
   0   0  -8   74.84    3.04
   0   0  -8   71.87    2.41
   0   0  -9  265.75    8.68
   0   0  -9  254.40    8.76
   0   0 -10    7.15    1.93
   0   0 -10   11.30    1.82
   0   0 -11    6.09    2.12
   0   0 -11    5.35    1.95
   0   0 -12   14.28    2.42
   0   0 -12   14.12    2.34
   0   0 -13   -2.14    2.36
   0   2   1  389.48   12.33
   0   2   2  340.23   10.36
   0  -2  -2  312.10   10.35
   0   2  -3 5056.96  161.30
   0   2   3 5303.96  161.31
   0  -2  -3 4976.64  161.30
   0  -2  -4   44.57    1.80
   0   2  -4   48.84    1.80
   0   2   4   45.86    1.78
   0  -2  -5  324.96   10.08
   0   2  -5  300.50   10.08
   0  -2  -6  584.80   18.75
   0   2  -6  584.54   18.76
   0   2  -6  593.81   18.81
   0   2  -7   12.66    1.38
   0   2  -7   12.98    1.53
   0  -2  -7   14.57    1.48
   0  -2  -7   14.91    1.39
   0   2  -8   26.66    1.27
   0   2  -8   32.16    1.83
   0  -2  -8   27.27    1.81
   0   2  -8   28.06    2.00
   0  -2  -8   28.26    1.95
   0   2  -9  147.08    4.90
   0  -2  -9  145.13    4.90
   0   2  -9  130.82    5.00
   0  -2  -9  136.13    4.97
   0   2  -9  133.19    4.44
   0  -2 -10    9.77    1.91
   0   2 -10    7.50    1.89
   0  -2 -10    8.59    1.79
   0   2 -10    7.77    1.74
   0   2 -11    1.08    2.06
   0  -2 -11    0.69    2.04
   0   2 -11    0.39    1.88
   0  -2 -11   -1.12    1.87
   0   2 -12    9.89    2.35
   0  -2 -12   10.41    2.35
   0   2 -12   10.18    2.22
   0  -2 -12    8.62    2.15
   0  -2 -13   -0.24    2.40
   0   2 -13   -0.98    2.43
   0   4   1  463.59   14.68
   0  -4  -2    3.95    0.61
   0   4   2    4.83    0.67
   0   4   3  294.33    9.52
   0  -4  -3  300.99    9.51
   0   4   4  601.66   19.37
   0  -4  -4  615.15   19.35
   0   4   5  110.99    3.85
   0   4  -5  110.17    3.81
   0  -4  -5  115.25    3.82
   0   4  -6  170.17    5.76
   0   4   6  182.08    5.78
   0  -4  -6  168.69    5.78
   0   4  -6  169.59    5.85
   0  -4  -6  175.84    5.76
   0   4  -7   47.42    2.10
   0   4  -7   46.90    2.29
   0  -4  -7   46.99    2.15
   0  -4  -7   47.28    2.08
   0   4  -8   66.52    2.76
   0  -4  -8   70.42    2.75
   0   4  -8   67.66    2.93
   0  -4  -8   64.95    2.88
   0   4  -9   26.10    1.94
   0  -4  -9   21.77    1.95
   0   4  -9   26.92    2.17
   0  -4  -9   25.97    2.01
   0   4  -9   21.29    1.33
   0   4 -10   -1.09    1.69
   0  -4 -10    0.25    1.68
   0   4 -10   -0.64    1.89
   0  -4 -10    1.22    1.78
   0   4 -10    0.59    0.82
   0  -4 -11    0.84    1.84
   0   4 -11    1.75    1.94
   0   4 -11    2.47    2.11
   0  -4 -11    2.16    2.02
   0   4 -12    2.72    1.95
   0  -4 -12    5.94    2.14
   0   4 -12    4.18    2.25
   0  -4 -12    3.15    2.19
   0  -4 -13   -1.18    2.30
   0   6   0 1230.63   38.89
   0  -6  -2  568.74   17.33
   0   6   2  530.21   17.33
   0   6   2  542.81   17.29
   0   6   3  101.19    3.55
   0  -6  -3  113.08    3.54
   0   6   4 1653.99   50.72
   0  -6  -4 1555.80   50.70
   0   6   5   45.99    1.97
   0  -6  -5   48.69    1.89
   0   6  -6    1.72    1.06
   0   6   6    1.31    1.20
   0  -6  -6    2.21    1.08
   0   6  -6    1.53    1.29
   0  -6  -6    1.65    1.06
   0   6   7    6.34    1.38
   0   6  -7    9.09    1.36
   0   6  -7    7.83    1.65
   0  -6  -7    7.25    1.35
   0  -6  -7   10.56    1.30
   0   6  -8    0.98    1.43
   0  -6  -8    0.85    1.61
   0   6  -8   -0.10    1.76
   0  -6  -8    0.02    1.49
   0   6  -9   15.97    1.83
   0   6  -9   19.23    1.39
   0  -6  -9   18.02    1.83
   0   6  -9   19.61    2.10
   0  -6  -9   25.16    1.96
   0   6 -10    4.37    1.68
   0  -6 -10    3.18    1.73
   0   6 -10    1.89    2.01
   0  -6 -10    6.66    1.76
   0   6 -10    4.56    1.05
   0  -6 -11   -0.47    1.89
   0   6 -11   -1.77    2.24
   0  -6 -11   -0.03    1.90
   0   6 -11   -1.43    1.85
   0  -6 -12    4.01    2.10
   0   6 -12   -0.78    1.95
   0  -6 -12   -2.38    2.04
   0   8   0   49.48    1.69
   0   8  -1    7.40    0.81
   0   8   2    1.29    0.56
   0   8   2    1.00    0.66
   0  -8  -3  949.74   29.37
   0   8   3  901.49   29.38
   0   8   4    4.84    1.00
   0  -8  -4    3.88    0.86
   0   8   5    4.74    1.07
   0   8  -5    4.11    1.21
   0  -8  -5    4.79    0.95
   0   8   6    0.30    1.19
   0  -8  -6   -0.67    1.06
   0   8  -6    1.12    1.36
   0  -8  -6   -0.51    1.03
   0   8  -7    5.53    1.27
   0   8   7    6.50    1.43
   0  -8  -7    7.02    1.37
   0   8  -7    7.59    1.58
   0  -8  -7    7.57    1.33
   0   8  -8   13.19    1.64
   0  -8  -8   16.84    1.64
   0   8  -8   14.16    1.96
   0  -8  -8   15.06    1.60
   0   8  -9   -1.00    1.63
   0   8  -9    3.20    1.92
   0  -8  -9    0.54    1.69
   0  -8  -9    2.31    1.63
   0   8 -10    1.96    1.26
   0   8 -10    2.60    1.64
   0  -8 -10    4.66    1.71
   0  -8 -10    2.28    1.71
   0   8 -10    3.97    2.07
   0  -8 -11   -0.39    1.84
   0   8 -11    1.23    1.83
   0   8 -11    2.58    2.30
   0  -8 -11   -1.26    1.94
   0   8 -11    0.77    1.14
   0   8 -12    0.36    1.99
   0  -8 -12   -0.24    1.97
   0   8 -12    0.04    2.42
   0  -8 -12    0.17    2.06
   0  10   0 1331.98   42.11
   0  10  -1  329.63   10.52
   0  10   2  239.90    7.76
   0  10  -2  245.19    7.81
   0 -10  -3  101.27    3.53
   0  10   3  109.96    3.57
   0  10   3  107.55    3.46
   0  10   4  732.64   23.17
   0 -10  -4  725.35   23.15
   0  10   5    0.97    1.10
   0 -10  -5    0.59    0.92
   0  10   6   -0.85    1.28
   0  10  -6   -0.21    1.42
   0 -10  -6    1.38    1.07
   0 -10  -6    0.63    1.09
   0  10  -7    2.81    1.31
   0  10   7    3.98    1.46
   0 -10  -7    3.01    1.32
   0  10  -7    3.91    1.64
   0 -10  -7    4.67    1.25
   0  10   8    7.97    1.64
   0  10  -8    9.65    1.55
   0 -10  -8   10.15    1.53
   0  10  -8    8.35    1.83
   0 -10  -8    7.00    1.45
   0  10  -9   -1.76    1.55
   0  10  -9    2.34    1.95
   0 -10  -9    0.73    1.63
   0 -10  -9   -0.22    1.53
   0  10 -10   -0.90    1.33
   0  10 -10   -0.03    1.72
   0 -10 -10    1.10    1.68
   0 -10 -10   -1.93    1.77
   0  10 -10    1.18    2.11
   0  10 -11    0.06    1.83
   0 -10 -11    0.84    1.84
   0 -10 -11   -1.16    1.94
   0  10 -11   -0.70    2.35
   0  10 -11    0.18    1.33
   0 -10 -12    0.51    2.00
   0  10 -12    1.22    2.04
   0  10 -12   -1.61    2.50
   0 -10 -12   -0.75    1.92
   0  12   0 6835.23  215.86
   0  12  -1  354.38   11.55
   0  12   1  363.69   11.46
   0  12  -2  337.35   10.24
   0  12   2  305.22   10.19
   0  12   3    2.41    0.72
   0  12  -3    2.02    1.09
   0  12   3    1.41    0.86
   0  12   4   32.36    1.49
   0 -12  -4   31.61    1.45
   0  12   5   77.42    2.95
   0 -12  -5   81.77    2.80
   0 -12  -5   85.26    2.90
   0  12   6   37.17    1.86
   0 -12  -6   38.45    1.68
   0 -12  -6   35.86    1.73
   0  12   7   20.74    1.71
   0 -12  -7   18.80    1.42
   0  12  -7   16.73    1.84
   0 -12  -7   18.01    1.48
   0  12   8    8.30    1.70
   0  12  -8    6.01    1.42
   0 -12  -8    5.82    1.48
   0  12  -8    8.11    1.86
   0 -12  -8   10.19    1.52
   0  12  -9    1.29    1.60
   0  12   9    1.72    1.78
   0  12  -9    3.73    2.02
   0 -12  -9    2.44    1.52
   0 -12  -9    1.43    1.54
   0  12 -10    0.84    1.45
   0  12 -10   -0.09    1.64
   0 -12 -10    1.38    1.67
   0  12 -10    1.46    2.13
   0 -12 -10   -0.08    1.70
   0  12 -11    1.08    1.81
   0  12 -11   -1.58    1.49
   0  12 -11   -0.40    2.39
   0 -12 -11   -0.53    1.90
   0 -12 -11    2.80    1.82
   0  12 -12   -2.21    2.04
   0 -12 -12    1.13    2.12
   0  12 -12   -3.02    2.56
   0  14   0  442.70   14.06
   0  14  -1 1910.36   61.92
   0  14   1 1970.34   61.84
   0  14  -2    2.57    0.94
   0  14   2    4.32    0.80
   0  14   3  640.12   20.24
   0  14   3  633.99   20.28
   0  14  -3  638.23   20.34
   0  14   4  128.07    4.23
   0  14  -4  128.83    4.35
   0  14   4  123.46    4.09
   0  14   5  115.96    4.00
   0 -14  -5  118.73    3.82
   0 -14  -5  109.85    3.91
   0  14   6    2.03    1.29
   0 -14  -6    1.33    1.01
   0 -14  -6    1.22    1.25
   0  14   7   42.96    2.23
   0 -14  -7   43.66    1.94
   0 -14  -7   46.73    2.11
   0  14   8    8.06    1.75
   0 -14  -8    8.14    1.42
   0  14  -8    5.16    1.86
   0 -14  -8    7.85    1.58
   0  14   9    1.35    1.81
   0  14  -9   -1.47    1.51
   0  14  -9    0.16    2.05
   0 -14  -9    0.94    1.47
   0 -14  -9   -0.02    1.59
   0  14 -10   -1.33    1.65
   0  14 -10    4.62    1.68
   0  14 -10    0.09    2.28
   0 -14 -10    1.40    1.58
   0 -14 -10   -1.43    1.77
   0  14 -11   -0.54    1.88
   0  14 -11   -1.82    1.63
   0 -14 -11    0.03    1.74
   0  14 -11   -2.81    2.40
   0 -14 -11    0.03    1.89
   0  14 -12   -0.60    1.99
   0 -14 -12    1.79    1.97
   0  16   0  627.21   19.89
   0  16  -1   65.19    2.19
   0  16   1   59.57    1.99
   0  16  -2  221.20    7.21
   0  16   3   28.43    1.36
   0  16   3   27.92    1.39
   0  16  -3   28.07    1.58
   0  16   4    0.30    0.98
   0 -16  -4    0.91    0.46
   0  16  -4   -1.08    1.25
   0  16   4    0.31    0.78
   0 -16  -5   32.98    1.29
   0  16  -5   29.37    1.80
   0  16   5   33.26    1.68
   0  16   6  122.80    4.32
   0 -16  -6  122.96    4.09
   0  16   7    4.39    1.61
   0 -16  -7    4.01    1.15
   0 -16  -7    1.26    1.42
   0  16   8   66.37    2.81
   0 -16  -8   61.37    2.48
   0  16  -8   62.03    2.99
   0 -16  -8   58.92    2.61
   0  16   9    7.39    1.89
   0  16  -9    7.03    1.58
   0  16  -9    9.07    2.05
   0 -16  -9    7.35    1.46
   0 -16  -9    9.64    1.65
   0  16  10    3.63    2.05
   0  16 -10    2.13    1.70
   0  16 -10   -2.57    2.37
   0 -16 -10    1.89    1.57
   0 -16 -10    0.66    1.71
   0  16 -11    0.69    1.77
   0  16 -11   -0.76    1.88
   0  16 -11    1.41    2.51
   0 -16 -11    0.72    1.72
   0  16 -12    2.47    2.14
   0  18   0    3.05    0.71
   0  18   1 1283.38   40.90
   0  18  -1 1326.74   41.00
   0  18  -2  731.17   23.27
   0  18   3    6.80    1.06
   0  18   3    7.52    1.03
   0  18  -3    5.21    1.18
   0  18   4  875.03   28.34
   0  18  -4  923.14   28.40
   0  18   4  885.64   28.25
   0  18  -5  375.99   12.32
   0 -18  -5  381.18   12.04
   0  18   5  373.25   12.24
   0  18  -6    0.15    1.58
   0 -18  -6   -2.23    0.83
   0  18   6   -0.87    1.49
   0  18   7   27.45    2.03
   0 -18  -7   26.48    1.41
   0  18   8   43.84    2.49
   0 -18  -8   44.49    1.94
   0  18  -9    1.88    1.58
   0  18   9    0.03    1.87
   0  18  -9   -1.91    2.09
   0 -18  -9   -1.26    1.27
   0  18  10    6.22    2.16
   0  18 -10    8.28    1.78
   0  18 -10    6.00    2.46
   0 -18 -10   10.45    1.57
   0  18 -11    1.21    1.89
   0  18 -11   -0.50    1.93
   0  18 -11    4.41    2.58
   0  18 -12   -0.14    1.99
   0  20   0  449.27   14.29
   0  20  -1  365.73   11.09
   0  20   1  338.55   10.98
   0  20  -2  179.30    5.94
   0  20   3 1415.67   45.16
   0  20  -3 1396.56   45.22
   0  20   3 1461.86   45.19
   0  20   4   14.76    1.15
   0  20   4   16.69    1.34
   0  20  -4   16.04    1.45
   0  20   5   33.53    1.71
   0 -20  -5   27.50    1.01
   0  20  -5   34.92    1.89
   0  20   5   31.37    1.39
   0 -20  -6   46.54    1.71
   0  20  -6   51.77    2.43
   0  20   6   48.57    2.32
   0  20   7   94.31    3.54
   0 -20  -7   88.82    3.04
   0  20  -7   85.02    3.64
   0  20   8    2.62    1.87
   0 -20  -8    1.66    1.04
   0  20   9   11.72    2.01
   0 -20  -9    9.14    1.23
   0  20 -10    3.34    1.78
   0  20  10    6.10    2.21
   0 -20 -10    4.81    1.39
   0  20 -10    6.76    2.41
   0  20  11    0.90    2.32
   0  20 -11    2.05    1.88
   0  20 -11    1.11    2.05
   0  20 -11    4.73    2.61
   0  20 -12    0.34    1.97
   0  22   0  262.65    8.42
   0  22  -1   36.07    1.59
   0  22   1   34.91    1.28
   0  22  -2  393.38   12.65
   0  22   3   24.30    1.50
   0  22  -3   25.02    1.57
   0  22   4   84.56    3.15
   0  22  -4   88.02    3.29
   0  22   4   87.04    3.08
   0  22  -5   42.09    2.19
   0  22   5   40.18    2.03
   0 -22  -6   39.43    1.37
   0  22  -6   42.71    2.41
   0  22   6   43.01    2.16
   0  22  -7   10.81    1.99
   0 -22  -7   13.25    0.86
   0  22   7   10.82    1.77
   0  22   8   22.27    2.06
   0 -22  -8   23.03    1.19
   0  22   9    1.97    1.96
   0 -22  -9    2.21    1.06
   0  22  10   -0.08    2.31
   0  22 -10   -0.21    1.75
   0 -22 -10   -2.57    1.29
   0  22 -10   -3.10    2.58
   0  22 -11   -0.10    1.91
   0  22  11    1.79    2.37
   0  24   0  423.11   13.49
   0  24  -1   48.77    1.97
   0  24   1   50.11    1.72
   0  24  -2  201.90    6.66
   0  24  -3   59.63    2.40
   0  24   3   54.25    2.35
   0  24   4    0.55    1.24
   0  24   4    0.67    1.37
   0  24  -4    2.18    1.40
   0  24   5    8.02    1.61
   0  24  -5    5.86    1.67
   0  24   5    6.74    1.26
   0  24  -6    8.65    1.95
   0  24   6   10.22    1.74
   0  24  -7   23.89    2.17
   0 -24  -7   19.10    0.72
   0  24   7   25.25    1.99
   0  24   8    1.52    1.91
   0  24  -8    0.85    2.07
   0 -24  -8   -0.06    0.67
   0  24   9   -0.07    2.07
   0 -24  -9   -0.27    0.90
   0  24  10    0.79    2.31
   0  24  11   -1.69    2.53
   0  24 -11    0.64    1.80
   0  26   0 1032.89   32.73
   0  26  -1  138.36    4.55
   0  26   1  134.74    4.39
   0  26  -2   62.10    2.45
   0  26   3    9.72    1.49
   0  26   3   10.29    1.49
   0  26  -3    8.84    1.45
   0  26   4   60.08    2.54
   0  26  -4   54.85    2.58
   0  26   4   60.26    2.50
   0  26   5   17.07    1.72
   0  26  -5   19.36    1.89
   0  26   5   16.80    1.53
   0  26   6   12.31    1.91
   0  26  -6   13.72    2.09
   0  26   7   29.65    2.17
   0  26  -7   32.02    2.34
   0  26   8   11.71    2.11
   0  26  -8   12.28    2.20
   0  26   9    1.49    2.07
   0  26  -9    0.68    2.40
   0 -26  -9   -1.37    0.50
   0  26  10    2.29    2.43
   0  26 -11    0.07    1.74
   0  26  11   -0.64    2.52
   0  28   0  202.71    6.58
   0  28  -1   98.26    3.53
   0  28   1  102.46    3.33
   0  28  -2   62.75    2.49
   0  28   3  119.34    4.29
   0  28  -3  120.74    4.24
   0  28   3  118.10    4.27
   0  28   4   17.61    1.73
   0  28   4   14.87    1.79
   0  28  -4   17.35    1.77
   0  28   5    6.79    1.88
   0  28  -5    6.99    1.85
   0  28   5   10.09    1.55
   0  28  -6   21.97    2.15
   0  28   6   20.82    2.05
   0  28  -7    2.56    2.04
   0  28   7   -0.56    1.84
   0  28  -8    5.05    2.30
   0  28   8    2.69    2.05
   0  28   9    0.70    2.21
   0  28  -9   -0.18    2.45
   0  28  10   -1.12    2.52
   0  28 -11    2.47    1.80
   0  28  11    0.13    2.66
   0  30   0    2.13    0.91
   0  30  -1  357.48   11.64
   0  30   1  363.62   11.52
   0  30  -2    0.51    1.32
   0  30   3   57.57    2.67
   0  30   3   56.56    2.62
   0  30  -3   56.21    2.50
   0  30   4  218.95    7.67
   0  30  -4  228.00    7.68
   0  30   4  237.66    7.66
   0  30   5    6.36    1.90
   0  30  -5    7.55    1.96
   0  30   5    9.16    1.64
   0  30   6   14.25    2.01
   0  30  -6   10.49    2.07
   0  30   6   12.30    1.59
   0  30  -7    8.41    2.19
   0  30   7   10.99    2.02
   0  30  -8    1.07    2.34
   0  30   8    2.07    2.15
   0  30   9    0.80    2.31
   0  30  -9   -1.86    2.49
   0  30 -10    2.23    2.55
   0  30  10    0.26    2.56
   0  30  11    3.63    2.68
   0  32   0    2.92    1.01
   0  32  -1    9.88    1.30
   0  32   1   12.20    0.90
   0  32  -2    7.85    1.46
   0  32   3  111.38    4.22
   0  32   3  113.43    4.21
   0  32  -3  111.02    4.08
   0  32   4   82.89    3.49
   0  32  -4   85.07    3.42
   0  32   4   89.51    3.46
   0  32   5   63.51    2.96
   0  32  -5   60.10    2.97
   0  32   5   62.07    2.76
   0  32   6   17.10    2.15
   0  32  -6   17.74    2.12
   0  32   6   17.22    1.73
   0  32  -7    8.89    2.26
   0  32   7    8.29    2.17
   0  32  -8    0.09    2.36
   0  32   8   -1.13    2.25
   0  32   9   -1.23    2.50
   0  32  -9    0.52    2.54
   0  32 -10   -3.13    2.72
   0  32  10    0.91    2.75
   0  34   0   93.33    3.24
   0  34  -1   60.22    2.39
   0  34   1   56.84    2.07
   0  34  -2   24.78    1.71
   0  34   3  479.80   15.62
   0  34  -3  473.84   15.53
   0  34   3  492.25   15.62
   0  34   4    3.97    2.02
   0  34   4   -0.91    1.94
   0  34  -4   -1.46    1.78
   0  34   5   46.68    2.68
   0  34  -5   49.70    2.66
   0  34   5   47.17    2.54
   0  34   6    2.28    2.10
   0  34  -6    3.41    2.10
   0  34   6    5.51    1.74
   0  34  -7   15.04    2.46
   0  34   7   17.38    2.37
   0  34  -8   10.48    2.42
   0  34   8    8.51    2.42
   0  34   9   -0.97    2.61
   0  34 -10    3.64    2.74
   0  34  10   -0.92    2.68
   0  36   0   29.59    1.51
   0  36  -1    1.97    1.34
   0  36   1    1.41    0.86
   0  36  -2   91.47    3.45
   0  36   3   -1.89    2.14
   0  36  -3   -2.53    1.72
   0  36   3    3.64    2.07
   0  36   4   -1.27    2.06
   0  36   4   -1.44    2.01
   0  36  -4    1.07    1.77
   0  36   5    8.61    2.08
   0  36  -5    7.65    1.99
   0  36   5    7.60    2.00
   0  36   6   71.74    3.43
   0  36  -6   71.51    3.40
   0  36   6   75.62    3.14
   0  36   7    7.93    2.35
   0  36  -7    5.80    2.32
   0  36   8    3.92    2.56
   0  36  -8    9.88    2.64
   0  36   9    1.38    2.69
   0  38   0  158.45    5.27
   0  38  -1  196.04    6.46
   0  38   1  193.60    6.29
   0  38   2  111.76    4.43
   0  38  -2  107.19    3.96
   0  38   3   36.84    2.67
   0  38  -3   38.58    2.19
   0  38   3   33.90    2.55
   0  38   4   13.47    2.30
   0  38   4   13.63    2.27
   0  38  -4   17.16    1.94
   0  38   5    1.40    2.17
   0  38  -5    1.63    1.99
   0  38   5    1.59    2.12
   0  38   6   42.17    2.89
   0  38  -6   41.35    2.79
   0  38   6   44.62    2.56
   0  38   7   41.08    3.01
   0  38  -7   39.37    2.81
   0  38   8    3.85    2.57
   0  38  -8    3.13    2.58
   0  40   0   47.88    2.01
   0  40  -1  208.00    6.89
   0  40   2    6.83    2.47
   0  40  -2    2.09    1.54
   0  40   3   82.23    3.73
   0  40  -3   73.89    3.27
   0  40   3   85.29    3.67
   0  40   4   11.17    2.38
   0  40   4   12.30    2.30
   0  40  -4   10.33    1.92
   0  40   5    9.32    2.40
   0  40  -5    9.21    2.16
   0  40   5   13.22    2.31
   0  40   6   13.17    2.53
   0  40  -6   11.27    2.37
   0  40   6    8.01    2.21
   0  40   7   23.49    2.84
   0  40  -7   22.58    2.73
   0  40   8    0.75    2.77
   0  42   0   89.76    3.21
   0  42  -1   26.95    1.72
   0  42   2   -2.73    2.52
   0  42  -2    0.47    1.59
   0  42   3    1.49    2.52
   0  42  -3    0.08    1.81
   0  42   3    0.84    2.46
   0  42   4    8.37    2.52
   0  42   4    9.44    2.49
   0  42  -4    7.14    1.97
   0  42   5    8.76    2.60
   0  42  -5    9.73    2.17
   0  42   5    7.35    2.39
   0  42   6   24.29    2.79
   0  42  -6   23.01    2.54
   0  42   6   27.95    2.59
   0  42   7   -1.95    2.75
   0  42  -7   -2.27    2.67
   0  44   0  248.98    8.11
   0  44   1    0.55    2.68
   0  44  -1   -0.02    1.45
   0  44   2    3.97    2.60
   0  44  -2    3.13    1.62
   0  44   3  104.34    4.20
   0  44  -3   78.67    3.54
   0  44   3   97.77    4.26
   0  44   4    0.58    2.64
   0  44   4    1.89    2.65
   0  44  -4    4.78    1.99
   0  44   5   45.95    3.24
   0  44  -5   37.60    2.69
   0  44   5   45.67    3.05
   0  44   6   16.48    2.90
   0  44  -6   12.60    2.48
   0  46   0   -0.64    2.75
   0  46   0    2.36    1.35
   0  46   1   -0.27    2.80
   0  46  -1   -0.29    1.46
   0  46   2   16.15    2.73
   0  46   2   11.73    2.94
   0  46  -2    9.61    1.72
   0  46   3    1.24    2.81
   0  46  -3    0.28    1.76
   0  46   3    6.16    2.81
   0  46   4   -0.80    2.75
   0  46   4   -1.50    2.80
   0  46  -4   -0.76    1.99
   0  46   5   25.97    3.22
   0  46  -5   24.52    2.49
   0  46   5   24.08    2.96
   0  46  -6    8.68    2.48
   0  48   0   -0.38    2.91
   0  48   1    3.75    2.97
   0  48  -1    2.33    2.94
   0  48   2   16.00    2.91
   0  48   2   10.91    3.16
   0  48  -2    9.35    1.75
   0  48   3    0.97    2.93
   0  48   3   -1.30    3.01
   0  48  -3    0.41    1.83
   0  48  -4   30.28    2.46
   0  48   4   35.65    3.37
   0  48  -5   -0.53    2.36
   0  48  -6    4.35    2.47
   0  50   0    0.80    3.13
   0  50   1   40.25    3.60
   0  50   2   10.02    3.32
   0  50   3   13.88    3.28
   0  50   4   48.56    3.77
   0  50  -5    1.04    2.30
   0  52   3    1.54    3.47
   0  52   4    8.21    3.46
   1  -1  -2   96.01    3.33
  -1   1   2  102.57    3.33
   1   1  -2   92.28    3.32
   1   1   2  102.22    3.30
  -1  -1  -2  102.59    3.29
  -1   1  -2  109.84    3.31
  -1   1  -3  481.74   15.40
  -1   1   3  494.78   15.42
   1   1  -3  482.14   15.42
   1  -1  -3  469.30   15.41
   1   1   3  484.16   15.40
  -1  -1  -3  492.41   15.39
   1  -1  -4   25.70    1.29
   1   1  -4   27.69    1.32
  -1  -1  -4   25.63    1.26
  -1   1  -4   25.80    1.27
   1   1  -4   26.00    1.41
  -1  -1  -5   47.45    1.83
  -1   1  -5   48.18    1.83
   1  -1  -5   43.99    1.86
   1   1  -5   47.95    1.86
   1  -1  -5   43.80    1.90
   1   1  -5   38.21    1.96
  -1   1  -6  469.26   15.43
   1   1  -6  492.68   15.47
  -1  -1  -6  483.57   15.43
   1  -1  -6  498.39   15.46
   1   1  -6  520.92   15.50
   1  -1  -6  514.42   15.48
  -1  -1  -6  466.38   15.26
  -1   1  -7    7.10    0.74
  -1   1  -7    7.75    1.24
   1   1  -7    9.78    1.31
  -1  -1  -7    9.22    1.22
   1  -1  -7    7.68    1.28
   1  -1  -7    8.59    1.44
   1   1  -7    8.94    1.44
  -1  -1  -7    6.42    0.45
   1  -1  -8    6.30    0.59
  -1  -1  -8    8.69    1.50
   1   1  -8    8.32    1.57
   1  -1  -8    7.13    1.53
  -1   1  -8    8.86    1.46
  -1  -1  -8    9.34    1.67
   1   1  -8    7.99    1.64
  -1   1  -8    6.69    1.63
   1  -1  -8    7.29    1.63
  -1   1  -8    6.76    0.75
  -1   1  -9  318.38   10.28
   1   1  -9  324.12   10.32
  -1  -1  -9  318.68   10.27
   1  -1  -9  329.06   10.31
  -1   1  -9  317.17   10.39
  -1  -1  -9  319.12   10.38
   1  -1  -9  319.81   10.39
   1   1  -9  325.35   10.40
   1   1  -9  299.55    9.95
  -1   1 -10    0.04    1.82
   1   1 -10    3.94    1.79
  -1  -1 -10    1.43    1.79
   1  -1 -10    1.11    1.81
  -1   1 -10    0.41    1.69
   1   1 -10    0.20    1.71
   1  -1 -10    3.17    1.82
  -1  -1 -10    3.04    1.70
   1  -1 -11   -1.02    2.05
   1   1 -11    3.40    2.10
  -1   1 -11    3.59    2.09
  -1  -1 -11    1.63    2.06
  -1  -1 -11    0.63    1.87
  -1   1 -11    0.99    1.86
   1  -1 -11    1.05    1.96
   1   1 -11    3.65    1.94
  -1   1 -12   83.91    3.85
   1  -1 -12   82.70    3.84
  -1  -1 -12   84.28    3.84
   1   1 -12   82.70    3.85
  -1   1 -12   86.47    3.62
  -1  -1 -12   82.31    3.66
   1  -1 -12   85.78    3.71
   1   1 -12   85.45    3.71
   1  -1 -13    1.84    2.39
  -1   1 -13    0.76    2.33
  -1  -1 -13    1.86    2.46
   1   1 -13   -0.17    2.32
   1   3   1  192.81    6.12
  -1   3   2  635.12   19.66
   1   3   2  615.77   19.64
  -1  -3  -2  632.08   19.64
   1  -3  -2  596.47   19.65
   1   3   3  162.40    5.33
   1  -3  -3  166.89    5.34
  -1   3   3  175.08    5.36
   1   3  -3  146.15    5.38
  -1  -3  -3  166.71    5.32
   1   3   4    9.20    0.95
  -1   3   4    8.71    1.06
  -1   3  -4   10.38    0.86
   1   3  -4    9.90    0.93
   1   3  -4    9.64    1.20
   1  -3  -4    7.72    0.89
  -1  -3  -4    8.70    0.94
  -1   3  -5    0.16    0.94
   1   3  -5    1.64    0.97
  -1   3   5    1.07    0.99
   1   3   5    0.69    0.97
   1   3  -5    0.73    1.09
   1  -3  -5    0.92    1.07
  -1  -3  -5    0.74    1.01
   1  -3  -5    0.71    1.00
  -1   3  -6  177.11    5.93
   1   3  -6  181.78    5.97
   1  -3  -6  180.27    5.97
   1   3  -6  180.83    6.02
   1  -3  -6  178.98    5.98
  -1  -3  -6  176.13    5.93
   1   3  -7    1.36    1.26
  -1   3  -7    1.54    1.27
   1  -3  -7    1.07    1.22
  -1  -3  -7    0.37    1.17
  -1   3  -7    2.86    1.48
   1   3  -7    2.54    1.48
   1  -3  -7    1.05    1.33
   1   3  -8   35.41    2.09
  -1   3  -8   38.22    2.07
   1  -3  -8   44.11    2.11
  -1  -3  -8   41.14    2.06
   1  -3  -8   42.24    2.20
  -1   3  -8   44.64    2.25
   1   3  -8   34.66    2.21
  -1  -3  -8   43.15    2.21
  -1   3  -8   38.33    1.62
   1   3  -9   82.31    3.23
  -1   3  -9   83.43    3.19
   1   3  -9   66.25    2.68
   1  -3  -9   76.22    3.20
  -1  -3  -9   77.92    3.14
  -1  -3  -9   79.75    3.28
   1  -3  -9   82.89    3.33
   1   3  -9   81.65    3.37
  -1   3  -9   82.85    3.36
  -1   3  -9   74.87    2.62
   1  -3 -10    3.43    1.80
  -1  -3 -10    1.90    1.66
  -1   3 -10    0.27    1.79
   1   3 -10    2.19    1.78
   1   3 -10   -0.47    1.84
  -1   3 -10    0.22    1.89
   1  -3 -10    0.45    1.78
  -1  -3 -10   -0.43    1.84
   1   3 -11    0.79    1.90
   1  -3 -11    2.64    1.95
  -1   3 -11    2.15    1.90
  -1  -3 -11    2.09    1.84
  -1  -3 -11    4.18    2.08
  -1   3 -11    4.87    2.08
   1   3 -11    5.76    2.14
   1  -3 -11    6.00    2.02
  -1  -3 -12   34.48    2.52
   1  -3 -12   31.05    2.57
  -1   3 -12   34.80    2.48
   1   3 -12   40.30    2.56
   1  -3 -12   32.94    2.65
  -1   3 -12   38.73    2.75
   1   3 -12   36.52    2.74
  -1  -3 -12   34.35    2.69
   1  -3 -13    2.33    2.46
  -1  -3 -13   -0.55    2.37
   1   5   0    0.10    0.22
  -1  -5   0   -0.89    0.26
  -1   5   1   45.68    1.55
   1  -5  -2 1669.30   54.55
   1   5   2 1725.09   54.54
  -1   5   2 1766.28   54.56
  -1  -5  -2 1703.41   54.54
   1  -5  -2 1747.76   54.52
   1  -5  -2 1731.52   54.51
  -1  -5  -3   88.22    2.96
   1  -5  -3   83.78    2.99
  -1   5   3   99.56    3.01
   1   5   3   99.97    2.99
   1  -5  -3   85.63    2.87
   1   5   4   10.20    0.99
  -1   5   4   10.64    1.00
   1   5  -4   10.29    1.18
   1  -5  -4    8.17    0.93
  -1  -5  -4   10.21    0.93
   1  -5  -4   10.62    1.00
   1   5  -5   50.19    1.94
  -1   5   5   46.92    1.99
   1   5   5   51.28    1.96
  -1   5  -5   45.78    1.88
   1  -5  -5   43.09    1.95
   1   5  -5   49.45    2.07
  -1  -5  -5   48.71    1.91
   1  -5  -5   45.32    1.93
  -1   5  -6   15.49    1.27
  -1   5   6   17.71    1.34
   1   5   6   17.74    1.29
   1   5  -6   16.24    1.30
   1   5  -6   13.89    1.44
   1  -5  -6   13.41    1.30
   1  -5  -6   16.00    1.28
  -1  -5  -6   17.10    1.24
  -1   5  -7    0.81    1.19
   1   5  -7    0.49    1.23
  -1   5  -7    1.96    1.48
   1  -5  -7   -0.72    1.27
   1   5  -7   -2.29    1.58
  -1  -5  -7    1.12    1.22
   1  -5  -7   -1.17    1.27
  -1   5  -8   23.16    1.72
   1   5  -8   19.40    1.74
  -1   5  -8   21.84    1.29
   1  -5  -8   24.36    1.83
  -1  -5  -8   23.45    1.85
  -1   5  -8   23.40    1.98
   1   5  -8   23.31    1.98
  -1  -5  -8   20.31    1.66
   1  -5  -8   23.66    1.79
   1   5  -9    4.88    1.69
  -1   5  -9    7.24    1.66
  -1   5  -9    4.00    1.05
  -1  -5  -9    4.45    1.61
   1  -5  -9    4.74    1.68
  -1  -5  -9    7.18    1.84
   1   5  -9    7.14    1.99
  -1   5  -9    5.66    2.05
   1  -5  -9    7.50    1.84
   1   5 -10    0.37    1.00
   1  -5 -10    0.59    1.79
  -1  -5 -10   -1.25    1.73
  -1   5 -10   -3.12    1.59
   1   5 -10    1.27    1.77
  -1   5 -10    3.54    1.93
  -1  -5 -10   -0.83    1.83
   1  -5 -10   -2.76    1.95
   1   5 -10    0.90    1.92
  -1   5 -10   -0.64    0.93
   1   5 -11    8.05    1.89
  -1   5 -11    3.76    1.89
   1  -5 -11    2.50    1.91
  -1  -5 -11    2.91    1.85
  -1   5 -11    9.14    2.20
   1  -5 -11    5.27    2.02
  -1  -5 -11    5.53    2.10
   1   5 -11    5.21    2.26
   1   5 -12    3.68    2.09
  -1   5 -12    6.62    1.99
   1  -5 -12    5.67    2.13
  -1  -5 -12    5.43    1.97
  -1   5 -12    7.16    2.33
   1  -5 -12    4.09    2.13
  -1  -5 -12    4.00    2.16
   1   5 -12    4.30    2.26
  -1  -5 -13   -0.26    2.27
   1  -5 -13   -1.33    2.34
  -1  -7   0    1.17    0.44
   1   7   0    0.61    0.39
   1   7  -1  296.80    9.47
   1   7   2 2387.41   73.58
   1  -7  -2 2258.06   73.58
  -1   7   2 2355.08   73.59
   1  -7  -2 2315.04   73.54
  -1   7   2 2336.56   73.55
  -1   7   3   12.22    0.90
   1   7   3   13.57    0.82
  -1  -7  -3   12.04    0.75
   1  -7  -3   12.06    0.80
  -1   7   4   14.99    1.13
   1   7   4   15.64    1.11
   1  -7  -4   16.32    1.01
   1  -7  -4   13.14    1.04
  -1  -7  -4   13.58    0.99
  -1   7   5   17.69    1.32
   1   7   5   19.59    1.23
   1   7  -5   17.93    1.47
   1  -7  -5   23.50    1.22
   1  -7  -5   18.49    1.21
  -1  -7  -5   18.99    1.21
  -1   7  -6   63.69    2.48
  -1   7   6   68.61    2.58
   1   7   6   68.15    2.53
   1   7  -6   62.39    2.52
   1  -7  -6   68.64    2.50
   1   7  -6   63.90    2.67
  -1  -7  -6   64.35    2.46
   1  -7  -6   65.92    2.48
   1   7   7   28.43    1.71
  -1   7   7   30.41    1.78
   1   7  -7   26.93    1.70
  -1   7  -7   28.18    1.63
  -1   7  -7   29.49    1.91
   1  -7  -7   31.03    1.73
   1   7  -7   28.86    1.97
  -1  -7  -7   27.27    1.72
   1  -7  -7   27.69    1.64
  -1  -7  -7   30.63    1.64
  -1   7  -8    7.62    1.46
   1   7  -8    9.41    1.52
   1   7  -8    8.35    1.87
  -1  -7  -8   11.41    1.62
   1  -7  -8    6.91    1.63
  -1   7  -8    7.63    1.80
  -1  -7  -8    7.38    1.55
   1  -7  -8    7.22    1.55
  -1   7  -9    4.84    1.27
   1   7  -9    5.42    1.69
  -1   7  -9    5.29    1.64
   1  -7  -9    3.96    1.65
  -1  -7  -9    8.95    1.68
  -1  -7  -9    3.29    1.72
  -1   7  -9   10.21    2.02
   1  -7  -9    5.59    1.74
   1   7  -9    5.40    2.01
   1   7 -10    3.20    1.66
   1   7 -10    3.23    1.20
  -1   7 -10    5.63    1.65
  -1  -7 -10    3.49    1.65
   1  -7 -10    1.49    1.81
   1  -7 -10    3.12    1.81
   1   7 -10    3.77    2.12
  -1  -7 -10    4.40    1.81
  -1   7 -10    1.98    2.03
  -1   7 -10    2.92    1.11
  -1  -7 -11    1.15    1.81
   1  -7 -11    3.28    1.93
   1   7 -11    2.98    1.91
  -1   7 -11    2.67    1.80
  -1  -7 -11    4.30    1.98
  -1   7 -11    7.77    2.34
   1   7 -11    7.12    2.32
   1  -7 -11    2.90    1.95
   1   7 -11   -2.17    1.14
   1  -7 -12   -0.12    2.01
  -1  -7 -12   -0.23    1.95
  -1   7 -12   -1.29    1.98
   1   7 -12   -2.14    2.00
   1  -7 -12   -1.00    2.06
  -1  -7 -12   -0.80    2.10
  -1   7 -12   -1.65    2.44
  -1  -9   0    2.22    0.57
   1   9   0    3.83    0.51
  -1  -9  -1  397.93   12.66
   1   9  -1  410.43   12.74
  -1   9   2   30.96    1.30
   1   9   2   33.12    1.29
   1   9  -2   37.09    1.42
  -1   9   2   32.15    1.25
   1   9   3   47.62    1.76
   1  -9  -3   47.03    1.73
  -1   9   3   42.12    1.79
  -1  -9  -3   43.33    1.69
   1  -9  -3   49.47    1.62
   1   9   3   48.21    1.60
  -1   9   4  103.70    3.29
   1   9   4   93.32    3.25
   1  -9  -4   92.93    3.17
  -1  -9  -4   98.41    3.19
   1  -9  -4   86.76    3.22
   1   9   5    4.02    1.03
  -1   9   5    4.80    1.08
   1  -9  -5    3.21    0.90
  -1  -9  -5    3.13    0.93
   1  -9  -5    4.87    0.93
  -1   9   6    3.93    1.24
   1   9   6    5.77    1.20
   1   9  -6    4.46    1.40
   1  -9  -6    4.13    1.08
  -1  -9  -6    3.73    1.06
   1  -9  -6    3.06    1.10
   1   9  -7   10.17    1.37
   1   9   7   12.26    1.50
  -1   9   7    9.88    1.55
  -1   9  -7    9.16    1.31
  -1  -9  -7   11.39    1.41
   1  -9  -7   10.68    1.35
   1   9  -7   11.88    1.69
  -1   9  -7   10.40    1.71
   1  -9  -7   10.72    1.36
  -1  -9  -7   12.10    1.37
  -1   9  -8    5.52    1.47
  -1   9   8    5.63    1.66
   1   9   8    5.26    1.62
   1   9  -8    7.30    1.53
  -1   9  -8    8.56    1.88
  -1  -9  -8    4.29    1.57
   1   9  -8    5.66    1.81
   1  -9  -8    5.14    1.50
  -1  -9  -8    4.53    1.43
   1  -9  -8    5.62    1.49
   1   9  -9    2.33    1.56
  -1   9  -9    2.75    1.57
  -1   9  -9    1.57    1.30
  -1  -9  -9    2.29    1.73
   1  -9  -9   -0.51    1.65
   1   9  -9    3.18    2.01
  -1   9  -9    4.21    1.99
  -1  -9  -9    0.11    1.58
   1  -9  -9    4.56    1.64
  -1   9 -10    0.34    1.62
   1   9 -10    3.49    1.34
  -1   9 -10    3.86    1.24
   1   9 -10    0.06    1.69
   1  -9 -10    0.22    1.65
  -1  -9 -10    1.41    1.59
   1   9 -10    2.06    2.10
  -1  -9 -10    3.90    1.77
  -1   9 -10    0.92    2.13
   1  -9 -10    2.57    1.70
   1   9 -11   -1.45    1.31
  -1   9 -11    0.12    1.84
   1   9 -11    1.59    1.86
   1  -9 -11    0.77    1.92
  -1  -9 -11    1.38    1.80
  -1  -9 -11   -1.13    1.90
   1  -9 -11    0.39    1.90
   1   9 -11    1.07    2.32
  -1   9 -11    1.72    2.34
  -1   9 -11    0.12    1.21
   1   9 -12   -1.08    2.46
  -1   9 -12   -1.56    2.54
   1  -9 -12    0.13    2.00
  -1  -9 -12    3.21    2.07
  -1  -9 -12    1.20    1.97
  -1   9 -12   -0.25    1.98
   1   9 -12   -0.10    2.00
   1  -9 -12   -1.11    2.01
   1  11   0   -0.06    0.53
  -1 -11   0   -1.88    0.61
  -1  11   0   -1.05    0.56
  -1 -11  -1  195.48    6.19
   1  11  -1  192.12    6.28
  -1  11   2  540.60   17.19
  -1  11   2  537.84   17.21
   1  11   2  542.08   17.20
   1  11  -2  547.30   17.25
   1  11   3   17.26    0.85
   1 -11  -3   15.99    0.99
   1  11   3   17.98    1.01
  -1  11   3   17.81    1.11
   1  11  -3   18.08    1.22
   1 -11  -3   17.80    0.74
  -1  11   3   16.79    0.87
   1 -11  -4   24.31    1.06
  -1  11   4   21.85    1.35
   1 -11  -4   23.29    1.28
   1  11   4   21.55    1.28
  -1 -11  -4   23.22    1.19
   1  11   5   31.79    1.56
  -1  11   5   30.81    1.62
   1 -11  -5   31.36    1.35
   1 -11  -5   31.50    1.48
  -1 -11  -5   29.57    1.43
  -1  11   6  114.85    3.77
   1  11   6  113.29    3.71
   1  11  -6  102.43    3.82
   1 -11  -6  106.14    3.59
  -1  11  -6   81.45    3.80
  -1 -11  -6  105.99    3.62
   1 -11  -6  103.56    3.67
   1  11   7   25.01    1.76
  -1  11   7   26.24    1.76
  -1 -11  -7   25.72    1.58
   1  11  -7   22.65    1.94
  -1  11  -7   25.70    1.89
   1 -11  -7   21.62    1.57
   1 -11  -7   27.21    1.63
  -1 -11  -7   24.92    1.55
  -1  11   8    6.33    1.67
   1  11   8    2.15    1.59
  -1  11  -8    2.04    1.40
   1  11  -8    1.99    1.44
   1 -11  -8    3.17    1.42
  -1 -11  -8    3.24    1.48
  -1  11  -8    5.70    1.81
   1  11  -8    2.67    1.80
   1 -11  -8    5.88    1.56
  -1 -11  -8    5.04    1.43
  -1  11   9    0.40    1.80
  -1  11  -9    0.99    1.39
   1  11  -9    0.96    1.54
  -1  11  -9    3.28    1.56
  -1  11  -9    4.73    1.94
   1 -11  -9    2.99    1.59
   1  11  -9    4.25    2.04
  -1 -11  -9    1.88    1.56
   1 -11  -9    4.38    1.63
  -1 -11  -9    0.40    1.51
  -1  11 -10    3.08    1.73
  -1  11 -10    2.21    1.47
   1  11 -10    2.44    1.76
   1 -11 -10   -0.38    1.66
  -1 -11 -10    2.07    1.66
   1 -11 -10    2.67    1.69
  -1 -11 -10    2.67    1.69
   1  11 -10   -0.73    2.12
  -1  11 -10   -0.08    2.21
   1  11 -11   -0.51    1.51
  -1  11 -11    0.03    1.83
   1  11 -11   -0.87    1.85
  -1 -11 -11   -1.40    1.79
   1 -11 -11   -0.58    1.87
   1  11 -11    1.98    2.45
  -1 -11 -11   -2.19    1.84
   1 -11 -11    0.65    1.86
  -1  11 -11    4.50    2.35
  -1  11 -11   -2.44    1.43
  -1 -11 -12   -0.60    1.99
   1 -11 -12   -0.49    2.09
  -1  11 -12   -0.29    2.07
   1  11 -12   -0.90    2.11
  -1 -11 -12   -1.03    1.97
   1 -11 -12   -0.66    1.99
  -1  11 -12   -0.89    2.55
   1  11 -12   -2.72    2.61
  -1 -13   0   -1.16    0.64
  -1  13   0    0.03    0.54
   1  13   0    0.37    0.50
  -1  13   1  161.73    5.02
  -1 -13  -1  157.69    5.05
   1  13  -1  149.05    5.13
  -1  13  -1  151.61    5.14
   1  13   1  158.11    5.03
  -1  13   2 1277.86   40.89
  -1  13   2 1295.18   40.91
   1  13  -2 1307.48   40.93
  -1  13   3  212.72    6.84
   1  13   3  207.47    6.82
   1  13  -3  218.38    6.90
  -1  13   3  206.91    6.76
  -1  13   4    4.47    1.03
   1 -13  -4    5.88    0.99
   1  13   4    4.42    1.04
   1 -13  -4    3.83    0.61
   1  13  -4    4.28    1.24
   1  13   4    4.53    0.64
   1 -13  -5    4.81    0.75
   1  13   5    5.04    1.07
   1 -13  -5    5.23    1.02
  -1 -13  -5    3.63    0.90
  -1  13   5    5.43    1.16
  -1  13   6   71.51    2.70
   1  13   6   68.29    2.64
   1 -13  -6   65.04    2.47
  -1 -13  -6   65.40    2.56
   1 -13  -6   69.33    2.62
   1  13   7    7.72    1.53
  -1  13   7    5.28    1.52
   1 -13  -7    6.24    1.22
  -1 -13  -7    5.45    1.22
  -1  13  -7    4.41    1.71
   1  13  -7    2.77    1.66
  -1 -13  -7    5.07    1.33
   1 -13  -7    4.22    1.39
   1  13   8   -0.54    1.62
   1  13  -8   -0.94    1.43
  -1  13  -8    1.40    1.38
  -1  13   8    3.85    1.71
   1 -13  -8   -0.29    1.37
  -1 -13  -8    3.13    1.44
  -1  13  -8   -1.72    1.97
   1  13  -8    0.25    1.87
   1 -13  -8    0.41    1.53
  -1 -13  -8    2.86    1.47
   1  13  -9    4.39    1.57
  -1  13   9    3.59    1.84
  -1  13  -9    3.58    1.50
   1  13   9    4.50    1.86
   1  13  -9    5.67    2.00
  -1 -13  -9    3.19    1.54
   1 -13  -9    2.00    1.47
  -1  13  -9    5.16    2.07
   1 -13  -9    1.79    1.60
  -1 -13  -9    3.04    1.56
  -1  13 -10   -0.84    1.69
   1  13 -10   -0.21    1.73
  -1  13 -10   -0.77    1.51
  -1 -13 -10   -0.69    1.69
   1 -13 -10    2.09    1.77
   1 -13 -10   -0.10    1.60
   1  13 -10    0.46    2.24
  -1  13 -10    4.71    2.27
  -1 -13 -10    0.75    1.70
   1  13 -11    1.28    1.58
   1  13 -11    1.31    1.89
  -1  13 -11    1.67    1.88
  -1 -13 -11   -1.48    1.81
   1 -13 -11    2.06    1.92
   1 -13 -11    2.39    1.88
  -1 -13 -11    2.14    1.82
  -1  13 -11    0.14    2.47
   1  13 -11    5.79    2.48
  -1  13 -11    1.16    1.52
  -1  13 -12    1.72    2.02
   1  13 -12   -1.50    2.10
  -1 -13 -12   -0.66    2.00
   1 -13 -12    0.83    2.12
   1  15   0   -0.52    0.59
  -1  15   0   -0.70    0.61
  -1  15  -1  294.79    9.42
  -1 -15  -1  292.88    9.34
   1  15  -1  287.50    9.42
  -1  15   1  294.71    9.31
   1  15   1  294.76    9.31
  -1  15  -2    9.98    1.06
  -1 -15  -2    8.76    0.45
   1  15  -2    7.24    1.00
  -1  15   2    8.69    0.95
  -1  15   3    6.14    0.92
  -1  15   3    7.02    1.00
   1  15   3    7.05    1.01
  -1  15  -3    7.30    1.19
   1  15  -3    7.29    1.14
   1  15   4   28.15    1.42
  -1  15   4   28.09    1.45
  -1  15  -4   25.86    1.60
   1 -15  -4   26.61    1.02
   1  15  -4   31.27    1.64
   1  15   4   29.33    1.21
  -1  15   4   27.80    1.22
   1 -15  -5  122.37    3.99
  -1  15  -5   97.21    4.30
  -1  15   5  129.67    4.24
   1  15   5  133.20    4.21
   1 -15  -5  123.09    4.14
   1 -15  -6   18.58    1.16
  -1 -15  -6   18.84    1.25
   1  15   6   20.58    1.53
  -1  15   6   19.40    1.63
   1 -15  -6   23.88    1.50
  -1  15   7    1.30    1.63
   1  15   7    1.94    1.56
  -1 -15  -7    2.75    1.18
   1 -15  -7    1.77    1.13
  -1 -15  -7    1.91    1.30
   1 -15  -7    0.99    1.45
   1  15   8   12.94    1.79
  -1  15   8   13.66    1.84
  -1  15  -8   13.98    2.02
   1  15  -8   11.42    2.03
   1 -15  -8   13.12    1.37
  -1 -15  -8   14.15    1.43
  -1 -15  -8    9.53    1.57
   1 -15  -8   10.50    1.66
   1  15  -9    4.80    1.60
  -1  15   9    8.82    1.93
  -1  15  -9    6.36    1.53
   1  15   9    7.10    1.83
   1 -15  -9    7.54    1.49
   1  15  -9    9.44    2.13
  -1 -15  -9    5.84    1.48
  -1  15  -9    5.93    2.00
  -1 -15  -9    7.98    1.66
   1 -15  -9    8.35    1.74
   1  15  10    1.98    2.01
  -1  15 -10    1.81    1.64
   1  15 -10   -0.19    1.73
  -1  15  10    2.10    2.05
  -1  15 -10    1.99    1.62
  -1 -15 -10    2.38    1.60
   1 -15 -10    1.76    1.56
   1  15 -10    8.13    2.31
  -1  15 -10    5.09    2.29
  -1 -15 -10    1.94    1.64
   1 -15 -10    1.68    1.79
   1  15 -11    1.81    1.71
   1  15 -11    1.70    1.90
  -1  15 -11    3.66    1.67
  -1  15 -11    3.05    1.80
   1 -15 -11    1.77    1.76
   1  15 -11    2.99    2.38
  -1 -15 -11    5.06    1.81
  -1  15 -11    2.18    2.43
   1 -15 -11    4.98    1.95
   1  15 -12    2.91    2.03
  -1  15 -12    0.78    1.96
   1 -15 -12    2.25    2.11
  -1  17   0    0.51    0.62
   1  17   0   -0.25    0.60
  -1  17  -1  362.78   11.43
   1  17  -1  364.28   11.42
  -1  17   1  346.90   11.32
   1  17   1  363.50   11.32
  -1  17   2  708.89   23.27
  -1 -17  -2  726.07   23.15
   1  17  -2  757.10   23.31
  -1  17  -2  771.88   23.31
   1  17   3  216.99    7.26
  -1  17   3  225.58    7.28
   1  17  -3  224.01    7.32
  -1  17  -3  219.08    7.34
  -1  17   3  229.76    7.25
   1  17   4   82.87    2.86
  -1  17   4   78.65    2.87
   1  17  -4   74.70    2.93
  -1  17  -4   78.13    3.00
   1  17   4   74.77    2.71
  -1  17   4   80.57    2.71
  -1  17   5   78.04    2.89
   1  17   5   76.81    2.87
   1  17  -5   80.10    2.98
   1 -17  -5   74.90    2.52
  -1  17  -5   79.67    3.04
   1  17   5   74.78    2.59
   1  17   6   59.33    2.55
  -1  17   6   62.15    2.58
   1 -17  -6   61.33    2.16
  -1 -17  -6   60.80    2.23
  -1  17   7   27.32    1.96
   1  17   7   27.04    1.91
  -1 -17  -7   22.94    1.46
   1 -17  -7   27.29    1.40
   1  17   8   35.24    2.18
  -1  17   8   32.41    2.26
   1 -17  -8   33.59    1.68
  -1 -17  -8   34.52    1.75
   1 -17  -8   27.29    1.94
  -1  17   9    1.01    1.94
  -1  17  -9    1.45    1.57
   1  17  -9    2.60    1.54
   1  17   9    4.46    1.88
  -1  17  -9   -1.36    2.13
  -1 -17  -9    2.04    1.35
   1  17  -9   -2.19    2.07
   1 -17  -9    3.62    1.31
   1 -17  -9    0.19    1.68
  -1  17 -10   10.33    1.82
  -1  17 -10   13.00    1.88
  -1  17  10   14.64    2.25
   1  17  10   13.67    2.14
   1  17 -10   10.82    1.85
  -1 -17 -10   16.33    1.66
   1  17 -10   17.80    2.47
  -1  17 -10   14.33    2.52
   1 -17 -10   14.08    1.58
  -1  17 -11    7.16    1.84
  -1  17 -11    6.40    1.83
   1  17 -11    6.35    1.94
   1  17 -11    7.21    1.89
  -1  17 -11    6.57    2.63
   1  17 -11    8.97    2.53
   1 -17 -11    8.08    1.71
  -1 -17 -11    9.13    1.76
   1  17 -12    0.21    2.06
  -1  17 -12    0.90    2.04
   1  19   0   -0.20    0.70
  -1  19   0    0.05    0.74
  -1  19   1    4.73    0.50
  -1  19  -1    4.00    0.98
   1  19  -1    6.52    0.95
   1  19   1    5.59    0.50
  -1  19  -2  457.36   14.70
   1  19  -2  460.73   14.70
  -1  19   3    9.56    1.13
  -1  19   3   11.05    1.18
   1  19   3    9.21    1.14
   1  19  -3   12.02    1.27
  -1  19  -3   11.49    1.31
  -1  19   4   36.67    1.72
   1  19   4   32.89    1.70
  -1  19  -4   33.96    1.81
   1  19  -4   38.91    1.88
   1  19   4   34.57    1.55
  -1  19   4   34.34    1.53
   1  19   5   36.55    1.85
  -1  19   5   40.39    1.91
  -1  19  -5   32.75    2.02
   1  19  -5   40.28    2.03
  -1 -19  -5   30.79    1.36
   1 -19  -5   38.65    1.26
   1  19   5   38.40    1.52
  -1  19   6   58.70    2.61
   1  19  -6   63.50    2.78
   1 -19  -6   56.75    2.06
  -1 -19  -6   61.61    2.14
  -1  19  -6   64.16    2.75
   1  19   6   60.99    2.57
  -1  19   7   42.51    2.28
   1  19   7   37.75    2.25
  -1 -19  -7   41.36    1.70
   1 -19  -7   35.88    1.61
  -1  19   8   29.75    2.25
   1  19   8   26.70    2.25
   1 -19  -8   33.14    1.53
  -1 -19  -8   30.28    1.65
   1  19   9    0.29    1.86
  -1  19   9    0.14    1.97
   1 -19  -9    0.52    1.19
   1  19  -9    0.29    2.09
  -1  19  -9   -0.34    2.15
  -1 -19  -9    1.21    1.26
   1  19  10   18.02    2.34
   1  19 -10   13.56    1.88
  -1  19  10   20.01    2.45
  -1  19 -10   19.55    2.08
  -1  19 -10   16.31    1.90
  -1 -19 -10   22.89    1.70
   1  19 -10   16.78    2.55
   1 -19 -10   21.69    1.61
  -1  19 -10   26.35    2.65
  -1  19  11    6.69    2.49
  -1  19 -11    8.62    1.84
   1  19 -11    9.32    2.03
  -1  19 -11    9.25    2.03
   1  19 -11    9.59    2.01
   1  19  11   10.82    2.45
  -1  19 -11   11.67    2.65
   1  19 -11   11.31    2.56
  -1  19 -12    1.63    1.95
   1  19 -12    1.95    2.04
   1  21   0   -0.17    0.71
  -1  21   0    0.68    0.76
  -1  21  -1  505.66   15.73
   1  21  -1  503.65   15.73
  -1  21   1  500.68   15.62
   1  21   1  476.89   15.62
   1  21  -2    4.49    1.12
  -1  21  -2    8.31    1.14
  -1  21   3   53.69    2.21
   1  21   3   58.81    2.23
  -1  21   3   52.04    2.23
   1  21  -3   59.43    2.29
  -1  21  -3   51.92    2.27
   1  21   4   72.80    2.67
  -1  21   4   74.96    2.79
   1  21   4   69.58    2.73
   1  21  -4   74.78    2.86
  -1  21  -4   71.46    2.87
  -1  21   4   74.12    2.67
  -1  21   5  177.99    5.75
   1  21   5  173.05    5.74
   1  21  -5  181.89    5.85
  -1 -21  -5  165.01    5.39
  -1  21  -5  175.06    5.84
   1  21   5  174.02    5.55
  -1 -21  -6   20.09    0.96
   1  21  -6   17.22    1.97
   1 -21  -6   16.64    0.77
  -1  21  -6   16.36    1.96
  -1  21   6   20.85    1.81
   1  21   6   20.47    1.78
  -1 -21  -7   14.78    1.02
  -1  21  -7   15.82    1.98
   1 -21  -7   13.13    0.89
   1  21  -7   13.31    2.03
   1  21   7   12.88    1.78
  -1  21   7   13.25    1.79
  -1  21   8    7.77    1.95
   1  21   8    8.79    1.85
  -1 -21  -8    6.68    1.07
   1 -21  -8    8.42    0.97
  -1  21   9    6.16    2.03
   1  21   9   10.22    1.96
  -1 -21  -9    7.17    1.21
   1 -21  -9    7.28    1.12
  -1  21 -10    6.75    1.74
  -1  21 -10   10.46    2.12
  -1  21  10   11.95    2.39
   1  21 -10    4.86    1.79
   1  21  10   11.52    2.29
  -1 -21 -10   10.19    1.46
   1  21 -10    9.34    2.50
   1 -21 -10    8.26    1.35
  -1  21 -10    9.59    2.55
   1  21 -11    2.47    2.12
  -1  21 -11    7.78    1.95
   1  21 -11    2.50    1.84
  -1  21  11    5.09    2.39
   1  21  11    5.38    2.36
   1  21 -12    1.39    1.98
  -1  23   0   -1.40    0.78
   1  23   0   -1.36    0.76
   1  23  -1  624.74   19.56
  -1  23   1  614.60   19.45
  -1  23  -1  633.51   19.56
   1  23   1  601.81   19.45
   1  23  -2  398.02   12.53
  -1  23  -2  381.04   12.54
  -1  23   3   81.32    3.01
   1  23   3   78.26    3.00
  -1  23   3   81.73    3.01
   1  23  -3   81.82    3.05
  -1  23  -3   82.93    3.04
   1  23   4   23.81    1.50
  -1  23   4   24.71    1.64
   1  23   4   24.72    1.56
   1  23  -4   27.22    1.66
  -1  23  -4   27.91    1.76
  -1  23   4   23.03    1.50
   1  23   5   88.72    3.45
  -1  23   5   95.26    3.48
  -1  23  -5   92.11    3.56
   1  23  -5   92.35    3.56
   1  23   5   92.32    3.24
  -1  23   5   90.31    3.24
  -1  23   6  131.47    4.44
   1  23   6  135.69    4.43
   1  23  -6  133.66    4.56
  -1 -23  -6  117.91    3.88
  -1  23  -6  132.81    4.57
   1  23   7    7.83    1.74
  -1  23   7    7.06    1.75
  -1 -23  -7    7.25    0.74
   1  23  -7    6.53    1.98
  -1  23  -7    5.03    1.97
   1 -23  -7    5.32    0.51
   1  23   8   -3.02    1.89
  -1  23   8   -0.17    1.90
  -1 -23  -8    0.99    0.85
   1  23  -8   -0.68    2.05
  -1  23  -8    3.77    2.13
   1 -23  -8    0.99    0.72
  -1  23   9    5.40    2.10
   1  23   9    0.52    2.03
  -1 -23  -9    2.45    1.05
   1 -23  -9    2.24    0.91
  -1  23 -10    4.30    2.20
   1  23 -10    0.06    1.81
  -1  23  10    1.19    2.40
   1  23  10    1.59    2.35
   1  23 -11    3.75    1.85
  -1  23 -11    5.58    1.86
  -1  23  11   -0.95    2.53
   1  23  11    1.14    2.42
   1  23 -12    2.32    2.05
   1  25   0   -1.83    0.83
  -1  25   0   -1.96    0.82
  -1  25  -1   14.00    1.21
   1  25  -1   16.86    1.19
  -1  25   1   17.13    0.82
   1  25   1   17.16    0.83
   1  25  -2   47.77    2.01
  -1  25  -2   47.91    2.03
  -1  25   3   15.07    1.47
  -1  25  -3   12.15    1.49
   1  25  -3   14.38    1.42
   1  25   3   12.25    1.39
  -1  25   3   13.44    1.43
   1  25   4   10.95    1.43
  -1  25   4   11.38    1.41
   1  25   4   11.64    1.52
  -1  25   4   11.29    1.45
   1  25  -4   11.50    1.55
  -1  25  -4   14.00    1.65
  -1  25   5   43.75    2.18
   1  25   5   43.06    2.13
  -1  25  -5   35.71    2.24
   1  25  -5   38.30    2.25
  -1  25   5   37.70    1.88
   1  25   5   35.74    1.89
   1  25  -6    7.22    1.91
  -1  25  -6    6.28    1.99
   1  25   6    6.50    1.77
  -1  25   6    7.32    1.76
  -1  25  -7    0.80    2.04
   1  25  -7   -0.90    1.98
  -1  25   7    2.36    1.80
   1  25   7    2.58    1.79
  -1  25   8    2.97    1.96
   1  25   8    3.43    1.93
  -1 -25  -8    2.47    0.64
   1  25  -8    4.64    2.21
  -1  25  -8    1.20    2.15
   1  25   9   -1.53    2.10
  -1  25   9    1.58    2.15
  -1 -25  -9    0.79    0.86
  -1  25  -9    1.75    2.29
   1 -25  -9   -0.12    0.68
  -1  25 -10    1.20    2.32
   1  25  10    1.86    2.41
  -1  25  10   -1.61    2.38
  -1  25  11    0.56    2.57
   1  25  11    0.21    2.47
   1  25 -11   -0.36    1.85
  -1  25 -11    0.60    1.82
   1  27   0   -0.77    0.83
  -1  27   0    0.24    0.81
  -1  27  -1  706.11   22.29
   1  27  -1  680.19   22.29
  -1  27   1  705.40   22.19
   1  27   1  701.44   22.19
  -1  27  -2  141.46    4.82
   1  27  -2  140.93    4.80
  -1  27   3  136.32    4.70
  -1  27  -3  133.16    4.65
   1  27  -3  131.53    4.67
  -1  27   3  134.80    4.69
   1  27   3  134.13    4.66
   1  27   4   -0.70    1.50
  -1  27   4    0.34    1.47
  -1  27   4    2.07    1.58
   1  27   4    4.09    1.55
  -1  27  -4    4.07    1.67
   1  27  -4    0.73    1.55
   1  27   5  287.10    9.44
  -1  27   5  290.79    9.47
  -1  27  -5  291.11    9.51
   1  27  -5  291.89    9.52
  -1  27   5  276.09    9.31
   1  27   5  285.50    9.31
  -1  27   6   43.27    2.38
   1  27   6   40.91    2.40
   1  27  -6   45.26    2.54
  -1  27  -6   42.94    2.50
   1  27   6   37.99    1.92
   1  27  -7   -0.95    2.01
  -1  27  -7    0.42    2.04
  -1  27   7    0.26    1.91
   1  27   7   -1.86    1.84
  -1  27  -8    2.27    2.20
   1  27  -8    2.46    2.20
  -1  27   8    0.11    2.07
   1  27   8    1.73    1.98
  -1  27   9    8.10    2.23
   1  27   9    6.37    2.16
   1  27  -9   10.30    2.48
  -1  27  -9   10.15    2.46
  -1  27  10    4.24    2.46
   1  27  10    1.88    2.49
  -1  27 -10    2.48    2.43
  -1  27  11   -1.25    2.68
   1  27 -11    0.77    1.83
   1  27  11    2.00    2.50
  -1  27 -11   -0.55    1.77
  -1  29   0   -0.88    0.96
   1  29   0   -1.28    0.88
  -1  29  -1  104.42    3.75
   1  29  -1  107.15    3.74
   1  29   1  110.09    3.57
  -1  29   1  108.90    3.56
  -1  29  -2    1.58    1.27
   1  29  -2    1.82    1.26
  -1  29   3   12.21    1.74
   1  29   3    9.13    1.61
  -1  29   3   13.91    1.69
  -1  29  -3   14.41    1.61
   1  29  -3   13.49    1.54
   1  29   4   81.97    3.15
   1  29   4   77.20    3.23
  -1  29   4   79.09    3.24
  -1  29  -4   79.54    3.27
   1  29  -4   72.64    3.22
  -1  29   4   83.87    3.14
   1  29   5   20.86    1.75
   1  29   5   22.50    1.99
  -1  29   5   24.25    2.08
   1  29  -5   22.13    2.13
  -1  29  -5   21.01    2.11
  -1  29   5   21.49    1.76
   1  29   6   15.63    1.99
  -1  29   6   14.95    1.97
   1  29  -6   13.45    2.06
  -1  29  -6   16.93    2.10
   1  29   6   16.44    1.53
  -1  29  -7    0.39    2.07
   1  29  -7   -1.58    2.10
  -1  29   7    1.14    1.91
   1  29   7    1.89    1.88
   1  29  -8    9.41    2.32
  -1  29  -8   11.46    2.45
  -1  29   8    8.08    2.27
   1  29   8   10.17    2.12
  -1  29   9    1.41    2.42
   1  29   9    0.50    2.24
   1  29  -9   -0.32    2.47
  -1  29  -9   -1.35    2.54
  -1  29  10    2.20    2.60
  -1  29 -10    2.77    2.52
   1  29  10    3.61    2.48
  -1  29 -11    2.10    1.79
  -1  29  11    0.55    2.65
   1  29  11   -0.44    2.56
   1  29 -11    2.69    1.85
  -1  31   0   -0.42    0.97
   1  31   0   -0.76    0.99
  -1  31  -1   68.80    2.66
   1  31  -1   69.91    2.65
   1  31   1   69.51    2.43
  -1  31   1   72.26    2.42
  -1  31  -2   44.41    2.10
   1  31  -2   46.53    2.11
  -1  31   3   54.91    2.63
   1  31   3   53.58    2.54
  -1  31   3   50.38    2.57
  -1  31  -3   51.08    2.46
   1  31  -3   52.70    2.42
   1  31   4   80.44    3.36
   1  31   4   79.28    3.33
  -1  31   4   81.76    3.37
   1  31  -4   81.91    3.27
  -1  31  -4   84.29    3.37
  -1  31   4   84.61    3.28
   1  31   5   91.17    3.71
  -1  31   5   99.86    3.76
  -1  31  -5   87.76    3.75
   1  31  -5   90.16    3.72
   1  31   5   91.10    3.53
  -1  31   5   94.96    3.54
  -1  31   6    6.87    1.96
   1  31   6    5.16    1.94
   1  31  -6    3.70    2.05
  -1  31  -6    3.89    2.08
   1  31   6    4.26    1.58
  -1  31  -7    8.14    2.26
   1  31  -7    5.76    2.12
  -1  31   7    5.91    2.07
   1  31   7    5.80    2.07
  -1  31  -8   -0.48    2.40
   1  31  -8    0.26    2.35
   1  31   8    3.24    2.16
  -1  31   8    3.74    2.23
   1  31   9    7.00    2.40
  -1  31   9    6.71    2.47
   1  31  -9    9.64    2.55
  -1  31  -9   13.73    2.63
   1  31  10    0.86    2.56
  -1  31  10    1.84    2.57
  -1  31 -10    1.31    2.59
  -1  33   0   -0.15    1.04
   1  33   0   -0.44    1.02
   1  33  -1  108.11    3.73
  -1  33  -1  104.20    3.73
  -1  33   1  105.88    3.51
   1  33   1  106.02    3.53
  -1  33   2   -0.32    1.93
   1  33  -2    1.17    1.38
  -1  33  -2    1.40    1.42
  -1  33   3   51.04    2.66
   1  33  -3   50.53    2.39
  -1  33  -3   53.24    2.45
  -1  33   3   47.63    2.56
   1  33   3   46.27    2.63
  -1  33   4   13.02    1.97
   1  33   4   15.07    2.02
   1  33   4   12.28    2.00
  -1  33   4   14.40    1.98
   1  33  -4    9.99    1.86
  -1  33  -4   10.24    1.86
  -1  33   5   43.54    2.54
   1  33   5   43.09    2.54
  -1  33  -5   42.71    2.54
   1  33  -5   43.47    2.49
   1  33   5   43.97    2.38
  -1  33   5   48.11    2.38
   1  33   6    4.30    1.99
  -1  33   6    6.95    2.05
   1  33  -6    5.14    2.11
  -1  33  -6    5.13    2.08
   1  33   6    2.35    1.63
  -1  33   6    4.56    1.67
  -1  33  -7    8.16    2.35
   1  33  -7   11.17    2.32
   1  33   7    6.54    2.23
  -1  33   7    6.30    2.09
   1  33  -8    5.72    2.33
  -1  33  -8    0.75    2.36
   1  33   8    0.16    2.27
  -1  33   8    3.47    2.41
  -1  33   9    1.62    2.54
   1  33   9    4.57    2.52
  -1  33  -9    6.60    2.73
   1  33  -9    2.09    2.55
   1  33  10   -0.40    2.58
  -1  33 -10    0.43    2.68
  -1  33  10   -1.60    2.89
   1  35   0    0.63    1.08
  -1  35   0   -2.07    1.07
  -1  35  -1    2.69    1.30
   1  35  -1    1.36    1.31
   1  35   1    3.02    0.86
  -1  35   1    2.88    0.88
  -1  35   2   47.57    2.65
  -1  35  -2   41.80    2.18
   1  35  -2   42.99    2.16
   1  35   3    5.84    2.18
  -1  35   3    6.32    2.10
  -1  35   3    5.90    1.99
   1  35   3    4.20    2.02
  -1  35  -3    5.43    1.69
   1  35  -3    6.82    1.71
   1  35   4   52.64    2.75
  -1  35   4   53.06    2.81
  -1  35  -4   51.37    2.71
   1  35  -4   52.58    2.66
  -1  35   4   53.99    2.79
   1  35   4   59.00    2.86
   1  35   5    2.11    1.86
  -1  35   5    3.18    2.04
   1  35   5    3.29    2.05
  -1  35  -5    0.98    1.96
   1  35  -5    3.60    1.91
  -1  35   5    0.65    1.88
  -1  35   6    9.79    2.16
   1  35   6    8.95    2.13
   1  35  -6   13.16    2.17
  -1  35  -6    9.63    2.24
   1  35   6   12.99    1.85
  -1  35   6   10.51    1.89
  -1  35  -7    2.34    2.40
   1  35  -7   -0.32    2.20
  -1  35   7    0.64    2.32
   1  35   7    1.90    2.22
   1  35  -8    4.83    2.47
  -1  35  -8    9.06    2.57
   1  35   8    6.27    2.48
  -1  35   8    8.56    2.55
   1  35   9    4.68    2.64
  -1  35   9    8.16    2.67
  -1  35  -9    7.13    2.81
   1  35  10   -0.18    2.77
  -1  35 -10    0.75    2.81
   1  37   0   -0.38    1.11
  -1  37   0   -0.76    1.13
  -1  37  -1    1.78    1.34
  -1  37   1    2.25    0.87
   1  37   1    0.96    0.89
   1  37  -1    1.22    1.29
  -1  37   2   28.01    2.51
  -1  37  -2   31.75    1.90
   1  37  -2   29.01    1.93
   1  37   3   34.90    2.62
  -1  37   3   35.70    2.53
   1  37   3   35.37    2.50
   1  37  -3   30.48    2.10
  -1  37  -3   29.68    2.17
  -1  37   3   37.86    2.58
   1  37   4   21.68    2.32
  -1  37   4   20.94    2.31
   1  37   4   18.87    2.22
  -1  37   4   22.11    2.29
   1  37  -4   19.55    2.01
  -1  37  -4   19.24    2.03
   1  37   5   12.10    2.07
   1  37   5    7.20    2.15
  -1  37   5    7.15    2.20
  -1  37  -5   10.03    2.07
   1  37  -5    6.64    2.05
  -1  37   5    9.85    2.04
  -1  37   6   17.46    2.43
   1  37   6   17.37    2.41
   1  37   6   17.85    2.07
  -1  37   6   20.97    2.14
   1  37  -7    9.88    2.40
  -1  37  -7    8.68    2.46
  -1  37   7   12.74    2.54
   1  37   7   10.40    2.46
   1  37  -8    3.39    2.61
  -1  37  -8    2.98    2.53
   1  37   8    5.09    2.62
  -1  37   8    6.22    2.58
  -1  37   9   17.72    2.95
   1  37   9   19.58    2.92
  -1  37  -9   22.27    3.07
  -1  39   0   -1.04    1.15
   1  39   0   -0.11    1.23
  -1  39   1    1.44    2.34
  -1  39  -1    2.05    1.39
  -1  39   1    1.40    0.86
   1  39  -1    2.61    1.34
  -1  39   2    9.39    2.31
  -1  39  -2    6.34    1.58
   1  39  -2    8.39    1.59
   1  39   3   19.31    2.51
  -1  39   3   19.59    2.50
   1  39  -3   16.39    1.90
  -1  39  -3   16.88    1.96
   1  39   3   17.05    2.42
  -1  39   3   14.74    2.36
  -1  39   4    0.49    2.23
   1  39   4    1.16    2.31
   1  39   4    0.92    2.21
  -1  39   4    1.54    2.18
  -1  39  -4    3.19    1.95
   1  39  -4    0.36    1.88
   1  39   5   37.28    2.81
  -1  39   5   35.68    2.68
  -1  39  -5   34.27    2.53
   1  39  -5   37.41    2.57
   1  39   5   39.67    2.63
  -1  39   5   41.41    2.62
   1  39   6   10.39    2.46
  -1  39   6    8.75    2.47
   1  39  -6    7.06    2.28
  -1  39  -6    8.00    2.37
   1  39   6   11.51    2.17
  -1  39   6    7.70    2.12
  -1  39   7    3.60    2.64
   1  39   7    4.37    2.59
  -1  39  -7    2.83    2.45
   1  39  -7    1.07    2.41
   1  39   8    1.35    2.64
  -1  39   8    4.62    2.67
  -1  39  -8    3.52    2.63
  -1  41   0   -2.27    1.16
   1  41   0   -0.74    1.19
  -1  41   1   -1.06    2.43
  -1  41  -1   -0.79    1.39
   1  41  -1    0.04    1.37
  -1  41   1   -1.18    0.93
   1  41   2   32.16    2.91
  -1  41   2   37.93    2.81
  -1  41  -2   34.56    2.05
   1  41  -2   36.36    2.04
   1  41   3    1.40    2.42
  -1  41   3    2.58    2.51
   1  41   3    0.27    2.35
  -1  41   3    0.81    2.31
  -1  41  -3    4.10    1.76
   1  41  -3    2.29    1.71
   1  41   4   41.44    2.91
  -1  41   4   47.79    2.90
   1  41   4   44.10    2.91
  -1  41  -4   40.33    2.44
   1  41  -4   40.02    2.48
  -1  41   4   43.30    2.86
  -1  41   5   -3.21    2.50
   1  41   5   -0.37    2.47
  -1  41  -5   -0.46    2.17
   1  41  -5    1.38    2.11
  -1  41   5    0.46    2.20
   1  41   5    0.92    2.39
   1  41   6   -1.20    2.47
  -1  41   6    2.02    2.53
  -1  41  -6    5.75    2.35
   1  41  -6    0.72    2.23
   1  41   6    3.20    2.27
  -1  41   6    3.40    2.23
  -1  41   7    2.62    2.77
   1  41   7   -2.30    2.63
   1  41  -7    1.99    2.53
  -1  41  -7   -0.72    2.53
  -1  43   0    2.67    2.61
  -1  43   0   -0.45    1.20
   1  43   0   -0.46    1.27
  -1  43   1   26.24    2.79
  -1  43  -1   27.95    1.76
   1  43  -1   25.10    1.73
  -1  43   2    1.09    2.54
   1  43   2    4.53    2.58
  -1  43   2    0.77    2.35
  -1  43  -2    1.20    1.60
   1  43  -2    1.73    1.58
   1  43   3    2.05    2.66
  -1  43   3    0.94    2.51
  -1  43  -3    2.31    1.81
   1  43  -3    1.10    1.78
   1  43   3    3.37    2.58
  -1  43   3    3.21    2.52
  -1  43   4   17.45    2.68
   1  43   4   23.04    2.72
  -1  43   4   20.40    2.70
   1  43   4   21.05    2.81
  -1  43  -4   18.12    2.13
   1  43  -4   17.87    2.12
  -1  43   5   -2.06    2.57
   1  43   5    0.74    2.58
  -1  43  -5   -0.60    2.15
   1  43  -5   -0.21    2.15
   1  43   5   -4.01    2.52
  -1  43   5    0.59    2.49
  -1  43   6   -3.82    2.63
   1  43   6    3.51    2.71
  -1  43  -6    0.19    2.33
   1  43  -6    1.95    2.28
   1  43   6    0.25    2.35
  -1  43   6   -1.17    2.45
   1  43  -7    2.73    2.55
  -1  43  -7    2.36    2.66
  -1  45   0   -2.08    2.68
  -1  45   0   -1.53    1.33
   1  45   0   -1.54    1.34
  -1  45   1    0.26    2.73
  -1  45  -1    3.67    1.42
   1  45  -1    1.48    1.42
   1  45   2    1.58    2.75
  -1  45   2    2.66    2.81
  -1  45   2   -0.69    2.51
  -1  45  -2   -1.12    1.66
   1  45  -2    0.63    1.63
  -1  45   3    7.93    2.68
   1  45   3   10.94    2.81
  -1  45   3    9.36    2.70
   1  45   3    8.69    2.79
  -1  45  -3    8.36    1.84
   1  45  -3    7.58    1.83
   1  45   4    0.40    2.70
   1  45   4   -0.36    2.74
  -1  45   4   -1.24    2.66
  -1  45  -4   -2.33    1.97
   1  45  -4    1.08    1.91
  -1  45   4   -4.69    2.74
  -1  45   5    3.21    2.83
   1  45   5   -2.71    2.82
  -1  45  -5    1.10    2.26
   1  45  -5    1.47    2.19
  -1  45   5    0.85    2.64
   1  45   5   -3.22    2.85
   1  45  -6    4.42    2.40
  -1  45  -6    4.48    2.42
  -1  47   0    1.81    2.86
  -1  47  -1    4.27    2.89
   1  47   1    7.16    2.92
  -1  47   1    6.21    2.95
   1  47  -1    6.27    1.48
  -1  47  -1    3.79    1.53
   1  47   2    2.30    2.75
  -1  47   2    7.51    2.79
  -1  47  -2    2.17    2.81
  -1  47   2    5.16    3.01
   1  47   2   -0.95    3.00
  -1  47  -2    3.14    1.69
   1  47  -2    3.25    1.70
   1  47   3    0.09    3.03
  -1  47   3    3.06    2.89
   1  47   3    3.74    2.97
  -1  47  -3    3.68    1.83
   1  47  -3    1.65    1.89
   1  47   4    7.34    2.95
  -1  47   4    3.65    3.01
   1  47   4    7.58    2.99
  -1  47  -4    5.22    2.06
   1  47  -4    5.31    2.10
  -1  47   4    9.71    3.07
  -1  47  -5    4.85    2.34
   1  47  -5    7.96    2.33
   1  47   5    3.69    2.88
  -1  47   5    4.77    2.83
   1  47  -6    3.03    2.46
  -1  47  -6    1.06    2.44
  -1  49   0   -3.94    3.02
   1  49   0   -1.08    3.09
   1  49   1    3.47    3.08
  -1  49   1    1.21    3.15
  -1  49  -1    0.10    3.05
   1  49   2    5.07    3.12
  -1  49   2    2.52    3.15
   1  49   3    1.26    3.18
  -1  49   3    0.92    3.14
  -1  49  -3    0.50    1.86
   1  49  -3    0.83    1.90
   1  49   4    5.96    3.13
  -1  49  -4    5.68    2.16
  -1  49   4    5.65    3.12
   1  49  -4    5.09    2.19
   1  49  -5   -0.07    2.36
  -1  49  -5    0.25    2.41
   1  51   1   -0.20    3.26
  -1  51   1   -1.14    3.31
  -1  51   2    4.45    3.24
   1  51   2   -4.24    3.38
   1  51   3    2.43    3.29
  -1  51   3    3.01    3.25
   1  51   4    2.31    3.35
  -1  51   4    1.08    3.26
  -2   0   1 2246.82   70.97
  -2   0  -2 1698.74   52.74
  -2   0   2 1653.52   52.77
   2   0  -2 1637.31   52.77
   2   0  -3 3966.74  123.69
  -2   0  -3 3951.63  123.65
   2   0  -3 3940.40  123.69
  -2   0  -3 3876.11  123.61
  -2   0  -4 1449.05   46.11
   2   0  -4 1438.71   46.15
   2   0  -4 1426.66   46.15
  -2   0  -4 1473.53   46.04
   2   0  -5    2.97    1.04
  -2   0  -5    3.84    0.95
  -2   0  -5    5.64    0.57
   2   0  -5    5.46    1.14
   2   0  -6  620.72   19.46
  -2   0  -6  610.94   19.42
   2   0  -6  598.92   19.47
  -2   0  -6  607.98   19.28
   2   0  -7   48.18    2.17
  -2   0  -7   47.93    2.05
   2   0  -7   49.68    2.19
  -2   0  -8    2.63    1.42
   2   0  -8    3.40    1.51
   2   0  -8    1.36    1.68
  -2   0  -8    4.54    1.58
   2   0  -9  155.56    5.26
  -2   0  -9  156.94    5.19
   2   0  -9  151.07    5.31
  -2   0  -9  149.83    5.31
   2   0  -9  143.53    4.76
   2   0 -10    5.44    1.87
  -2   0 -10    4.70    1.77
   2   0 -10    1.24    1.81
  -2   0 -10    4.13    1.66
  -2   0 -11    0.73    2.08
   2   0 -11   -0.84    2.03
  -2   0 -11    1.80    1.85
   2   0 -11    1.95    1.88
   2   0 -12    7.10    2.38
  -2   0 -12    5.22    2.31
  -2   0 -12   11.32    2.11
   2   0 -12    8.56    2.17
  -2   0 -13   -2.40    2.42
   2   0 -13   -2.04    2.35
   2  -2  -1  192.53    6.11
  -2   2   2   44.27    1.73
   2   2   2   49.93    1.62
   2  -2  -2   46.87    1.67
  -2  -2  -2   45.28    1.61
   2   2   3 1618.65   48.22
   2   2  -3 1526.53   48.24
   2  -2  -3 1530.46   48.25
  -2  -2  -3 1488.68   48.21
  -2   2   3 1514.79   48.25
  -2   2  -3 1532.82   48.21
   2   2  -3 1490.37   48.25
   2  -2  -3 1484.85   48.23
  -2   2   4  373.67   12.07
  -2   2  -4  380.42   12.02
   2  -2  -4  355.14   12.06
   2   2   4  385.38   12.02
   2   2  -4  375.66   12.06
  -2  -2  -4  381.53   12.01
   2   2  -4  376.11   12.08
   2  -2  -4  377.41   12.05
  -2  -2  -5   19.59    1.17
   2  -2  -5   23.27    1.28
  -2   2  -5   21.33    1.23
   2   2  -5   19.61    1.28
   2   2  -5   19.82    1.44
   2  -2  -5   23.31    1.36
  -2   2  -6  294.69    9.75
  -2  -2  -6  317.13    9.88
   2  -2  -6  322.67    9.92
  -2   2  -6  312.65    9.89
   2   2  -6  308.41    9.92
   2   2  -6  299.49    9.96
   2  -2  -6  303.39    9.92
   2   2  -7   17.04    1.46
  -2   2  -7   17.95    1.34
  -2  -2  -7   16.37    1.35
   2  -2  -7   18.00    1.48
   2  -2  -7   16.82    1.51
   2   2  -7   14.19    1.51
  -2   2  -7   18.56    0.92
   2   2  -8   19.96    1.72
  -2   2  -8   16.89    1.57
  -2  -2  -8   16.16    1.53
   2  -2  -8   18.84    1.67
  -2   2  -8   15.12    1.81
   2   2  -8   17.50    1.79
  -2  -2  -8   17.08    1.79
   2  -2  -8   17.13    1.81
  -2   2  -8   16.53    0.95
   2   2  -9   26.33    2.04
  -2  -2  -9   22.78    1.94
  -2   2  -9   18.23    1.83
   2  -2  -9   18.26    2.02
   2  -2  -9   18.89    2.04
  -2  -2  -9   24.06    2.06
   2   2  -9   21.89    2.11
  -2   2  -9   23.10    2.11
   2   2 -10    1.15    1.74
  -2  -2 -10   -1.39    1.59
  -2   2 -10   -0.08    1.61
   2  -2 -10    0.36    1.77
  -2   2 -10    1.99    1.84
   2  -2 -10    0.82    1.79
   2   2 -10   -0.14    1.83
  -2  -2 -10    0.44    1.89
   2   2 -10    0.63    0.71
   2  -2 -11    5.87    1.99
   2   2 -11    6.64    1.98
  -2  -2 -11    4.98    1.83
  -2   2 -11    5.00    1.88
   2   2 -11    8.31    2.15
   2  -2 -11    4.75    2.04
  -2   2 -11    7.49    2.11
  -2  -2 -11    6.93    2.08
   2  -2 -12    1.94    2.11
   2   2 -12    3.69    2.19
  -2  -2 -12    4.49    2.04
  -2   2 -12    5.78    1.98
  -2  -2 -12    5.41    2.30
   2   2 -12    2.32    2.16
   2  -2 -12    5.65    2.25
  -2   2 -12    2.82    2.19
  -2  -2 -13    3.37    2.42
   2  -2 -13    1.33    2.42
   2   2 -13   -1.61    2.42
   2   4   0 4125.40  130.27
   2  -4  -1  677.38   21.43
  -2   4   2   14.14    0.85
   2  -4  -2   10.34    0.71
  -2  -4  -2    8.95    0.66
   2   4   2   11.91    0.68
   2   4   3 1215.24   38.48
  -2   4   3 1180.90   38.52
   2  -4  -3 1232.99   38.48
   2  -4  -3 1200.98   38.51
  -2  -4  -3 1234.93   38.47
  -2   4   4  273.03    8.60
   2   4  -4  259.39    8.58
   2  -4  -4  272.48    8.59
   2   4   4  271.31    8.54
   2   4  -4  256.75    8.62
   2  -4  -4  267.38    8.56
  -2  -4  -4  260.43    8.53
  -2   4   5  172.19    5.91
   2   4   5  174.84    5.87
   2  -4  -5  184.60    5.90
  -2   4  -5  178.31    5.85
   2   4  -5  183.09    5.90
   2   4  -5  178.21    5.98
   2  -4  -5  180.15    5.90
  -2  -4  -5  179.66    5.86
  -2   4  -6  134.20    4.59
  -2   4   6  138.29    4.68
   2   4  -6  147.58    4.65
   2  -4  -6  128.27    4.61
   2   4  -6  128.41    4.68
   2  -4  -6  141.12    4.62
  -2  -4  -6  136.75    4.58
   2   4  -7   22.11    1.53
  -2   4  -7   19.11    1.12
  -2   4  -7   23.48    1.46
  -2  -4  -7   24.14    1.41
   2  -4  -7   19.56    1.52
   2   4  -7   17.72    1.62
   2  -4  -7   18.23    1.56
   2   4  -8   31.59    2.06
  -2   4  -8   33.53    1.96
  -2  -4  -8   30.77    1.93
   2  -4  -8   38.83    2.07
  -2   4  -8   38.47    2.32
   2   4  -8   39.08    2.23
   2  -4  -8   41.10    2.12
  -2  -4  -8   35.29    2.17
  -2   4  -8   36.93    1.55
  -2   4  -9    5.04    1.61
   2   4  -9    6.22    1.73
   2  -4  -9    6.79    1.77
  -2  -4  -9    4.63    1.65
  -2  -4  -9    8.89    1.84
  -2   4  -9    5.31    1.96
   2  -4  -9    4.81    1.77
   2   4  -9    8.40    1.97
  -2   4  -9    4.95    0.95
   2   4 -10   -0.05    0.96
   2  -4 -10   -0.41    1.75
  -2  -4 -10    1.32    1.60
   2   4 -10    1.51    1.84
  -2   4 -10    1.93    1.55
  -2   4 -10    2.39    1.88
  -2  -4 -10    0.94    1.88
   2  -4 -10    1.00    1.85
   2   4 -10   -0.07    1.88
  -2  -4 -11    7.05    1.92
  -2   4 -11    7.83    1.86
   2   4 -11   10.26    1.99
   2  -4 -11    5.41    1.98
  -2   4 -11    8.45    2.19
  -2  -4 -11   10.56    2.15
   2   4 -11    8.62    2.16
   2  -4 -11    6.34    2.02
  -2   4 -12    0.98    1.89
   2  -4 -12    0.63    2.06
  -2  -4 -12    0.42    1.93
   2   4 -12   -0.45    2.13
  -2  -4 -12   -1.32    2.25
  -2   4 -12    1.79    2.21
   2  -4 -12    0.21    2.07
   2   4 -12   -0.41    2.18
   2  -4 -13    3.39    2.38
  -2  -4 -13    1.76    2.37
  -2  -6   0 3677.09  116.54
   2   6   0 3702.10  116.54
   2  -6  -1  127.90    4.10
   2   6  -1  116.75    4.12
  -2   6   1  134.71    4.10
  -2   6   2   16.99    0.94
   2   6   2   13.28    0.76
   2  -6  -2   16.33    0.67
   2  -6  -2   14.67    0.76
  -2   6   3  343.82   10.57
   2  -6  -3  325.20   10.55
  -2  -6  -3  316.20   10.51
   2   6   3  333.54   10.52
   2  -6  -3  341.98   10.51
   2  -6  -3  326.25   10.47
  -2   6   4  290.11    9.20
   2   6   4  283.63    9.15
   2  -6  -4  292.81    9.18
  -2  -6  -4  287.71    9.13
   2  -6  -4  275.77    9.14
   2   6  -4  242.09    9.22
   2  -6  -4  293.49    9.04
  -2   6   5  463.93   15.32
   2   6   5  507.83   15.28
   2  -6  -5  461.12   15.29
  -2  -6  -5  486.29   15.25
   2  -6  -5  489.21   15.26
   2   6  -5  509.21   15.35
   2  -6  -5  467.57   15.13
   2   6  -6   97.46    3.43
  -2   6  -6   93.74    3.36
   2   6   6   98.11    3.38
  -2   6   6   95.40    3.48
   2   6  -6   99.69    3.52
   2  -6  -6   93.29    3.40
   2  -6  -6   99.98    3.40
  -2  -6  -6   95.30    3.36
   2   6  -7    4.80    1.30
  -2   6   7    5.41    1.52
  -2   6  -7    5.67    1.29
   2  -6  -7    4.87    1.36
  -2  -6  -7    4.04    1.20
   2   6  -7    3.60    1.48
   2  -6  -7    3.75    1.38
  -2   6  -8   35.73    1.92
   2   6  -8   35.36    2.02
   2  -6  -8   36.89    2.03
  -2  -6  -8   35.48    1.95
   2   6  -8   39.70    2.32
  -2  -6  -8   36.20    2.09
   2  -6  -8   35.52    2.05
  -2   6  -8   31.60    2.28
  -2   6  -8   33.35    1.66
   2   6  -9    9.55    1.77
  -2   6  -9    7.80    1.63
   2  -6  -9    8.29    1.74
  -2  -6  -9    9.54    1.66
  -2  -6  -9    7.52    1.84
  -2   6  -9    9.93    2.09
   2   6  -9    7.44    2.06
   2  -6  -9   10.73    1.84
  -2   6  -9    9.60    1.14
   2   6 -10   -1.37    1.72
   2  -6 -10   -1.25    1.80
  -2   6 -10    1.26    1.59
  -2  -6 -10   -1.34    1.58
   2   6 -10    1.33    2.00
  -2   6 -10   -2.89    2.00
   2  -6 -10    2.48    1.85
  -2  -6 -10   -0.81    1.78
  -2   6 -10   -0.62    0.99
  -2   6 -11    0.43    1.80
  -2  -6 -11    1.30    1.82
   2  -6 -11    2.65    1.97
   2   6 -11    1.67    1.93
  -2   6 -11   -0.38    2.24
   2   6 -11    0.32    2.23
  -2  -6 -11    0.48    2.00
   2  -6 -11    2.34    1.83
   2   6 -11    2.18    1.08
   2  -6 -12   -0.26    1.99
   2   6 -12    0.03    2.14
  -2  -6 -12    2.16    1.98
  -2   6 -12   -0.49    1.91
  -2  -6 -12   -0.07    2.19
   2   6 -12    4.16    2.29
   2  -6 -12   -0.79    2.14
   2   8   0   60.65    2.07
  -2  -8   0   65.07    2.10
  -2  -8   1  525.05   17.37
   2   8  -1  533.15   17.37
  -2   8   1  573.66   17.36
  -2  -8  -1  549.43   17.30
  -2   8   2   68.79    2.24
   2   8   2   68.44    2.18
  -2   8   2   66.37    2.16
   2  -8  -3  818.66   26.66
   2  -8  -3  844.72   26.66
  -2   8   3  872.74   26.73
  -2  -8  -3  821.70   26.68
   2  -8  -3  825.21   26.72
   2   8   3  898.87   26.71
   2  -8  -4   59.65    2.09
   2   8   4   63.54    2.24
  -2   8   4   66.16    2.34
   2  -8  -4   63.95    2.20
  -2  -8  -4   61.91    2.20
   2  -8  -4   63.45    2.29
  -2   8   5   31.20    1.49
   2   8   5   28.38    1.45
   2  -8  -5   27.69    1.33
   2   8  -5   27.65    1.59
  -2  -8  -5   27.85    1.32
   2  -8  -5   25.92    1.42
  -2   8   6    2.96    1.23
   2   8  -6    4.76    1.12
   2   8   6    3.41    1.20
   2   8  -6    1.50    1.37
   2  -8  -6    1.62    1.08
  -2  -8  -6    4.08    1.04
   2  -8  -6    3.49    1.12
  -2   8   7   70.51    2.89
   2   8  -7   68.51    2.84
  -2   8  -7   71.36    2.75
   2   8   7   77.15    2.83
   2   8  -7   71.68    3.00
   2  -8  -7   70.49    2.81
  -2  -8  -7   78.15    2.79
   2  -8  -7   76.13    2.84
  -2   8  -8    5.39    1.47
   2   8  -8    5.25    1.54
  -2   8  -8    3.27    1.24
  -2   8   8    6.10    1.68
  -2  -8  -8    3.17    1.59
  -2   8  -8    4.53    1.77
   2  -8  -8    5.19    1.58
   2   8  -8    3.62    1.78
   2  -8  -8    2.81    1.52
  -2  -8  -8    4.81    1.43
   2   8  -9    2.91    1.67
  -2   8  -9    0.85    1.25
  -2   8  -9    1.80    1.59
   2  -8  -9   -0.19    1.64
  -2  -8  -9    0.53    1.54
   2   8  -9    1.57    1.91
   2  -8  -9    2.06    1.66
  -2  -8  -9    3.20    1.73
  -2   8  -9    1.87    1.98
   2   8 -10    0.53    1.72
  -2   8 -10    0.11    1.61
   2  -8 -10   -1.83    1.78
  -2  -8 -10   -1.84    1.62
   2   8 -10    0.51    1.94
  -2   8 -10    1.62    2.08
  -2  -8 -10    0.68    1.81
   2  -8 -10   -0.06    1.68
  -2   8 -10   -0.11    1.13
   2   8 -11   -2.16    1.98
   2   8 -11    0.32    1.28
   2   8 -11   -0.96    2.31
   2  -8 -11    1.93    1.89
  -2  -8 -11    0.42    1.98
  -2   8 -11    1.29    2.42
  -2  -8 -11   -0.10    1.79
  -2   8 -11   -0.12    1.83
   2  -8 -11    0.98    1.84
   2  -8 -12   -1.62    1.99
  -2  -8 -12    2.45    2.12
  -2   8 -12    5.10    2.46
   2   8 -12    1.19    2.41
  -2  -8 -12    0.93    1.98
  -2   8 -12   -1.96    1.88
   2  -8 -12    0.36    2.20
   2   8 -12    0.85    2.12
   2  10   0  191.30    6.11
  -2 -10   0  191.63    6.13
  -2  10   1  548.32   17.46
   2  10  -1  549.70   17.46
  -2 -10   1  534.34   17.47
  -2 -10  -1  555.60   17.40
   2  10   2   62.12    2.10
  -2  10   2   58.28    2.15
   2  10  -2   63.63    2.24
  -2  10   2   62.03    2.12
   2 -10  -3  378.69   11.65
   2  10   3  348.95   11.63
  -2  10   3  345.39   11.66
   2 -10  -3  371.99   11.55
  -2  10   4  297.02    9.14
   2 -10  -4  280.04    9.11
  -2 -10  -4  290.88    9.07
   2  10   4  291.93    9.10
   2 -10  -4  288.83    9.03
   2  10   4  273.84    8.97
  -2  10   5   32.03    1.60
   2  10   5   35.11    1.53
   2 -10  -5   31.62    1.37
   2 -10  -5   30.64    1.51
  -2 -10  -5   31.62    1.42
   2  10   6    5.81    1.21
  -2  10   6    5.59    1.34
   2  10  -6    4.11    1.40
   2 -10  -6    4.42    1.05
  -2 -10  -6    4.12    1.00
   2 -10  -6    4.68    1.18
  -2  10  -7    8.22    1.26
  -2  10   7   10.40    1.61
   2  10   7    9.97    1.49
   2  10  -7    8.52    1.36
   2  10  -7    9.57    1.69
   2 -10  -7    8.00    1.29
  -2  10  -7   10.04    1.71
  -2 -10  -7   10.75    1.29
   2 -10  -7    6.92    1.41
   2  10   8   18.58    1.74
  -2  10  -8   17.35    1.62
   2  10  -8   18.58    1.67
  -2  10   8   19.82    1.88
   2  10  -8   19.27    2.05
   2 -10  -8   16.25    1.58
  -2  10  -8   21.62    2.05
  -2 -10  -8   16.81    1.71
   2 -10  -8   16.55    1.67
  -2 -10  -8   18.11    1.59
  -2  10  -9    7.16    1.38
  -2  10  -9    6.69    1.67
   2  10  -9    7.64    1.71
   2 -10  -9    6.83    1.66
  -2 -10  -9    9.10    1.69
   2 -10  -9    5.09    1.61
  -2  10  -9    3.48    2.06
   2  10  -9    6.34    1.99
  -2 -10  -9    6.89    1.67
  -2  10 -10    1.33    1.61
   2  10 -10   -1.85    1.78
   2 -10 -10   -0.06    1.71
  -2 -10 -10   -1.23    1.61
  -2  10 -10    0.36    2.08
   2  10 -10   -3.06    2.12
  -2 -10 -10    0.86    1.66
   2 -10 -10   -0.82    1.61
  -2  10 -10    0.09    1.31
   2  10 -11    2.68    1.46
   2  10 -11    3.45    1.96
  -2  10 -11   -0.53    1.80
  -2 -10 -11    1.35    1.76
   2 -10 -11    1.69    1.93
  -2  10 -11   -2.27    2.40
  -2 -10 -11    3.73    1.98
   2 -10 -11   -0.20    1.89
   2  10 -11    3.18    2.37
  -2  10 -11    1.62    1.28
   2  10 -12   -0.04    2.11
   2 -10 -12    3.12    2.07
  -2  10 -12    2.33    1.95
  -2 -10 -12    0.41    1.98
  -2  10 -12   -0.83    2.52
   2  10 -12   -2.08    2.54
  -2 -10 -12    1.61    2.01
   2 -10 -12   -0.18    2.01
   2  12   0  262.34    8.24
  -2 -12   0  254.37    8.26
  -2 -12  -1  270.95    8.86
   2  12  -1  289.25    8.93
  -2 -12   1  290.21    8.95
  -2  12   2   13.17    1.00
   2  12  -2   19.18    1.09
  -2  12   2   19.29    0.97
   2  12   3  339.99   11.00
  -2  12   3  358.24   11.03
   2 -12  -3  316.68   10.99
   2  12  -3  345.95   11.07
   2 -12  -3  350.03   10.88
  -2  12   3  337.10   10.95
  -2  12   4  327.29   10.42
   2 -12  -4  330.06   10.40
   2  12   4  320.73   10.39
   2 -12  -4  319.87   10.28
   2  12   4  323.17   10.27
   2 -12  -5    1.25    0.75
   2 -12  -5    0.88    0.98
  -2 -12  -5    0.09    0.88
   2  12   5    1.73    1.02
  -2  12   5    1.08    1.14
   2  12   6   28.21    1.59
  -2  12   6   29.52    1.74
   2 -12  -6   26.00    1.41
  -2 -12  -6   30.18    1.49
   2 -12  -6   29.27    1.59
  -2  12   7    3.85    1.58
   2  12   7    4.96    1.42
  -2  12  -7    3.00    1.74
   2  12  -7    4.59    1.67
   2 -12  -7    4.18    1.22
  -2 -12  -7    3.62    1.29
   2 -12  -7    1.92    1.37
  -2  12  -8    1.08    1.38
  -2  12   8    3.78    1.72
   2  12   8    2.58    1.58
   2  12  -8    0.16    1.42
  -2 -12  -8    3.28    1.52
   2 -12  -8    3.50    1.34
  -2  12  -8    0.11    1.95
   2  12  -8    1.53    1.85
  -2 -12  -8    2.31    1.38
   2 -12  -8   -0.58    1.53
  -2  12  -9    4.57    1.53
   2  12   9    3.56    1.70
  -2  12  -9    4.89    1.43
  -2  12   9    6.14    1.89
   2  12  -9    2.57    1.61
   2 -12  -9    4.14    1.49
  -2 -12  -9    5.40    1.63
  -2  12  -9    5.37    2.01
   2  12  -9    7.87    2.04
  -2 -12  -9    4.77    1.55
   2 -12  -9    7.12    1.64
   2  12 -10    1.18    1.79
  -2  12 -10   -0.36    1.46
  -2  12 -10    1.85    1.61
  -2 -12 -10    4.05    1.66
   2 -12 -10    1.59    1.75
  -2 -12 -10    0.19    1.73
  -2  12 -10    1.87    2.07
   2 -12 -10    0.74    1.60
   2  12 -10   -0.04    2.20
  -2  12 -11   -0.71    1.80
   2  12 -11   -2.98    1.54
   2  12 -11   -0.98    1.97
  -2 -12 -11   -0.52    1.79
   2 -12 -11   -0.75    1.92
  -2 -12 -11   -4.19    1.92
  -2  12 -11   -1.00    2.49
   2  12 -11    0.75    2.44
   2 -12 -11    0.19    1.78
  -2  12 -11    1.91    1.48
   2  12 -12    2.40    2.18
  -2 -12 -12    0.03    1.84
   2 -12 -12   -0.86    2.14
  -2  12 -12   -0.57    1.96
   2  12 -12    1.67    2.54
  -2  12 -12   -1.62    2.58
  -2 -12 -12    1.36    1.98
  -2 -14   0   10.01    0.75
   2  14   0   13.05    0.67
  -2 -14  -1   18.05    0.75
  -2  14   1   17.74    0.68
   2  14  -1   15.38    0.99
   2  14   1   17.34    0.69
  -2  14   2  321.22   10.47
  -2  14   2  319.94   10.49
   2  14  -2  318.48   10.52
  -2 -14  -2  332.13   10.37
  -2  14   3  518.44   16.57
   2  14   3  517.37   16.54
   2  14  -3  514.63   16.61
  -2  14   3  523.28   16.51
  -2  14   4   31.41    1.49
   2 -14  -4   27.06    1.36
   2  14   4   25.72    1.38
   2 -14  -4   28.35    1.04
   2  14  -4   24.59    1.54
   2  14   4   28.44    1.16
  -2  14   5   34.01    1.60
   2 -14  -5   30.93    1.23
   2 -14  -5   30.25    1.56
   2  14   5   31.10    1.58
  -2  14   6    2.15    1.45
   2 -14  -6   -0.43    0.91
   2  14   6    1.17    1.30
   2 -14  -6    0.72    1.27
  -2  14   7    7.73    1.60
   2  14   7    7.86    1.58
   2 -14  -7    6.97    1.17
   2  14  -7    8.09    1.78
   2 -14  -7    6.29    1.53
  -2 -14  -7    6.78    1.30
   2  14   8    6.93    1.65
   2  14  -8    4.39    1.46
  -2  14   8    6.39    1.83
  -2  14  -8    5.20    1.99
   2  14  -8    7.04    1.90
  -2 -14  -8    6.91    1.45
   2 -14  -8    8.57    1.34
  -2 -14  -8    7.76    1.48
   2 -14  -8    7.74    1.61
  -2  14   9   -2.30    1.88
  -2  14  -9   -2.52    1.49
   2  14   9   -0.52    1.80
  -2  14  -9    0.67    1.52
   2  14  -9   -0.23    1.57
   2 -14  -9   -0.77    1.38
  -2  14  -9   -0.80    2.04
  -2 -14  -9    4.02    1.51
   2  14  -9   -0.82    2.01
   2 -14  -9   -0.82    1.72
  -2 -14  -9    0.48    1.53
   2  14 -10    0.92    1.81
  -2  14 -10    1.71    1.59
  -2  14 -10    1.68    1.70
   2 -14 -10    0.60    1.86
  -2 -14 -10    0.09    1.58
   2 -14 -10   -1.64    1.57
  -2  14 -10   -1.54    2.21
  -2 -14 -10    1.59    1.68
   2  14 -10   -2.20    2.19
   2  14 -11    1.41    1.90
   2  14 -11   -0.38    1.74
  -2  14 -11    1.99    1.80
   2 -14 -11   -0.39    1.93
  -2  14 -11    0.79    2.34
  -2 -14 -11    0.91    1.84
   2  14 -11   -0.14    2.44
   2 -14 -11    1.58    1.71
  -2  14 -11   -0.31    1.59
  -2  14 -12    2.33    1.90
   2  14 -12    0.74    2.11
   2 -14 -12    4.72    2.11
   2  16   0  319.77   10.26
  -2  16   0  318.22   10.26
  -2 -16   0  329.44   10.29
  -2 -16  -1   49.15    1.69
   2  16  -1   48.91    1.84
  -2  16   1   49.65    1.62
   2  16   1   47.20    1.63
  -2  16   2    7.71    1.04
  -2  16   2    9.11    1.12
  -2 -16  -2    8.71    0.52
   2  16  -2    8.02    1.09
  -2  16   3  343.05   10.58
   2  16   3  314.30   10.54
   2  16  -3  329.90   10.62
  -2  16   3  328.57   10.51
   2  16   4   40.99    1.56
  -2  16   4   42.73    1.81
   2  16   4   44.10    1.78
   2  16  -4   41.46    1.91
   2 -16  -4   38.88    1.31
  -2  16   4   40.20    1.56
  -2  16   5    0.91    1.22
   2  16   5    0.39    1.13
   2 -16  -5   -0.65    0.54
   2  16  -5   -0.16    1.33
   2  16   5    1.16    0.65
   2 -16  -6   -0.05    0.76
   2 -16  -6    0.93    1.31
   2  16   6    0.81    1.33
  -2  16   6   -2.25    1.55
  -2  16   7   21.37    1.85
   2  16   7   17.84    1.72
  -2 -16  -7   17.57    1.40
   2 -16  -7   18.51    1.25
   2 -16  -7   19.42    1.74
  -2  16   8    9.04    1.82
   2  16   8    9.32    1.75
  -2 -16  -8    8.42    1.40
   2  16  -8    8.43    2.01
   2 -16  -8    9.33    1.25
  -2  16  -8    7.31    2.02
   2 -16  -8    7.48    1.72
  -2  16  -9    4.11    1.65
   2  16  -9    4.28    1.58
  -2  16   9    0.95    1.90
   2  16   9    0.61    1.76
  -2  16  -9    3.55    1.46
   2 -16  -9    3.20    1.32
  -2  16  -9    4.02    2.12
   2  16  -9    1.70    2.11
  -2 -16  -9    4.48    1.48
   2 -16  -9    1.57    1.77
   2  16  10   -1.27    2.05
  -2  16 -10   -0.35    1.72
   2  16 -10    0.03    1.72
  -2  16  10    0.33    2.11
  -2  16 -10    1.40    1.66
  -2  16 -10    3.98    2.28
  -2 -16 -10    1.80    1.63
   2 -16 -10    0.27    1.53
   2  16 -10    1.73    2.31
   2 -16 -10    0.34    1.85
  -2  16 -11    1.00    1.81
   2  16 -11   -0.74    1.91
  -2  16 -11   -0.66    2.52
   2  16 -11    0.60    2.44
  -2 -16 -11    0.43    1.81
   2 -16 -11    2.34    1.67
   2 -16 -11    1.57    2.07
   2  16 -12   -0.76    2.03
  -2  16 -12   -0.89    1.94
   2  18   0 1020.32   31.59
  -2  18   0  973.91   31.59
  -2  18  -1 1324.68   41.98
   2  18  -1 1338.88   41.98
  -2  18   1 1306.23   41.89
  -2 -18  -1 1337.08   41.92
   2  18   1 1332.75   41.90
  -2  18   2  507.84   16.18
  -2  18   2  518.85   16.17
   2  18  -2  508.82   16.19
  -2 -18  -2  502.19   16.04
  -2  18   3    1.57    1.00
  -2  18   3    1.12    1.11
   2  18   3    1.68    1.06
   2  18  -3    1.29    1.20
  -2 -18  -3    0.19    0.35
   2  18   4   61.34    2.23
   2  18   4   59.68    2.33
  -2  18   4   61.47    2.38
  -2  18  -4   63.17    2.49
   2  18  -4   58.71    2.47
  -2  18   4   62.34    2.22
  -2  18   5  126.17    4.64
   2  18   5  141.86    4.62
   2  18  -5  125.15    4.73
  -2  18  -5  141.54    4.76
   2 -18  -5  137.02    4.31
   2  18   5  130.63    4.41
  -2  18  -6    6.64    1.69
   2  18  -6    4.45    1.70
   2 -18  -6    3.22    0.71
   2  18   6    5.19    1.45
  -2  18   6    5.15    1.51
  -2  18   7  102.77    3.77
   2  18   7   95.61    3.71
  -2 -18  -7   97.18    3.43
   2 -18  -7   97.89    3.31
  -2  18   8   44.08    2.39
   2  18   8   42.23    2.28
  -2 -18  -8   37.54    1.87
   2 -18  -8   39.12    1.76
   2 -18  -8   35.30    2.18
  -2  18  -9   -1.01    1.73
  -2  18   9    1.64    1.98
   2  18   9    1.30    1.83
   2  18  -9    0.67    1.53
  -2  18  -9   -0.17    2.03
   2 -18  -9    0.21    1.21
  -2 -18  -9   -0.92    1.35
   2  18  -9    1.24    2.07
   2 -18  -9    0.80    1.75
  -2  18 -10    2.47    1.66
   2  18 -10    4.68    1.80
  -2  18  10    4.44    2.20
   2  18  10    5.89    2.04
  -2  18 -10    6.14    1.92
  -2  18 -10    7.17    2.42
   2  18 -10    8.58    2.39
   2 -18 -10    5.48    1.43
  -2 -18 -10    6.47    1.65
   2  18 -11   -1.24    1.91
  -2  18 -11    1.85    1.82
  -2  18 -11    0.96    2.56
   2  18 -11    3.08    2.50
   2  18 -12   -0.68    2.10
  -2  20   0  666.20   21.40
   2  20   0  682.05   21.40
  -2 -20  -1   58.98    2.00
  -2  20  -1   59.95    2.16
   2  20  -1   55.80    2.11
  -2  20   1   54.93    1.91
   2  20   1   56.36    1.91
  -2  20   2   15.22    1.34
  -2  20   2   17.23    1.18
  -2  20  -2   18.03    1.28
   2  20  -2   15.81    1.26
  -2 -20  -2   19.98    0.82
   2  20   3  109.32    3.70
  -2  20   3  108.72    3.71
  -2 -20  -3  104.16    3.42
  -2  20  -3  119.42    3.79
   2  20  -3  108.87    3.76
  -2  20   3  109.65    3.69
   2  20   4   22.84    1.27
   2  20   4   23.00    1.37
  -2  20   4   25.43    1.46
  -2  20  -4   21.54    1.57
   2  20  -4   21.27    1.49
  -2 -20  -4   20.17    0.77
  -2  20   4   22.24    1.24
  -2  20   5   -0.24    1.37
   2  20   5   -1.20    1.33
   2  20  -5    0.52    1.48
  -2  20  -5    0.11    1.54
   2  20   5    0.94    0.93
  -2  20   6   34.82    2.02
  -2  20  -6   34.15    2.18
   2  20  -6   32.16    2.12
   2 -20  -6   33.34    1.21
  -2 -20  -6   33.28    1.41
   2  20   6   30.09    1.94
  -2 -20  -7   13.63    1.08
  -2  20  -7   10.53    2.01
   2 -20  -7   11.81    0.88
   2  20   7    9.32    1.71
  -2  20   7   11.71    1.82
  -2  20   8    2.34    1.87
   2  20   8    2.26    1.72
  -2 -20  -8    1.41    1.20
   2 -20  -8    2.53    0.92
   2  20   9   -0.19    1.84
  -2  20  -9    1.28    1.87
  -2  20   9    2.82    2.00
  -2 -20  -9    0.05    1.30
   2 -20  -9    0.68    1.09
  -2  20 -10    3.87    2.03
   2  20 -10    2.53    1.75
  -2  20  10    3.46    2.31
  -2  20 -10    0.03    1.64
   2  20  10    2.46    2.13
  -2 -20 -10    0.68    1.50
   2 -20 -10    3.55    1.36
  -2  20 -10    2.65    2.45
   2  20 -10    0.68    2.36
   2  20  11    0.75    2.28
   2  20 -11    0.99    2.00
  -2  20  11    0.49    2.41
  -2  20 -11    2.23    1.83
  -2  20 -11    1.28    2.49
   2  20 -11   -0.43    2.47
   2  20 -12    0.75    2.10
  -2  22   0   25.18    1.19
   2  22   0   27.07    1.17
  -2  22   1  203.23    6.42
   2  22  -1  204.19    6.54
  -2  22  -1  209.14    6.56
   2  22   1  194.13    6.42
  -2  22   2   -1.69    1.23
  -2  22   2   -1.14    1.07
   2  22  -2   -1.51    1.05
  -2  22  -2    0.60    1.09
  -2  22   3   93.44    3.42
   2  22   3   95.56    3.40
  -2  22  -3   98.77    3.50
   2  22  -3   99.78    3.47
  -2  22   3   93.23    3.40
   2  22   4  134.54    4.52
  -2  22   4  134.99    4.55
   2  22  -4  134.00    4.60
  -2  22  -4  127.33    4.61
  -2  22   4  129.25    4.46
   2  22   5   79.20    2.93
  -2  22   5   78.14    3.00
  -2  22  -5   80.09    3.08
  -2 -22  -5   74.75    2.43
   2  22  -5   80.23    3.09
  -2 -22  -5   72.87    2.40
   2  22  -6   46.12    2.46
  -2  22  -6   47.20    2.44
  -2 -22  -6   42.92    1.63
  -2  22   6   44.27    2.34
   2  22   6   47.22    2.27
  -2  22   7   29.96    2.10
   2  22   7   29.64    2.01
  -2  22  -7   29.42    2.29
   2 -22  -7   29.03    1.11
   2  22  -7   27.32    2.28
  -2 -22  -7   27.49    1.32
  -2  22   8    1.55    1.89
   2  22   8    1.83    1.83
  -2 -22  -8    1.19    1.04
   2 -22  -8    2.45    0.77
   2  22   9    1.67    1.96
  -2  22   9   -1.55    2.10
  -2 -22  -9    0.97    1.19
   2 -22  -9    1.55    0.98
   2  22 -10    2.32    1.73
   2  22  10   -1.38    2.24
  -2  22  10   -1.08    2.42
  -2  22 -10    0.23    1.63
  -2  22 -10    1.61    2.12
  -2 -22 -10    0.05    1.36
   2  22 -10    1.01    2.47
  -2  22 -11   -0.56    1.82
   2  22  11    1.82    2.30
   2  22 -11    0.03    1.87
  -2  22  11   -0.21    2.37
   2  22 -12    0.97    2.02
  -2  24   0   59.75    2.14
   2  24   0   59.38    2.13
  -2  24  -1   69.98    2.53
   2  24  -1   67.20    2.47
  -2  24   1   69.61    2.30
   2  24   1   67.34    2.29
  -2  24   2   11.95    1.42
   2  24  -2   16.22    1.23
  -2  24  -2   11.93    1.27
   2  24   3  124.15    4.22
  -2  24   3  122.07    4.25
  -2  24  -3  117.97    4.28
   2  24  -3  120.11    4.27
  -2  24   3  126.36    4.26
   2  24   4  171.09    5.55
  -2  24   4  157.97    5.56
   2  24  -4  162.68    5.61
  -2  24  -4  161.10    5.63
  -2  24   4  165.41    5.49
   2  24   5   41.57    2.14
  -2  24   5   37.34    2.14
   2  24  -5   42.55    2.23
  -2  24  -5   40.95    2.27
  -2  24   5   36.03    1.86
   2  24   5   40.88    1.86
   2  24   6   80.01    2.81
  -2  24   6   74.81    2.88
  -2 -24  -6   60.54    2.04
   2  24  -6   80.03    2.95
  -2  24  -6   75.91    3.00
   2  24   6   75.39    2.40
  -2  24   7    0.38    1.77
   2  24   7    0.82    1.70
  -2 -24  -7   -0.67    0.70
   2  24  -7   -1.43    1.90
  -2  24  -7   -0.37    2.00
   2  24   8    1.96    1.84
  -2  24   8    2.55    1.99
  -2  24  -8    2.54    2.09
  -2 -24  -8    0.75    0.87
   2  24  -8    2.05    2.12
   2 -24  -8    1.29    0.50
  -2  24   9    1.37    2.15
   2  24   9   -1.94    2.11
  -2 -24  -9    2.76    1.08
   2 -24  -9    1.49    0.77
   2  24  10   -1.72    2.30
  -2  24 -10    1.76    2.21
  -2  24  10   -2.07    2.49
   2  24 -11    1.55    1.85
  -2  24  11    0.17    2.51
  -2  24 -11    0.52    1.78
   2  24  11    2.36    2.36
   2  24 -12    1.67    2.02
  -2  26   0    4.73    0.87
   2  26   0    4.29    0.82
   2  26  -1    8.15    1.04
  -2  26   1    8.30    0.68
  -2  26  -1    9.78    1.15
   2  26   1    7.76    0.70
  -2  26   2   23.18    1.69
   2  26  -2   21.65    1.38
  -2  26  -2   18.00    1.44
  -2  26   3  126.70    4.58
   2  26   3  129.44    4.53
  -2  26  -3  131.09    4.58
   2  26  -3  133.24    4.56
  -2  26   3  136.54    4.60
   2  26   4   73.07    2.76
   2  26   4   69.00    2.80
  -2  26   4   63.01    2.78
  -2  26  -4   65.32    2.87
   2  26  -4   70.81    2.84
  -2  26   4   68.43    2.72
   2  26   5   12.52    1.46
  -2  26   5    9.20    1.71
   2  26   5    9.84    1.73
  -2  26  -5    8.94    1.84
   2  26  -5    9.98    1.76
  -2  26   5    7.84    1.46
  -2  26   6   -1.45    1.84
   2  26   6    5.17    1.71
  -2  26  -6    2.98    1.91
   2  26  -6    2.09    1.80
   2  26   6    2.83    1.24
   2  26  -7   14.24    2.19
  -2  26  -7   19.12    2.20
  -2  26   7   17.24    2.03
   2  26   7   16.59    1.88
  -2  26   8   -0.47    2.03
  -2 -26  -8    0.38    0.56
  -2  26  -8    0.38    2.20
   2  26  -8    2.87    2.15
   2  26   8    0.40    1.96
  -2  26   9    1.50    2.25
   2  26   9    3.29    2.04
  -2  26  -9    2.29    2.18
   2  26  -9    3.61    2.42
  -2  26  -9    2.01    2.38
  -2 -26  -9    2.06    0.84
  -2  26  10    0.50    2.44
  -2  26 -10   -0.75    2.42
   2  26  10    0.04    2.30
  -2  26  11   -2.11    2.58
   2  26  11    0.33    2.40
  -2  26 -11    2.03    1.73
   2  26 -11   -1.91    1.79
  -2  28   0    0.97    0.87
   2  28   0    0.78    0.87
   2  28  -1   -0.53    1.06
  -2  28  -1   -0.25    1.10
   2  28   1   -1.08    0.73
  -2  28   1    0.08    0.64
  -2  28   2   93.04    3.40
   2  28  -2   87.60    3.22
  -2  28  -2   85.49    3.24
  -2  28   3   28.58    1.89
  -2  28   3   28.89    1.85
   2  28   3   27.64    1.80
   2  28  -3   27.24    1.76
  -2  28  -3   24.80    1.80
   2  28   4    4.61    1.56
  -2  28   4    4.52    1.62
   2  28   4    1.62    1.58
  -2  28  -4    1.40    1.65
   2  28  -4    4.21    1.62
  -2  28   4    2.31    1.52
   2  28   5    4.23    1.52
   2  28   5    4.42    1.66
  -2  28   5    3.98    1.82
   2  28  -5    3.06    1.84
  -2  28  -5    2.52    1.86
  -2  28   5    3.54    1.52
   2  28   6   52.32    2.60
  -2  28   6   55.07    2.69
   2  28  -6   54.30    2.72
  -2  28  -6   50.42    2.84
   2  28   6   50.22    2.24
   2  28  -7    3.18    2.14
  -2  28  -7    0.99    2.20
  -2  28   7    0.17    1.93
   2  28   7   -0.38    1.82
  -2  28  -8    7.55    2.33
   2  28  -8    9.02    2.37
  -2  28   8    4.70    2.18
   2  28   8    7.60    2.05
  -2  28  -9    0.87    2.38
   2  28   9   -0.59    2.24
  -2  28   9    1.33    2.30
   2  28  -9    2.29    2.37
  -2  28  -9    0.19    2.48
   2  28  10    2.16    2.33
  -2  28 -10    0.52    2.48
  -2  28  10    0.48    2.54
  -2  28 -11    0.96    1.74
  -2  28  11    0.05    2.64
   2  28 -11   -0.73    1.80
   2  30   0  209.43    6.69
  -2  30   0  202.30    6.70
  -2  30  -1    1.73    1.16
   2  30  -1    1.75    1.09
  -2  30   1    2.61    0.71
   2  30   1    2.17    0.76
  -2  30   2  112.93    4.32
   2  30  -2  124.33    4.12
  -2  30  -2  113.86    4.14
   2  30   3   93.13    3.62
  -2  30   3   91.72    3.62
  -2  30  -3   98.45    3.60
   2  30  -3   94.90    3.57
  -2  30   3   98.18    3.70
  -2  30   4   28.73    2.02
   2  30   4   32.56    2.05
  -2  30   4   31.37    2.10
   2  30   4   31.29    2.05
   2  30  -4   28.11    2.01
  -2  30  -4   26.21    2.00
   2  30   5   10.97    1.64
   2  30   5   11.90    1.89
  -2  30   5    9.67    1.89
  -2  30  -5    7.17    1.92
   2  30  -5   10.60    1.92
  -2  30   5    7.22    1.63
   2  30   6    5.10    1.89
  -2  30   6    6.91    1.91
   2  30  -6    8.84    2.04
  -2  30  -6    5.01    2.16
   2  30   6    6.81    1.47
   2  30  -7    4.21    2.17
  -2  30  -7    2.51    2.14
   2  30   7    2.16    1.96
  -2  30   7    2.48    1.99
   2  30  -8   11.52    2.35
  -2  30  -8    9.42    2.44
   2  30   8    8.19    2.14
  -2  30   8   11.46    2.25
   2  30   9   -0.55    2.29
  -2  30  -9   -0.62    2.50
  -2  30   9    1.96    2.41
  -2  30  -9    1.14    2.62
   2  30  -9   -0.59    2.45
  -2  30 -10   -0.26    2.57
  -2  30  10    0.85    2.61
   2  30  10    0.95    2.42
   2  32   0  199.78    6.56
  -2  32   0  203.64    6.58
   2  32  -1   37.00    1.77
  -2  32   1   38.89    1.42
  -2  32  -1   35.24    1.77
   2  32   1   31.91    1.44
  -2  32   2   40.14    2.38
   2  32  -2   40.08    2.01
  -2  32  -2   40.06    2.02
  -2  32   3    8.00    2.00
   2  32  -3    7.61    1.58
  -2  32  -3    6.92    1.66
   2  32   3    5.38    1.77
  -2  32   3    4.87    1.76
  -2  32   4   -1.04    1.83
   2  32   4    1.44    1.87
   2  32   4    2.17    1.85
  -2  32   4   -1.07    1.85
  -2  32  -4   -1.06    1.84
   2  32  -4   -1.04    1.71
   2  32   5    8.27    1.77
  -2  32   5    7.48    1.92
   2  32   5    7.67    1.95
   2  32  -5    5.08    1.87
  -2  32  -5    7.78    1.97
  -2  32   5    7.39    1.70
  -2  32   6    9.05    2.03
   2  32   6    6.34    2.01
   2  32  -6    7.15    2.04
  -2  32  -6    6.02    2.06
   2  32   6    8.73    1.60
  -2  32  -7   17.33    2.41
   2  32  -7   18.05    2.34
   2  32   7   18.37    2.23
  -2  32   7   22.74    2.30
  -2  32  -8   -1.83    2.48
   2  32  -8    5.51    2.27
   2  32   8    1.97    2.22
  -2  32   8    5.49    2.32
  -2  32   9   -1.75    2.54
  -2  32  -9   -0.77    2.60
   2  32   9    0.77    2.39
  -2  32  -9    1.01    2.58
   2  32  -9   -2.53    2.49
   2  32  10    0.61    2.63
  -2  32  10    1.44    2.71
  -2  32 -10   -1.16    2.63
  -2  34   0    6.83    1.10
   2  34   0    7.91    1.09
   2  34  -1  164.72    5.59
  -2  34  -1  163.28    5.60
  -2  34   1  173.76    5.42
   2  34   1  163.11    5.43
  -2  34   2    0.30    1.98
   2  34  -2    0.17    1.42
  -2  34  -2    0.07    1.46
  -2  34   3   42.62    2.39
   2  34   3   41.91    2.42
  -2  34  -3   36.86    2.25
   2  34  -3   36.36    2.17
  -2  34   3   42.66    2.53
   2  34   4   75.42    3.20
  -2  34   4   70.19    3.20
   2  34   4   71.40    3.20
  -2  34  -4   69.90    3.12
   2  34  -4   70.86    3.08
  -2  34   4   67.27    3.14
   2  34   5    4.65    1.89
   2  34   5   -0.03    1.89
  -2  34   5   -0.32    2.02
   2  34  -5    3.78    1.91
  -2  34  -5   -0.47    1.98
  -2  34   5    0.50    1.80
  -2  34   6   87.83    3.76
   2  34   6   87.55    3.67
  -2  34  -6   90.04    3.76
   2  34  -6   83.84    3.71
   2  34   6   86.08    3.41
  -2  34  -7   31.04    2.72
   2  34  -7   30.80    2.48
  -2  34   7   28.45    2.54
   2  34   7   32.22    2.56
   2  34  -8    2.90    2.35
  -2  34  -8    1.84    2.49
   2  34   8    1.70    2.31
  -2  34   8    4.12    2.41
   2  34   9   -0.34    2.62
  -2  34  -9    2.67    2.70
  -2  34   9   -0.05    2.63
   2  34  10   -0.18    2.60
  -2  34 -10    0.04    2.78
  -2  36   0   50.54    2.07
   2  36   0   50.90    2.06
  -2  36   1  194.34    6.72
   2  36  -1  185.58    6.32
  -2  36  -1  186.07    6.34
  -2  36   1  194.39    6.16
  -2  36   2    0.68    2.13
   2  36  -2    1.54    1.49
  -2  36  -2    0.36    1.52
   2  36   3   83.27    3.49
  -2  36   3   86.29    3.57
  -2  36  -3   80.01    3.39
   2  36  -3   85.42    3.33
  -2  36   3   86.03    3.65
   2  36   4   80.99    3.33
   2  36   4   71.65    3.35
  -2  36   4   78.55    3.39
   2  36  -4   71.48    3.17
  -2  36  -4   68.71    3.22
  -2  36   4   75.81    3.29
   2  36   5    4.35    1.98
  -2  36   5   -0.19    2.09
   2  36   5    3.07    1.94
  -2  36  -5    1.81    1.98
   2  36  -5    3.08    1.94
  -2  36   5    5.28    1.92
   2  36   6    9.31    2.19
  -2  36   6    9.47    2.24
   2  36  -6   10.54    2.22
   2  36   6    8.96    1.87
  -2  36  -7   -0.92    2.37
   2  36  -7   -0.73    2.37
  -2  36   7    1.74    2.35
   2  36   7    3.02    2.33
  -2  36  -8    6.01    2.83
  -2  36  -8    6.28    2.56
   2  36  -8    4.37    2.49
   2  36   8    2.97    2.46
  -2  36   8    3.78    2.53
  -2  36   9    0.67    2.73
   2  36   9    2.02    2.69
  -2  36  -9    3.27    2.85
  -2  38   0  456.33   14.61
   2  38   0  456.88   14.60
  -2  38   1    4.21    2.25
  -2  38  -1    3.26    1.37
   2  38  -1    2.03    1.34
  -2  38   1    2.97    0.86
  -2  38   2    3.17    2.28
  -2  38   2    6.19    2.12
   2  38  -2    0.54    1.51
  -2  38  -2    3.14    1.54
   2  38   3  250.71    8.26
  -2  38   3  241.02    8.27
  -2  38  -3  235.81    8.09
   2  38  -3  242.23    8.09
  -2  38   3  243.51    8.29
   2  38   4    2.44    2.19
  -2  38   4    4.16    2.14
   2  38   4    3.75    2.19
  -2  38  -4    7.73    1.89
   2  38  -4    6.13    1.88
  -2  38   4    4.08    2.14
   2  38   5   62.01    3.19
  -2  38   5   58.97    3.21
   2  38  -5   60.59    3.02
  -2  38  -5   62.06    3.09
   2  38   5   65.84    3.12
  -2  38   5   64.77    3.03
   2  38   6   71.38    3.43
  -2  38   6   67.17    3.48
  -2  38  -6   67.71    3.42
   2  38  -6   67.04    3.31
   2  38   6   68.67    3.10
  -2  38  -7    9.31    2.46
   2  38  -7    7.67    2.35
  -2  38   7    4.23    2.56
   2  38   7    7.50    2.50
  -2  38  -8    8.10    2.94
  -2  38   8    3.91    2.70
   2  38   8    4.55    2.60
  -2  38  -8    0.32    2.70
   2  38  -8    2.78    2.61
   2  38   9    7.27    2.78
  -2  40   0   68.12    3.46
  -2  40   0   68.77    2.60
   2  40   0   70.96    2.62
  -2  40   1   17.29    2.48
  -2  40  -1   18.66    1.61
  -2  40   1   18.25    1.09
   2  40  -1   15.93    1.51
  -2  40   2   25.40    2.63
  -2  40   2   24.50    2.38
   2  40  -2   24.72    1.81
  -2  40  -2   22.61    1.84
   2  40   3   59.33    3.29
   2  40   3   59.95    3.11
  -2  40   3   65.17    3.17
   2  40  -3   57.98    2.70
  -2  40  -3   56.85    2.77
  -2  40   3   57.98    3.24
   2  40   4    1.52    2.39
  -2  40   4    1.31    2.29
   2  40   4   -1.21    2.23
   2  40  -4    2.22    1.85
  -2  40  -4   -0.12    1.88
  -2  40   4    1.43    2.30
  -2  40   5   48.45    3.07
   2  40   5   46.72    2.98
  -2  40  -5   50.27    2.79
   2  40  -5   49.81    2.78
   2  40   5   53.78    2.98
  -2  40   5   49.68    2.87
  -2  40   6   20.45    2.66
   2  40   6   21.14    2.62
  -2  40  -6   22.52    2.52
   2  40  -6   19.81    2.47
   2  40   6   21.81    2.34
  -2  40  -7    6.02    2.89
  -2  40   7    5.12    2.62
   2  40   7    1.87    2.58
   2  40  -7    2.10    2.40
  -2  40  -7    7.12    2.51
   2  40   8    7.59    2.75
  -2  42   0   -0.25    2.53
   2  42   0    0.43    1.19
  -2  42   0    1.86    1.19
  -2  42   1    8.87    2.59
  -2  42  -1   11.63    1.49
   2  42  -1    9.77    1.48
  -2  42   1   11.57    1.00
  -2  42   2   39.47    3.00
   2  42  -2   38.43    2.17
  -2  42  -2   41.37    2.20
  -2  42   2   40.38    2.79
   2  42   3   29.99    2.82
  -2  42   3   30.14    2.75
  -2  42   3   30.80    2.74
   2  42   3   33.14    2.80
   2  42  -3   30.86    2.11
  -2  42  -3   27.62    2.13
   2  42   4   12.64    2.64
   2  42   4    6.59    2.52
  -2  42   4   12.02    2.54
   2  42  -4   13.58    1.95
  -2  42  -4   11.66    2.05
  -2  42   4   11.79    2.53
   2  42   5    1.64    2.40
  -2  42   5   -0.22    2.59
   2  42   5   -0.90    2.39
   2  42  -5   -0.24    2.06
  -2  42  -5    1.21    2.14
  -2  42   5   -0.90    2.37
   2  42   6    4.21    2.61
  -2  42   6    8.00    2.63
  -2  42  -6    6.44    2.39
   2  42  -6   10.43    2.36
   2  42   6    8.92    2.32
  -2  42   7    2.63    2.78
   2  42   7   -0.05    2.72
  -2  42  -7    3.15    2.56
   2  42  -7    1.57    2.52
  -2  44   0    5.63    2.64
   2  44   0    4.04    1.31
  -2  44   0    4.31    1.30
  -2  44   1   54.81    3.40
  -2  44  -1   54.87    3.39
  -2  44  -1   54.25    2.38
   2  44  -1   53.58    2.36
  -2  44  -2   26.99    2.93
   2  44   2   28.26    2.93
  -2  44   2   26.20    2.98
   2  44  -2   31.78    1.96
  -2  44  -2   31.85    2.02
  -2  44   2   34.07    2.85
   2  44   3    0.44    2.71
  -2  44   3    0.40    2.66
  -2  44   3   -1.64    2.61
   2  44   3   -3.16    2.67
  -2  44  -3   -0.20    1.75
   2  44  -3   -0.92    1.73
   2  44   4   20.74    2.90
  -2  44   4   22.10    2.87
   2  44   4   24.09    2.88
   2  44  -4   21.40    2.15
  -2  44  -4   18.83    2.13
  -2  44   4   21.37    2.83
   2  44   5   19.24    2.82
  -2  44   5   14.87    2.78
  -2  44  -5   14.26    2.32
   2  44  -5   14.67    2.27
  -2  44   5   14.54    2.67
   2  44   5   15.33    2.69
   2  44   6    0.23    2.77
  -2  44   6    1.85    2.84
  -2  44  -6   -0.08    2.44
   2  44  -6    0.46    2.42
  -2  46   0    2.45    2.80
   2  46   0    3.31    1.32
  -2  46   0    1.53    1.28
  -2  46   1   36.08    3.19
  -2  46  -1   31.69    3.17
  -2  46  -1   38.08    2.01
   2  46  -1   38.74    1.98
  -2  46   2    3.39    2.89
   2  46   2    3.79    2.85
  -2  46  -2   -1.84    2.78
  -2  46   2    2.58    2.73
  -2  46  -2    2.22    1.69
   2  46  -2    5.38    1.76
  -2  46   3   11.52    2.83
   2  46   3   16.06    2.99
   2  46   3   11.38    2.87
  -2  46   3   11.50    2.84
  -2  46  -3   10.38    1.89
   2  46  -3    9.88    1.86
   2  46   4    5.22    2.86
  -2  46  -4    1.56    2.85
   2  46   4    1.11    2.77
  -2  46   4    1.63    2.81
   2  46  -4    0.32    1.97
  -2  46  -4    2.32    2.00
  -2  46   4    5.63    2.76
   2  46   5   12.20    3.08
  -2  46  -5    6.20    2.31
   2  46  -5    6.20    2.24
  -2  46   5    9.55    2.82
   2  46   5    5.35    2.80
   2  46  -6    1.81    2.39
  -2  46  -6    4.40    2.46
  -2  48   0   36.30    3.35
  -2  48  -1    4.33    2.92
  -2  48   1    8.46    3.04
   2  48   1    5.38    3.04
  -2  48   2   -3.80    2.91
  -2  48  -2   -1.46    2.91
  -2  48   2   -2.80    3.05
   2  48   2   -1.80    3.04
   2  48  -2    0.73    1.66
  -2  48  -2   -0.14    1.71
  -2  48   3    5.17    2.96
   2  48   3    5.21    3.10
   2  48   3    8.10    3.08
  -2  48  -3    3.53    1.96
   2  48  -3    3.57    1.82
   2  48   4    1.16    2.98
  -2  48  -4    3.86    2.11
  -2  48   4    3.14    2.98
   2  48  -4    2.42    2.02
  -2  48  -5    4.10    2.43
   2  48  -5    5.54    2.30
  -2  48   5    8.76    2.95
  -2  48  -6   18.50    2.69
  -2  50   0   75.13    4.30
  -2  50   1   -1.15    3.18
   2  50   1    0.10    3.21
   2  50   2    3.18    3.24
  -2  50   2    4.94    3.18
   2  50   3   29.68    3.62
  -2  50   3   23.22    3.38
   2  50   4    4.14    3.27
   2  50  -4    2.84    2.12
  -2  50   4    0.09    3.21
   2  50  -5   46.51    2.91
   2  52   3    3.82    3.48
  -2  52   4   32.91    3.66
  -3   1   1  520.46   16.39
   3  -1   1  515.75   16.39
   3   1   2  929.96   28.11
  -3   1  -2  925.33   28.11
  -3   1   2  843.65   28.16
  -3  -1  -2  888.27   28.11
  -3   1   2  904.23   28.14
  -3  -1   2  913.70   28.15
   3  -1  -2  886.46   28.14
   3   1  -2  806.66   28.14
  -3   1  -2  862.36   28.11
   3   1   3   66.26    2.36
  -3  -1  -3   67.75    2.37
   3   1  -3   64.07    2.47
   3  -1  -3   71.46    2.48
  -3   1  -3   72.80    2.39
  -3   1   3   75.26    2.47
   3   1  -3   68.41    2.44
   3  -1  -3   76.79    2.43
  -3   1  -3   74.30    2.33
  -3  -1  -4   75.73    2.63
   3  -1  -4   70.16    2.71
   3   1  -4   72.89    2.72
  -3   1  -4   72.46    2.63
   3   1  -4   81.67    2.75
   3  -1  -4   77.75    2.73
  -3   1  -4   81.42    2.54
  -3   1  -5   10.77    1.00
   3   1  -5    9.32    1.13
   3  -1  -5   10.23    1.11
  -3  -1  -5    9.46    0.97
   3   1  -5   10.48    1.21
   3  -1  -5    9.16    1.13
  -3   1  -5   11.31    0.70
  -3  -1  -6   85.26    3.06
   3  -1  -6   92.13    3.20
   3   1  -6   88.83    3.21
  -3   1  -6   84.92    3.10
   3  -1  -6   93.34    3.19
   3   1  -6   94.61    3.22
  -3   1  -6   84.38    2.88
   3   1  -7   16.05    1.46
   3  -1  -7   15.89    1.48
   3   1  -7   16.16    1.52
  -3   1  -7   13.43    1.28
  -3  -1  -7   13.45    1.29
   3  -1  -7   17.35    1.45
   3   1  -8   23.97    1.82
  -3   1  -8   22.58    1.66
   3  -1  -8   25.28    1.82
   3  -1  -8   23.84    1.87
   3   1  -8   21.79    1.84
  -3  -1  -8   24.97    1.64
   3  -1  -9   33.88    2.18
  -3   1  -9   32.62    1.99
  -3  -1  -9   27.82    2.01
   3   1  -9   30.97    2.16
  -3  -1  -9   33.55    2.27
   3  -1  -9   29.79    2.27
  -3   1  -9   30.21    2.31
   3   1  -9   35.35    2.25
   3   1 -10    8.36    1.86
  -3   1 -10    4.97    1.62
  -3  -1 -10    4.05    1.60
   3  -1 -10    9.87    1.79
   3   1 -10    4.38    1.85
   3  -1 -10    6.69    1.85
  -3   1 -10    7.24    1.86
  -3  -1 -10    5.05    1.86
   3   1 -10    5.55    0.68
   3   1 -11    3.82    2.04
   3  -1 -11    1.39    1.98
  -3   1 -11    3.72    1.85
  -3  -1 -11    3.68    1.81
   3   1 -11    2.88    2.01
  -3   1 -11    5.70    2.17
  -3  -1 -11    4.89    2.06
   3  -1 -11    0.42    1.97
  -3   1 -12   21.62    2.12
   3   1 -12   21.06    2.35
   3  -1 -12   23.92    2.36
  -3  -1 -12   18.22    2.10
  -3   1 -12   21.68    2.50
   3  -1 -12   18.96    2.36
  -3  -1 -12   21.11    2.44
   3   1 -12   21.11    2.36
  -3  -1 -13    2.01    2.41
  -3   1 -13    1.08    2.43
   3  -1 -13   -0.55    2.36
   3   1 -13    0.08    2.33
   3  -3   0    1.45    0.25
  -3   3   1  180.83    5.77
   3  -3  -1  180.72    5.76
   3  -3   1  185.64    5.80
  -3   3   2   45.20    1.57
   3   3   2   43.71    1.39
  -3  -3  -2   35.62    1.39
  -3   3   2   35.44    1.43
   3  -3  -2   41.00    1.42
  -3  -3   2   34.23    1.57
  -3   3  -2   44.52    1.47
   3   3   3  112.77    3.76
  -3   3   3  126.44    3.85
  -3   3  -3  118.18    3.74
   3  -3  -3  111.46    3.83
   3  -3  -3  118.40    3.78
   3   3  -3  118.64    3.84
  -3  -3  -3  106.91    3.74
  -3   3  -4    5.68    0.73
   3   3  -4    5.68    0.93
  -3   3  -4    4.23    0.79
   3   3   4    4.61    0.78
  -3   3   4    4.76    1.05
   3   3  -4    6.61    1.12
   3  -3  -4    6.24    0.99
  -3  -3  -4    4.74    0.78
   3  -3  -4    4.49    1.01
   3  -3  -5   40.42    1.78
  -3   3  -5   40.15    1.67
  -3   3   5   43.80    1.89
   3   3  -5   38.05    1.76
   3   3   5   44.16    1.71
  -3   3  -5   39.09    1.56
  -3  -3  -5   41.35    1.68
   3   3  -5   45.05    1.87
   3  -3  -5   43.12    1.78
  -3   3  -6   14.94    1.17
   3   3  -6   16.49    1.27
   3  -3  -6   14.35    1.24
  -3  -3  -6   13.21    1.14
   3   3  -6   14.60    1.34
   3  -3  -6   15.37    1.30
  -3   3  -6   13.74    0.89
  -3   3  -7    3.07    1.17
   3   3  -7    7.10    1.36
   3  -3  -7    6.23    1.33
  -3  -3  -7    3.61    1.14
   3   3  -7    4.59    1.45
   3  -3  -7    3.45    1.30
  -3   3  -7    5.25    0.81
   3   3  -8   10.02    1.56
  -3   3  -8    8.32    1.43
   3  -3  -8    9.80    1.57
  -3  -3  -8   11.00    1.42
   3  -3  -8    7.33    1.61
   3   3  -8    6.43    1.67
  -3   3  -8    8.78    0.89
   3   3  -9    6.14    1.80
   3  -3  -9    3.44    1.70
  -3   3  -9    3.58    1.60
  -3  -3  -9    3.88    1.57
   3   3  -9    2.14    1.82
   3  -3  -9    4.41    1.86
  -3   3  -9    9.47    1.98
  -3  -3  -9    3.30    1.85
   3  -3 -10    1.11    1.82
  -3   3 -10   -2.12    1.56
  -3  -3 -10    1.93    1.58
   3   3 -10    2.03    1.72
   3  -3 -10    2.89    1.83
  -3  -3 -10   -0.10    1.83
  -3   3 -10   -0.41    1.96
   3   3 -10   -0.86    1.84
  -3   3 -11    5.95    1.82
   3   3 -11    3.80    2.01
   3  -3 -11    4.19    1.96
  -3  -3 -11   -0.11    1.86
  -3   3 -11   -2.76    2.11
   3   3 -11    1.19    2.07
   3  -3 -11    1.45    1.97
  -3  -3 -11    0.72    2.02
   3   3 -12    8.66    2.18
  -3  -3 -12    6.86    1.90
  -3   3 -12    5.29    1.86
   3  -3 -12    5.65    2.12
  -3  -3 -12    8.81    2.26
   3  -3 -12    8.92    2.19
   3   3 -12    8.42    2.22
  -3   3 -12    5.16    2.23
   3  -3 -13   -3.81    2.36
  -3  -3 -13    0.85    2.49
   3   5   0   -0.13    0.30
   3  -5  -1 2061.44   65.13
  -3   5   2   64.45    2.11
   3  -5  -2   61.25    1.97
  -3   5   2   57.24    2.00
   3   5   2   57.03    2.02
  -3   5   3   46.38    1.67
   3   5   3   41.43    1.53
   3  -5  -3   42.42    1.55
  -3  -5  -3   41.52    1.51
   3  -5  -3   41.18    1.63
  -3   5   4   15.18    1.15
   3   5   4   14.49    0.99
   3  -5  -4   13.63    0.95
   3   5  -4   10.75    1.19
  -3  -5  -4   12.30    0.91
   3  -5  -4   14.99    1.16
  -3   5  -5  162.14    5.29
  -3   5   5  165.17    5.39
   3   5   5  155.60    5.30
   3   5  -5  162.87    5.35
   3   5  -5  160.03    5.42
   3  -5  -5  163.33    5.33
  -3  -5  -5  162.73    5.28
   3  -5  -5  156.18    5.36
   3   5  -6   13.46    1.25
   3   5   6   10.20    1.12
  -3   5  -6   10.96    1.07
  -3   5  -6   12.82    0.98
  -3   5   6   14.28    1.35
   3   5  -6   12.20    1.40
   3  -5  -6   11.05    1.24
  -3  -5  -6   11.29    1.12
   3  -5  -6   12.42    1.20
   3   5  -7   17.47    1.46
  -3   5  -7   11.94    1.25
  -3   5  -7   13.34    1.08
   3  -5  -7   15.34    1.43
  -3  -5  -7   14.78    1.29
   3   5  -7   16.52    1.67
   3  -5  -7   15.32    1.43
   3   5  -8    4.52    1.57
  -3   5  -8    5.06    1.42
   3  -5  -8    4.75    1.54
  -3  -5  -8    6.27    1.38
   3  -5  -8    4.75    1.59
   3   5  -8    3.43    1.68
  -3   5  -8    6.37    1.04
   3   5  -9    3.14    1.69
  -3   5  -9    1.53    1.53
   3  -5  -9    1.18    1.66
  -3  -5  -9    2.60    1.60
  -3  -5  -9    1.04    1.80
  -3   5  -9    1.37    2.02
   3   5  -9    2.66    1.98
   3  -5  -9    2.83    1.74
  -3   5  -9    3.64    1.00
   3   5 -10    7.61    1.80
  -3  -5 -10    2.27    1.92
   3   5 -10    1.70    1.90
   3  -5 -10    2.80    1.86
  -3   5 -10    0.73    2.03
   3  -5 -10    0.82    1.75
  -3   5 -10    2.36    1.58
  -3  -5 -10    0.29    1.58
   3   5 -11    1.19    1.03
   3   5 -11   -0.27    1.94
  -3   5 -11   -0.03    1.83
  -3  -5 -11    1.05    1.76
   3  -5 -11   -0.03    1.95
  -3   5 -11    0.20    2.20
   3  -5 -11    0.97    1.98
  -3  -5 -11    0.14    2.04
   3   5 -11    3.32    2.13
  -3  -5 -12   -0.91    1.93
  -3   5 -12   -1.12    1.84
   3   5 -12   -2.11    2.13
   3  -5 -12   -1.35    2.14
  -3   5 -12    0.44    2.37
  -3  -5 -12    0.63    2.19
   3  -5 -12    0.69    2.06
   3   5 -12    1.45    2.24
  -3  -5 -13    0.35    2.42
  -3  -7   0    3.12    0.50
   3   7   0    2.42    0.44
   3   7  -1  190.13    6.16
  -3   7   1  193.60    6.16
   3  -7  -1  191.58    6.16
  -3   7   2 2165.91   70.05
   3   7   2 2263.78   70.01
  -3   7   2 2222.26   69.99
   3  -7  -2 2192.59   69.98
   3  -7  -2 2238.32   70.01
  -3   7   3  194.52    6.48
   3   7   3  215.52    6.43
  -3  -7  -3  188.70    6.40
   3  -7  -3  194.97    6.47
   3  -7  -3  203.73    6.39
   3  -7  -3  199.52    6.39
  -3   7   4  110.12    3.77
   3   7   4  114.04    3.69
   3  -7  -4  105.02    3.73
  -3  -7  -4  106.81    3.66
   3  -7  -4  112.11    3.66
   3  -7  -4  110.49    3.58
  -3   7   5    6.65    1.14
   3   7   5    6.24    0.96
  -3  -7  -5    5.30    0.89
   3  -7  -5    4.42    1.03
   3   7  -5    5.52    1.28
   3  -7  -5    4.24    0.96
   3  -7  -5    5.71    0.61
  -3   7   6   49.60    2.16
   3   7   6   49.36    2.04
  -3   7  -6   45.71    1.98
   3   7  -6   49.09    2.05
   3  -7  -6   52.07    2.08
  -3  -7  -6   52.93    1.98
   3   7  -6   59.31    2.24
   3  -7  -6   48.42    2.02
   3  -7  -6   46.98    1.67
  -3   7  -7    3.81    1.20
  -3   7  -7    3.64    1.09
   3   7   7    5.43    1.27
   3   7  -7    5.93    1.34
  -3   7   7    4.18    1.49
   3   7  -7    6.75    1.61
   3  -7  -7    5.61    1.30
   3  -7  -7    6.46    1.39
  -3  -7  -7    1.51    1.16
   3   7  -8    2.59    1.52
  -3   7  -8    1.98    1.39
  -3   7  -8    1.70    1.16
  -3  -7  -8    0.23    1.43
   3  -7  -8   -0.31    1.56
   3  -7  -8    0.46    1.47
   3   7  -8    2.57    1.74
   3   7  -9   -0.92    1.74
  -3   7  -9   -0.41    1.49
  -3  -7  -9   -0.56    1.55
   3  -7  -9   -1.19    1.66
  -3   7  -9    0.91    1.99
  -3  -7  -9    1.52    1.74
   3  -7  -9    1.71    1.64
   3   7  -9   -0.78    2.00
  -3   7  -9   -1.70    1.15
   3   7 -10    3.31    1.76
  -3   7 -10    0.03    1.57
  -3   7 -10    0.51    2.04
  -3  -7 -10    0.22    1.77
   3  -7 -10    1.62    1.72
   3   7 -10    0.08    1.98
  -3  -7 -10   -0.75    1.56
   3  -7 -10    2.88    1.75
   3   7 -11    0.38    1.25
  -3   7 -11   -0.44    1.79
   3   7 -11    1.13    1.90
   3  -7 -11   -0.36    1.94
  -3  -7 -11    2.89    1.82
   3   7 -11   -1.19    2.23
  -3   7 -11    1.55    2.35
   3  -7 -11   -0.16    1.93
  -3  -7 -11    1.31    1.96
   3   7 -12    1.23    2.08
  -3   7 -12    1.48    1.93
  -3  -7 -12    0.94    1.92
   3  -7 -12    3.27    2.05
  -3  -7 -12    0.04    2.10
  -3   7 -12    2.21    2.45
   3  -7 -12    1.63    2.02
  -3   9   0    1.17    0.81
  -3  -9   0    0.13    0.53
   3   9   0    0.23    0.49
  -3  -9   1   22.45    1.07
   3   9  -1   24.32    1.07
  -3   9   1   21.96    1.08
  -3  -9  -1   23.66    0.86
   3  -9  -2  653.29   20.70
  -3   9   2  649.25   20.73
   3   9  -2  637.63   20.74
  -3   9   2  665.03   20.70
   3  -9  -3   49.88    1.72
  -3   9   3   47.86    1.88
   3   9   3   42.79    1.77
   3  -9  -3   44.38    1.84
   3  -9  -3   52.18    1.65
  -3   9   4   68.83    2.51
   3  -9  -4   69.34    2.47
  -3  -9  -4   69.20    2.37
   3   9   4   66.42    2.42
   3  -9  -4   64.90    2.32
   3  -9  -4   68.06    2.29
   3  -9  -5    8.65    0.65
  -3   9   5    8.25    1.21
   3   9   5    8.62    1.03
   3   9  -5    7.40    1.35
   3  -9  -5    8.49    0.93
   3  -9  -5    8.63    1.07
  -3  -9  -5    7.79    0.90
   3   9   6    8.32    1.18
  -3   9   6    7.73    1.31
   3  -9  -6    6.79    1.09
   3   9  -6    5.77    1.38
   3  -9  -6    5.68    1.15
  -3  -9  -6    6.26    1.04
  -3   9   7   17.53    1.68
  -3   9  -7   13.81    1.32
   3   9   7   15.75    1.44
  -3   9  -7   18.81    1.37
   3   9  -7   14.03    1.51
   3   9  -7   14.23    1.75
   3  -9  -7   18.48    1.40
  -3  -9  -7   16.40    1.33
   3  -9  -7   15.04    1.54
   3   9   8    2.94    1.55
  -3   9  -8    2.64    1.29
   3   9  -8    3.21    1.53
  -3   9  -8    3.66    1.41
  -3   9   8    2.86    1.71
   3   9  -8    3.64    1.83
   3  -9  -8    2.79    1.46
  -3   9  -8    6.52    1.90
   3  -9  -8    4.83    1.53
  -3  -9  -8    3.36    1.36
  -3   9  -9    1.81    1.26
   3   9  -9    0.09    1.68
  -3   9  -9    1.48    1.49
  -3  -9  -9    0.49    1.49
   3  -9  -9    0.31    1.65
  -3   9  -9    1.34    2.03
   3   9  -9    0.18    1.98
   3  -9  -9    2.82    1.56
  -3  -9  -9    3.31    1.70
   3   9 -10    1.63    1.77
  -3   9 -10   -0.21    1.56
  -3  -9 -10   -1.78    1.62
   3  -9 -10   -1.35    1.74
   3   9 -10   -0.04    2.04
  -3   9 -10   -2.20    2.07
  -3  -9 -10   -0.89    1.72
   3  -9 -10    1.01    1.64
  -3   9 -10    0.26    1.17
   3   9 -11    4.27    1.94
   3   9 -11    0.49    1.40
  -3   9 -11    1.84    1.80
   3  -9 -11    2.17    1.90
  -3  -9 -11    2.76    1.83
  -3  -9 -11    6.11    2.00
   3   9 -11    1.77    2.38
  -3   9 -11    0.91    2.35
   3  -9 -11    1.96    1.82
  -3  -9 -12    0.39    1.94
  -3   9 -12    0.86    1.87
   3  -9 -12    1.64    2.16
   3   9 -12    2.62    2.21
  -3   9 -12   -0.83    2.45
   3  -9 -12    1.70    1.97
  -3  -9 -12    0.58    2.08
   3   9 -12    0.48    2.51
  -3 -11   0   -0.92    0.57
   3  11   0   -1.28    0.48
   3  11  -1  360.59   11.08
  -3 -11   1  353.54   11.09
  -3  11   1  359.89   11.10
  -3 -11  -1  334.93   11.01
  -3  11   2 1047.32   34.36
  -3 -11   2 1080.91   34.38
   3  11  -2 1088.54   34.38
  -3  11   2 1112.60   34.33
  -3  11   3   33.15    1.52
   3  11   3   32.58    1.39
   3 -11  -3   35.56    1.43
   3  11  -3   29.61    1.56
   3 -11  -3   34.33    1.15
   3 -11  -4    8.22    1.03
  -3  11   4    6.76    1.10
   3  11   4    8.59    0.95
   3 -11  -4    7.32    0.67
   3  11   4    8.96    0.59
  -3  11   5   28.03    1.50
   3  11   5   25.77    1.40
   3 -11  -5   28.91    1.20
  -3 -11  -5   26.74    1.27
   3 -11  -5   27.10    1.42
  -3  11   6   58.66    2.53
   3  11   6   64.45    2.38
   3 -11  -6   61.54    2.27
   3  11  -6   56.41    2.58
  -3 -11  -6   58.85    2.28
   3 -11  -6   61.62    2.42
  -3  11   7    8.89    1.59
   3  11   7    9.80    1.46
   3  11  -7    8.36    1.38
   3  11  -7   10.61    1.69
   3 -11  -7   10.67    1.31
   3 -11  -7    8.09    1.48
  -3 -11  -7    9.59    1.27
   3  11   8    4.64    1.56
  -3  11  -8    6.05    1.40
  -3  11   8    7.70    1.72
   3  11  -8    4.78    1.51
  -3  11  -8    5.10    1.39
  -3  11  -8    6.76    1.92
   3  11  -8    5.57    1.87
   3 -11  -8    6.13    1.41
   3 -11  -8    8.89    1.54
  -3 -11  -8    7.70    1.45
   3  11  -9    4.13    1.65
  -3  11   9    4.04    1.91
  -3  11  -9    3.13    1.39
  -3  11  -9    2.07    1.50
  -3 -11  -9    0.89    1.51
   3 -11  -9    3.30    1.67
   3 -11  -9    2.77    1.52
   3  11  -9   -0.41    2.00
  -3 -11  -9    2.25    1.78
  -3  11  -9    2.75    2.07
   3  11 -10   -0.84    1.76
  -3  11 -10    0.97    1.58
  -3 -11 -10    0.58    1.55
   3 -11 -10    0.33    1.78
  -3  11 -10    5.34    2.23
  -3 -11 -10    0.78    1.69
   3  11 -10    1.37    2.06
   3 -11 -10    1.00    1.62
  -3  11 -10   -0.02    1.38
  -3  11 -11    2.60    1.77
   3  11 -11    5.24    1.96
  -3 -11 -11    2.58    1.93
   3 -11 -11    1.95    1.74
   3  11 -11    2.07    2.42
  -3  11 -11    2.45    2.45
   3 -11 -11    2.91    1.96
  -3 -11 -11    3.53    1.78
   3  11 -12    0.98    2.09
  -3 -11 -12   -0.69    1.79
   3 -11 -12   -2.20    2.18
  -3  11 -12    2.13    1.89
   3  11 -12    0.18    2.49
  -3  11 -12   -2.70    2.56
   3 -11 -12    0.81    1.94
  -3 -11 -12    1.01    2.16
  -3 -13   0   -0.63    0.64
   3  13   0   -0.66    0.47
  -3  13   1    6.37    0.88
  -3 -13   1    7.31    0.79
   3  13  -1    8.84    0.75
  -3 -13  -1    7.26    0.49
  -3  13   2 1610.94   50.22
   3  13  -2 1709.24   50.25
  -3  13   2 1639.00   50.21
  -3 -13  -2 1535.03   50.13
   3 -13  -3  109.18    3.94
  -3  13   3  126.44    4.00
   3  13   3  112.43    3.92
   3  13  -3  131.12    4.06
  -3  13   3  116.59    3.89
   3 -13  -4    2.36    0.47
  -3  13   4    1.96    1.08
   3  13   4    1.71    0.95
   3 -13  -4    0.72    1.02
   3 -13  -5    0.25    0.66
   3  13   5    2.15    1.02
   3 -13  -5    1.10    1.05
  -3  13   5    1.18    1.12
   3  13   6   96.28    3.53
  -3  13   6  103.92    3.63
   3 -13  -6   97.41    3.35
   3 -13  -6   99.44    3.55
  -3  13   7   55.46    2.58
   3  13   7   56.77    2.45
   3 -13  -7   56.24    2.18
   3  13  -7   54.70    2.65
   3 -13  -7   58.14    2.46
  -3 -13  -7   54.48    2.28
  -3  13   8    2.63    1.73
  -3  13  -8    2.73    1.49
   3  13  -8    4.42    1.50
   3  13   8    5.69    1.64
  -3  13  -8    5.06    1.38
   3  13  -8    1.97    1.93
   3 -13  -8    4.06    1.34
  -3  13  -8    4.62    1.93
  -3 -13  -8    3.78    1.37
   3 -13  -8    5.58    1.63
  -3  13  -9    1.80    1.48
  -3  13  -9    1.33    1.46
   3  13   9    2.46    1.72
  -3  13   9    3.23    1.95
   3  13  -9    2.93    1.61
   3 -13  -9    4.01    1.71
  -3 -13  -9    1.28    1.48
  -3  13  -9    0.20    1.93
  -3 -13  -9    3.01    1.53
   3 -13  -9    0.08    1.39
   3  13  -9    1.34    2.00
  -3  13 -10   -0.38    1.58
   3  13 -10    1.51    1.75
  -3 -13 -10    2.62    1.57
   3 -13 -10    1.88    1.89
   3 -13 -10    2.21    1.55
  -3 -13 -10    1.14    1.70
   3  13 -10    3.32    2.12
  -3  13 -10    0.60    2.25
  -3  13 -10    2.01    1.48
   3  13 -11    0.76    1.99
  -3  13 -11    1.61    1.75
   3 -13 -11    0.83    1.70
  -3  13 -11    2.56    2.36
  -3 -13 -11   -0.55    1.90
   3  13 -11   -1.28    2.51
   3 -13 -11   -0.13    2.00
   3 -13 -12   -2.48    2.15
  -3  13 -12   -1.90    1.89
   3  13 -12   -0.65    2.02
  -3 -15   0   -0.14    0.64
   3  15   0   -0.32    0.56
  -3  15   1  344.54   11.04
  -3  15   1  337.04   10.91
   3  15  -1  339.16   10.99
  -3 -15   1  356.13   11.03
  -3 -15  -1  351.60   10.93
  -3  15   2   80.98    2.99
   3  15  -2   83.89    3.01
  -3  15   2   81.71    2.99
  -3 -15  -2   89.46    2.79
  -3  15   3   16.57    1.21
   3  15   3   14.85    1.08
   3  15  -3   16.87    1.33
  -3  15   3   15.21    1.05
   3 -15  -4   99.05    3.52
   3  15   4  106.28    3.53
  -3  15   4  106.24    3.56
   3 -15  -4  100.23    3.27
   3  15  -4  110.17    3.62
  -3  15   5  116.04    3.95
   3 -15  -5  112.98    3.90
   3  15   5  112.89    3.87
   3 -15  -5  113.77    3.67
   3  15   5  111.46    3.66
   3  15   6   26.48    1.58
  -3  15   6   18.46    1.71
   3 -15  -6   18.69    1.09
   3 -15  -6   22.49    1.63
  -3  15   7    2.23    1.67
   3  15   7    2.34    1.50
   3 -15  -7    2.75    1.03
   3 -15  -7    0.84    1.52
  -3  15  -8    0.94    1.56
   3  15   8    1.60    1.61
  -3  15   8    2.20    1.75
   3 -15  -8    1.02    1.24
   3  15  -8    2.31    1.84
  -3  15  -8    1.30    1.96
  -3 -15  -8    2.09    1.36
   3 -15  -8    0.81    1.65
  -3  15  -9    1.24    1.38
   3  15   9    0.63    1.66
   3  15  -9   -1.20    1.62
  -3  15   9    0.66    1.93
  -3  15  -9    1.72    1.61
  -3  15  -9    1.75    2.04
   3  15  -9    0.63    1.99
   3 -15  -9    2.92    1.32
  -3 -15  -9    1.96    1.53
   3 -15  -9    0.52    1.71
  -3  15  10    0.41    2.11
  -3  15 -10    1.41    1.62
   3  15 -10    1.63    1.77
  -3  15 -10    1.83    1.60
  -3 -15 -10    4.42    1.70
  -3  15 -10    5.07    2.31
   3  15 -10    3.14    2.25
   3 -15 -10    1.50    1.51
   3 -15 -10   -1.02    1.89
  -3  15 -11    1.03    1.72
   3  15 -11   -0.55    1.93
  -3 -15 -11    2.14    1.83
   3  15 -11   -0.32    2.39
   3 -15 -11    1.20    1.67
  -3  15 -11   -0.28    2.44
   3 -15 -11    0.16    2.04
   3 -15 -12    0.88    2.23
   3  15 -12   -3.77    2.12
  -3 -17   0    0.07    0.74
   3  17   0   -0.66    0.59
  -3  17   1  672.73   20.98
   3  17  -1  662.40   20.93
  -3 -17   1  691.81   20.97
  -3 -17  -1  674.78   20.88
  -3  17   1  662.48   20.85
   3  17   1  629.66   20.85
  -3  17   2 1076.99   35.21
   3  17  -2 1099.81   35.22
  -3 -17  -2 1114.36   35.11
  -3  17   2 1143.71   35.22
  -3  17   3   78.74    2.92
   3  17   3   79.93    2.84
   3  17  -3   77.94    2.96
  -3 -17  -3   80.97    2.61
  -3  17   3   82.15    2.83
  -3  17   4    5.12    1.16
   3  17   4    5.91    1.04
   3  17  -4    4.73    1.23
   3  17   5   37.19    1.75
  -3  17   5   39.05    1.89
   3 -17  -5   37.55    1.28
   3  17  -5   37.99    1.94
   3  17   5   33.46    1.41
  -3  17   6  160.12    5.61
   3  17   6  166.80    5.53
   3 -17  -6  163.23    5.26
   3 -17  -6  158.31    5.49
   3  17   7   13.34    1.66
  -3  17   7   11.80    1.76
   3 -17  -7    8.68    1.01
   3 -17  -7   11.29    1.65
   3  17   8    2.63    1.65
  -3  17   8    2.30    1.82
  -3 -17  -8    1.62    1.31
   3 -17  -8    0.59    1.08
   3  17  -8    2.26    1.96
   3 -17  -8    2.65    1.74
   3  17   9    1.74    1.88
   3  17  -9   -0.18    1.48
  -3  17   9    2.23    1.99
  -3  17  -9    1.20    1.44
  -3  17  -9    2.23    1.66
  -3  17  -9    2.80    2.08
  -3 -17  -9    3.50    1.47
   3 -17  -9    3.03    1.23
   3  17  -9   -1.33    2.04
   3 -17  -9    2.97    1.82
   3  17 -10    5.60    1.81
  -3  17 -10    3.54    1.74
  -3  17  10    4.73    2.19
  -3  17 -10    4.95    1.71
   3  17  10    2.43    1.98
   3 -17 -10    3.34    1.39
   3  17 -10    6.54    2.39
  -3  17 -10    7.82    2.40
  -3 -17 -10    5.91    1.64
   3 -17 -10    5.88    1.93
  -3  17 -11    2.89    1.82
   3  17 -11    2.89    1.91
  -3  17 -11    0.73    2.51
   3  17 -11    3.18    2.49
  -3 -17 -11    4.24    1.73
   3 -17 -11    2.28    2.14
   3  17 -12   -0.22    2.09
  -3 -19   0   -0.94    0.87
  -3  19   0    0.22    0.78
   3  19   0   -0.24    0.67
  -3  19   1   35.65    1.77
   3  19  -1   32.90    1.51
  -3 -19  -1   33.41    1.35
  -3  19   1   35.31    1.29
   3  19   1   36.53    1.28
  -3  19   2  579.74   18.57
  -3 -19  -2  579.67   18.44
   3  19  -2  582.87   18.57
  -3  19   2  590.95   18.57
  -3  19   3   37.17    1.75
   3  19   3   33.84    1.68
  -3 -19  -3   38.16    1.28
   3  19  -3   36.80    1.76
  -3  19   3   34.55    1.67
   3  19   4    7.84    1.17
  -3  19   4    7.82    1.19
   3  19  -4    9.60    1.33
  -3  19   4    9.05    1.05
   3  19   5   38.06    1.86
  -3  19   5   40.99    2.03
   3  19  -5   41.85    2.09
   3  19   5   40.08    1.60
  -3  19   6   49.02    2.35
   3 -19  -6   49.16    1.69
  -3  19  -6   44.98    2.49
   3  19  -6   47.61    2.47
   3  19   6   49.97    2.28
  -3  19   7    7.45    1.75
   3 -19  -7    8.56    0.86
  -3 -19  -7    8.78    1.15
   3  19   7    8.14    1.65
  -3  19   8    6.13    1.91
   3  19   8    6.56    1.76
   3 -19  -8    5.20    1.00
  -3 -19  -8    7.67    1.32
   3  19   9    0.43    1.86
  -3  19   9   -4.96    2.05
  -3  19  -9    1.76    1.79
  -3 -19  -9   -0.70    1.35
   3  19  -9   -2.39    2.10
   3 -19  -9   -0.50    1.11
   3  19  10    6.78    2.05
  -3  19  10    8.12    2.34
   3  19 -10    2.96    1.71
  -3  19 -10    2.55    1.60
  -3  19 -10    3.68    1.94
  -3 -19 -10    6.74    1.62
   3  19 -10    7.02    2.44
  -3  19 -10    6.36    2.46
   3 -19 -10    5.10    1.33
   3  19 -11    1.01    2.01
  -3  19  11    5.00    2.41
  -3  19 -11    2.32    1.81
   3  19 -11    2.64    2.46
  -3  19 -11    1.73    2.58
   3  19 -12    1.13    2.11
  -3  21   0    0.08    0.80
  -3 -21   0   -0.88    0.89
   3  21   0   -0.02    0.69
  -3 -21  -1  616.29   19.23
   3  21  -1  616.67   19.28
  -3  21   1  617.08   19.19
  -3  21  -1  602.56   19.29
   3  21   1  584.67   19.19
  -3  21   2   45.33    1.94
  -3  21   2   41.95    1.81
  -3 -21  -2   41.72    1.49
  -3  21  -2   39.64    1.82
   3  21  -2   39.03    1.80
  -3  21   3  135.69    4.33
   3  21   3  130.33    4.25
   3  21  -3  131.95    4.34
  -3 -21  -3  122.25    4.03
  -3  21   3  123.74    4.28
  -3  21   4   36.98    1.85
   3  21   4   38.45    1.77
   3  21  -4   35.46    1.87
  -3  21  -4   35.91    1.92
  -3 -21  -4   35.86    1.24
  -3  21   4   37.16    1.65
   3  21   5  251.64    8.10
  -3  21   5  242.05    8.15
  -3  21  -5  248.20    8.24
   3  21  -5  243.50    8.21
   3  21   5  246.91    7.97
  -3  21   6   40.72    2.20
   3  21   6   36.60    2.13
   3  21  -6   41.16    2.27
  -3  21  -6   39.61    2.37
  -3  21   7   10.43    1.89
   3  21   7    7.33    1.66
  -3 -21  -7    8.74    1.08
  -3  21  -7    7.83    1.96
   3  21  -7    7.66    1.89
   3 -21  -7    6.83    0.67
   3  21   8   -1.58    1.75
  -3  21   8    0.68    1.95
  -3 -21  -8    0.45    1.14
   3 -21  -8   -0.11    0.80
  -3  21  -9    4.02    1.90
   3  21   9    8.42    1.92
  -3  21   9    6.05    2.08
  -3 -21  -9    5.52    1.35
   3 -21  -9    7.96    1.03
   3  21 -10    4.83    1.79
   3  21  10    4.37    2.09
  -3  21 -10    3.02    1.62
  -3  21  10    4.42    2.34
  -3  21 -10    6.04    2.12
  -3  21 -10    3.98    2.58
   3  21 -10    4.11    2.45
  -3 -21 -10    1.77    1.48
   3 -21 -10    3.32    1.19
  -3  21 -11    0.09    1.75
  -3  21  11    1.99    2.50
   3  21  11    0.77    2.18
   3  21 -11   -2.40    1.95
   3  21 -12    0.95    2.14
  -3  23   0   -0.95    0.81
   3  23   0   -0.57    0.76
  -3  23  -1  220.18    7.00
  -3  23   1  218.66    6.87
   3  23  -1  217.21    6.99
  -3 -23  -1  217.93    6.93
   3  23   1  205.95    6.86
  -3  23   2  193.32    6.39
  -3  23   2  183.76    6.33
   3  23  -2  193.55    6.31
  -3 -23  -2  192.00    6.16
  -3  23  -2  195.74    6.34
  -3  23   3   26.89    1.62
   3  23  -3   27.93    1.60
  -3  23  -3   28.47    1.66
  -3 -23  -3   26.92    1.03
  -3  23   3   27.19    1.57
   3  23   4  102.79    3.58
  -3  23   4  108.69    3.62
   3  23  -4  106.85    3.64
  -3 -23  -4   95.63    3.19
  -3  23  -4  108.65    3.74
  -3  23   4  108.53    3.53
   3  23   5   21.75    1.44
   3  23   5   23.04    1.71
  -3  23   5   23.58    1.80
   3  23  -5   23.56    1.85
  -3  23  -5   22.28    1.88
  -3 -23  -5   19.42    0.80
   3  23   6  103.22    3.80
  -3  23   6  101.80    3.88
   3  23  -6  102.39    3.90
  -3  23  -6   98.73    3.96
  -3 -23  -6   98.89    3.33
   3  23   6  102.09    3.44
   3  23   7    9.59    1.72
  -3  23   7    9.23    1.89
   3  23  -7   12.09    1.98
  -3 -23  -7    8.77    0.98
  -3  23  -7    9.95    1.99
  -3  23   8    3.53    1.97
   3  23   8    3.51    1.92
  -3  23  -8    4.21    2.14
  -3 -23  -8    3.13    1.06
   3 -23  -8    3.82    0.65
   3  23   9    2.40    1.97
  -3  23   9    2.10    2.15
  -3  23  -9    3.07    2.02
  -3 -23  -9    1.71    1.17
   3 -23  -9   -0.88    0.85
  -3  23  10    6.38    2.50
  -3  23 -10    1.93    2.20
   3  23 -10    1.55    1.75
   3  23  10    3.42    2.23
  -3  23  11    1.47    2.48
  -3  23 -11   -0.09    1.73
   3  23 -11   -0.28    1.89
   3  23  11    2.05    2.32
   3  23 -12   -0.22    2.05
  -3  25   0   -1.63    0.86
   3  25   0   -0.45    0.79
  -3  25  -1   14.34    1.17
   3  25  -1   13.84    1.08
  -3  25   1   14.32    0.79
   3  25   1   15.72    0.81
  -3  25   2   43.20    2.11
  -3  25   2   44.32    1.96
  -3  25  -2   44.83    1.96
   3  25  -2   44.22    1.92
  -3  25   3   45.96    2.04
   3  25  -3   42.49    2.06
  -3  25  -3   41.76    2.07
  -3  25   3   43.50    2.04
  -3  25   4   26.58    1.77
   3  25   4   24.49    1.71
  -3  25  -4   25.74    1.80
   3  25  -4   28.63    1.81
  -3  25   4   29.86    1.64
   3  25   5   46.60    2.20
  -3  25   5   44.60    2.30
   3  25  -5   40.30    2.34
  -3  25  -5   41.89    2.40
   3  25   5   41.40    2.04
  -3  25   6    5.52    1.81
   3  25   6    4.37    1.68
  -3  25  -6    5.25    1.98
  -3 -25  -6    4.06    0.49
   3  25  -6    5.44    1.87
   3  25   6    5.07    1.14
  -3 -25  -6    2.93    0.39
  -3  25  -7    3.65    2.04
  -3 -25  -7    0.79    0.70
   3  25  -7   -0.59    1.91
  -3  25   7    0.49    1.85
   3  25   7    1.24    1.69
  -3  25   8    2.00    2.03
  -3  25  -8   -1.41    2.19
   3  25  -8    3.11    2.13
  -3 -25  -8    1.10    0.88
   3  25   8    0.90    1.91
  -3  25   9    6.11    2.34
  -3  25  -9    3.59    2.13
   3  25   9    1.34    2.07
  -3  25  -9    1.70    2.37
  -3 -25  -9    2.66    1.03
  -3  25  10   -1.23    2.45
  -3  25 -10    2.11    2.29
   3  25  10    1.00    2.23
   3  25  11    2.95    2.43
  -3  25  11    0.27    2.58
  -3  25 -11    2.27    1.76
   3  25 -11    0.72    1.79
  -3  27   0   -0.35    0.88
   3  27   0    0.27    0.84
  -3  27   1  447.63   14.26
  -3  27  -1  443.58   14.14
   3  27  -1  431.81   14.12
  -3  27   1  452.41   14.02
   3  27   1  431.70   14.02
  -3  27   2   68.61    2.78
  -3  27   2   66.02    2.65
   3  27  -2   66.47    2.55
  -3  27  -2   65.83    2.59
  -3  27   3   56.39    2.50
  -3  27  -3   60.05    2.53
   3  27  -3   56.73    2.44
  -3  27   3   58.65    2.50
  -3  27   4   23.15    1.80
   3  27   4   24.60    1.76
   3  27  -4   20.18    1.79
  -3  27  -4   20.15    1.89
  -3  27   4   21.30    1.69
   3  27   5  207.86    6.97
  -3  27   5  206.03    7.02
  -3  27  -5  202.05    7.07
   3  27  -5  204.32    7.01
   3  27   5  206.97    6.85
  -3  27   5  208.91    6.87
   3  27   6   47.70    2.45
  -3  27   6   45.43    2.53
  -3  27  -6   42.90    2.66
   3  27  -6   50.33    2.55
   3  27   6   46.51    2.05
   3  27  -7    5.71    2.08
  -3  27  -7    6.51    2.13
   3  27   7    5.68    1.85
  -3  27   7    4.95    1.90
  -3  27  -8   -0.30    2.29
  -3 -27  -8    1.70    0.47
   3  27  -8    2.25    2.17
   3  27   8    2.50    1.93
  -3  27   8    3.35    2.10
  -3  27  -9   -0.40    2.32
   3  27   9    3.86    2.07
  -3  27   9    2.40    2.25
  -3  27  -9    2.56    2.43
   3  27  -9    3.26    2.32
  -3  27  10    0.91    2.56
   3  27  10    3.18    2.42
  -3  27 -10    2.52    2.37
  -3  27 -10    1.98    2.65
  -3  27 -11   -1.73    1.75
   3  27 -11   -0.04    1.77
  -3  27  11    3.85    2.67
  -3  29   0   -1.66    0.99
   3  29   0   -2.33    0.94
  -3  29   1  164.18    5.57
  -3  29   1  164.92    5.18
   3  29  -1  168.25    5.33
  -3  29  -1  153.62    5.36
   3  29   1  152.86    5.18
  -3  29   2   39.65    2.19
  -3  29  -2   36.00    1.91
   3  29  -2   39.17    1.85
  -3  29   2   36.29    2.01
  -3  29   3    7.80    1.70
  -3  29   3   11.31    1.67
   3  29  -3    7.72    1.47
  -3  29  -3   12.02    1.58
   3  29   4   81.07    3.23
  -3  29   4   76.28    3.20
   3  29  -4   82.39    3.24
  -3  29  -4   78.29    3.29
  -3  29   4   80.22    3.17
   3  29   5   16.73    1.75
   3  29   5   16.73    1.85
  -3  29   5   14.79    1.88
  -3  29  -5   15.02    2.01
   3  29  -5   13.82    1.90
  -3  29   5   13.98    1.66
  -3  29   6   24.78    2.26
   3  29   6   28.73    2.15
  -3  29  -6   32.71    2.39
   3  29  -6   27.11    2.21
   3  29   6   29.45    1.74
  -3  29  -7   -0.91    2.17
   3  29  -7    1.29    2.05
   3  29   7    0.92    1.89
  -3  29   7    0.65    1.96
   3  29  -8    3.21    2.21
  -3  29  -8    4.70    2.36
   3  29   8    4.21    2.04
  -3  29   8    5.06    2.17
  -3  29   9   -3.14    2.43
  -3  29  -9   -1.51    2.44
   3  29   9   -0.56    2.19
   3  29  -9   -1.07    2.38
  -3  29  -9    3.43    2.45
  -3  29 -10    0.21    2.49
  -3  29  10   -0.72    2.59
   3  29  10    5.28    2.50
  -3  29 -11   -0.54    1.75
  -3  31   0   -0.19    1.02
   3  31   0   -0.94    0.97
  -3  31   1   99.79    3.84
   3  31  -1   97.15    3.46
  -3  31   1   99.60    3.27
  -3  31  -1  100.58    3.52
   3  31   1   96.53    3.29
  -3  31   2   57.75    2.77
  -3  31   2   52.62    2.52
   3  31  -2   58.35    2.37
  -3  31  -2   56.97    2.45
  -3  31   3   46.85    2.47
  -3  31  -3   46.37    2.33
   3  31  -3   47.60    2.27
  -3  31   3   48.26    2.45
  -3  31   4   45.92    2.55
   3  31   4   50.90    2.56
  -3  31  -4   51.43    2.52
   3  31  -4   54.27    2.51
  -3  31   4   49.14    2.52
  -3  31   5  105.79    3.98
   3  31   5  100.39    3.90
   3  31  -5   96.97    3.93
  -3  31  -5   92.63    3.97
  -3  31   5  101.36    3.77
   3  31   5  104.99    3.81
  -3  31   6    2.44    1.95
   3  31   6   -0.28    1.87
  -3  31  -6    0.22    2.10
   3  31  -6   -0.56    1.98
   3  31   6    0.88    1.51
  -3  31  -7   12.16    2.23
   3  31  -7    7.85    2.15
  -3  31   7    7.91    2.09
   3  31   7    9.03    2.05
  -3  31  -8    0.71    2.42
  -3  31  -8    3.66    2.40
   3  31  -8    3.06    2.25
  -3  31   8    0.64    2.18
   3  31   8    3.06    2.15
  -3  31   9    7.09    2.46
  -3  31  -9    5.47    2.55
   3  31   9    6.42    2.41
   3  31  -9   11.24    2.59
  -3  31  -9    7.81    2.62
   3  31  10   -1.01    2.54
  -3  31  10   -1.81    2.69
  -3  31 -10   -0.53    2.63
  -3  33   0   -1.71    1.07
   3  33   0    0.52    1.00
  -3  33   1  156.15    5.41
  -3  33   1  154.98    4.86
  -3  33  -1  150.99    5.06
   3  33  -1  153.56    5.02
   3  33   1  137.41    4.86
  -3  33   2   21.64    2.10
  -3  33   2   15.25    1.87
  -3  33  -2   18.28    1.63
   3  33  -2   18.71    1.60
  -3  33   3   68.72    3.12
   3  33  -3   69.91    2.91
  -3  33  -3   71.50    2.96
  -3  33   3   70.19    3.12
   3  33   4    8.66    1.95
  -3  33   4    7.20    1.93
  -3  33  -4    7.61    1.92
   3  33  -4    5.64    1.74
  -3  33   4    6.27    1.92
  -3  33   5  101.12    4.18
   3  33   5  105.25    4.12
  -3  33  -5  101.59    4.21
   3  33  -5  106.41    4.15
   3  33   5  113.38    4.08
  -3  33   5  112.82    4.04
  -3  33   6   10.74    2.16
   3  33   6    9.07    2.02
  -3  33  -6   11.00    2.09
   3  33  -6   10.86    2.02
   3  33   6   10.12    1.70
   3  33  -7    3.59    2.27
  -3  33  -7    3.00    2.27
   3  33   7    2.03    2.11
  -3  33   7   -0.99    2.22
  -3  33  -8    6.16    2.58
  -3  33  -8   -0.90    2.44
   3  33  -8    0.22    2.38
   3  33   8   -0.53    2.24
  -3  33   8    0.42    2.41
  -3  33   9    4.49    2.54
  -3  33  -9    5.70    2.64
   3  33  -9   10.93    2.56
  -3  33  -9    8.40    2.75
   3  33   9    9.55    2.54
  -3  33  10   -1.36    2.78
   3  33  10    0.13    2.54
  -3  33 -10   -1.65    2.77
  -3  35   0   -1.49    2.14
  -3  35   0   -0.51    1.13
   3  35   0   -1.31    1.07
  -3  35   1    1.75    2.14
  -3  35  -1   -0.02    1.34
   3  35  -1   -0.70    1.25
  -3  35   1    0.96    0.83
  -3  35   2   79.50    3.45
  -3  35  -2   76.27    3.06
   3  35  -2   78.74    3.01
  -3  35   2   73.10    3.22
  -3  35   3    1.55    1.98
  -3  35   3    0.35    1.95
   3  35  -3    3.35    1.62
  -3  35  -3    2.06    1.69
   3  35   4   73.94    3.21
   3  35   4   74.41    3.22
  -3  35   4   71.19    3.26
  -3  35  -4   65.42    3.13
   3  35  -4   68.92    3.06
  -3  35   4   74.66    3.25
   3  35   5   -0.14    2.00
   3  35   5   -1.15    1.96
  -3  35   5    1.82    2.10
  -3  35  -5   -0.27    2.02
   3  35  -5   -2.33    1.96
  -3  35   5    1.18    1.87
  -3  35   6    1.50    2.19
   3  35   6   -2.73    2.07
   3  35  -6    2.06    2.07
  -3  35  -6    1.68    2.20
   3  35   6    0.73    1.78
   3  35  -7    2.99    2.30
  -3  35  -7    1.85    2.36
  -3  35   7    0.53    2.26
   3  35   7   -2.80    2.20
  -3  35  -8   18.58    2.81
   3  35  -8   20.23    2.64
  -3  35  -8   20.60    2.70
   3  35   8   19.76    2.57
  -3  35   8   17.55    2.66
   3  35   9    6.07    2.57
  -3  35  -9    2.74    2.77
  -3  35   9    3.73    2.69
   3  35  10   -1.55    2.70
  -3  35 -10    3.21    2.86
  -3  37   0   -3.01    2.25
  -3  37   0   -0.42    1.15
   3  37   0   -0.93    1.14
  -3  37   1    1.93    2.19
  -3  37  -1    2.90    1.43
   3  37  -1    1.53    1.30
  -3  37   1    3.34    0.85
  -3  37   2   29.96    2.55
  -3  37   2   30.68    2.29
  -3  37  -2   32.24    1.97
   3  37  -2   29.34    1.93
  -3  37   3   38.66    2.64
   3  37   3   41.80    2.54
  -3  37  -3   40.62    2.31
   3  37  -3   36.79    2.24
  -3  37   3   43.67    2.66
   3  37   4   55.58    2.92
   3  37   4   54.18    2.87
  -3  37   4   51.44    2.92
  -3  37  -4   53.76    2.72
   3  37  -4   50.18    2.62
  -3  37   4   54.72    2.93
   3  37   5   20.62    2.24
   3  37   5   17.49    2.30
  -3  37   5   17.81    2.33
   3  37  -5   16.68    2.09
  -3  37  -5   18.57    2.19
  -3  37   5   17.93    2.10
  -3  37   6   10.66    2.35
   3  37   6    6.12    2.26
   3  37  -6    6.99    2.16
  -3  37  -6    5.85    2.19
   3  37   6    7.74    1.94
  -3  37  -7   -0.21    2.68
   3  37  -7    1.32    2.25
  -3  37  -7    1.61    2.46
  -3  37   7    1.55    2.46
   3  37   7    1.42    2.35
  -3  37  -8   -0.51    2.78
   3  37  -8    2.57    2.53
  -3  37  -8   -0.18    2.64
  -3  37   8    3.49    2.66
   3  37   8    2.67    2.53
   3  37   9   11.39    2.71
  -3  37  -9   11.56    2.95
  -3  39   0   -1.40    2.32
  -3  39   0   -1.01    1.16
   3  39   0   -2.33    1.23
  -3  39  -1    5.32    2.42
  -3  39   1    4.79    2.36
  -3  39  -1    5.90    1.40
  -3  39   1    5.24    0.93
   3  39  -1    3.99    1.36
  -3  39   2   48.81    2.78
   3  39  -2   48.44    2.28
  -3  39  -2   46.63    2.37
  -3  39   2   50.29    3.01
  -3  39   3    4.14    2.29
  -3  39   3    4.83    2.23
   3  39   3    6.16    2.14
  -3  39  -3    4.62    1.74
   3  39  -3    5.02    1.77
   3  39   4   11.92    2.36
   3  39   4   10.92    2.33
  -3  39   4   10.81    2.28
   3  39  -4   13.35    1.94
  -3  39  -4    9.78    1.99
  -3  39   4   16.68    2.33
   3  39   5    4.47    2.26
  -3  39   5    0.37    2.40
   3  39   5   -1.13    2.24
  -3  39  -5    6.27    2.13
   3  39  -5    3.11    2.00
  -3  39   5    4.86    2.15
  -3  39   6    6.22    2.45
   3  39   6    7.04    2.41
   3  39  -6   10.44    2.26
  -3  39  -6   11.01    2.34
   3  39   6    9.38    2.13
  -3  39  -7    8.94    2.81
  -3  39  -7    4.75    2.45
   3  39  -7    8.77    2.43
   3  39   7    7.86    2.61
  -3  39   7    5.30    2.50
  -3  39   8    7.40    2.84
   3  39   8   10.17    2.71
  -3  39  -8    9.54    2.93
   3  39   9    5.33    2.76
  -3  41   0   -0.56    2.44
  -3  41   0   -0.99    1.16
   3  41   0   -0.40    1.22
  -3  41  -1   13.47    2.62
  -3  41   1   17.24    2.55
  -3  41  -1   16.32    1.56
   3  41  -1   14.02    1.51
  -3  41   1   16.02    1.08
  -3  41   2    1.08    2.52
  -3  41  -2    1.04    2.44
  -3  41   2    2.27    2.24
  -3  41  -2    1.80    1.58
   3  41  -2    1.58    1.54
  -3  41   3    3.26    2.40
  -3  41   3   -1.11    2.36
   3  41   3   -0.47    2.22
  -3  41  -3    1.26    1.81
   3  41  -3   -2.46    1.78
   3  41   4    9.24    2.47
  -3  41   4   15.29    2.51
   3  41   4   10.82    2.47
  -3  41  -4   10.25    1.93
   3  41  -4    7.98    1.89
  -3  41   4   12.35    2.42
  -3  41  -5   10.68    2.68
   3  41   5   12.06    2.46
  -3  41   5    6.76    2.50
   3  41   5    7.52    2.51
   3  41  -5    8.23    2.06
  -3  41  -5   11.09    2.28
  -3  41   5   10.75    2.32
  -3  41  -6    1.96    2.83
   3  41   6    1.27    2.50
  -3  41   6    4.27    2.63
   3  41  -6    2.22    2.33
  -3  41  -6    2.87    2.35
   3  41   6    0.59    2.24
  -3  41  -7   -0.83    2.89
   3  41   7    3.41    2.65
  -3  41   7   -0.86    2.78
   3  41  -7    1.56    2.48
  -3  41  -7    1.29    2.60
   3  41   8    1.30    2.72
  -3  43   0   -1.30    2.58
   3  43   0   -2.83    1.25
  -3  43   0    0.23    1.19
  -3  43  -1    3.98    2.52
  -3  43   1    2.87    2.64
  -3  43  -1    3.40    1.44
  -3  43   1    3.43    0.93
   3  43  -1    4.39    1.43
  -3  43  -2    2.81    2.61
  -3  43   2   -0.04    2.68
  -3  43   2    4.53    2.53
  -3  43  -2    3.52    1.64
   3  43  -2    0.43    1.53
   3  43   3    0.32    2.54
  -3  43   3   -0.19    2.50
  -3  43   3    1.68    2.50
   3  43   3    3.87    2.60
  -3  43  -3    0.34    1.77
   3  43  -3    0.61    1.66
   3  43   4   14.31    2.74
  -3  43  -4   13.24    2.73
   3  43   4   14.50    2.64
  -3  43   4   18.64    2.65
  -3  43  -4   14.75    2.09
   3  43  -4   12.37    2.00
  -3  43   4   14.91    2.62
  -3  43  -5    0.61    2.78
   3  43   5    0.53    2.55
   3  43   5    2.35    2.51
  -3  43   5   -0.23    2.72
   3  43  -5    0.89    2.09
  -3  43  -5    1.83    2.23
  -3  43   5   -0.21    2.42
  -3  43  -6    0.33    2.89
  -3  43   6   -1.01    2.68
   3  43   6    1.71    2.73
  -3  43  -6    1.46    2.38
   3  43  -6   -0.76    2.29
   3  43   7    5.55    2.79
  -3  43  -7    1.12    2.57
   3  43  -7    2.58    2.48
  -3  45   0    0.36    2.77
   3  45   0   -1.88    1.33
  -3  45   0    0.11    1.28
  -3  45  -1   -1.43    2.69
  -3  45   1    1.34    2.79
  -3  45  -1    0.84    1.45
   3  45  -1    1.17    1.42
  -3  45   2    1.40    2.71
  -3  45  -2   -2.42    2.66
  -3  45   2   -0.52    2.58
  -3  45  -2    2.65    1.71
   3  45  -2    2.38    1.66
   3  45   3    9.57    2.82
  -3  45   3   12.49    2.73
  -3  45   3    7.71    2.71
   3  45   3   14.41    2.74
  -3  45  -3   11.17    1.89
   3  45  -3   10.51    1.81
  -3  45  -4   -1.47    2.83
   3  45   4    0.90    2.87
   3  45   4    0.44    2.79
  -3  45   4    2.17    2.64
   3  45  -4    1.78    1.94
  -3  45  -4    2.91    2.05
  -3  45   4   -0.16    2.64
   3  45   5    2.63    2.73
   3  45   5    3.78    2.73
  -3  45   5    7.86    2.89
  -3  45  -5    6.29    2.24
   3  45  -5    5.74    2.20
  -3  45   5    4.51    2.70
  -3  45  -6    5.18    2.48
   3  45  -6    5.54    2.38
   3  45   6    2.25    2.90
  -3  47   0   -2.21    2.91
  -3  47   1   -0.74    2.87
  -3  47  -1   -0.62    2.85
  -3  47  -1    2.04    1.55
   3  47  -1    1.76    1.55
  -3  47   2    4.75    2.91
  -3  47  -2    3.82    2.81
   3  47   2    8.79    3.06
  -3  47   2    2.51    2.80
  -3  47  -2    5.39    1.70
   3  47  -2    2.78    1.65
   3  47   3   10.84    3.16
  -3  47   3    9.38    2.80
   3  47   3    5.02    2.97
  -3  47  -3    8.82    2.00
   3  47  -3    9.25    1.88
  -3  47   3    8.02    2.95
   3  47   4    7.21    3.08
   3  47   4    6.68    3.00
  -3  47  -4    4.73    2.09
   3  47  -4    4.61    2.02
  -3  47   4    6.09    2.89
   3  47   5    1.74    2.93
  -3  47  -5   -1.64    2.29
   3  47  -5    0.49    2.26
  -3  47   5    6.94    2.86
   3  47  -6   -0.62    2.41
  -3  47  -6    2.68    2.44
  -3  49   0   -0.30    3.15
  -3  49  -1    4.33    3.02
  -3  49   1    9.47    3.08
  -3  49   2    0.75    3.03
   3  49   2    5.08    3.20
   3  49   3    1.98    3.17
  -3  49   3    2.92    3.09
   3  49  -3   -0.63    1.90
   3  49   4   10.43    3.20
  -3  49  -4    9.46    2.20
   3  49  -4   10.57    2.25
  -3  49   4   12.37    3.13
  -3  49  -5    0.84    2.30
   3  49  -5    1.90    2.29
   3  51   1    0.62    3.30
   3  51   2    3.11    3.31
  -3  51   2   -0.64    3.23
   3  51   3    4.53    3.52
  -3  51   3   13.93    3.32
   3  51   4   -0.52    3.35
  -3  51   4    4.16    3.17
   4   0   0 7190.99  227.06
  -4   0   1  451.65   14.31
  -4   0  -2  595.82   18.58
  -4   0   2  585.74   18.64
   4   0  -2  585.91   18.63
   4   0   2  578.23   18.60
   4   0  -3  342.67   10.89
  -4   0  -3  341.62   10.81
  -4   0   3  330.47   10.88
   4   0  -3  343.34   10.86
  -4   0  -4  684.85   21.67
   4   0  -4  686.57   21.75
   4   0  -4  677.71   21.72
  -4   0  -5  321.50   10.19
   4   0  -5  316.67   10.28
   4   0  -5  313.71   10.27
   4   0  -6  163.50    5.53
  -4   0  -6  164.85    5.42
   4   0  -6  167.05    5.53
   4   0  -7    3.47    1.28
   4   0  -7    3.99    1.30
  -4   0  -7    5.90    1.13
   4   0  -8   97.99    3.62
   4   0  -8   91.40    3.60
  -4   0  -8   95.30    3.42
   4   0  -9    0.55    1.78
  -4   0  -9    0.71    1.51
   4   0  -9    2.30    1.81
   4   0 -10    2.57    0.63
  -4   0 -10    3.28    1.53
   4   0 -10    5.19    1.75
  -4   0 -10    4.58    1.79
   4   0 -10    6.21    1.83
  -4   0 -11    1.90    1.71
   4   0 -11    7.27    2.01
   4   0 -11    6.06    1.99
  -4   0 -11    4.07    2.07
  -4   0 -12    0.13    1.93
   4   0 -12   -1.65    2.10
   4   0 -12    0.73    2.07
  -4   0 -12   -0.98    2.16
   4   0 -13    0.44    2.31
  -4   0 -13   -0.90    2.40
   4   0 -13   -0.44    2.49
   4  -2   0  442.68   14.01
  -4   2   1    0.67    0.37
   4  -2  -1   -0.31    0.31
   4  -2   1    0.36    0.48
   4  -2   2   32.26    1.28
   4   2   2   37.97    1.18
  -4  -2  -2   33.74    1.16
  -4  -2   2   29.76    1.37
   4  -2  -2   31.64    1.24
  -4   2   2   32.17    1.30
  -4   2  -2   33.76    1.25
   4   2   3   70.65    2.28
   4   2  -3   66.89    2.38
  -4   2  -3   68.60    2.27
  -4   2   3   77.14    2.43
   4  -2  -3   59.14    2.41
  -4  -2  -3   64.84    2.26
   4  -2  -3   70.03    2.32
   4   2  -3   71.09    2.39
  -4   2   3   61.00    2.38
  -4  -2   3   67.35    2.42
   4   2   3   71.54    2.22
  -4   2  -3   66.30    2.27
  -4   2  -4   98.67    3.33
   4  -2  -4   93.22    3.42
  -4   2   4   92.40    3.46
   4   2  -4  100.75    3.44
   4   2   4  103.31    3.33
  -4  -2  -4  104.66    3.31
   4  -2  -4   96.00    3.39
   4   2  -4  100.47    3.45
  -4   2  -4  100.83    3.27
   4   2  -5   62.74    2.46
   4  -2  -5   60.44    2.45
  -4   2  -5   62.56    2.32
  -4  -2  -5   62.42    2.30
   4  -2  -5   66.55    2.42
   4   2  -5   60.12    2.49
  -4   2  -5   68.70    2.20
  -4   2  -6    6.51    0.96
   4   2  -6    5.98    1.10
   4  -2  -6    4.94    1.14
  -4  -2  -6    6.05    1.00
   4   2  -6    4.05    1.15
   4  -2  -6    5.24    1.14
  -4   2  -6    5.24    0.68
   4   2  -7    0.05    1.31
  -4   2  -7    1.56    1.11
   4   2  -7   -1.36    1.41
   4  -2  -7    1.91    1.31
   4  -2  -7    0.62    1.26
  -4  -2  -7   -0.61    1.10
   4   2  -8    6.90    1.52
  -4  -2  -8    7.63    1.37
  -4   2  -8    5.25    1.34
   4  -2  -8    8.15    1.60
   4   2  -8    9.96    1.69
   4  -2  -8    6.90    1.61
   4   2  -9    1.76    1.86
  -4  -2  -9   -0.02    1.48
  -4   2  -9   -0.87    1.54
   4  -2  -9    0.59    1.71
   4  -2  -9    1.96    1.77
   4   2  -9    3.03    1.78
   4  -2 -10    3.01    1.78
  -4  -2 -10    0.85    1.53
  -4   2 -10   -1.05    1.51
   4   2 -10    2.98    1.80
   4  -2 -10    0.63    1.78
  -4   2 -10   -0.99    1.84
   4   2 -10    0.03    1.79
  -4  -2 -10   -0.72    1.81
   4  -2 -11    0.78    2.02
  -4   2 -11    2.17    1.83
   4   2 -11    1.99    2.01
  -4  -2 -11   -0.10    1.80
   4  -2 -11   -1.00    1.93
   4   2 -11    3.10    2.03
  -4  -2 -11    0.59    2.07
  -4   2 -11    2.77    2.07
   4   2 -12    0.82    2.14
  -4   2 -12   -1.51    1.82
  -4  -2 -12   -2.11    1.93
   4  -2 -12   -1.16    2.19
  -4  -2 -12    4.14    2.23
   4   2 -12    0.16    2.12
  -4   2 -12   -2.32    2.17
   4  -2 -12    1.93    2.06
   4   2 -13    0.15    2.33
   4  -2 -13   -0.51    2.40
   4  -2 -13    0.76    2.30
  -4  -2 -13    0.25    2.42
   4   2 -13    1.36    2.31
   4  -4   0  764.65   24.18
   4  -4   1  856.76   27.32
  -4   4   1  866.02   27.28
   4   4   2   26.51    0.99
   4  -4  -2   27.57    1.00
  -4   4   2   25.73    1.04
  -4   4  -2   26.56    1.10
   4   4   3  276.04    8.46
  -4   4   3  271.62    8.55
   4  -4  -3  274.51    8.54
  -4  -4  -3  263.94    8.44
   4   4  -3  222.77    8.52
  -4  -4   3  257.59    8.55
  -4   4   3  255.80    8.49
   4  -4  -3  270.28    8.47
  -4   4  -3  280.40    8.47
  -4   4   4 1222.17   38.84
   4   4   4 1216.94   38.76
   4  -4  -4 1217.80   38.83
   4   4  -4 1215.84   38.83
  -4  -4  -4 1232.63   38.75
   4   4  -4 1228.57   38.84
   4  -4  -4 1205.74   38.78
  -4   4  -4 1244.89   38.75
   4   4  -5   20.71    1.32
  -4   4   5   25.92    1.39
   4  -4  -5   19.63    1.38
   4   4   5   21.20    1.17
  -4   4  -5   22.67    1.17
  -4  -4  -5   20.81    1.16
   4  -4  -5   24.82    1.28
   4   4  -5   23.24    1.45
  -4   4  -5   24.17    1.11
  -4   4  -6    2.89    0.76
   4   4  -6    3.15    1.11
  -4   4  -6    3.88    0.95
  -4   4   6    4.92    1.25
  -4  -4  -6    4.15    0.96
   4  -4  -6    3.66    1.10
   4  -4  -6    3.45    1.15
   4   4  -6    3.63    1.27
   4   4  -7   31.88    1.76
  -4   4  -7   29.22    1.65
  -4  -4  -7   31.39    1.62
   4  -4  -7   33.66    1.80
   4   4  -7   33.43    1.94
   4  -4  -7   31.88    1.76
  -4   4  -7   32.56    1.39
  -4   4  -8    3.14    1.36
   4   4  -8    4.69    1.58
   4  -4  -8    3.12    1.56
  -4  -4  -8    6.29    1.34
   4   4  -8    6.49    1.68
   4  -4  -8    6.04    1.53
  -4   4  -8    4.13    0.92
   4   4  -9    3.19    1.77
   4  -4  -9    4.44    1.78
   4   4  -9    5.32    1.96
   4  -4  -9    1.40    1.75
  -4   4  -9    3.79    1.56
  -4  -4  -9    4.23    1.53
   4   4 -10   -1.30    1.86
   4  -4 -10   -2.50    1.75
  -4   4 -10   -0.23    1.86
  -4  -4 -10   -0.43    1.84
  -4   4 -10   -2.10    1.56
   4   4 -10   -2.60    1.81
   4  -4 -10    0.25    1.74
  -4  -4 -10   -0.89    1.55
   4   4 -11    1.08    1.01
   4   4 -11    5.38    2.02
   4  -4 -11    2.78    2.03
  -4   4 -11    2.65    1.74
  -4  -4 -11    1.18    1.75
  -4   4 -11    2.49    2.12
   4   4 -11   -1.56    2.09
  -4  -4 -11    2.93    2.05
   4  -4 -11    1.80    1.96
  -4   4 -12    0.30    1.85
   4   4 -12    1.12    2.10
  -4  -4 -12    0.03    1.92
   4  -4 -12   -0.17    2.04
  -4  -4 -12   -0.23    2.27
  -4   4 -12    1.05    2.23
   4   4 -12    1.35    2.21
   4  -4 -12   -0.31    2.04
   4   4 -13    2.34    2.42
   4  -4 -13    0.04    2.35
   4  -4 -13   -1.06    2.47
  -4  -4 -13   -0.60    2.49
   4   6   0 2610.42   80.97
  -4  -6   0 2512.66   80.97
   4  -6   1  240.39    7.19
   4   6  -1  194.83    7.16
   4  -6  -1  242.46    7.17
  -4   6  -2  192.46    6.27
   4   6   2  195.10    6.22
  -4   6   2  188.10    6.21
   4  -6  -2  200.31    6.20
  -4   6  -3  461.09   14.53
  -4   6   3  473.14   14.58
  -4  -6   3  396.76   14.57
   4  -6  -3  467.81   14.50
   4   6   3  473.92   14.51
   4  -6  -3  467.33   14.57
  -4  -6  -3  446.12   14.48
  -4   6   4  978.71   31.19
   4   6   4 1011.51   31.12
  -4   6  -4  984.61   31.12
   4   6  -4  866.85   31.19
   4  -6  -4  995.46   31.12
  -4  -6  -4  991.28   31.10
   4  -6  -4 1008.71   31.18
   4   6  -5   18.88    1.28
  -4   6  -5   21.03    1.13
   4   6   5   19.75    1.11
  -4   6   5   18.42    1.34
   4  -6  -5   17.47    1.24
  -4  -6  -5   17.84    1.08
   4  -6  -5   19.81    1.20
   4   6  -5   19.58    1.41
  -4   6  -6   51.98    2.04
   4   6  -6   51.86    2.14
  -4   6   6   54.72    2.27
   4   6   6   53.99    2.06
  -4  -6  -6   53.15    2.02
   4  -6  -6   50.86    2.17
   4  -6  -6   52.72    2.13
   4   6  -6   52.85    2.27
  -4   6  -6   50.77    1.99
   4   6  -7   25.64    1.68
  -4   6  -7   27.00    1.50
  -4   6   7   30.00    1.82
  -4  -6  -7   25.82    1.50
   4  -6  -7   26.22    1.68
   4  -6  -7   23.50    1.62
   4   6  -7   25.61    1.83
  -4   6  -7   26.08    1.34
   4  -6  -7   24.83    1.05
   4   6  -8   12.81    1.62
  -4   6  -8   12.37    1.47
  -4  -6  -8   12.15    1.41
   4  -6  -8   13.20    1.64
   4   6  -8    9.07    1.82
   4  -6  -8   12.58    1.60
  -4   6  -8   12.47    1.17
   4   6  -9    8.24    1.80
  -4   6  -9    8.91    1.59
   4  -6  -9    6.03    1.78
  -4  -6  -9   10.16    1.58
  -4   6  -9   11.26    2.07
   4  -6  -9    7.26    1.66
   4   6  -9    5.16    1.99
  -4   6  -9    9.85    1.12
   4   6 -10    1.30    1.75
   4  -6 -10    0.55    1.76
   4   6 -10    0.82    1.98
  -4  -6 -10    1.50    1.82
  -4   6 -10   -0.16    2.01
  -4  -6 -10    2.34    1.54
   4  -6 -10   -1.90    1.79
  -4   6 -10   -0.20    1.52
   4   6 -11    0.45    1.17
  -4  -6 -11    0.76    1.75
   4  -6 -11    2.87    1.95
  -4   6 -11    1.02    1.79
   4   6 -11    3.11    1.99
   4   6 -11    1.89    2.15
   4  -6 -11    1.81    1.88
  -4  -6 -11    1.20    2.06
  -4   6 -11    0.33    2.25
  -4   6 -12   -2.98    1.88
  -4  -6 -12   -0.12    1.90
   4  -6 -12    4.08    2.17
   4   6 -12    5.41    2.10
   4   6 -12    0.90    2.33
  -4   6 -12    3.72    2.36
   4  -6 -12    0.66    2.07
  -4  -6 -12   -0.33    2.30
   4   6 -13    3.19    2.34
   4  -6 -13    0.57    2.28
  -4  -6 -13   -1.89    2.41
  -4  -8   0  107.92    3.57
   4   8   0  112.51    3.57
   4   8  -1   39.58    1.48
   4  -8  -1   40.16    1.53
  -4   8   1   39.72    1.52
  -4   8  -2  240.82    7.76
  -4   8   2  235.80    7.66
   4  -8  -2  246.68    7.65
   4  -8  -2  236.39    7.72
  -4   8   3  153.35    5.09
   4  -8  -3  151.68    5.08
   4   8   3  154.88    5.00
   4  -8  -3  156.42    4.95
   4  -8  -3  153.57    4.99
   4   8   4   45.73    1.68
  -4   8   4   41.58    1.82
  -4  -8  -4   43.45    1.59
   4  -8  -4   43.64    1.80
   4  -8  -4   41.99    1.61
   4  -8  -4   40.33    1.57
  -4   8  -5   46.31    1.83
  -4   8   5   40.48    1.96
   4   8   5   47.50    1.79
  -4  -8  -5   46.95    1.76
   4  -8  -5   48.72    1.91
   4   8  -5   44.16    2.01
   4  -8  -5   44.89    1.74
   4  -8  -5   43.61    1.62
  -4   8   6    3.54    1.30
  -4   8  -6    2.01    1.02
   4   8   6    2.26    1.06
   4   8  -6    0.80    1.09
   4  -8  -6    0.25    1.14
  -4  -8  -6    1.90    0.95
   4  -8  -6    2.01    1.04
   4   8  -6    3.66    1.28
   4  -8  -6    1.71    0.63
   4   8  -7    4.56    1.34
  -4   8   7    4.08    1.52
   4  -8  -7    4.61    0.59
  -4   8  -7    5.60    1.21
  -4   8  -7    4.67    1.15
   4   8   7    5.58    1.31
   4  -8  -7    3.76    1.27
   4   8  -7    3.68    1.54
  -4  -8  -7    2.93    1.20
   4  -8  -7    3.51    1.39
  -4   8   8   10.32    1.82
  -4   8  -8    8.74    1.42
   4   8  -8   10.50    1.63
  -4   8  -8    9.49    1.27
   4  -8  -8    9.56    1.59
  -4  -8  -8   10.62    1.44
   4   8  -8    9.94    1.89
   4  -8  -8   10.77    1.50
   4   8  -9    1.47    1.71
  -4   8  -9    2.94    1.51
  -4  -8  -9    0.02    1.49
   4  -8  -9    2.17    1.68
   4   8  -9   -1.45    2.00
  -4   8  -9    0.59    2.05
   4  -8  -9    1.20    1.62
  -4   8  -9   -0.48    1.21
  -4   8 -10    2.27    1.53
   4   8 -10   -0.85    1.76
  -4  -8 -10    1.65    1.79
  -4   8 -10    4.24    2.11
   4  -8 -10    0.52    1.68
   4   8 -10    2.15    2.02
  -4  -8 -10    0.59    1.53
   4  -8 -10    1.86    1.78
   4   8 -11    5.00    2.05
  -4  -8 -11    2.06    1.78
   4  -8 -11    2.88    1.98
  -4   8 -11    4.03    1.86
   4   8 -11   -1.34    2.29
   4  -8 -11    1.15    1.83
  -4  -8 -11    0.75    1.95
  -4   8 -11    3.14    2.36
  -4   8 -12   -1.35    1.86
   4  -8 -12    0.89    2.14
   4   8 -12   -1.12    2.12
   4  -8 -12   -1.53    1.98
  -4   8 -12   -1.89    2.48
  -4  -8 -12    0.95    2.14
   4   8 -12    0.44    2.45
   4   8 -13    1.36    2.29
  -4 -10   0 1946.95   59.26
   4  10   0 1913.68   59.25
  -4 -10   1   71.05    2.50
   4  10  -1   74.32    2.47
  -4  10   1   72.59    2.51
  -4 -10  -1   73.49    2.38
   4 -10  -2   40.55    1.59
   4  10  -2   45.62    1.65
  -4  10   2   40.25    1.56
   4  10   3  505.41   17.15
  -4  10   3  525.60   17.22
   4 -10  -3  526.43   17.20
   4 -10  -3  552.07   17.09
   4 -10  -3  564.37   17.15
  -4  10   4  145.44    5.13
   4 -10  -4  142.02    5.09
   4  10   4  155.51    5.03
   4 -10  -4  153.38    4.95
   4 -10  -4  161.14    4.98
  -4  10   5   15.56    1.33
   4  10   5   13.74    1.07
  -4 -10  -5   12.66    0.92
   4 -10  -5   15.83    1.19
   4 -10  -5   14.40    0.94
   4 -10  -5   15.70    0.87
  -4  10  -6    6.67    1.17
  -4  10   6    6.46    1.41
   4  10   6    7.45    1.15
   4 -10  -6    6.59    1.01
   4  10  -6   10.76    1.45
   4 -10  -6    6.85    1.24
  -4 -10  -6    5.87    1.02
  -4  10  -7   10.38    1.32
   4  10   7   10.44    1.42
  -4  10   7   10.56    1.67
   4  10  -7   10.03    1.41
  -4  10  -7    6.58    1.22
  -4 -10  -7   10.56    1.23
   4 -10  -7   11.26    1.54
   4 -10  -7   10.51    1.28
   4  10  -7   10.89    1.69
  -4  10   8   21.18    1.97
   4  10  -8   20.53    1.76
   4  10   8   22.76    1.73
  -4  10  -8   23.30    1.63
  -4 -10  -8   22.71    1.63
   4 -10  -8   21.62    1.85
   4  10  -8   22.80    2.15
   4 -10  -8   23.10    1.61
  -4  10  -8   25.28    1.59
  -4  10  -9   -0.93    1.48
   4  10  -9    2.11    1.66
  -4 -10  -9    1.42    1.51
   4 -10  -9    1.35    1.70
   4  10  -9   -0.18    1.95
  -4 -10  -9    0.91    1.71
  -4  10  -9   -1.23    2.07
   4 -10  -9    0.80    1.53
  -4  10  -9    1.85    1.32
  -4  10 -10   -0.73    1.59
   4  10 -10   -1.12    1.78
  -4 -10 -10    0.88    1.56
   4 -10 -10    1.78    1.76
  -4  10 -10   -1.81    2.11
  -4 -10 -10    0.68    1.80
   4 -10 -10    1.54    1.59
   4  10 -10   -1.70    2.07
  -4  10 -10    2.61    1.28
  -4  10 -11    0.94    1.74
   4  10 -11    2.13    1.96
  -4 -10 -11    1.18    1.82
   4 -10 -11    1.43    1.94
  -4  10 -11   -0.70    2.35
  -4 -10 -11    1.19    1.94
   4 -10 -11    2.84    1.76
   4  10 -11    2.30    2.34
   4 -10 -12    3.86    2.20
   4  10 -12   -2.60    2.23
   4  10 -12   -3.93    2.52
  -4  10 -12   -3.94    2.61
   4 -10 -12    1.13    1.97
  -4 -10 -12   -1.14    2.10
  -4  12   0  603.93   18.95
  -4 -12   0  588.08   18.90
   4  12   0  597.72   18.88
   4  12  -1   65.28    2.34
  -4 -12   1   67.47    2.37
  -4  12   1   62.72    2.38
  -4 -12  -1   71.16    2.23
   4  12  -2  117.93    3.94
  -4 -12   2  120.06    3.97
  -4  12   2  116.55    3.90
   4 -12  -3  173.92    5.64
  -4  12   3  180.40    5.66
   4  12   3  168.61    5.58
   4  12  -3  161.21    5.67
   4 -12  -3  172.54    5.46
  -4  12   4  134.62    4.60
   4 -12  -4  135.43    4.37
   4  12   4  132.24    4.50
   4 -12  -4  141.14    4.55
   4  12   5   59.33    2.25
  -4  12   5   59.44    2.38
   4 -12  -5   59.67    2.06
   4 -12  -5   59.28    2.30
   4  12   6    1.15    1.15
  -4  12   6    2.07    1.41
   4 -12  -6    1.28    0.93
   4  12  -6    1.40    1.47
   4 -12  -6   -0.39    1.22
  -4  12   7    8.69    1.68
   4  12   7    9.38    1.44
  -4  12  -7    7.24    1.47
   4 -12  -7   10.51    1.23
   4  12  -7   11.32    1.74
   4 -12  -7   13.54    1.54
  -4 -12  -7   10.92    1.26
   4  12  -8    9.15    1.52
   4  12   8   12.74    1.63
  -4  12  -8    9.03    1.39
  -4  12   8   11.40    1.79
  -4  12  -8   11.61    1.52
   4 -12  -8   12.03    1.41
   4  12  -8   12.06    1.92
  -4 -12  -8   11.43    1.47
   4 -12  -8   10.77    1.69
  -4  12  -9    3.46    1.40
   4  12  -9    3.58    1.69
  -4  12   9    3.05    1.94
   4  12   9    4.82    1.72
  -4  12  -9    3.62    1.45
  -4 -12  -9    3.17    1.43
   4 -12  -9    5.47    1.70
  -4 -12  -9    3.21    1.61
  -4  12  -9    8.06    2.11
   4 -12  -9    3.39    1.43
   4  12  -9    1.20    1.95
  -4  12 -10   -1.21    1.58
   4  12 -10    0.72    1.78
  -4 -12 -10   -1.19    1.49
   4 -12 -10    0.65    1.83
  -4  12 -10    1.74    2.18
   4 -12 -10   -1.36    1.55
   4  12 -10    0.40    2.16
  -4 -12 -10   -0.84    1.75
  -4  12 -10   -1.86    1.43
  -4  12 -11    0.61    1.70
   4  12 -11   -0.97    2.02
  -4 -12 -11   -0.64    1.97
   4  12 -11   -0.30    2.37
   4 -12 -11    1.03    1.73
  -4  12 -11   -2.34    2.45
   4 -12 -11    2.59    2.07
   4  12 -12   -2.69    2.22
   4 -12 -12    0.47    2.21
   4  12 -12    1.25    2.55
  -4 -12 -12   -1.48    2.06
  -4  14   0  665.09   21.08
  -4 -14   0  679.56   21.02
   4  14   0  648.26   21.00
  -4 -14  -1  383.64   12.36
  -4 -14   1  400.60   12.44
   4  14  -1  388.79   12.41
  -4  14   1  391.38   12.45
  -4  14   2   10.10    1.10
   4  14  -2   17.70    1.14
  -4 -14   2   17.68    1.16
  -4 -14  -2   17.87    0.72
  -4  14   2   17.13    1.07
   4  14   3  187.20    6.02
  -4  14   3  189.35    6.09
   4  14  -3  177.15    6.10
   4 -14  -4   24.22    1.43
   4  14   4   23.77    1.32
  -4  14   4   27.81    1.45
   4  14  -4   24.10    1.50
   4 -14  -4   25.44    0.92
  -4  14   5   13.53    1.31
   4  14   5   13.00    1.15
   4 -14  -5   14.06    1.24
   4 -14  -5   12.82    0.77
   4  14   5   14.31    0.70
   4  14   6   34.71    1.73
  -4  14   6   31.70    1.87
   4 -14  -6   30.82    1.35
   4 -14  -6   32.01    1.78
  -4  14   7   39.29    2.19
  -4  14  -7   37.19    2.02
   4  14   7   42.44    2.05
   4 -14  -7   34.22    1.65
   4  14  -7   31.96    2.25
   4 -14  -7   36.01    2.00
  -4  14   8    3.98    1.81
   4  14  -8    5.16    1.44
   4  14   8    6.98    1.66
  -4  14  -8    4.34    1.55
   4 -14  -8    4.84    1.24
  -4  14  -8    5.81    1.91
   4  14  -8    4.33    1.86
   4 -14  -8    2.33    1.70
   4  14   9    5.19    1.68
   4  14  -9    3.98    1.58
  -4  14  -9    2.39    1.43
  -4  14   9    4.65    1.93
  -4  14  -9    2.22    1.53
   4 -14  -9    4.88    1.75
   4 -14  -9    3.68    1.31
  -4 -14  -9    3.14    1.64
   4  14  -9    1.50    1.97
  -4  14  -9    3.29    2.10
   4  14 -10    1.41    1.85
  -4  14 -10    1.30    1.62
   4 -14 -10    3.32    1.91
  -4 -14 -10    1.53    1.71
  -4  14 -10   -2.01    2.26
   4  14 -10   -1.42    2.23
   4 -14 -10   -0.19    1.54
  -4  14 -10   -1.78    1.56
   4  14 -11   -0.71    1.95
  -4  14 -11   -0.43    1.78
   4  14 -11    1.41    2.32
   4 -14 -11    1.59    1.64
  -4  14 -11    0.37    2.44
  -4 -14 -11    1.21    1.88
   4 -14 -11    0.26    2.04
   4 -14 -12   -0.34    2.29
   4  14 -12   -1.33    2.12
  -4  16   0    8.55    1.14
  -4 -16   0    8.24    0.84
   4  16   0    7.69    0.71
  -4 -16  -1  882.00   28.74
  -4 -16   1  936.06   28.81
   4  16  -1  916.65   28.78
  -4  16   1  917.40   28.83
  -4  16   2   12.19    1.14
  -4  16   2   11.91    1.15
   4  16  -2   14.71    1.13
  -4 -16   2   14.14    1.26
  -4 -16  -2   14.84    0.69
  -4  16   3  205.78    6.66
   4  16   3  204.01    6.58
   4  16  -3  198.92    6.65
  -4  16   3  200.89    6.58
   4  16   4  254.33    8.58
  -4  16   4  270.61    8.65
   4  16  -4  275.28    8.67
  -4  16   5   34.13    1.73
   4 -16  -5   29.35    1.64
   4  16   5   33.81    1.59
   4 -16  -5   34.86    1.18
   4  16  -5   25.85    1.77
   4  16   5   31.36    1.29
  -4  16   6   17.54    1.68
   4 -16  -6   15.37    0.94
   4 -16  -6   15.26    1.55
   4  16   6   13.95    1.41
  -4  16   7   23.82    2.00
  -4  16  -7   23.80    1.84
   4  16   7   22.21    1.75
   4 -16  -7   24.59    1.27
   4 -16  -7   23.44    1.81
  -4  16  -8   -1.17    1.66
   4  16   8   -1.18    1.60
  -4  16   8    0.39    1.80
   4 -16  -8    1.75    1.11
   4  16  -8    1.81    1.85
   4 -16  -8    0.88    1.72
  -4  16  -9    0.59    1.66
   4  16   9    0.97    1.77
   4  16  -9   -1.03    1.51
  -4  16  -9   -0.24    1.41
  -4  16   9    1.75    1.96
   4 -16  -9   -1.60    1.84
  -4 -16  -9   -1.10    1.53
   4  16  -9    4.29    2.10
   4 -16  -9   -0.03    1.23
  -4  16  -9   -0.49    1.98
  -4  16  10    0.57    2.19
   4  16  10    1.54    1.92
  -4  16 -10    3.48    1.61
   4  16 -10    1.30    1.76
   4 -16 -10    2.00    1.98
  -4  16 -10   -0.18    2.39
   4  16 -10    1.27    2.31
   4 -16 -10    0.34    1.39
  -4 -16 -10   -0.17    1.72
  -4  16 -10   -0.47    1.66
  -4  16 -11    2.52    1.78
   4  16 -11   -2.92    1.94
   4  16 -11    4.87    2.37
  -4 -16 -11    2.48    1.83
   4 -16 -11    0.72    1.61
  -4  16 -11    3.79    2.52
   4 -16 -11    3.48    2.28
   4 -16 -12    0.97    2.26
   4  16 -12    0.68    2.15
  -4  18   0  222.16    7.41
  -4 -18   0  234.28    7.30
   4  18   0  221.48    7.25
  -4  18   1   75.50    2.80
   4  18  -1   78.17    2.65
  -4 -18   1   74.78    2.73
  -4 -18  -1   74.57    2.54
  -4  18   2   40.29    1.96
   4  18  -2   49.85    1.95
  -4 -18  -2   51.07    1.69
  -4  18   2   51.99    2.03
  -4  18   3  249.45    8.14
   4  18   3  244.58    8.07
   4  18  -3  246.99    8.15
  -4  18   3  244.04    8.08
  -4 -18  -3  253.57    7.94
  -4  18   4  189.90    6.25
   4  18   4  184.27    6.17
   4  18  -4  190.36    6.27
  -4  18   5   33.18    1.80
   4  18   5   28.35    1.57
   4  18  -5   31.18    1.79
   4  18   5   31.25    1.31
   4 -18  -5   30.02    1.04
  -4  18   6   82.41    3.11
   4 -18  -6   70.81    2.91
   4  18   6   76.36    2.94
   4 -18  -6   75.90    2.53
   4 -18  -7    1.86    1.63
   4  18   7    4.45    1.57
  -4  18   7    3.63    1.68
   4 -18  -7    3.82    0.83
  -4  18  -8    1.89    1.68
   4  18   8    1.28    1.74
  -4  18   8    1.00    1.87
  -4 -18  -8   -0.46    1.30
   4 -18  -8    2.85    0.99
   4 -18  -8    0.39    1.71
  -4  18   9    7.60    2.03
   4  18   9    6.57    1.86
   4  18  -9    5.82    1.56
  -4  18  -9   10.14    1.79
   4 -18  -9    6.23    1.15
   4  18  -9    9.71    2.14
  -4 -18  -9    6.97    1.47
  -4  18  -9    6.70    2.18
   4 -18  -9    6.84    1.88
  -4  18 -10    1.09    1.81
  -4  18 -10    0.03    1.63
   4  18 -10    1.82    1.79
  -4  18  10    3.76    2.24
   4  18  10    3.53    2.00
  -4  18 -10    3.24    2.43
  -4 -18 -10    3.33    1.67
   4 -18 -10    0.03    1.32
   4  18 -10   -0.74    2.24
   4 -18 -10    0.69    2.05
  -4  18 -11   -0.03    1.75
   4  18 -11    0.61    1.99
  -4  18 -11    0.59    2.58
   4  18 -11   -1.30    2.50
   4 -18 -11    3.35    2.17
   4  18 -12   -1.82    2.09
  -4 -20   0   33.53    1.44
   4  20   0   32.78    1.34
  -4  20   1   32.61    1.74
  -4 -20   1   33.74    1.53
  -4 -20  -1   31.74    1.34
  -4  20   1   32.75    1.23
   4  20  -1   31.60    1.44
  -4  20   2   26.26    1.48
   4  20  -2   26.54    1.41
  -4 -20  -2   27.59    1.08
  -4  20   2   25.63    1.52
  -4  20   3  401.83   12.77
   4  20  -3  389.71   12.78
  -4 -20  -3  397.23   12.59
  -4  20   3  398.69   12.75
   4  20   4   20.61    1.34
  -4  20   4   21.73    1.46
   4  20  -4   19.81    1.50
  -4  20   4   19.70    1.27
   4  20   5   13.98    1.06
  -4  20   5   15.76    1.56
   4  20   5   14.19    1.38
   4  20  -5   13.96    1.56
  -4  20   6    4.45    1.71
   4  20   6    4.80    1.50
   4  20  -6    6.92    1.75
   4  20   6    6.32    0.88
   4 -20  -6    5.46    0.50
  -4  20   7   25.95    2.03
   4  20   7   21.30    1.79
  -4  20  -7   23.28    2.12
   4 -20  -7   21.77    1.00
  -4  20   8    1.91    1.92
  -4  20  -8    2.27    1.78
   4  20   8    0.56    1.64
  -4 -20  -8    1.29    1.29
   4 -20  -8    0.43    0.83
   4  20   9    2.10    1.81
  -4  20   9    0.89    2.04
  -4  20  -9   -0.45    1.87
  -4 -20  -9    1.70    1.40
   4  20  -9    2.51    2.17
   4 -20  -9   -0.10    1.04
   4  20 -10   -1.08    1.77
  -4  20 -10    0.51    1.92
   4  20  10    0.89    2.08
  -4  20 -10   -0.13    1.61
  -4  20  10    1.13    2.29
  -4  20 -10   -1.07    2.52
   4  20 -10    2.55    2.40
  -4 -20 -10    1.04    1.55
   4 -20 -10    0.89    1.22
   4  20  11    3.67    2.30
  -4  20 -11    0.59    1.82
  -4  20  11   -0.13    2.46
   4  20 -11   -0.82    1.99
   4  20 -11   -0.90    2.48
  -4  20 -11    1.87    2.61
   4  20 -12   -0.56    2.10
  -4 -22   0   13.56    1.06
  -4  22   0   15.18    0.97
   4  22   0   13.27    0.89
  -4  22   1    0.71    1.25
  -4 -22  -1    0.58    0.79
   4  22  -1    0.75    0.86
  -4  22   1    1.09    0.58
   4  22   1    0.51    0.61
  -4  22   2   79.32    3.17
   4  22  -2   87.09    3.14
  -4 -22  -2   90.70    2.94
  -4  22   2   94.64    3.25
  -4  22   3  285.03    9.34
  -4 -22  -3  284.42    9.13
   4  22  -3  293.25    9.35
  -4  22   3  292.42    9.32
   4  22   4   70.68    2.55
  -4  22   4   66.69    2.59
   4  22  -4   65.02    2.61
  -4 -22  -4   63.37    2.14
  -4  22   4   66.26    2.52
   4  22   5   25.89    1.48
  -4  22   5   28.55    1.85
   4  22   5   26.72    1.74
   4  22  -5   28.19    1.86
  -4  22   6    6.51    1.75
   4  22   6    5.05    1.61
   4  22  -6    7.30    1.77
  -4  22  -6    6.14    1.92
   4  22   6    6.11    1.00
   4  22   7    0.21    1.62
  -4  22   7    3.63    1.83
  -4  22  -7   -0.11    1.94
   4  22  -7    1.13    1.86
  -4  22   8    9.09    2.03
   4  22   8   10.83    1.85
  -4  22  -8   11.46    2.05
  -4  22  -8   13.30    2.17
  -4 -22  -8   11.02    1.27
   4 -22  -8   12.65    0.81
  -4  22   9   -1.42    2.08
   4  22   9    0.83    1.90
  -4  22  -9    2.36    2.00
  -4 -22  -9   -1.04    1.34
   4 -22  -9   -1.06    0.91
  -4  22 -10   -1.05    1.62
  -4  22  10   -0.21    2.40
   4  22 -10   -0.43    1.74
   4  22  10   -0.31    2.13
  -4  22 -10    0.64    2.09
   4  22 -10    0.18    2.39
  -4 -22 -10    1.93    1.48
   4  22 -11   -0.61    1.85
  -4  22  11    0.65    2.49
  -4  22 -11    0.80    1.82
   4  22  11    3.15    2.30
   4  22 -12    1.35    2.05
  -4 -24   0   69.12    2.44
  -4  24   0   62.33    2.34
   4  24   0   66.43    2.31
  -4  24   1   10.99    1.42
  -4 -24  -1   11.50    0.93
   4  24  -1   11.11    1.01
  -4  24  -1   11.63    1.09
  -4  24   1   11.57    0.76
   4  24   1   10.37    0.73
  -4  24   2  241.12    9.07
  -4 -24  -2  286.36    8.93
   4  24  -2  285.44    9.07
  -4  24  -2  288.07    9.10
  -4  24   2  289.40    9.14
  -4  24   3    9.72    1.39
  -4  24  -3   11.68    1.45
   4  24  -3    9.02    1.35
  -4 -24  -3    8.88    0.63
  -4  24   3    8.12    1.32
  -4  24   4    2.08    1.40
   4  24   4    1.78    1.33
  -4  24  -4    1.10    1.50
  -4 -24  -4    1.20    0.46
   4  24  -4    2.52    1.42
  -4  24   4    2.54    1.27
   4  24   5   46.52    1.99
  -4  24   5   46.45    2.30
   4  24   5   47.07    2.14
  -4  24  -5   50.01    2.42
   4  24  -5   47.29    2.29
  -4 -24  -5   40.72    1.48
   4  24   6    3.45    1.58
  -4  24   6    4.42    1.82
   4  24  -6    4.01    1.82
  -4  24  -6    5.06    1.95
   4  24   6    3.05    1.12
   4  24  -7   25.90    2.17
  -4 -24  -7   23.90    1.23
  -4  24  -7   22.02    2.25
   4  24   7   19.79    1.89
  -4  24   7   22.09    2.12
  -4  24   8    7.61    2.01
  -4  24  -8    8.75    2.05
  -4 -24  -8    6.64    1.10
  -4  24  -8    5.02    2.21
   4  24  -8    5.66    2.05
   4  24   8    7.55    1.84
  -4  24   9    1.46    2.21
  -4  24  -9    0.49    2.15
   4  24   9   -0.03    2.00
  -4 -24  -9    0.36    1.21
   4  24 -10    0.71    1.76
  -4  24  10   -0.39    2.48
   4  24  10   -2.17    2.21
  -4  24 -10    1.92    2.22
  -4  24 -11   -0.53    1.71
   4  24 -11    0.04    1.81
  -4  24  11   -2.02    2.61
  -4  26   0  503.16   15.97
   4  26   0  499.44   15.96
  -4  26   1   36.24    1.98
  -4  26  -1   35.73    1.66
  -4  26   1   38.00    1.34
  -4 -26  -1   35.73    1.51
   4  26  -1   34.89    1.57
   4  26   1   31.53    1.36
  -4  26   2    1.05    1.50
  -4  26  -2    0.18    1.21
   4  26  -2    0.48    1.12
  -4 -26  -2    1.34    0.74
  -4  26   2    1.85    1.25
  -4  26   3    7.12    1.42
  -4  26   3    6.07    1.36
   4  26  -3    4.40    1.27
  -4 -26  -3    5.17    0.62
  -4  26  -3    4.06    1.44
   4  26   4   55.53    2.33
  -4  26   4   57.62    2.43
   4  26  -4   57.18    2.44
  -4  26  -4   52.11    2.48
  -4 -26  -4   48.38    1.69
  -4  26   4   52.59    2.27
   4  26   5    4.96    1.43
   4  26   5    3.61    1.56
  -4  26   5    4.74    1.74
   4  26  -5    3.85    1.71
  -4  26  -5    3.54    1.85
   4  26   6    4.87    1.66
  -4  26   6    7.27    1.85
  -4  26  -6    5.96    1.98
   4  26  -6    5.76    1.83
  -4 -26  -6    4.42    0.56
   4  26   6    4.67    1.28
  -4 -26  -6    3.58    0.45
  -4 -26  -7   14.97    0.92
   4  26  -7   18.82    2.01
  -4  26  -7   17.29    2.25
  -4  26   7   15.89    2.05
   4  26   7   17.56    1.94
  -4  26   8    0.38    2.08
  -4  26  -8    1.44    2.10
  -4 -26  -8    1.50    0.88
   4  26  -8    0.88    2.06
  -4  26  -8   -0.42    2.35
   4  26   8    2.12    1.95
  -4  26  -9   -2.21    2.29
   4  26   9    2.12    2.10
  -4  26   9   -1.45    2.31
  -4 -26  -9   -1.00    1.01
  -4  26  -9    1.93    2.37
   4  26  -9    0.04    2.25
   4  26  10   -0.99    2.33
  -4  26  10    3.02    2.52
  -4  26 -10    0.26    2.27
  -4  26 -11    1.79    1.75
  -4  26  11    2.76    2.74
   4  26 -11   -1.49    1.84
  -4  28   0  168.81    5.87
  -4  28   0  172.91    5.58
   4  28   0  168.61    5.56
  -4  28   1  243.38    7.83
  -4  28   1  245.05    7.51
   4  28  -1  239.29    7.62
  -4  28  -1  230.98    7.66
   4  28   1  219.64    7.52
  -4  28   2    2.61    1.68
  -4  28   2    5.36    1.41
  -4  28  -2    3.32    1.32
   4  28  -2    2.24    1.20
  -4  28   3  139.91    5.00
   4  28  -3  146.01    4.95
  -4  28  -3  142.57    4.99
  -4  28   3  143.97    5.00
   4  28   4    0.88    1.57
  -4  28   4   -1.63    1.69
   4  28  -4    4.07    1.55
  -4  28  -4   -0.54    1.71
  -4  28   4   -0.68    1.51
   4  28   5    3.33    1.53
  -4  28   5    2.23    1.81
   4  28   5    4.77    1.66
   4  28  -5    4.95    1.72
  -4  28  -5    3.26    1.92
   4  28   6   23.67    1.96
  -4  28   6   21.98    2.12
  -4  28  -6   19.58    2.26
   4  28  -6   20.97    2.12
   4  28   6   24.22    1.62
   4  28  -7    7.97    2.01
  -4  28  -7   12.56    2.27
   4  28   7   10.56    1.86
  -4  28   7   14.22    2.06
  -4  28  -8    3.36    2.24
   4  28  -8    1.87    2.17
  -4  28  -8    0.39    2.30
  -4  28   8   -0.20    2.22
   4  28   8    1.05    1.90
  -4  28  -9    3.01    2.37
   4  28   9    5.33    2.21
  -4  28   9    1.88    2.33
   4  28  -9    1.47    2.37
  -4  28  -9    2.38    2.50
  -4  28 -10   -0.45    2.49
  -4  28  10   -1.93    2.58
   4  28  10   -1.49    2.40
   4  28 -11   -0.04    1.88
  -4  28  11    0.53    2.73
  -4  30   0   10.94    1.81
  -4  30   0    9.45    1.07
   4  30   0    9.57    1.04
  -4  30   1   96.18    3.72
   4  30  -1   90.58    3.34
  -4  30  -1   94.34    3.41
  -4  30   1   97.47    3.18
  -4  30   2   11.83    1.91
  -4  30  -2   11.55    1.48
   4  30  -2   10.87    1.35
  -4  30   2   11.01    1.63
  -4  30   3    5.96    1.71
  -4  30   3    3.30    1.61
   4  30  -3    5.60    1.45
  -4  30  -3    5.33    1.60
  -4  30   4   67.18    2.90
   4  30   4   62.19    2.80
  -4  30  -4   61.67    2.86
   4  30  -4   62.82    2.78
  -4  30   4   67.58    2.79
   4  30   5    2.65    1.67
   4  30   5    3.55    1.78
  -4  30   5    0.85    1.87
   4  30  -5    2.90    1.82
  -4  30  -5    3.35    1.93
  -4  30   5    1.40    1.59
   4  30   6   44.41    2.50
  -4  30   6   43.03    2.63
   4  30  -6   48.45    2.65
  -4  30  -6   47.78    2.64
   4  30   6   43.54    2.19
  -4  30  -7    0.92    2.24
   4  30  -7   -1.15    2.02
  -4  30  -7   -0.84    2.16
  -4  30   7    0.38    1.97
   4  30   7    2.03    1.93
  -4  30  -8    5.74    2.34
   4  30  -8    3.36    2.33
  -4  30  -8    8.34    2.48
   4  30   8    5.75    2.09
  -4  30   8    5.42    2.26
  -4  30   9   -1.43    2.54
   4  30   9    0.04    2.25
  -4  30  -9    4.54    2.46
  -4  30  -9    0.91    2.59
   4  30  -9    4.10    2.42
  -4  30  10    2.79    2.73
  -4  30 -10   -3.95    2.63
   4  30  10   -0.95    2.54
  -4  32   0   23.15    2.13
  -4  32   0   24.75    1.35
   4  32   0   19.93    1.28
  -4  32   1   34.20    2.38
   4  32  -1   33.00    1.75
  -4  32  -1   35.55    1.83
  -4  32   1   39.47    1.47
  -4  32   2   10.17    1.97
  -4  32   2   10.26    1.73
  -4  32  -2   11.17    1.55
   4  32  -2    9.64    1.44
  -4  32   3   58.11    2.74
   4  32  -3   60.43    2.55
  -4  32  -3   56.68    2.66
  -4  32   3   54.58    2.76
  -4  32   4  117.86    4.37
   4  32   4  115.15    4.36
  -4  32  -4  115.19    4.33
   4  32  -4  117.13    4.28
  -4  32   4  116.05    4.31
   4  32   5   77.00    3.15
  -4  32   5   74.00    3.28
   4  32   5   74.59    3.24
  -4  32  -5   73.95    3.29
   4  32  -5   71.66    3.21
  -4  32   5   76.14    3.17
  -4  32   6    8.97    2.09
   4  32   6    6.34    1.97
   4  32  -6    3.87    2.01
  -4  32  -6    4.60    2.11
   4  32   6    5.77    1.59
  -4  32  -7    5.44    2.35
   4  32  -7    1.89    2.13
  -4  32  -7    3.63    2.27
   4  32   7    3.92    2.05
  -4  32   7    4.36    2.16
  -4  32  -8    1.51    2.45
  -4  32  -8    0.36    2.38
   4  32  -8   -0.68    2.31
   4  32   8   -1.42    2.18
  -4  32   8    0.04    2.32
  -4  32   9    1.08    2.53
  -4  32  -9    3.87    2.59
   4  32  -9   -0.64    2.47
  -4  32  -9    0.05    2.66
   4  32   9    0.87    2.48
  -4  32 -10   -0.81    2.61
  -4  32  10    0.19    2.79
   4  32  10   -0.29    2.54
  -4  34   0  110.59    4.44
  -4  34   0  118.06    3.97
   4  34   0  116.61    3.96
  -4  34  -1   44.83    2.64
  -4  34   1   43.56    2.68
   4  34  -1   43.78    1.99
  -4  34  -1   43.01    2.08
  -4  34   1   46.11    1.70
  -4  34   2   33.02    2.39
  -4  34   2   32.67    2.21
  -4  34  -2   31.28    1.94
   4  34  -2   29.22    1.81
  -4  34   3  283.15    9.31
   4  34  -3  274.64    9.19
  -4  34  -3  277.41    9.24
  -4  34   3  282.84    9.31
   4  34   4   14.53    2.02
  -4  34   4   12.10    1.99
   4  34  -4    9.99    1.76
  -4  34  -4   10.81    1.93
  -4  34   4   14.74    2.01
   4  34   5   64.43    2.98
   4  34   5   67.56    3.11
  -4  34   5   64.45    3.14
   4  34  -5   69.13    3.03
  -4  34  -5   62.49    3.12
  -4  34   5   62.50    2.96
  -4  34   6    1.79    2.06
   4  34   6   -0.20    2.03
  -4  34  -6    2.07    2.22
   4  34  -6   -0.67    1.94
   4  34   6   -0.59    1.72
  -4  34  -7    6.67    2.45
  -4  34   7    3.51    2.34
   4  34   7    5.48    2.19
   4  34  -7    4.44    2.27
  -4  34  -7    7.57    2.42
   4  34   7    6.32    1.54
  -4  34  -8    4.93    2.61
  -4  34  -8    7.73    2.53
   4  34  -8    3.91    2.41
  -4  34   8    6.35    2.44
   4  34   8    3.34    2.29
   4  34   9    2.17    2.46
  -4  34   9   -0.05    2.65
  -4  34  -9    1.06    2.75
   4  34  10    1.15    2.73
  -4  34 -10   -1.09    2.78
  -4  36   0   39.75    2.66
  -4  36   0   36.27    1.79
   4  36   0   39.89    1.78
  -4  36  -1    6.98    2.24
  -4  36   1    8.72    2.24
  -4  36  -1   10.03    1.43
   4  36  -1    8.93    1.36
  -4  36   1   10.09    0.90
  -4  36   2   79.90    3.33
   4  36  -2   73.67    2.98
  -4  36  -2   74.63    3.05
  -4  36   2   78.14    3.43
  -4  36   3   59.04    2.96
  -4  36  -3   60.99    2.77
   4  36  -3   57.83    2.66
  -4  36   3   59.04    2.98
   4  36   4    6.20    1.99
  -4  36   4    2.32    2.00
   4  36  -4    5.10    1.79
  -4  36  -4    2.68    1.88
  -4  36   4    5.52    2.02
   4  36   5    6.47    2.05
   4  36   5    3.88    2.02
  -4  36   5    8.11    2.14
   4  36  -5    6.62    1.91
  -4  36  -5    7.48    2.06
  -4  36   5    6.47    1.99
  -4  36  -6   11.13    2.56
  -4  36   6   10.37    2.30
   4  36   6    8.37    2.19
   4  36  -6   14.10    2.18
   4  36   6   10.24    1.91
  -4  36  -7   -0.74    2.56
  -4  36   7    1.41    2.33
   4  36   7   -0.61    2.28
   4  36  -7   -2.22    2.26
  -4  36  -7    0.85    2.37
   4  36   7    2.56    1.75
  -4  36  -8    2.18    2.78
   4  36  -8    9.09    2.42
  -4  36  -8    4.34    2.65
   4  36   8    7.75    2.46
  -4  36   8    4.71    2.59
   4  36   9    1.31    2.59
  -4  36  -9   -3.04    2.84
  -4  36   9    0.54    2.78
  -4  38   0    5.83    2.27
  -4  38   0   11.16    1.26
   4  38   0    9.49    1.22
  -4  38   1  114.73    4.68
  -4  38  -1  109.73    4.68
  -4  38  -1  114.32    4.18
  -4  38   1  122.94    3.93
   4  38  -1  119.92    4.16
  -4  38  -2   50.58    3.02
  -4  38   2   44.03    2.82
  -4  38  -2   51.95    2.41
   4  38  -2   52.95    2.33
  -4  38   2   53.59    2.97
  -4  38   3    2.41    2.18
  -4  38   3   -2.39    2.02
  -4  38  -3    1.00    1.78
   4  38  -3    1.40    1.70
  -4  38  -4    9.56    2.45
   4  38   4   10.86    2.36
  -4  38   4   10.22    2.20
   4  38   4    7.23    2.23
   4  38  -4    8.01    1.87
  -4  38  -4   12.28    2.02
  -4  38   4    9.89    2.18
   4  38   5    8.36    2.25
  -4  38  -5    6.33    2.48
  -4  38   5    2.73    2.16
   4  38   5    6.63    2.24
   4  38  -5    8.56    1.97
  -4  38  -5    5.42    2.13
  -4  38   5    5.36    2.12
  -4  38  -6    2.00    2.55
  -4  38   6    3.98    2.38
   4  38   6    4.23    2.27
  -4  38  -6    3.87    2.29
   4  38  -6    3.94    2.16
   4  38   6    3.15    2.06
  -4  38  -7   25.83    3.00
  -4  38  -7   28.54    2.77
   4  38  -7   28.81    2.66
  -4  38   7   30.77    2.83
   4  38   7   33.05    2.79
  -4  38  -8    3.09    2.91
   4  38   8    2.29    2.66
  -4  38   8    1.00    2.73
   4  38  -8   -0.04    2.50
  -4  38  -8    0.61    2.66
   4  38   9    7.56    2.68
  -4  40   0   -0.51    2.35
  -4  40   0   -0.44    1.17
   4  40   0    0.45    1.22
  -4  40  -1  186.19    7.11
  -4  40  -1  200.15    6.69
  -4  40   1  208.21    6.48
  -4  40   1  197.81    7.14
   4  40  -1  190.57    6.65
  -4  40  -2    7.10    2.49
  -4  40   2    8.94    2.37
  -4  40   2    7.51    2.31
  -4  40  -2    6.28    1.69
   4  40  -2    7.05    1.51
  -4  40   3   50.85    2.96
   4  40  -3   53.00    2.51
  -4  40  -3   48.68    2.64
  -4  40   3   55.65    3.06
   4  40   4   46.52    2.92
  -4  40  -4   39.38    3.07
  -4  40   4   44.09    2.84
   4  40   4   41.00    2.85
   4  40  -4   42.60    2.46
  -4  40  -4   39.04    2.50
  -4  40   4   46.54    2.75
  -4  40  -5    0.52    2.56
   4  40   5    3.36    2.46
   4  40   5    1.67    2.39
  -4  40   5    7.28    2.39
   4  40  -5    2.01    1.99
  -4  40  -5    3.87    2.17
  -4  40   5    1.72    2.21
  -4  40  -6   12.35    2.74
  -4  40   6    8.03    2.55
   4  40   6   15.34    2.59
   4  40  -6    9.18    2.30
  -4  40  -6   14.77    2.42
   4  40   6   14.56    2.28
  -4  40  -7   23.61    3.05
  -4  40   7   30.17    2.95
   4  40   7   25.35    2.74
  -4  40  -7   18.32    2.83
   4  40  -7   22.59    2.67
   4  40   8    0.27    2.65
  -4  42   0   58.91    3.38
  -4  42   0   60.88    2.39
   4  42   0   60.92    2.39
  -4  42  -1   33.24    2.85
  -4  42   1   33.67    2.94
  -4  42  -1   36.98    1.94
  -4  42   1   36.88    1.49
   4  42  -1   32.03    1.88
  -4  42  -2    1.74    2.57
  -4  42   2    0.47    2.44
  -4  42   2   -1.94    2.39
  -4  42  -2    1.70    1.64
   4  42  -2    1.59    1.53
  -4  42   3    5.81    2.43
   4  42   3    5.75    2.34
  -4  42  -3    3.87    1.81
   4  42  -3    0.26    1.66
  -4  42   3    5.98    2.53
   4  42   4    1.98    2.52
  -4  42  -4   -1.51    2.59
   4  42   4    2.47    2.55
  -4  42   4   -0.71    2.36
  -4  42  -4    0.58    1.92
   4  42  -4    0.37    1.89
  -4  42   4    0.07    2.40
  -4  42  -5    7.57    2.70
   4  42   5    8.45    2.59
  -4  42   5    6.21    2.51
   4  42   5    8.78    2.55
  -4  42  -5    6.16    2.25
   4  42  -5    3.54    2.13
  -4  42   5    5.42    2.43
  -4  42  -6   47.01    3.45
   4  42   6   46.41    3.20
  -4  42   6   52.21    3.35
  -4  42  -6   46.88    3.14
   4  42  -6   48.33    2.96
   4  42   6   53.43    3.01
   4  42   7   -3.53    2.72
  -4  42  -7   -0.61    2.52
   4  42  -7    1.31    2.43
  -4  44   0   91.76    3.25
  -4  44   0   84.53    4.18
   4  44   0   90.45    3.28
  -4  44  -1   -1.33    2.67
  -4  44   1    1.92    2.67
  -4  44  -1    2.64    1.50
  -4  44   1    3.09    0.89
   4  44  -1    4.77    1.48
  -4  44  -2   -5.45    2.65
  -4  44   2   -0.37    2.63
  -4  44   2    1.19    2.52
  -4  44  -2    1.30    1.66
   4  44  -2    1.17    1.63
  -4  44   3   16.37    2.67
   4  44   3   16.63    2.66
  -4  44  -3   14.34    1.95
  -4  44   3   15.69    2.72
   4  44  -3   15.85    1.82
  -4  44  -4    3.98    2.75
   4  44   4    7.79    2.79
   4  44   4    2.31    2.68
  -4  44   4    3.14    2.59
  -4  44  -4    1.05    2.03
   4  44  -4    0.51    1.94
  -4  44   4    3.13    2.50
  -4  44  -5   38.09    3.30
   4  44   5   41.48    3.14
  -4  44   5   38.37    3.21
  -4  44  -5   40.08    2.82
   4  44  -5   43.36    2.71
   4  44   5   50.70    3.16
  -4  44   5   43.93    3.04
   4  44   6    5.33    2.92
  -4  44  -6   -0.12    2.43
   4  44  -6   -0.15    2.29
  -4  46   0   55.54    3.70
  -4  46   0   60.58    2.39
  -4  46   1    0.89    2.76
  -4  46  -1    3.49    2.79
   4  46  -1    2.87    1.54
  -4  46  -1    1.53    1.49
  -4  46  -2    4.43    2.72
  -4  46   2    3.39    2.77
  -4  46   2    5.70    2.68
  -4  46  -2    3.65    1.71
   4  46  -2    3.64    1.75
   4  46   3   30.01    3.14
  -4  46   3   34.57    3.08
   4  46   3   33.78    3.19
  -4  46  -3   26.91    2.19
   4  46  -3   29.80    2.13
  -4  46   3   31.28    3.11
   4  46   4    5.91    2.93
  -4  46  -4   -2.33    2.90
   4  46   4    2.27    2.83
  -4  46  -4    2.58    2.10
  -4  46   4   -2.14    2.77
   4  46  -4    3.49    1.98
   4  46   5   25.75    3.07
   4  46   5   23.00    3.11
   4  46  -5   22.92    2.40
  -4  46  -5   20.85    2.54
  -4  46   5   26.01    3.01
   4  46  -6    1.60    2.38
  -4  46  -6    3.19    2.50
  -4  48   0   18.25    3.06
  -4  48  -1    8.43    3.07
  -4  48   1    3.58    2.95
   4  48  -1    8.83    1.67
  -4  48   2   13.12    3.02
  -4  48  -2   11.91    3.02
  -4  48   2   14.76    2.95
  -4  48  -2   16.76    1.87
   4  48  -2   12.57    1.79
   4  48   3   -0.41    3.11
   4  48   3    1.10    3.08
  -4  48  -3    1.08    1.94
  -4  48   3    3.50    2.91
   4  48  -3    2.33    1.85
   4  48   4   35.73    3.46
  -4  48  -4   33.13    2.60
   4  48  -4   32.01    2.45
  -4  48   4   30.16    3.20
  -4  48  -5    3.50    2.40
  -4  48   5    1.09    2.94
   4  48  -5   -0.79    2.24
  -4  48  -6    3.28    2.56
  -4  50   0   15.24    3.24
  -4  50   1   15.55    3.28
   4  50   2   24.53    3.47
  -4  50   2   23.97    3.30
   4  50   3    1.01    3.24
  -4  50   3    4.67    3.20
   4  50   4   41.08    3.76
  -4  50   4   39.95    3.55
   4  50  -4   37.96    2.60
   4  50  -5    1.17    2.33
   4  52   3    6.15    3.58
   5  -1   0   -0.19    0.38
  -5   1   0   -0.12    0.38
  -5  -1   1  110.74    4.12
   5  -1  -1  123.88    4.10
   5  -1  -2 1519.64   47.40
  -5  -1   2 1505.52   47.42
  -5   1   2 1527.50   47.41
   5   1  -2 1382.79   47.41
   5  -1   2 1542.92   47.39
  -5   1  -3   17.44    0.70
  -5   1   3   15.75    1.04
  -5  -1  -3   16.60    0.69
  -5  -1   3   12.87    0.97
   5   1  -3   13.01    0.90
   5  -1  -3   13.77    0.84
  -5   1   3   16.23    0.93
   5   1   3   13.72    0.69
   5  -1  -4    3.60    1.05
   5   1  -4    5.55    1.07
  -5   1  -4    5.43    0.70
   5   1  -4    4.82    0.92
   5  -1  -4    5.19    0.86
  -5  -1  -4    4.99    0.70
   5  -1  -5  210.85    6.84
  -5   1  -5  206.23    6.72
  -5  -1  -5  217.00    6.72
   5   1  -5  207.84    6.84
   5   1  -5  196.28    6.81
   5  -1  -5  205.01    6.81
   5   1  -6   12.65    1.35
  -5   1  -6   14.95    1.06
   5  -1  -6   13.38    1.30
   5   1  -6   12.96    1.29
   5  -1  -6   14.60    1.24
  -5  -1  -6   14.13    1.05
   5   1  -7    2.39    1.32
   5  -1  -7    3.71    1.35
   5   1  -7    4.68    1.35
  -5   1  -7    3.36    1.11
   5  -1  -7    3.40    1.34
  -5  -1  -7    3.13    1.11
   5   1  -8    3.68    1.53
  -5  -1  -8    5.06    1.29
   5  -1  -8    5.06    1.55
  -5   1  -8    2.30    1.27
   5   1  -8    5.82    1.52
   5  -1  -8    5.41    1.58
   5  -1  -9   -0.06    1.80
  -5   1  -9    0.14    1.45
   5   1  -9    1.38    1.77
  -5  -1  -9   -0.34    1.46
   5   1  -9    3.82    1.80
   5  -1  -9    0.73    1.78
  -5   1 -10   -2.32    1.52
   5  -1 -10   -0.40    1.78
   5   1 -10   -1.16    1.74
  -5  -1 -10    0.02    1.53
   5   1 -10    1.00    1.74
  -5   1 -10    1.78    1.83
  -5  -1 -10   -1.69    1.79
   5  -1 -10    1.00    1.72
   5  -1 -11    7.74    2.00
  -5  -1 -11    2.55    1.73
  -5   1 -11    2.65    1.72
   5   1 -11    3.10    2.04
  -5   1 -11    4.85    2.23
   5  -1 -11    5.02    1.99
  -5  -1 -11    4.25    2.09
   5   1 -11    3.80    2.03
   5  -1 -12   -1.24    2.09
   5   1 -12    0.40    2.10
  -5   1 -12    3.41    2.13
  -5  -1 -12   -2.15    2.14
   5   1 -12    0.42    2.11
   5  -1 -12   -1.22    2.05
   5   1 -13   -1.82    2.35
   5  -1 -13    0.41    2.42
   5  -1 -13    1.08    2.31
  -5  -1 -13   -1.69    2.40
   5   1 -13   -3.52    2.33
   5  -3   0    0.51    0.46
  -5   3   0   -0.46    0.45
  -5   3   1   11.62    0.55
   5  -3   1   10.62    0.78
   5   3   2  106.23    3.28
  -5   3   2   97.36    3.35
  -5  -3   2   92.81    3.40
   5  -3  -2  103.62    3.32
   5  -3   2  105.67    3.37
  -5   3  -2   99.71    3.37
  -5   3   3   69.76    2.43
   5   3   3   69.17    2.26
  -5  -3  -3   65.19    2.24
   5  -3  -3   66.42    2.32
   5   3  -3   72.90    2.42
  -5   3   3   70.16    2.35
  -5  -3   3   73.01    2.44
  -5   3  -3   65.95    2.29
  -5   3  -4   41.98    1.54
   5   3   4   38.15    1.54
   5   3  -4   38.09    1.76
  -5   3   4   46.34    1.84
   5  -3  -4   41.26    1.81
  -5  -3  -4   38.58    1.52
   5   3  -4   40.85    1.80
   5  -3  -4   46.93    1.63
  -5   3  -4   40.95    1.56
   5   3  -5  134.87    4.81
  -5   3   5  145.70    4.84
   5  -3  -5  149.09    4.83
  -5   3  -5  144.66    4.69
  -5  -3  -5  142.16    4.66
   5  -3  -5  141.30    4.74
   5   3  -5  143.09    4.82
  -5   3  -5  140.07    4.63
   5  -3  -6   24.85    1.53
  -5   3  -6   26.50    1.35
   5   3  -6   28.83    1.52
  -5  -3  -6   25.50    1.30
   5  -3  -6   23.54    1.47
   5   3  -6   28.68    1.60
  -5   3  -6   28.27    1.17
  -5   3  -7    4.86    1.13
   5   3  -7    4.45    1.35
   5   3  -7    5.25    1.49
   5  -3  -7    4.68    1.31
  -5  -3  -7    3.85    1.10
   5  -3  -7    3.53    1.40
   5   3  -8   -1.11    1.56
   5   3  -8    0.23    1.56
   5  -3  -8    1.64    1.53
  -5   3  -8   -1.91    1.28
   5  -3  -8    0.03    1.54
  -5  -3  -8   -0.53    1.31
   5   3  -9    6.33    1.82
  -5   3  -9    2.48    1.46
  -5  -3  -9    4.85    1.50
   5  -3  -9    2.25    1.78
   5   3  -9    1.73    1.79
   5  -3  -9    4.44    1.74
   5   3 -10    3.57    1.76
   5  -3 -10    1.34    1.79
  -5  -3 -10    3.90    1.49
  -5   3 -10    3.70    1.52
   5  -3 -10    0.99    1.73
   5   3 -10    2.87    1.80
  -5  -3 -10    2.21    1.87
  -5   3 -10    3.54    1.85
  -5   3 -11    3.59    1.73
   5  -3 -11   -3.26    2.02
  -5  -3 -11    0.55    1.74
   5   3 -11    0.68    1.97
  -5   3 -11   -0.08    2.09
   5   3 -11    1.92    2.04
  -5  -3 -11    3.49    2.07
   5  -3 -11    1.48    1.88
   5   3 -12    1.56    2.13
   5  -3 -12   -0.18    2.18
  -5  -3 -12   -1.89    2.31
  -5   3 -12   -2.92    2.15
   5   3 -12   -0.79    2.19
   5  -3 -12   -1.05    2.16
   5  -3 -13    0.04    2.34
   5   3 -13    0.46    2.43
   5  -3 -13   -0.93    2.29
  -5  -3 -13    2.37    2.40
   5  -5   0    3.54    0.64
  -5   5   0    3.02    0.64
   5  -5   1  956.82   30.29
   5   5   2  645.42   20.26
  -5   5   2  640.80   20.28
  -5   5  -2  655.59   20.31
   5  -5  -2  627.21   20.26
  -5   5  -3    4.96    0.69
  -5   5   3    4.46    0.91
  -5   5   3    4.13    0.67
   5  -5  -3    4.71    0.61
  -5  -5   3    3.49    0.94
   5   5   3    3.23    0.52
  -5   5  -4    3.37    0.85
   5   5   4    4.23    0.77
  -5   5   4    3.68    1.10
  -5  -5  -4    3.63    0.68
   5  -5  -4    2.95    1.07
   5   5  -4    2.62    1.09
   5  -5  -4    4.19    0.83
  -5   5   5    1.51    1.21
   5   5   5    2.43    0.87
  -5   5  -5    2.38    0.81
   5   5  -5    1.15    1.01
   5  -5  -5    1.19    1.08
  -5  -5  -5    1.95    0.77
   5  -5  -5    1.75    0.92
   5   5  -5   -0.30    1.16
  -5   5  -5    1.23    0.85
   5   5   6   26.26    1.31
   5   5  -6   24.77    1.46
  -5   5   6   25.74    1.58
  -5   5  -6   27.54    1.31
   5  -5  -6   23.37    1.50
  -5  -5  -6   24.30    1.26
   5   5  -6   23.96    1.63
   5  -5  -6   25.58    1.42
  -5   5  -6   22.09    1.19
  -5   5  -7   17.66    1.30
   5   5  -7   17.92    1.47
  -5  -5  -7   17.96    1.31
   5  -5  -7   16.86    1.53
   5  -5  -7   18.23    1.47
   5   5  -7   15.50    1.62
  -5   5  -7   16.53    1.09
   5   5  -8   -0.11    1.47
  -5   5  -8    1.58    1.26
   5   5  -8   -0.24    1.69
   5  -5  -8    3.08    1.48
  -5  -5  -8    1.01    1.28
   5  -5  -8    2.92    1.50
   5   5  -9    4.04    1.68
   5  -5  -9    2.25    1.66
   5   5  -9    2.53    1.86
   5  -5  -9    1.55    1.79
  -5   5  -9    2.34    1.50
  -5  -5  -9    1.86    1.42
   5   5 -10    0.20    1.80
  -5   5 -10    0.92    1.49
   5  -5 -10   -3.87    1.77
  -5  -5 -10    2.24    1.55
   5   5 -10    1.32    1.91
  -5   5 -10   -1.48    1.98
   5  -5 -10    1.55    1.67
  -5  -5 -10   -0.40    1.90
   5   5 -11    1.73    2.01
   5  -5 -11   -0.69    1.99
  -5   5 -11    2.19    1.76
  -5  -5 -11   -1.72    1.74
  -5  -5 -11   -0.67    2.00
   5   5 -11    1.53    2.19
   5  -5 -11   -0.25    1.87
  -5   5 -11   -0.42    2.13
   5  -5 -12   -2.19    2.14
   5   5 -12    2.92    2.21
  -5  -5 -12   -1.64    2.24
   5   5 -12    0.94    2.13
   5  -5 -12   -1.47    2.01
   5   5 -13    2.09    2.39
   5  -5 -13    0.30    2.34
  -5  -5 -13   -3.19    2.37
  -5   7   0    3.40    0.72
   5   7   0    1.78    0.54
  -5  -7   0    1.78    0.54
   5  -7   1   41.74    1.58
   5   7  -1   37.23    1.50
   5  -7  -1   43.60    1.57
  -5   7   2 3502.59  112.88
   5  -7  -2 3673.93  112.87
   5  -7  -2 3463.65  112.92
  -5   7  -2 3580.08  112.94
  -5   7   3  149.88    4.80
   5   7   3  140.16    4.69
   5  -7  -3  145.19    4.67
  -5   7   3  144.68    4.70
  -5   7  -3  150.73    4.75
  -5   7   4   56.48    2.37
   5   7   4   59.97    2.18
   5  -7  -4   58.33    2.36
  -5  -7  -4   60.10    2.12
   5  -7  -4   65.57    2.16
  -5   7  -4   66.20    2.27
   5   7   5   26.04    1.30
  -5   7   5   27.34    1.54
   5  -7  -5   25.08    1.45
  -5  -7  -5   24.96    1.21
   5   7  -5   30.73    1.57
   5  -7  -5   26.98    1.28
  -5   7  -5   27.71    1.33
   5   7  -6   37.07    1.79
   5   7   6   39.79    1.72
  -5   7  -6   36.49    1.64
  -5   7   6   40.37    1.97
   5  -7  -6   37.47    1.87
  -5  -7  -6   40.14    1.64
   5   7  -6   38.82    1.98
   5  -7  -6   41.01    1.72
  -5   7  -6   41.10    1.65
  -5   7   7    3.91    1.57
   5   7  -7    6.37    1.36
   5   7   7    6.16    1.25
  -5   7  -7    7.52    1.18
  -5  -7  -7    6.65    1.18
   5  -7  -7    5.19    1.45
   5  -7  -7    4.54    1.28
   5   7  -7    4.10    1.60
  -5   7  -7    5.35    1.09
   5  -7  -7    3.66    0.74
   5   7  -8    8.34    1.60
  -5   7  -8    8.34    1.39
   5  -7  -8    7.68    1.65
  -5  -7  -8    8.63    1.36
   5  -7  -8   11.55    1.53
   5   7  -8    5.53    1.84
   5  -7  -8    6.61    0.70
  -5   7  -8    9.16    1.17
  -5   7  -9    0.98    1.42
   5   7  -9    1.26    1.74
   5  -7  -9    4.34    1.65
   5   7  -9    1.27    1.88
   5  -7  -9    1.46    1.73
  -5  -7  -9    0.48    1.42
   5   7 -10    0.57    1.76
  -5   7 -10   -1.35    1.53
   5  -7 -10   -0.54    1.79
  -5  -7 -10   -1.44    1.47
   5   7 -10   -1.26    1.99
  -5  -7 -10    1.62    1.90
   5  -7 -10    0.33    1.65
  -5   7 -10    3.38    2.08
   5   7 -11    0.14    2.03
   5  -7 -11    1.61    1.98
  -5  -7 -11    0.20    1.71
  -5   7 -11    0.10    1.71
  -5   7 -11    3.85    2.32
  -5  -7 -11    1.23    2.02
   5   7 -11   -1.57    2.28
   5  -7 -11    3.84    1.84
   5   7 -12   -1.00    2.21
   5  -7 -12   -0.25    2.11
  -5   7 -12   -1.26    2.41
   5  -7 -12   -1.63    2.06
   5   7 -12   -0.68    2.37
  -5  -7 -12   -0.07    2.14
   5  -7 -13   -0.29    2.26
   5   7 -13   -0.04    2.43
   5   9   0   -1.51    0.57
  -5  -9   0   -1.11    0.55
   5   9  -1   28.42    1.16
  -5  -9   1   22.48    1.23
   5  -9  -1   31.02    1.25
  -5   9   1   31.32    1.27
  -5   9   2  153.04    4.86
   5   9  -2  129.54    4.97
   5  -9  -2  157.23    4.95
  -5   9  -2  171.17    5.00
  -5   9  -3   16.95    1.06
  -5   9   3   13.74    1.10
   5   9   3   14.54    0.85
  -5   9   3   14.60    0.82
   5  -9  -3   15.44    0.68
   5  -9  -3   15.55    0.90
  -5   9  -4    5.33    1.03
  -5   9   4    6.92    1.12
   5   9   4    5.20    0.85
   5  -9  -4    5.80    1.10
   5  -9  -4    5.68    0.67
   5  -9  -4    4.49    0.79
  -5   9  -5   96.70    3.26
   5   9   5   96.82    3.21
  -5   9   5   92.12    3.35
   5  -9  -5   94.10    3.30
  -5  -9  -5   90.67    3.13
   5   9  -5   80.89    3.33
   5  -9  -5   96.12    3.14
   5  -9  -5   93.70    3.09
   5   9   6    2.51    1.02
  -5   9   6    3.62    1.36
  -5   9  -6    1.01    1.12
  -5  -9  -6    0.56    0.93
   5  -9  -6    2.98    1.25
   5  -9  -6    3.29    0.94
   5   9  -6    1.68    1.31
   5  -9  -6    1.31    0.72
  -5   9   7   11.41    1.71
   5   9   7   12.79    1.40
  -5   9  -7   13.87    1.28
   5   9  -7   11.19    1.50
  -5   9  -7   11.79    1.26
   5  -9  -7   15.53    1.62
  -5  -9  -7   14.85    1.27
   5  -9  -7   15.32    1.35
   5   9  -7    9.51    1.65
   5  -9  -7   13.94    0.86
  -5   9   8    0.18    1.77
  -5   9  -8   -1.46    1.30
   5   9  -8   -1.68    1.48
  -5  -9  -8   -1.55    1.35
   5  -9  -8   -0.24    1.61
   5  -9  -8   -0.51    1.39
   5   9  -8    0.61    1.80
  -5   9  -8    0.70    1.29
  -5   9  -9    1.14    1.46
   5   9  -9    2.53    1.65
  -5  -9  -9    4.13    1.48
   5  -9  -9    3.85    1.78
   5  -9  -9    3.03    1.50
   5   9  -9    3.20    1.96
  -5   9  -9    4.60    1.25
   5   9 -10    1.48    1.82
  -5   9 -10    0.02    1.51
   5   9 -10    3.02    2.05
  -5  -9 -10    1.18    1.74
  -5   9 -10   -2.09    2.10
   5  -9 -10    0.54    1.56
   5  -9 -10    0.88    1.86
  -5  -9 -10    1.04    1.59
   5   9 -11    0.43    1.94
  -5   9 -11    0.34    1.71
   5  -9 -11    0.95    2.01
  -5  -9 -11   -0.80    1.79
  -5  -9 -11    1.42    1.96
   5   9 -11   -0.75    2.38
  -5   9 -11   -0.57    2.47
   5  -9 -11    3.12    1.77
   5  -9 -12   -1.11    2.09
   5   9 -12   -0.30    2.19
  -5  -9 -12   -2.22    2.19
   5   9 -12   -0.96    2.49
   5  -9 -12    2.66    1.89
  -5   9 -12   -3.37    2.59
   5   9 -13    1.09    2.31
   5  -9 -13   -2.22    2.41
  -5  11   0   -3.24    0.87
  -5 -11   0   -1.28    0.57
   5  11   0   -0.39    0.50
   5 -11  -1   94.05    3.21
   5  11  -1   89.59    3.15
  -5 -11   1  101.43    3.18
  -5  11   1   96.47    3.19
  -5 -11  -1   94.73    3.09
   5 -11  -2 1335.95   41.96
  -5  11  -2 1354.39   41.99
  -5  11   2 1330.55   41.88
   5  11  -2 1345.59   41.99
  -5 -11   2 1240.51   41.99
  -5  11   3  104.42    3.76
   5  11   3  115.60    3.67
   5 -11  -3   88.66    3.73
  -5  11  -3  112.87    3.77
   5 -11  -3  113.60    3.69
   5 -11  -3  114.27    3.55
   5  11   4    4.87    0.84
  -5  11   4    8.12    1.09
   5 -11  -4    4.20    1.10
   5 -11  -4    5.72    0.85
  -5  11  -4    6.14    1.17
   5 -11  -4    4.60    0.55
   5 -11  -5    3.66    0.81
  -5  11   5    2.88    1.15
  -5  11  -5    2.36    1.08
   5 -11  -5    3.09    0.72
   5 -11  -5    3.38    1.11
   5  11   5    4.66    0.97
   5  11   6   48.77    2.11
   5 -11  -6   52.34    1.88
  -5  11   6   53.06    2.30
  -5  11  -6   51.03    2.14
   5  11  -6   50.82    2.34
   5 -11  -6   53.26    1.99
   5 -11  -6   54.58    2.20
  -5  11   7    4.52    1.61
  -5  11  -7    4.23    1.36
   5  11   7    5.64    1.39
   5  11  -7    4.34    1.39
   5  11  -7    4.21    1.68
   5 -11  -7    4.59    1.19
  -5 -11  -7    2.41    1.12
   5 -11  -7    4.25    1.54
  -5  11   8    0.12    1.74
  -5  11  -8   -0.29    1.31
   5  11  -8   -1.89    1.50
   5  11   8    1.67    1.48
  -5  11  -8    0.86    1.37
  -5 -11  -8    1.38    1.31
   5 -11  -8    1.12    1.60
   5 -11  -8    1.14    1.30
   5  11  -8    1.30    1.81
   5  11  -9    1.36    1.62
  -5  11   9    1.39    1.87
  -5  11  -9    0.46    1.48
   5 -11  -9    2.65    1.79
  -5 -11  -9    3.43    1.45
   5  11  -9    1.03    1.96
   5 -11  -9    2.14    1.45
  -5  11  -9    1.56    2.06
  -5  11  -9    3.28    1.34
   5  11 -10    1.53    1.79
  -5  11 -10    1.28    1.53
  -5 -11 -10    1.07    1.47
   5 -11 -10    2.50    1.89
  -5 -11 -10    1.13    1.73
   5  11 -10    2.04    2.03
   5 -11 -10    2.61    1.57
  -5  11 -10    2.01    2.15
  -5  11 -10    2.66    1.33
  -5  11 -11    0.13    1.71
   5  11 -11   -0.96    2.02
  -5  11 -11    0.36    2.45
   5  11 -11   -4.14    2.40
   5 -11 -11    2.55    1.79
  -5 -11 -11   -1.35    1.94
   5 -11 -11   -1.58    2.05
   5  11 -12    0.80    2.14
   5 -11 -12    1.16    2.18
  -5 -11 -12    1.47    2.06
   5  11 -12    0.49    2.48
   5  11 -13   -0.81    2.34
   5 -11 -13   -0.83    2.43
  -5  13   0   -1.59    0.90
  -5 -13   0   -0.87    0.62
   5  13   0   -1.00    0.55
   5  13  -1   20.40    0.98
  -5 -13   1   21.90    1.03
  -5 -13  -1   20.97    0.86
  -5  13   1   19.08    1.15
  -5  13  -2  625.89   19.91
  -5 -13   2  625.44   19.91
   5  13  -2  622.40   19.89
  -5  13   2  627.19   19.87
   5 -13  -3   37.48    1.69
  -5  13   3   37.93    1.77
   5  13   3   37.58    1.59
   5  13  -3   43.64    1.75
   5 -13  -4    2.96    1.06
  -5  13   4    1.29    1.13
   5  13   4    1.90    0.94
   5 -13  -4    1.97    0.46
  -5  13   5   37.60    1.81
  -5  13  -5   36.58    1.78
   5  13   5   38.60    1.68
   5 -13  -5   40.85    1.79
   5 -13  -5   38.20    1.40
   5  13   5   37.61    1.33
  -5  13  -6  139.02    4.78
  -5  13   6  138.95    4.89
   5  13   6  138.86    4.76
   5 -13  -6  142.04    4.82
   5 -13  -6  140.23    4.60
  -5  13   7   44.07    2.40
   5  13   7   48.74    2.19
   5 -13  -7   47.63    2.24
   5 -13  -7   49.40    1.97
   5  13  -7   48.22    2.44
  -5  13  -7   46.90    2.21
  -5  13  -8   -1.58    1.33
   5  13   8   -0.83    1.52
  -5  13  -8    0.76    1.47
   5  13  -8   -0.54    1.42
  -5  13   8    0.26    1.83
   5 -13  -8    0.96    1.68
   5 -13  -8    0.42    1.24
   5  13  -8    0.90    1.86
   5  13   9    2.99    1.61
   5  13  -9    0.44    1.57
  -5  13   9   -0.07    1.93
  -5  13  -9    2.54    1.42
   5 -13  -9    3.36    1.79
  -5  13  -9   -1.83    2.17
   5  13  -9   -0.34    1.96
   5 -13  -9    1.39    1.35
  -5  13  -9    1.36    1.48
  -5  13 -10    1.50    1.54
   5  13 -10    1.45    1.77
   5 -13 -10    2.72    1.93
  -5  13 -10    0.99    2.20
   5  13 -10   -0.16    2.15
  -5 -13 -10   -0.33    1.72
   5 -13 -10    2.67    1.48
  -5  13 -10    1.24    1.45
  -5  13 -11   -1.27    1.70
   5  13 -11    0.69    2.07
   5  13 -11   -0.53    2.35
   5 -13 -11    4.29    1.69
  -5  13 -11    1.66    2.47
  -5 -13 -11    0.68    1.96
   5 -13 -11   -0.20    2.05
   5 -13 -12    3.43    2.28
   5  13 -12    3.43    2.15
  -5  15   0   -0.69    0.98
  -5 -15   0   -0.80    0.68
   5  15   0   -0.53    0.54
   5  15  -1  181.52    5.89
  -5 -15   1  186.34    5.93
  -5 -15  -1  182.83    5.84
  -5  15   1  174.64    5.96
  -5  15  -2  240.26    8.39
   5  15  -2  264.59    8.34
  -5 -15   2  266.45    8.38
  -5  15   2  255.57    8.33
  -5 -15  -2  258.99    8.21
  -5  15   3    4.56    1.10
   5  15   3    5.54    0.92
  -5 -15   3    5.84    1.22
   5  15  -3    5.51    1.05
   5  15   4  117.09    3.88
  -5  15   4  115.93    3.99
   5 -15  -4  115.70    3.95
   5  15  -4  110.02    4.00
   5  15   5   43.59    1.82
   5 -15  -5   46.89    1.91
  -5  15   5   41.47    1.97
   5 -15  -5   42.77    1.51
  -5  15   6   17.70    1.60
  -5  15  -6   11.96    1.55
   5 -15  -6   14.57    0.90
   5 -15  -6   15.78    1.54
   5  15   6   18.21    1.41
  -5  15   7    0.30    1.69
  -5  15  -7    2.66    1.53
   5  15   7    2.00    1.45
   5 -15  -7    3.15    0.99
   5  15  -7   -0.13    1.71
   5 -15  -7   -0.85    1.59
  -5  15   8    1.47    1.85
  -5  15  -8    0.43    1.62
   5  15   8    0.76    1.54
   5  15  -8    2.69    1.46
   5  15  -8   -0.43    1.86
   5 -15  -8   -1.14    1.10
   5 -15  -8    1.31    1.73
   5  15  -9    2.24    1.54
  -5  15  -9   -0.10    1.55
  -5  15  -9   -0.68    1.38
   5  15   9    0.08    1.64
  -5  15   9    2.85    1.99
   5 -15  -9    1.51    1.81
   5 -15  -9   -0.45    1.22
   5  15  -9    2.62    1.99
  -5  15  -9    3.32    2.13
  -5  15  10   -0.83    2.23
   5  15 -10    4.55    1.89
  -5  15 -10   -0.13    1.62
   5 -15 -10    1.88    1.99
   5  15 -10    1.49    2.23
  -5  15 -10   -0.44    2.35
   5 -15 -10    0.56    1.42
  -5 -15 -10    2.02    1.73
  -5  15 -10    0.36    1.57
  -5  15 -11    0.36    1.72
   5  15 -11    0.18    1.93
   5  15 -11    0.95    2.41
   5 -15 -11   -1.32    1.59
  -5  15 -11   -1.93    2.53
  -5 -15 -11   -1.67    1.87
   5 -15 -11   -0.73    2.21
   5 -15 -12   -0.10    2.38
   5  15 -12   -1.82    2.14
  -5  17   0    0.20    1.10
  -5 -17   0   -0.94    0.78
   5  17   0   -0.57    0.64
  -5 -17   1  478.30   14.76
  -5 -17  -1  462.52   14.67
   5  17  -1  456.30   14.71
  -5  17   1  449.19   14.77
   5  17  -2  639.56   20.59
  -5 -17   2  635.53   20.63
  -5  17   2  647.76   20.60
  -5 -17  -2  652.99   20.49
  -5  17   3   16.28    1.30
   5  17  -3   14.40    1.24
  -5  17   3   13.05    1.18
   5  17   4   12.16    1.13
  -5  17   4   11.55    1.28
   5  17  -4   10.12    1.26
  -5  17   5   55.22    2.33
   5 -17  -5   56.61    2.26
   5  17   5   51.06    2.18
   5  17  -5   47.53    2.33
   5 -17  -5   56.55    1.83
   5  17   6   88.76    3.34
   5 -17  -6   99.52    3.44
  -5  17  -6   90.46    3.45
  -5  17   6   92.31    3.54
   5 -17  -6   89.82    3.02
   5  17   7   20.61    1.71
  -5  17  -7   21.84    1.83
  -5  17   7   21.85    1.95
   5 -17  -7   18.85    1.80
   5 -17  -7   17.91    1.11
  -5  17   8    3.48    1.86
  -5  17  -8    1.71    1.70
   5  17   8    2.60    1.59
   5 -17  -8    1.53    1.76
   5  17  -8    3.11    1.90
   5 -17  -8   -0.39    1.01
  -5  17  -9   -0.70    1.39
  -5  17  -9    2.00    1.65
   5  17  -9    1.87    1.49
   5  17   9   -1.07    1.70
  -5  17   9   -0.41    1.96
   5 -17  -9   -1.05    1.90
   5 -17  -9    0.91    1.17
  -5  17  -9   -0.21    2.16
  -5 -17  -9   -2.09    1.55
   5  17  -9   -0.63    2.07
   5  17 -10    1.84    1.82
  -5  17 -10    2.54    1.64
  -5  17  10    1.34    2.24
   5  17  10    2.40    1.93
   5 -17 -10    3.84    2.11
  -5  17 -10    3.96    2.33
  -5 -17 -10    0.34    1.67
   5  17 -10    2.17    2.33
   5 -17 -10    1.63    1.33
  -5  17 -10    4.83    1.76
   5  17 -11    1.55    1.96
  -5  17 -11   -0.44    1.70
  -5  17 -11   -2.40    2.52
  -5 -17 -11    3.23    1.84
   5  17 -11    1.33    2.44
   5 -17 -11    1.80    2.29
   5 -17 -12    0.45    2.38
   5  17 -12    0.15    2.15
  -5  19   0    0.60    1.18
  -5 -19   0   -0.66    0.84
   5  19   0    0.33    0.66
  -5  19   1    9.03    1.27
  -5 -19   1    8.33    1.06
  -5 -19  -1    9.13    0.78
   5  19  -1   10.56    0.96
   5  19  -2  769.06   24.85
  -5 -19  -2  786.26   24.74
  -5 -19   2  782.97   24.89
  -5  19   2  780.67   24.86
  -5  19   3   73.88    2.99
   5  19  -3   82.58    2.98
  -5  19   3   82.51    2.94
  -5 -19  -3   82.94    2.68
  -5  19   4    0.63    1.23
   5  19   4    1.17    1.08
   5  19  -4    3.87    1.20
  -5  19   5    0.43    1.40
   5  19   5    2.86    1.18
  -5  19  -6   27.53    2.01
   5 -19  -6   25.36    1.86
  -5  19   6   24.99    2.01
   5  19   6   27.48    1.78
   5  19  -6   30.59    2.01
   5  19   6   26.45    1.20
   5 -19  -6   30.78    1.09
   5 -19  -7    5.62    1.64
   5  19   7    9.00    1.58
  -5  19  -7    6.62    1.75
  -5  19   7    9.55    1.87
   5 -19  -7    8.42    0.81
   5 -19  -8    4.15    1.73
  -5  19  -8   -0.53    1.74
   5  19   8    1.54    1.68
  -5  19   8    1.31    1.88
   5 -19  -8    2.74    0.92
  -5  19   9   -1.76    2.06
   5  19   9    2.10    1.74
   5  19  -9   -0.44    1.54
  -5  19  -9    1.78    1.77
   5 -19  -9    2.32    1.94
  -5 -19  -9    2.39    1.44
   5  19  -9    2.77    2.07
   5 -19  -9   -0.80    1.04
   5  19  10    2.59    1.96
  -5  19  10    0.69    2.40
  -5  19 -10    1.35    1.55
   5  19 -10    2.42    1.73
   5 -19 -10    2.20    2.13
  -5  19 -10    3.50    2.48
  -5 -19 -10    3.13    1.63
   5  19 -10    0.22    2.31
   5 -19 -10    2.69    1.22
  -5  19 -10    0.02    1.95
  -5  19 -11    0.43    1.70
  -5  19  11    0.04    2.50
   5  19 -11   -2.63    2.00
   5  19 -11   -0.33    2.46
  -5  19 -11   -1.67    2.54
   5 -19 -11   -0.48    2.19
   5  19 -12    1.68    2.08
  -5  21   0    0.18    1.24
  -5 -21   0   -0.44    0.92
   5  21   0    0.35    0.68
  -5 -21   1  743.43   23.35
   5  21  -1  729.05   23.30
  -5 -21  -1  741.36   23.27
  -5  21   1  722.37   23.23
  -5  21   1  745.08   23.40
   5  21  -2   45.65    1.87
  -5 -21  -2   45.36    1.62
  -5  21   2   43.88    1.98
  -5  21   3  121.72    4.06
  -5 -21  -3  115.38    3.77
   5  21  -3  113.91    4.03
  -5  21   3  117.00    4.01
   5  21   4   25.50    1.49
  -5  21   4   26.51    1.58
   5  21  -4   26.38    1.59
  -5 -21  -4   25.00    0.98
  -5  21   5  158.36    5.67
   5  21   5  174.38    5.59
   5  21  -5  163.26    5.68
   5  21   6   19.98    1.75
  -5  21   6   21.74    1.90
   5  21  -6   16.63    1.93
   5  21   6   19.86    1.15
  -5  21  -7   -1.36    1.81
  -5  21   7   -1.24    1.85
   5  21   7    0.80    1.55
  -5  21  -7    0.81    1.96
   5 -21  -7   -0.60    0.57
  -5  21   8   -0.11    2.06
  -5  21  -8    1.20    1.80
   5  21   8   -1.57    1.70
   5 -21  -8   -1.28    0.75
   5  21   9    4.27    1.85
  -5  21   9    4.60    2.08
  -5  21  -9    2.74    1.98
  -5 -21  -9    4.92    1.37
   5 -21  -9    3.66    0.94
  -5  21  10    3.57    2.37
  -5  21 -10    3.67    2.04
   5  21  10    0.43    2.10
  -5  21 -10   -0.11    1.61
   5  21 -10    2.06    1.75
   5  21 -10    1.30    2.32
  -5 -21 -10    2.72    1.66
  -5  21 -10   -0.28    2.52
   5 -21 -10    2.24    1.12
  -5  21  11    0.93    2.53
   5  21  11   -2.75    2.11
   5  21 -11   -2.66    1.97
  -5  21 -11   -0.60    1.70
   5  21 -12   -0.99    2.06
  -5  23   0   -1.16    1.25
  -5 -23   0   -0.68    0.95
   5  23   0   -0.32    0.77
  -5 -23  -1  563.11   17.94
  -5 -23   1  559.29   18.02
  -5  23   1  568.14   17.89
   5  23  -1  557.14   17.96
  -5  23   1  569.36   18.07
  -5 -23  -2  397.00   12.71
   5  23  -2  403.62   12.83
  -5  23   2  400.67   12.88
  -5  23   3  119.49    4.07
   5  23  -3  117.21    4.06
  -5 -23  -3  114.55    3.78
  -5  23   3  118.54    4.07
  -5  23   4   10.97    1.46
   5  23   4   13.76    1.40
   5  23  -4   16.87    1.52
  -5 -23  -4   12.56    0.69
  -5  23   4   14.95    1.38
  -5  23   5   91.97    3.65
   5  23   5   94.98    3.53
   5  23  -5   98.87    3.65
  -5 -23  -5   96.06    3.13
  -5  23   6  108.39    4.10
   5  23   6  107.41    3.97
   5  23  -6  107.51    4.10
   5  23   6  108.54    3.68
  -5  23  -7    4.69    1.85
   5  23  -7    1.96    1.88
  -5  23  -7    2.54    2.04
   5  23   7    2.18    1.67
  -5  23   7    2.91    1.87
  -5  23   8   -0.07    1.95
   5  23   8    0.82    1.75
  -5  23  -8    1.14    1.95
  -5  23  -8    0.08    2.06
  -5 -23  -8   -1.03    1.16
   5  23   9    0.29    1.95
  -5  23  -9    0.48    2.10
  -5  23   9    2.15    2.21
  -5 -23  -9    1.25    1.31
   5 -23  -9    1.94    0.79
  -5  23  10    2.59    2.50
   5  23 -10    5.91    1.78
   5  23  10    3.17    2.17
  -5  23 -10    3.55    2.16
   5  23 -10    1.69    2.43
  -5  23  11    1.04    2.53
  -5  23 -11    1.05    1.75
   5  23 -11   -0.18    1.85
  -5  25   0   -0.57    1.44
  -5  25   0   -1.10    0.85
  -5 -25   0    0.14    1.00
   5  25   0   -0.81    0.81
  -5  25  -1   65.95    2.99
  -5 -25  -1   77.83    2.68
   5  25  -1   77.29    2.70
  -5  25  -1   74.94    2.77
  -5  25   1   76.52    2.58
  -5  25   1   79.68    2.98
  -5  25   2    1.54    1.37
   5  25  -2    2.09    1.09
  -5 -25  -2    2.30    0.76
  -5  25   3   13.42    1.47
  -5 -25  -3   15.80    0.83
   5  25  -3   15.85    1.45
  -5  25   3   15.47    1.47
  -5  25   4   37.51    1.96
   5  25   4   35.92    1.88
  -5 -25  -4   30.87    1.22
   5  25  -4   33.35    1.95
  -5  25   4   35.04    1.82
   5  25   5  110.45    3.90
  -5  25   5  110.11    4.00
  -5  25  -5  100.20    4.10
   5  25  -5  109.70    4.04
  -5 -25  -5  105.03    3.44
   5  25   6    7.98    1.26
   5  25   6    8.48    1.69
  -5  25   6    6.30    1.83
   5  25  -6    7.87    1.85
  -5  25  -6    8.77    1.99
  -5 -25  -6    8.56    0.68
  -5  25  -7    2.44    1.96
   5  25  -7    0.68    1.91
  -5  25  -7    1.16    2.06
  -5  25   7    3.57    1.91
   5  25   7    2.00    1.77
  -5  25   8    4.48    1.98
  -5  25  -8    4.12    2.07
  -5 -25  -8    3.21    1.05
   5  25  -8    2.33    2.10
  -5  25  -8    1.40    2.21
   5  25   8    2.83    1.90
  -5  25   9    4.31    2.33
  -5  25  -9    3.50    2.27
   5  25   9    3.19    1.99
  -5  25  -9    3.81    2.48
  -5 -25  -9    5.75    1.21
  -5  25 -10    1.09    2.26
   5  25  10    0.84    2.25
  -5  25  10   -1.65    2.60
  -5  25  11    1.09    2.69
  -5  25 -11    0.06    1.76
   5  25 -11    1.73    1.83
  -5  27   0   -1.47    1.50
  -5  27   0   -1.86    0.91
   5  27   0    1.02    0.83
  -5  27  -1  538.70   17.65
   5  27  -1  556.80   17.50
  -5  27  -1  532.35   17.53
  -5  27   1  552.15   17.42
  -5 -27  -1  549.90   17.48
  -5  27   1  555.35   17.65
  -5  27   2   24.11    1.80
   5  27  -2   22.78    1.45
  -5  27  -2   26.70    1.57
  -5 -27  -2   22.37    1.15
  -5  27   3  113.59    4.14
  -5  27  -3  119.57    4.15
   5  27  -3  119.82    4.11
  -5 -27  -3  111.44    3.78
  -5  27   3  122.94    4.15
  -5  27   4    3.91    1.67
   5  27   4    2.93    1.56
   5  27  -4    1.45    1.57
  -5 -27  -4    2.47    0.59
  -5  27  -4    1.57    1.64
  -5  27   4    2.19    1.48
  -5  27   5  233.71    7.31
   5  27   5  235.36    7.21
  -5 -27  -5  205.66    6.85
   5  27  -5  237.66    7.30
  -5  27  -5  233.79    7.37
  -5  27  -6   42.13    2.60
  -5  27   6   47.88    2.55
   5  27   6   45.50    2.36
  -5 -27  -6   42.31    1.52
   5  27  -6   52.52    2.55
  -5  27  -6   43.46    2.62
   5  27   6   47.81    2.02
  -5  27  -7    6.20    2.14
   5  27   7    9.40    1.80
  -5  27   7   10.88    2.04
   5  27  -7    9.77    2.07
  -5 -27  -7    7.48    0.82
  -5  27  -7   12.44    2.10
  -5 -27  -7    7.87    0.65
  -5  27   8    1.03    2.15
  -5  27  -8    5.01    2.22
  -5 -27  -8   -0.14    0.93
   5  27  -8    1.98    2.20
  -5  27  -8    2.51    2.36
   5  27   8   -0.19    1.89
  -5  27   9    7.59    2.42
   5  27   9    5.29    2.02
  -5  27  -9    7.28    2.37
  -5  27  -9    6.73    2.45
   5  27  -9    6.74    2.40
  -5  27  10    2.31    2.58
   5  27  10    0.44    2.33
  -5  27 -10    0.53    2.37
  -5  27 -10    0.61    2.71
  -5  27  11    2.75    2.71
   5  27 -11   -0.80    1.85
  -5  29   0   -1.63    1.72
  -5  29   0   -1.66    1.00
   5  29   0   -0.78    0.94
  -5  29  -1   96.88    3.60
  -5  29   1   92.60    3.06
  -5  29  -1   87.18    3.29
   5  29  -1   91.31    3.23
  -5  29   1   90.08    3.61
  -5  29   2    1.39    1.62
  -5  29  -2    0.41    1.28
  -5 -29  -2    1.79    0.93
   5  29  -2    2.12    1.24
  -5  29   3   10.69    1.62
  -5  29  -3   10.56    1.61
  -5 -29  -3    9.47    0.84
   5  29  -3   10.36    1.52
  -5  29   3   11.97    1.75
  -5  29   4  104.54    3.53
   5  29   4   92.79    3.40
  -5  29  -4   95.04    3.47
   5  29  -4   94.72    3.40
  -5 -29  -4   82.28    2.85
  -5  29   4   94.71    3.41
  -5  29  -5    1.80    1.94
   5  29  -5    2.38    1.74
  -5  29   5    2.40    1.86
   5  29   5    1.99    1.78
  -5  29  -6    1.99    2.11
   5  29   6    3.86    1.42
  -5  29   6    3.61    1.98
   5  29   6    5.67    1.79
  -5  29  -6    2.53    2.05
   5  29  -6    3.98    1.95
  -5  29  -7   -0.03    2.14
   5  29   7    0.09    1.93
  -5  29   7   -1.24    2.05
  -5  29  -7    1.41    2.18
   5  29  -7    0.04    1.97
   5  29   7    1.16    1.18
  -5  29  -8    8.66    2.35
  -5  29  -8    9.73    2.39
   5  29  -8    8.76    2.33
  -5  29   8    8.03    2.23
   5  29   8    5.32    2.02
   5  29   9   -0.25    2.19
  -5  29  -9    0.87    2.43
  -5  29   9    1.43    2.39
  -5  29  -9    1.05    2.52
   5  29  -9   -1.95    2.38
  -5  29 -10    2.87    2.44
  -5  29  10    3.07    2.62
   5  29  10   -0.04    2.36
  -5  31   0    0.30    1.80
  -5  31   0    0.86    1.06
   5  31   0   -1.13    1.06
  -5  31  -1   57.81    2.88
  -5  31  -1   58.97    2.44
  -5  31   1   61.06    2.12
   5  31  -1   58.14    2.33
  -5  31   1   58.75    2.79
  -5  31  -2   36.50    1.99
   5  31  -2   37.58    1.91
  -5  31   2   37.88    2.31
  -5  31   3   65.66    2.87
   5  31  -3   64.76    2.74
  -5  31  -3   66.85    2.82
  -5  31   3   63.16    2.91
  -5  31   4   44.47    2.42
   5  31   4   41.53    2.40
   5  31  -4   40.81    2.26
  -5  31  -4   44.73    2.38
  -5  31   4   44.84    2.33
   5  31   5   47.32    2.42
  -5  31  -5   38.08    2.64
   5  31  -5   47.61    2.50
  -5  31   5   47.52    2.57
   5  31   5   49.01    2.60
  -5  31  -6    0.97    2.15
   5  31   6    3.24    1.59
  -5  31   6    4.69    2.03
   5  31   6    4.47    1.90
   5  31  -6    2.16    1.97
  -5  31  -6    2.87    2.06
  -5  31  -7    3.66    2.24
  -5  31   7    6.62    2.15
   5  31   7    2.74    2.00
  -5  31  -7    3.83    2.27
   5  31  -7    4.09    2.11
   5  31   7    2.93    1.34
  -5  31  -8    3.13    2.40
  -5  31  -8    0.04    2.42
   5  31  -8    1.12    2.25
   5  31   8    0.73    2.16
  -5  31   8    3.89    2.31
   5  31   9    4.17    2.28
  -5  31   9    2.34    2.53
  -5  31  -9    5.54    2.62
  -5  31  -9    2.99    2.65
   5  31  -9    6.29    2.53
   5  31  10   -0.96    2.48
  -5  31  10   -0.67    2.74
  -5  31 -10   -0.07    2.56
  -5  33   0    0.22    1.94
  -5  33   0   -1.29    1.11
   5  33   0   -0.03    1.03
  -5  33  -1   62.56    3.13
  -5  33   1   72.95    2.41
   5  33  -1   64.59    2.61
  -5  33  -1   64.97    2.68
  -5  33   1   68.77    3.17
  -5  33   2    4.31    1.94
  -5  33  -2    3.06    1.57
   5  33  -2    3.24    1.42
  -5  33   3   78.27    3.32
  -5  33  -3   76.34    3.20
   5  33  -3   81.75    3.14
  -5  33   3   79.58    3.39
  -5  33  -4    5.12    2.25
  -5  33   4    3.74    1.91
   5  33   4    7.75    1.96
  -5  33  -4    4.50    1.92
   5  33  -4    3.80    1.72
  -5  33   4    5.90    1.84
  -5  33  -5   61.75    3.29
   5  33   5   69.50    2.98
   5  33  -5   66.45    2.99
  -5  33  -5   61.53    3.07
  -5  33   5   63.88    3.09
   5  33   5   67.69    3.04
   5  33   6    2.92    1.74
  -5  33  -6    1.35    2.31
  -5  33   6    1.11    2.08
   5  33   6    1.93    1.95
  -5  33  -6    2.53    2.08
   5  33  -6    2.84    1.99
  -5  33  -7    5.11    2.37
  -5  33   7    6.95    2.29
   5  33   7    7.50    2.08
  -5  33  -7    7.15    2.37
   5  33  -7    8.38    2.23
   5  33   7    5.67    1.50
  -5  33  -8    3.93    2.54
   5  33  -8    2.57    2.33
  -5  33  -8    2.07    2.51
   5  33   8    1.79    2.14
  -5  33   8    3.93    2.49
  -5  33   9    3.30    2.56
  -5  33  -9    1.51    2.73
  -5  33  -9    4.52    2.70
   5  33   9    5.70    2.32
  -5  33 -10   -2.07    2.69
  -5  35   0   -0.88    2.04
  -5  35   0   -1.38    1.16
   5  35   0   -3.04    1.10
  -5  35   1   15.17    2.27
  -5  35  -1   18.34    2.29
  -5  35  -1   19.27    1.54
  -5  35   1   19.39    1.09
   5  35  -1   16.10    1.47
  -5  35   2   32.16    2.45
   5  35  -2   33.03    1.90
  -5  35  -2   32.23    1.97
  -5  35   3   -0.46    1.89
  -5  35  -3   -2.37    1.73
   5  35  -3   -0.33    1.55
  -5  35   3    1.50    2.03
  -5  35  -4   31.77    2.67
  -5  35   4   32.49    2.43
   5  35   4   36.14    2.48
  -5  35  -4   35.32    2.33
   5  35  -4   37.77    2.22
  -5  35   4   37.04    2.44
  -5  35  -5    8.68    2.42
   5  35   5    6.10    2.02
   5  35   5    9.98    2.10
  -5  35   5    7.22    2.10
   5  35  -5    6.75    1.91
  -5  35  -5    6.84    2.06
  -5  35   5    7.09    1.94
   5  35   6    0.09    1.82
  -5  35  -6    0.63    2.35
  -5  35   6   -0.12    2.11
   5  35   6   -0.62    2.12
   5  35  -6    1.10    1.98
  -5  35  -7    1.00    2.50
   5  35   7    0.73    2.17
  -5  35   7   -1.97    2.40
  -5  35  -7    0.13    2.41
   5  35  -7   -5.44    2.25
   5  35   7   -0.07    1.66
  -5  35  -8    7.77    2.75
  -5  35  -8    6.28    2.72
   5  35  -8    3.28    2.32
  -5  35   8    6.25    2.58
   5  35   8    8.17    2.36
   5  35   9    2.64    2.40
  -5  35   9    0.34    2.69
  -5  35  -9    0.68    2.80
  -5  35 -10   -2.19    2.87
  -5  37   0    1.34    2.31
  -5  37   0   -0.30    1.17
   5  37   0   -0.10    1.22
  -5  37  -1   -0.51    2.34
  -5  37   1    0.21    2.22
  -5  37  -1   -0.51    1.37
   5  37  -1   -1.83    1.38
  -5  37   1    0.06    0.88
  -5  37  -2   15.63    2.37
  -5  37   2   14.85    2.27
  -5  37  -2   14.55    1.73
   5  37  -2   16.30    1.63
  -5  37   3   16.26    2.13
   5  37  -3   13.51    1.78
  -5  37  -3   17.89    1.92
  -5  37   3   16.13    2.27
  -5  37  -4   35.15    2.78
  -5  37   4   37.50    2.60
   5  37   4   37.50    2.62
   5  37  -4   38.00    2.25
  -5  37  -4   38.34    2.42
  -5  37   4   35.76    2.52
   5  37   5   39.40    2.55
  -5  37  -5   31.06    2.79
   5  37   5   36.53    2.50
  -5  37   5   35.60    2.62
  -5  37  -5   34.43    2.50
   5  37  -5   33.39    2.37
  -5  37   5   39.10    2.44
  -5  37  -6   -0.70    2.53
   5  37   6    0.38    2.03
   5  37  -6    2.03    2.13
  -5  37  -6    1.69    2.23
   5  37   6   -1.10    2.23
  -5  37   6    2.69    2.34
  -5  37  -7   14.29    2.81
   5  37  -7   12.73    2.47
  -5  37  -7   15.51    2.59
   5  37   7   11.86    2.35
  -5  37   7   13.86    2.63
  -5  37  -8   -0.35    2.80
   5  37  -8   -1.81    2.47
  -5  37  -8   -0.66    2.64
  -5  37   8    1.22    2.66
   5  37   8    1.34    2.46
   5  37   9    5.36    2.64
  -5  37  -9   -1.45    2.87
  -5  39   0   -1.11    2.35
  -5  39   0    0.43    1.22
   5  39   0   -0.58    1.24
  -5  39   1   22.92    2.50
  -5  39  -1   21.79    2.60
  -5  39   1   22.34    1.19
  -5  39  -1   22.70    1.67
   5  39  -1   24.37    1.59
  -5  39   2    2.74    2.28
  -5  39  -2    4.23    2.39
  -5  39  -2    4.47    1.62
   5  39  -2    2.53    1.49
  -5  39   3   20.55    2.38
  -5  39  -3   16.45    1.96
   5  39  -3   15.84    1.80
  -5  39   3   18.62    2.39
  -5  39  -4    3.36    2.49
   5  39   4    4.79    2.28
  -5  39   4    5.28    2.24
  -5  39  -4    1.36    2.00
   5  39  -4    0.71    1.87
  -5  39   4    4.51    2.23
   5  39   5   15.27    2.46
  -5  39  -5   17.51    2.66
  -5  39   5   13.93    2.41
   5  39   5   16.77    2.35
  -5  39  -5   13.71    2.31
   5  39  -5   15.56    2.07
  -5  39   5   14.30    2.26
  -5  39  -6    0.04    2.65
   5  39   6    1.32    2.15
   5  39  -6   -0.33    2.13
  -5  39  -6    0.24    2.32
  -5  39   6    0.09    2.40
   5  39   6   -1.18    2.40
  -5  39  -7    5.81    2.84
   5  39  -7    6.24    2.41
  -5  39  -7    4.69    2.61
  -5  39   7    4.44    2.62
   5  39   7    6.23    2.43
   5  39   8   -1.36    2.63
  -5  39  -8   -1.00    2.94
   5  39   9    2.60    2.66
  -5  41   0    0.12    2.50
  -5  41   0    0.09    1.22
   5  41   0   -1.21    1.32
  -5  41   1    4.08    2.41
  -5  41  -1    3.34    2.44
  -5  41  -1    3.30    1.46
   5  41  -1    1.38    1.38
  -5  41   1    2.93    0.89
  -5  41  -2   23.97    2.75
  -5  41   2   32.07    2.68
  -5  41  -2   26.51    1.90
   5  41  -2   27.22    1.91
  -5  41   3    0.20    2.33
  -5  41  -3   -0.81    1.79
   5  41  -3    1.09    1.70
  -5  41   3    2.55    2.42
  -5  41  -4   20.27    2.72
   5  41   4   24.93    2.68
   5  41   4   21.81    2.61
  -5  41   4   16.59    2.56
   5  41  -4   20.69    2.05
  -5  41  -4   18.22    2.20
  -5  41   4   22.72    2.50
   5  41   5    1.86    2.47
  -5  41  -5    2.26    2.58
   5  41   5   -1.08    2.47
  -5  41   5    0.71    2.42
  -5  41  -5    3.94    2.18
   5  41  -5    0.07    2.10
  -5  41   5    2.98    2.35
  -5  41  -6    5.80    2.80
  -5  41   6    6.65    2.67
   5  41   6   -0.54    2.56
   5  41  -6    5.71    2.31
  -5  41  -6    2.74    2.42
   5  41   6    7.60    2.34
  -5  41  -7   -4.39    2.97
   5  41   7    1.25    2.67
  -5  41   7   -0.88    2.78
  -5  41  -7   -2.90    2.65
   5  41  -7   -0.04    2.37
   5  41   8    6.40    2.76
  -5  43   0   -2.37    2.62
   5  43   0    0.71    1.32
  -5  43   0   -1.64    1.27
  -5  43  -1    1.96    2.55
  -5  43   1   -0.41    2.49
  -5  43  -1    2.10    1.51
   5  43  -1    2.60    1.50
  -5  43   1    0.82    0.92
  -5  43   2   11.16    2.59
  -5  43  -2    6.94    2.72
  -5  43  -2    9.82    1.74
   5  43  -2    9.18    1.61
  -5  43   3    2.97    2.45
   5  43   3    3.55    2.51
  -5  43  -3    0.12    1.89
  -5  43   3    2.82    2.51
   5  43  -3    2.69    1.67
  -5  43  -4   20.86    2.89
   5  43   4   26.72    2.85
   5  43   4   23.51    2.74
  -5  43   4   24.92    2.77
  -5  43  -4   21.16    2.20
   5  43  -4   24.85    2.16
  -5  43   4   24.44    2.72
  -5  43  -5    3.36    2.74
   5  43   5    1.74    2.69
  -5  43   5   -0.47    2.62
   5  43   5   -0.85    2.66
  -5  43  -5    1.22    2.28
   5  43  -5   -1.36    2.13
  -5  43   5   -0.86    2.51
  -5  43  -6    4.45    2.94
  -5  43   6   -0.93    2.73
   5  43   6    0.18    2.65
   5  43  -6   -2.75    2.40
  -5  43  -6    5.59    2.45
   5  43   7    1.60    2.78
  -5  43  -7    1.82    2.61
  -5  45   0   -0.72    2.74
  -5  45   0   -1.07    1.26
  -5  45   1   13.49    2.81
  -5  45  -1   12.03    2.81
  -5  45  -1   15.96    1.64
   5  45  -1   15.30    1.61
  -5  45  -2   15.23    2.91
  -5  45  -2   14.15    1.84
  -5  45   2   16.29    2.78
   5  45  -2   15.59    1.82
  -5  45   3    0.95    2.61
   5  45   3    3.15    2.70
  -5  45  -3    1.26    1.85
  -5  45   3    6.62    2.68
   5  45  -3    2.58    1.75
   5  45   4    1.91    2.83
  -5  45  -4    0.67    2.86
  -5  45   4    0.24    2.66
   5  45   4   -3.30    2.83
  -5  45  -4    1.12    2.03
   5  45  -4    0.85    1.91
  -5  45   4    1.95    2.71
   5  45   5   -1.28    2.83
   5  45   5    2.01    2.94
  -5  45  -5    1.36    2.25
  -5  45   5   -2.69    2.62
   5  45  -5   -1.14    2.15
   5  45  -6    4.00    2.33
  -5  45  -6    4.74    2.48
   5  45   6    5.79    2.95
  -5  47   0    1.58    2.93
  -5  47  -1    4.89    2.95
  -5  47   1    4.55    2.88
   5  47  -1    3.44    1.55
  -5  47  -2    1.32    2.91
  -5  47  -2    2.52    1.74
   5  47  -2    0.14    1.65
  -5  47   2    0.77    2.90
   5  47   3   10.78    3.05
   5  47   3    7.23    2.93
  -5  47   3    5.22    2.89
  -5  47  -3   10.86    2.01
  -5  47   3   10.70    2.89
   5  47  -3    8.65    1.90
   5  47   4    8.81    3.06
   5  47   4    7.20    3.07
  -5  47  -4    5.43    2.17
   5  47  -4    7.95    1.98
  -5  47   4    7.63    2.85
  -5  47  -5    4.48    2.32
   5  47  -5    9.56    2.28
  -5  47  -6    4.92    2.60
   5  47  -6    4.55    2.44
  -5  49   0    3.36    3.07
  -5  49  -1   24.35    3.26
  -5  49   1   23.08    3.16
  -5  49   2   -4.63    3.11
   5  49   3   -3.93    3.25
  -5  49   3    2.26    3.03
   5  49  -3   -1.39    1.88
   5  49   4    4.47    3.28
  -5  49  -4    2.87    2.22
   5  49  -4    8.94    2.11
  -5  49   4    3.98    3.13
  -5  49  -5    0.30    2.32
   5  49  -5    0.21    2.29
   5  51   2    8.45    3.42
  -5  51   2   10.87    3.31
   5  51   3    3.38    3.37
  -5  51   3    5.06    3.21
   5  51   4   -2.49    3.55
  -5  51   4   -1.33    3.31
  -6   0   0 3529.56  112.16
   6   0   0 3572.02  112.16
   6   0  -1 1237.08   38.51
  -6   0   1 1204.18   38.48
  -6   0   2 1259.15   39.08
   6   0  -2 1215.07   39.07
  -6   0  -3  724.34   22.53
  -6   0   3  693.03   22.61
   6   0  -3  707.10   22.59
   6   0   3  706.33   22.54
  -6   0  -4 1667.98   52.04
   6   0  -4 1632.77   52.15
   6   0  -4 1631.21   52.11
  -6   0   4 1623.74   52.13
   6   0  -5   74.34    2.71
  -6   0  -5   72.42    2.45
   6   0  -5   66.99    2.60
   6   0  -6   71.02    2.79
  -6   0  -6   76.78    2.58
   6   0  -6   69.58    2.72
   6   0  -7   77.89    2.99
   6   0  -7   74.88    2.94
  -6   0  -7   76.02    2.76
   6   0  -8    1.35    1.51
  -6   0  -8    1.69    1.25
   6   0  -8    0.65    1.58
   6   0  -9   34.30    2.17
   6   0  -9   29.15    2.16
  -6   0  -9   27.23    1.80
   6   0 -10   -2.02    1.75
   6   0 -10    0.34    1.75
  -6   0 -10   -0.57    1.44
   6   0 -11    1.22    1.88
  -6   0 -11    1.39    2.04
   6   0 -11    0.29    1.95
  -6   0 -11   -1.12    1.63
  -6   0 -12    1.48    2.09
   6   0 -12    3.10    2.03
   6   0 -12    2.61    2.18
   6   0 -13    2.61    2.26
   6   0 -13   -0.39    2.33
   6  -2   0   96.01    3.13
  -6   2   0   96.29    3.14
   6  -2  -1  284.49    9.31
  -6   2   1  295.55    9.26
  -6   2   2  137.87    4.35
  -6  -2   2  140.73    4.39
   6  -2   2  132.84    4.35
   6  -2  -2  129.26    4.33
  -6   2   3  521.23   16.93
  -6   2  -3  533.79   16.81
   6   2   3  523.34   16.81
   6  -2   3  538.49   16.84
  -6   2   3  507.33   16.88
   6   2  -3  534.93   16.89
  -6  -2   3  537.64   16.91
   6  -2  -3  541.59   16.87
  -6  -2  -3  533.90   16.80
   6  -2  -4  260.42    9.03
  -6   2   4  280.15    9.03
  -6   2  -4  285.07    8.89
   6   2  -4  280.38    9.04
  -6   2   4  285.47    9.00
   6  -2  -4  278.79    8.95
   6   2  -4  286.78    8.99
  -6  -2   4  280.71    9.02
  -6  -2  -4  270.81    8.88
  -6   2  -5    3.55    0.75
   6   2  -5    3.08    1.09
   6  -2  -5    3.91    1.14
   6   2  -5    3.08    1.00
   6  -2  -5    1.38    0.98
  -6  -2  -5    3.55    0.72
  -6   2  -6   34.05    1.46
   6  -2  -6   35.31    1.74
   6   2  -6   36.49    1.73
   6  -2  -6   31.76    1.64
   6   2  -6   31.68    1.70
  -6  -2  -6   34.72    1.45
   6   2  -7   10.61    1.46
   6  -2  -7   10.47    1.42
   6   2  -7    8.55    1.47
   6  -2  -7    9.58    1.44
  -6  -2  -7   10.24    1.09
  -6   2  -7   11.77    1.17
   6   2  -8    1.69    1.51
  -6  -2  -8    1.62    1.26
   6  -2  -8    4.24    1.53
  -6   2  -8    2.52    1.27
   6   2  -8    1.96    1.53
   6  -2  -8    3.24    1.52
   6  -2  -9   11.15    1.85
  -6   2  -9   10.86    1.48
   6   2  -9    7.99    1.91
  -6  -2  -9    8.45    1.44
   6   2  -9    7.92    1.83
   6  -2  -9    8.43    1.77
   6  -2 -10    5.22    1.80
  -6  -2 -10    3.83    1.51
   6   2 -10    4.62    1.80
  -6   2 -10    3.50    1.52
   6   2 -10    6.54    1.84
   6  -2 -10    5.82    1.74
   6  -2 -11   -0.76    2.02
  -6   2 -11   -0.11    1.66
  -6  -2 -11    2.81    1.63
   6   2 -11    0.69    1.98
   6   2 -11    0.69    1.99
   6  -2 -11    1.44    1.95
  -6  -2 -11   -0.04    2.07
  -6   2 -11   -1.87    2.10
   6   2 -12    2.60    2.15
   6  -2 -12    1.01    2.14
  -6   2 -12    0.85    2.13
  -6  -2 -12   -0.12    2.23
   6  -2 -12    0.04    2.16
   6   2 -12    2.86    2.12
   6  -2 -13    1.95    2.34
   6   2 -13    1.89    2.36
  -6  -2 -13   -2.45    2.46
   6  -2 -13    0.75    2.35
   6  -4   0 1245.41   38.54
  -6   4   0 1189.58   38.54
  -6   4  -1  387.12   12.21
   6  -4  -1  382.61   12.27
   6  -4   1  384.68   12.28
   6   4   2  316.34   10.09
  -6   4   2  342.21   10.14
   6  -4  -2  349.28   10.12
   6  -4   2  320.35   10.16
  -6   4   3  465.34   14.43
   6   4   3  455.28   14.32
   6  -4  -3  452.85   14.34
  -6   4   3  460.60   14.37
   6   4  -3  415.34   14.39
  -6  -4   3  436.72   14.42
  -6   4  -3  464.56   14.36
   6   4  -4  309.27   10.45
  -6   4   4  316.10   10.47
   6   4   4  334.15   10.34
   6  -4  -4  302.73   10.45
  -6  -4  -4  332.07   10.31
   6  -4  -4  331.21   10.37
  -6  -4   4  324.52   10.47
   6   4  -4  325.15   10.44
  -6   4   4  328.50   10.41
   6   4   4  320.50   10.27
  -6   4  -4  325.00   10.35
  -6   4   5  188.02    5.90
   6  -4  -5  177.33    5.86
   6   4  -5  165.25    5.86
   6   4   5  178.91    5.72
  -6   4  -5  174.38    5.72
  -6  -4  -5  169.01    5.70
   6  -4  -5  179.59    5.78
   6   4  -5  176.82    5.85
  -6   4  -5  180.62    5.72
   6   4  -6   22.90    1.52
  -6   4   6   24.72    1.58
  -6   4  -6   24.69    1.22
   6  -4  -6   22.80    1.54
  -6  -4  -6   25.20    1.23
   6   4  -6   25.18    1.53
   6  -4  -6   22.87    1.41
  -6   4  -6   24.84    1.18
   6   4  -7    6.48    1.38
  -6   4  -7    6.88    1.10
   6  -4  -7    5.70    1.33
   6   4  -7    8.04    1.49
  -6  -4  -7    6.73    1.06
   6  -4  -7    7.50    1.52
   6   4  -8   13.13    1.73
  -6   4  -8   15.85    1.43
   6   4  -8   16.85    1.77
   6  -4  -8   13.47    1.60
  -6  -4  -8   14.16    1.41
   6  -4  -8   13.13    1.75
   6   4  -9    4.94    1.79
   6  -4  -9    2.73    1.74
  -6  -4  -9    4.92    1.41
  -6   4  -9    4.59    1.44
   6  -4  -9    6.65    1.73
   6   4  -9    7.63    1.92
  -6   4 -10    4.03    1.46
   6  -4 -10    5.23    1.81
  -6  -4 -10    2.44    1.44
   6   4 -10    2.16    1.81
   6  -4 -10    2.62    1.65
   6   4 -10    3.50    1.88
  -6   4 -11    1.11    1.70
   6   4 -11    1.19    1.95
   6  -4 -11    0.11    2.00
  -6  -4 -11    2.17    1.63
  -6  -4 -11    1.34    2.09
   6   4 -11   -0.83    2.08
   6  -4 -11    2.39    1.91
  -6   4 -11    2.66    2.11
   6   4 -12   -1.90    2.09
   6  -4 -12    1.11    2.11
   6   4 -12   -3.00    2.18
  -6   4 -12   -1.48    2.20
   6  -4 -12   -0.03    2.06
  -6  -4 -12    2.46    2.20
   6   4 -13   -0.98    2.31
   6  -4 -13   -0.04    2.37
  -6  -4 -13    4.11    2.43
  -6   6   0 8789.79  268.60
   6  -6   0 8542.09  268.59
  -6  -6   0 8214.66  268.59
   6  -6  -1  481.11   15.39
   6  -6   1  488.05   15.40
   6  -6   2  127.85    4.28
  -6   6   2  128.05    4.19
   6  -6  -2  136.59    4.18
  -6   6  -2  122.74    4.28
  -6   6   3    0.79    0.88
   6   6   3    1.94    0.53
  -6   6   3    1.37    0.69
  -6  -6   3    2.15    0.93
  -6   6  -3    0.97    0.78
   6  -6  -3    2.58    0.49
  -6   6   4   79.59    3.31
   6   6   4   99.80    3.11
   6  -6  -4   88.52    3.27
  -6  -6   4   85.32    3.31
   6  -6  -4   94.78    3.12
   6   6  -4   88.37    3.29
  -6   6  -4  100.22    3.18
   6   6   5  353.39   11.24
   6   6  -5  332.91   11.34
  -6   6   5  376.95   11.39
  -6  -6  -5  354.01   11.21
   6  -6  -5  349.52   11.35
   6   6  -5  338.97   11.34
   6  -6  -5  356.54   11.26
  -6   6  -5  348.40   11.25
   6   6   6   20.13    1.21
  -6   6   6   23.73    1.52
   6   6  -6   22.06    1.48
  -6   6  -6   20.17    1.16
  -6  -6  -6   21.35    1.15
   6  -6  -6   21.06    1.46
   6  -6  -6   19.98    1.31
   6   6  -6   21.37    1.50
  -6   6  -6   20.21    1.15
  -6   6  -7    1.42    1.10
  -6   6   7    0.22    1.52
   6   6  -7    0.65    1.37
   6  -6  -7    0.44    1.45
  -6  -6  -7    0.01    1.09
   6  -6  -7    1.16    1.15
   6   6  -7    3.05    1.45
  -6   6  -7    1.61    0.98
  -6   6  -8   15.05    1.42
   6   6  -8   14.45    1.65
   6  -6  -8   12.89    1.77
  -6  -6  -8   15.19    1.42
   6  -6  -8   16.59    1.61
   6   6  -8   15.53    1.88
   6   6  -9   -1.77    1.72
  -6   6  -9   -0.21    1.42
   6  -6  -9    2.84    1.79
  -6  -6  -9    0.86    1.41
   6  -6  -9    1.79    1.68
   6   6  -9    3.35    1.87
   6  -6  -9    0.40    0.61
   6   6 -10    1.65    1.70
   6  -6 -10    0.30    1.83
  -6   6 -10    2.57    1.45
  -6  -6 -10   -0.04    1.48
   6   6 -10    0.07    1.95
   6  -6 -10    2.11    1.63
   6   6 -11    3.48    2.00
  -6  -6 -11    2.42    1.65
   6  -6 -11    1.96    2.02
  -6   6 -11    3.87    1.69
   6  -6 -11    1.49    1.83
   6   6 -11    0.74    2.17
  -6   6 -11    6.12    2.32
  -6  -6 -11    2.20    2.01
   6  -6 -12    1.19    2.25
   6   6 -12   -0.80    2.07
  -6   6 -12   -1.66    2.38
  -6  -6 -12    2.69    2.12
   6  -6 -12    1.22    2.01
   6   6 -12   -1.66    2.27
   6   6 -13   -0.63    2.40
   6  -6 -13    1.52    2.38
  -6  -6 -13   -2.23    2.36
  -6   8   0  728.66   23.11
   6   8   0  733.04   23.09
  -6  -8   0  725.93   23.10
   6  -8  -1  699.47   22.05
   6  -8   1  674.66   22.07
   6   8  -1  697.86   22.04
   6  -8  -1  706.68   22.06
  -6   8   2  179.70    5.74
  -6   8  -2  180.30    5.84
   6  -8  -2  179.23    5.82
  -6   8   3  238.92    7.64
   6   8   3  228.30    7.52
  -6   8   3  233.57    7.53
  -6   8  -3  247.76    7.60
   6  -8  -3  235.48    7.49
  -6   8   4   60.44    2.28
   6  -8  -4   53.79    2.28
   6   8   4   58.04    2.06
   6  -8  -4   56.08    2.01
  -6  -8   4   59.97    2.32
  -6   8  -4   59.52    2.18
  -6   8   5   63.06    2.48
   6   8   5   62.88    2.26
   6  -8  -5   60.22    2.45
   6  -8  -5   61.56    2.23
   6   8  -5   67.25    2.47
  -6   8  -5   61.91    2.32
   6   8   6   12.42    1.12
   6   8  -6   11.07    1.33
  -6   8   6   15.04    1.52
  -6  -8  -6   12.30    1.05
   6  -8  -6   15.45    1.37
   6  -8  -6   12.97    1.09
   6   8  -6   12.30    1.40
   6  -8  -6   14.06    0.92
  -6   8  -6   13.33    1.17
   6   8   7   17.60    1.39
  -6   8  -7   14.74    1.31
   6   8  -7   16.19    1.58
  -6   8   7   21.56    1.78
   6  -8  -7   19.35    1.66
  -6  -8  -7   16.99    1.30
   6   8  -7   19.99    1.69
   6  -8  -7   17.85    1.37
  -6   8  -7   18.81    1.34
   6  -8  -7   17.05    1.03
   6   8  -8   10.34    1.65
  -6   8  -8    7.46    1.36
  -6  -8  -8    7.47    1.32
   6  -8  -8    6.41    1.69
   6   8  -8    8.85    1.82
   6  -8  -8    5.30    1.41
  -6   8  -8    6.53    1.24
   6  -8  -8    5.29    0.80
  -6   8  -9    2.48    1.42
   6   8  -9    0.16    1.70
   6   8  -9   -0.24    1.94
   6  -8  -9    0.89    1.61
  -6  -8  -9   -0.02    1.41
   6  -8  -9    0.03    1.82
  -6   8 -10    0.12    1.47
   6   8 -10    0.10    1.74
   6   8 -10   -1.25    1.98
   6  -8 -10    0.45    1.61
  -6   8 -10   -0.61    2.10
  -6  -8 -10    3.65    1.49
   6  -8 -10   -0.72    1.83
   6   8 -11    1.44    1.97
  -6  -8 -11    1.85    1.67
   6  -8 -11    0.29    2.07
  -6   8 -11   -1.14    1.69
  -6   8 -11    2.42    2.35
  -6  -8 -11    1.81    1.92
   6  -8 -11   -0.09    1.79
   6   8 -11    0.28    2.30
   6  -8 -12    1.21    2.18
   6   8 -12    1.00    2.20
  -6   8 -12    1.11    2.44
  -6  -8 -12    0.39    2.12
   6   8 -12    0.38    2.40
   6  -8 -12    1.52    2.05
   6  -8 -13   -1.46    2.36
   6   8 -13    1.72    2.36
  -6  10   0  210.15    6.98
  -6 -10   0  217.04    6.98
   6  10   0  225.84    6.97
   6  10  -1  848.72   26.95
  -6 -10   1  835.63   26.96
  -6 -10  -1  837.84   26.91
   6 -10  -1  861.54   26.97
  -6  10   1  883.19   26.97
   6  10  -2  117.57    3.71
  -6  10   2  108.31    3.56
  -6  10  -2  116.51    3.73
   6 -10  -2  108.39    3.69
  -6  10   3  355.51   11.96
   6  10   3  360.03   11.86
  -6  10   3  375.05   11.85
  -6  10  -3  391.65   11.95
   6 -10  -3  379.04   11.81
   6 -10  -3  366.42   11.89
  -6  10   4  467.56   14.76
   6  10   4  453.27   14.64
   6 -10  -4  438.14   14.73
   6 -10  -4  457.72   14.59
   6 -10  -4  458.08   14.64
  -6  10  -4  491.02   14.71
  -6  10  -5    0.30    1.05
  -6  10   5   -1.48    1.20
   6 -10  -5   -0.43    1.10
   6  10   5    0.78    0.86
   6 -10  -5   -0.01    0.71
   6 -10  -5   -0.66    0.79
   6  10   6   22.91    1.36
  -6  10   6   21.91    1.71
   6 -10  -6   25.14    1.57
   6 -10  -6   24.31    1.25
   6  10  -6   20.65    1.63
   6 -10  -6   22.63    1.14
  -6  10  -6   24.26    1.45
  -6  10  -7   52.74    2.18
   6  10  -7   51.35    2.35
  -6  10   7   53.45    2.56
   6  10   7   54.37    2.25
  -6 -10  -7   52.84    2.13
   6 -10  -7   56.91    2.46
   6  10  -7   56.14    2.53
   6 -10  -7   55.57    2.17
  -6  10  -7   52.36    2.25
   6 -10  -7   53.78    1.97
   6  10   8    8.02    1.48
  -6  10   8    8.49    1.87
  -6  10  -8    7.33    1.33
   6  10  -8    6.33    1.55
  -6 -10  -8    8.35    1.28
   6 -10  -8    8.10    1.78
   6  10  -8    7.60    1.78
   6 -10  -8    9.14    1.39
  -6  10  -8    6.28    1.34
   6  10  -9    5.43    1.66
  -6  10  -9    5.97    1.41
   6 -10  -9    6.96    1.86
  -6 -10  -9    7.22    1.42
   6  10  -9    7.90    1.98
   6 -10  -9    6.31    1.52
  -6  10  -9    5.49    1.35
  -6  10 -10    0.93    1.49
   6  10 -10    0.59    1.75
   6 -10 -10   -0.88    1.61
  -6  10 -10   -0.29    2.17
   6  10 -10    1.05    2.00
  -6 -10 -10    0.77    1.42
   6 -10 -10    0.33    1.89
   6  10 -11   -1.47    1.94
   6 -10 -11    2.08    2.03
  -6  10 -11    0.31    1.69
  -6 -10 -11    0.29    1.94
   6  10 -11   -2.42    2.38
   6 -10 -11    0.24    1.78
  -6  10 -11   -0.04    2.32
   6  10 -12    3.08    2.18
   6 -10 -12   -1.74    2.31
  -6 -10 -12   -0.14    2.14
   6  10 -12   -1.67    2.50
   6 -10 -12   -0.14    1.84
  -6  10 -12   -0.28    2.51
  -6 -12   0  439.86   13.60
  -6  12   0  385.55   13.65
   6  12   0  441.76   13.59
   6 -12  -1   36.33    1.51
   6  12  -1   33.33    1.37
  -6 -12   1   35.38    1.43
  -6 -12  -1   36.49    1.28
  -6  12   1   36.04    1.46
  -6 -12   2   27.02    1.36
   6  12  -2   23.77    1.30
   6 -12  -2   28.86    1.32
  -6  12  -2   30.90    1.45
  -6  12   2   28.05    0.98
  -6  12  -3  106.35    3.66
   6  12   3  110.18    3.52
  -6  12   3  100.37    3.64
   6  12  -3   90.88    3.63
  -6  12   3  106.03    3.43
   6 -12  -3  112.09    3.56
   6 -12  -4  221.32    7.08
   6  12   4  216.39    6.99
  -6  12   4  213.44    7.11
  -6  12  -4  218.64    7.08
   6 -12  -4  214.94    6.99
   6 -12  -4  215.08    6.90
  -6  12   5   21.16    1.50
   6 -12  -5   23.59    1.42
   6  12   5   23.85    1.25
   6 -12  -5   20.35    0.98
  -6  12  -5   21.65    1.47
   6 -12  -5   21.88    1.15
  -6  12  -6   -0.73    1.33
   6 -12  -6   -0.08    0.88
   6  12   6    1.29    1.11
  -6  12   6    1.44    1.40
   6  12  -6    0.96    1.36
   6 -12  -6    1.62    0.86
   6 -12  -6    3.21    1.29
  -6  12   7    6.88    1.69
   6  12   7    5.23    1.32
  -6  12  -7    7.30    1.44
   6 -12  -7    4.23    1.59
   6 -12  -7    7.23    1.13
   6  12  -7    3.98    1.66
  -6  12  -8    6.29    1.30
   6  12   8    4.42    1.52
   6  12  -8    5.73    1.49
  -6  12   8    5.38    1.88
   6 -12  -8    5.52    1.74
   6 -12  -8    5.38    1.30
   6  12  -8    4.64    1.88
  -6  12  -8    3.32    1.45
  -6  12  -9    5.59    1.44
  -6  12   9    9.98    2.11
   6  12  -9    6.89    1.68
   6 -12  -9    7.19    1.87
   6  12  -9    6.39    2.00
   6 -12  -9    7.16    1.42
  -6  12  -9    7.10    1.42
  -6  12 -10    0.83    1.56
   6  12 -10    1.07    1.77
   6 -12 -10    0.22    1.89
   6  12 -10    0.28    2.09
  -6  12 -10   -1.93    2.24
  -6 -12 -10   -2.30    1.75
   6 -12 -10    0.79    1.46
  -6  12 -10    1.07    1.40
   6  12 -11   -0.79    2.00
  -6  12 -11    1.52    1.70
  -6  12 -11   -0.78    2.44
  -6 -12 -11    1.77    1.96
   6  12 -11    0.04    2.45
   6 -12 -11    2.14    1.73
   6 -12 -11   -1.11    2.17
   6  12 -12   -2.38    2.12
   6 -12 -12    0.04    2.27
  -6 -12 -12   -0.40    2.08
  -6 -14   0   19.29    1.02
  -6  14   0   21.22    1.23
   6  14   0   21.94    0.92
   6  14  -1   70.27    2.50
  -6 -14   1   71.96    2.55
  -6  14   1   71.63    2.61
  -6 -14  -1   75.21    2.43
  -6  14  -2   20.71    1.44
   6  14  -2   24.43    1.27
  -6 -14   2   26.17    1.41
  -6  14   2   22.71    1.31
  -6  14   2   25.15    0.88
  -6  14  -3  855.88   27.03
   6 -14  -3  887.37   26.99
   6  14  -3  869.27   27.03
  -6 -14   3  812.16   27.05
  -6  14   3  858.31   26.88
  -6  14   3  849.31   27.03
   6  14   3  808.10   26.95
   6 -14  -4   20.87    1.19
  -6  14  -4   21.13    1.42
   6 -14  -4   20.17    1.34
   6  14   4   21.24    1.12
  -6  14   4   17.65    1.40
   6  14  -4   17.31    1.39
   6 -14  -5   26.60    1.49
   6  14   5   24.44    1.31
  -6  14   5   21.63    1.54
  -6  14  -5   24.15    1.53
   6 -14  -5   23.86    0.98
   6  14   6    0.34    1.17
   6 -14  -6   -0.62    1.46
  -6  14  -6   -1.82    1.38
  -6  14   6    2.00    1.51
   6 -14  -6    0.01    0.81
   6  14   7   17.12    1.55
  -6  14  -7   18.19    1.67
  -6  14   7   19.12    1.93
   6  14  -7   20.10    1.85
   6 -14  -7   17.79    1.22
   6 -14  -7   20.38    1.83
  -6  14   8   26.58    2.17
   6  14  -8   23.97    1.84
   6  14   8   26.88    1.84
  -6  14  -8   25.21    1.82
   6 -14  -8   27.61    2.02
   6  14  -8   29.14    2.15
   6 -14  -8   24.23    1.51
  -6  14  -9   -0.87    1.41
   6  14  -9    3.34    1.62
   6  14   9    0.63    1.58
  -6  14   9   -3.30    2.04
   6 -14  -9    1.34    1.89
   6  14  -9    0.64    1.96
   6 -14  -9   -0.59    1.32
  -6  14  -9    1.23    1.51
   6  14 -10    1.02    1.78
  -6  14 -10    1.49    1.53
   6 -14 -10    1.29    2.05
   6  14 -10    0.99    2.21
  -6 -14 -10    1.10    1.76
   6 -14 -10   -1.17    1.43
  -6  14 -10   -0.53    2.27
  -6  14 -10   -0.04    1.53
   6  14 -11    0.52    1.96
  -6  14 -11   -3.49    1.70
   6 -14 -11   -0.29    1.58
   6  14 -11    1.05    2.32
  -6  14 -11    0.28    2.39
  -6 -14 -11    0.41    1.96
   6 -14 -11    0.89    2.23
   6 -14 -12   -1.95    2.32
   6  14 -12    1.12    2.12
  -6 -16   0  759.84   23.34
   6  16   0  726.69   23.31
  -6  16   0  715.57   23.40
  -6 -16   1    1.78    0.95
   6  16  -1    0.87    0.80
  -6  16   1    2.00    1.03
  -6 -16  -1    1.69    0.66
  -6  16  -2  399.03   13.72
  -6 -16   2  427.77   13.72
   6  16  -2  433.18   13.68
  -6  16   2  435.22   13.68
  -6  16   2  429.28   13.52
  -6 -16  -2  426.76   13.57
  -6  16  -3  617.42   19.68
  -6 -16   3  609.66   19.69
   6  16  -3  607.20   19.66
  -6  16   3  630.18   19.67
  -6  16  -4    3.15    1.28
   6 -16  -4    1.01    1.08
  -6  16   4    2.91    1.10
   6  16   4    2.34    0.95
   6  16  -4    1.77    1.11
   6  16   5   34.76    1.65
   6 -16  -5   38.04    1.76
  -6  16   5   37.47    1.83
  -6  16  -5   36.96    1.85
   6 -16  -5   35.49    1.28
   6 -16  -6   11.27    1.52
   6  16   6   11.80    1.39
  -6  16  -6   14.15    1.64
  -6  16   6   10.92    1.62
   6 -16  -6   10.67    0.81
   6 -16  -7   -0.50    1.61
  -6  16   7    0.25    1.74
  -6  16  -7    0.99    1.65
   6  16   7    0.56    1.39
   6 -16  -7    1.84    0.92
  -6  16   8   18.07    2.03
  -6  16  -8   15.95    1.75
   6  16   8   18.48    1.70
   6 -16  -8   17.09    1.96
   6  16  -8   17.97    1.96
   6 -16  -8   18.55    1.25
  -6  16   9    3.26    2.04
  -6  16  -9    3.48    1.37
   6  16  -9    3.37    1.53
   6  16   9    1.01    1.67
   6 -16  -9    5.62    1.92
  -6  16  -9    1.91    2.17
  -6  16  -9    2.92    1.62
   6 -16  -9    4.36    1.19
  -6  16 -10   -0.68    1.60
   6  16 -10    0.73    1.75
  -6  16  10    1.77    2.20
   6 -16 -10    0.75    2.12
  -6 -16 -10    0.31    1.73
   6  16 -10    3.63    2.27
  -6  16 -10   -0.45    2.28
   6 -16 -10    0.46    1.34
  -6  16 -10    0.57    1.65
  -6  16 -11    1.83    1.66
   6  16 -11    0.88    1.93
   6 -16 -11    0.10    2.27
  -6 -16 -11    4.12    1.84
   6  16 -11    0.58    2.42
  -6  16 -11    1.21    2.46
   6 -16 -11   -1.35    1.53
   6 -16 -12    0.58    2.51
   6  16 -12    3.80    2.20
  -6 -18   0  242.19    7.94
   6  18   0  248.44    7.92
  -6  18   0  250.89    8.06
  -6 -18   1  141.95    4.65
   6  18  -1  139.21    4.59
  -6 -18  -1  141.22    4.54
  -6  18   1  132.68    4.70
  -6  18  -2  130.51    4.82
   6  18  -2  142.24    4.75
  -6 -18   2  146.82    4.82
  -6 -18  -2  142.75    4.59
  -6  18   2  145.76    4.78
  -6  18  -3   10.21    1.40
  -6  18   3   14.73    1.26
   6  18  -3   11.80    1.18
  -6 -18   3   11.97    1.38
  -6 -18  -3   13.50    0.73
  -6  18   3   13.10    1.20
  -6  18  -4    4.31    1.32
   6  18  -4    5.18    1.17
  -6  18   4    5.79    1.24
   6  18   4    4.63    1.06
  -6  18  -5    3.38    1.43
  -6  18   5    3.87    1.41
   6 -18  -5    2.88    1.22
   6  18   5    1.72    1.11
   6  18  -5    2.74    1.40
   6  18   6    1.88    1.37
  -6  18   6    2.50    1.68
   6 -18  -6    3.85    1.59
  -6  18  -6    3.38    1.61
   6  18   6    4.98    0.74
   6 -18  -6    5.93    0.67
   6 -18  -7   26.37    2.01
   6  18   7   29.41    1.85
  -6  18   7   26.83    2.12
  -6  18  -7   26.58    2.02
   6 -18  -7   29.79    1.26
  -6  18   8    6.76    1.94
   6  18   8    1.82    1.61
  -6  18  -8    1.62    1.72
   6 -18  -8    4.10    1.83
   6  18  -8    1.45    1.86
   6 -18  -8    3.00    0.93
  -6  18  -9    0.93    1.72
   6  18  -9    0.81    1.52
  -6  18   9   -1.42    2.13
   6  18   9   -1.17    1.72
   6 -18  -9   -1.21    1.93
   6  18  -9   -1.75    2.02
  -6  18  -9   -1.29    2.19
   6 -18  -9   -0.70    1.10
  -6  18 -10    3.46    1.62
   6  18  10    3.38    1.94
  -6  18  10    3.36    2.43
   6  18 -10    2.03    1.84
   6 -18 -10    3.43    2.23
   6  18 -10    5.59    2.31
  -6 -18 -10    2.82    1.66
  -6  18 -10    1.75    2.42
  -6  18 -10    0.85    1.81
   6 -18 -10    0.58    1.28
   6  18 -11   -1.31    1.97
  -6  18 -11    0.71    1.70
  -6  18 -11    0.84    2.56
   6  18 -11    0.78    2.41
   6 -18 -11   -0.27    2.35
   6 -18 -12   -0.65    2.39
   6  18 -12    3.42    2.09
  -6 -20   0  272.78    8.56
   6  20   0  255.87    8.51
  -6  20   0  274.66    8.67
   6  20  -1  291.14    9.30
  -6 -20  -1  284.55    9.27
  -6 -20   1  296.02    9.36
  -6  20   1  288.55    9.40
  -6 -20  -2   15.61    0.85
  -6 -20   2   15.84    1.34
   6  20  -2   16.45    1.13
  -6  20   2   15.64    1.33
  -6  20  -3  213.79    7.22
  -6  20   3  208.82    7.17
   6  20  -3  214.46    7.17
  -6  20   3  206.70    7.15
  -6 -20  -3  227.49    6.98
  -6  20  -4   17.91    1.55
   6  20  -4   16.48    1.44
  -6  20   4   15.82    1.44
   6  20   4   17.19    1.29
  -6  20  -5   41.96    2.20
   6  20  -5   42.79    2.14
  -6  20   5   39.47    2.13
   6  20   5   43.28    1.96
   6  20   6    6.75    0.89
  -6  20  -6    5.82    1.74
  -6  20   6    5.53    1.75
   6  20   6    5.26    1.46
   6  20  -6    7.04    1.70
   6 -20  -7   35.66    2.17
  -6  20   7   38.67    2.37
   6  20   7   39.08    2.09
  -6  20  -7   40.68    2.33
   6 -20  -7   40.73    1.46
   6 -20  -8    3.70    1.78
  -6  20  -8    1.75    1.84
  -6  20   8    2.56    1.93
   6  20   8    2.92    1.65
   6 -20  -8    1.11    0.81
   6  20   9   -0.75    1.79
  -6  20   9   -1.11    2.16
  -6  20  -9   -1.05    1.86
   6 -20  -9    0.55    1.90
  -6 -20  -9    0.25    1.44
   6  20  -9   -1.73    2.09
   6 -20  -9    0.52    0.94
  -6  20  10   -2.85    2.45
  -6  20 -10   -1.47    1.53
   6  20 -10    3.09    1.79
   6  20  10   -0.06    1.97
   6 -20 -10    0.85    2.07
   6  20 -10    2.11    2.37
  -6  20 -10    0.47    2.47
  -6 -20 -10   -0.02    1.65
  -6  20 -10   -0.96    1.96
   6 -20 -10    1.23    1.19
  -6  20  11   -0.63    2.56
   6  20 -11    1.05    1.89
  -6  20 -11   -1.39    1.66
   6  20 -12    0.23    2.14
  -6 -22   0  517.53   16.45
   6  22   0  508.13   16.40
  -6  22   0  528.50   16.54
  -6 -22   1   28.81    1.56
  -6 -22  -1   28.61    1.28
   6  22  -1   30.40    1.40
  -6  22   1   28.14    1.65
  -6 -22   2   23.92    1.51
  -6 -22  -2   22.36    1.05
   6  22  -2   23.82    1.37
  -6  22   2   22.58    1.51
  -6  22  -3    9.82    1.48
  -6  22   3    9.79    1.28
   6  22  -3    6.80    1.21
  -6 -22  -3    7.77    0.67
  -6  22   3    7.07    1.30
  -6  22  -4   27.68    1.85
   6  22   4   27.72    1.58
  -6  22   4   27.47    1.74
   6  22  -4   26.09    1.68
  -6 -22  -4   28.81    1.10
  -6  22  -5   53.74    2.60
  -6  22   5   49.31    2.46
   6  22   5   54.02    2.30
   6  22  -5   53.30    2.42
  -6  22  -6  116.97    4.23
  -6  22   6  112.22    4.23
   6  22   6  113.02    4.08
   6  22  -6  109.40    4.27
   6  22   6  112.35    3.78
  -6  22   7    4.98    1.94
  -6  22  -7    5.58    1.82
   6  22  -7    5.29    1.86
   6  22   7    6.12    1.66
  -6  22   8    0.78    2.02
   6  22   8    3.68    1.70
  -6  22  -8    5.02    2.01
  -6  22  -8    4.82    2.19
  -6  22   9    2.96    2.16
   6  22   9    1.87    1.86
  -6  22  -9    2.66    2.00
  -6 -22  -9    1.68    1.40
   6 -22  -9    1.91    0.83
   6  22  10    1.30    2.12
  -6  22  10    0.35    2.47
   6  22 -10    0.83    1.74
  -6  22 -10    1.37    1.58
  -6 -22 -10   -0.45    1.56
   6  22 -10   -1.07    2.38
  -6  22 -10   -2.55    2.10
   6  22 -11    0.94    1.88
  -6  22  11    1.87    2.55
  -6  22 -11   -0.93    1.70
  -6  24   0   34.78    1.96
  -6 -24   0   36.71    1.66
   6  24   0   40.29    1.55
  -6  24  -1   51.53    2.61
  -6 -24   1   65.28    2.48
  -6  24   1   65.71    2.20
   6  24  -1   65.01    2.36
  -6 -24  -1   64.48    2.32
  -6  24   1   65.15    2.59
  -6 -24  -2    0.14    0.74
   6  24  -2   -0.46    1.07
  -6  24   2   -1.15    1.35
  -6  24  -3   15.47    1.72
  -6  24   3   19.82    1.48
   6  24  -3   17.54    1.46
  -6 -24  -3   15.37    0.85
  -6  24   3   14.76    1.42
  -6  24  -4  201.66    6.98
   6  24   4  212.62    6.86
  -6  24   4  205.62    6.93
  -6 -24  -4  205.25    6.62
   6  24  -4  211.27    6.92
  -6  24  -5   54.49    2.74
   6  24   5   57.85    2.46
  -6  24   5   53.63    2.62
   6  24  -5   58.94    2.58
  -6 -24  -5   55.17    1.93
  -6  24  -6   29.34    2.22
  -6  24   6   27.68    2.13
   6  24   6   24.88    1.87
   6  24  -6   23.55    2.06
   6  24   6   29.57    1.53
  -6  24  -7   -2.68    1.94
   6  24  -7   -2.69    1.85
  -6  24  -7   -1.38    2.03
  -6  24   7    1.20    1.90
   6  24   7    0.18    1.72
  -6  24  -8    1.17    2.11
  -6  24   8   -0.76    1.98
   6  24  -8    0.90    2.01
  -6  24  -8   -0.34    2.21
   6  24   8   -0.20    1.79
  -6  24  -9    1.35    2.11
  -6  24   9    0.74    2.29
   6  24   9    1.47    1.99
  -6 -24  -9    1.30    1.32
  -6  24  -9    0.87    2.38
   6  24  10    0.58    2.21
  -6  24  10    2.68    2.56
   6  24 -10    2.02    1.79
  -6  24 -10    2.10    2.20
  -6  24  11    0.47    2.66
   6  24 -11    0.37    1.83
  -6  26   0  120.09    4.22
  -6 -26   0  116.36    4.03
  -6  26   0  114.84    3.96
   6  26   0  119.84    3.93
  -6  26  -1    2.99    1.53
  -6  26   1    1.71    1.47
  -6 -26   1    3.19    1.24
  -6  26   1    2.63    0.72
  -6 -26  -1    2.68    0.96
   6  26  -1    2.13    0.97
  -6  26   2    6.51    1.49
   6  26  -2    8.17    1.18
  -6 -26  -2    5.38    0.82
  -6  26  -3   29.41    2.02
  -6  26   3   31.38    1.85
  -6 -26  -3   28.81    1.24
   6  26  -3   31.13    1.70
  -6  26   3   30.42    1.84
  -6  26  -4   63.61    2.93
  -6  26   4   60.07    2.77
   6  26   4   70.28    2.72
  -6 -26  -4   65.02    2.21
   6  26  -4   64.66    2.76
  -6  26   4   63.32    2.65
  -6  26  -5    0.30    1.96
  -6  26   5    1.41    1.74
   6  26   5    2.87    1.57
   6  26  -5    4.38    1.78
  -6 -26  -5    0.71    0.63
  -6  26  -6    0.89    1.98
   6  26   6    1.35    1.34
  -6  26   6    1.12    1.92
   6  26   6   -0.03    1.60
   6  26  -6    1.95    1.77
  -6  26  -6    0.85    1.98
  -6 -26  -6    0.53    0.66
  -6  26  -7    7.65    2.07
  -6  26  -7    9.00    2.03
   6  26  -7    9.31    2.00
   6  26   7    9.17    1.70
  -6  26   7   10.72    1.99
  -6  26  -8    2.55    2.11
  -6  26   8    3.13    2.13
   6  26  -8    1.35    2.20
  -6  26  -8    3.27    2.32
  -6 -26  -8    1.08    1.12
   6  26   8    0.96    1.87
  -6  26   9    0.64    2.33
   6  26   9    4.86    2.03
  -6  26  -9    2.74    2.25
  -6  26  -9    2.45    2.46
  -6 -26  -9    3.26    1.25
   6  26  10    0.14    2.29
  -6  26  10    3.62    2.62
  -6  26 -10   -1.89    2.64
  -6  26 -10    2.00    2.30
  -6  26  11    2.14    2.76
   6  26 -11   -2.52    1.83
  -6  28   0   52.49    2.49
  -6 -28   0   46.93    2.10
  -6  28   0   51.44    2.02
   6  28   0   51.16    1.95
  -6  28  -1    1.65    1.67
  -6  28   1   -0.34    1.60
  -6 -28  -1   -2.35    1.07
  -6  28   1   -0.99    0.78
  -6  28  -1   -1.88    1.19
   6  28  -1    0.39    1.02
   6  28  -2   73.21    2.77
  -6  28  -2   71.37    2.86
  -6 -28  -2   74.34    2.60
  -6  28   2   75.07    3.00
  -6  28  -3  240.61    8.22
  -6  28   3  240.75    8.16
  -6 -28  -3  245.34    7.86
   6  28  -3  250.64    8.09
  -6  28   3  244.85    8.12
  -6  28  -4    5.10    1.99
  -6  28   4    3.90    1.64
   6  28   4    4.27    1.59
  -6 -28  -4    3.70    0.69
   6  28  -4    3.88    1.55
  -6  28  -4    0.93    1.71
  -6  28   4    6.31    1.69
  -6  28  -5    2.01    2.00
   6  28   5    1.00    1.70
  -6  28   5   -0.57    1.83
  -6 -28  -5   -0.34    0.62
   6  28  -5    2.95    1.70
  -6  28  -5    0.79    1.92
  -6  28  -6    8.19    2.11
   6  28   6    9.53    1.46
  -6  28   6   10.11    1.97
   6  28   6   10.29    1.74
  -6  28  -6    9.25    2.08
   6  28  -6    3.32    1.89
  -6 -28  -6    7.36    0.66
  -6  28  -7   -0.37    2.16
   6  28   7   -0.50    1.74
  -6  28   7    1.26    1.97
  -6 -28  -7   -0.12    0.81
   6  28  -7   -1.65    2.00
  -6  28  -7    1.36    2.18
   6  28   7    2.08    1.13
  -6 -28  -7    1.19    0.66
  -6  28  -8   17.45    2.37
  -6  28   8   17.02    2.41
  -6  28  -8   15.45    2.44
  -6 -28  -8   15.83    1.12
   6  28  -8   15.87    2.38
   6  28   8   17.42    2.00
  -6  28   9    1.42    2.44
   6  28   9    3.67    2.14
  -6  28  -9    4.87    2.35
  -6  28  -9    1.61    2.50
   6  28  -9   -2.19    2.33
  -6  28  10    1.21    2.62
   6  28  10   -0.69    2.30
  -6  28 -10   -1.41    2.41
  -6  30   0  110.22    4.20
  -6  30   0  113.89    3.85
   6  30   0  111.90    3.80
  -6  30  -1    8.17    1.91
  -6  30   1    9.70    1.88
  -6  30   1    7.80    0.87
  -6  30  -1    8.24    1.32
  -6 -30  -1    7.12    1.22
   6  30  -1    7.62    1.19
  -6 -30  -2   86.28    3.03
   6  30  -2   85.40    3.19
  -6  30  -2   86.72    3.27
  -6  30   2   88.99    3.46
  -6  30  -3   30.89    2.30
  -6  30   3   34.59    2.04
   6  30  -3   33.19    1.88
  -6 -30  -3   29.61    1.35
  -6  30  -3   35.26    2.07
  -6  30   3   30.73    2.11
  -6  30  -4   48.30    2.77
   6  30   4   49.82    2.48
  -6  30   4   54.86    2.56
  -6  30  -4   48.57    2.59
   6  30  -4   51.79    2.40
  -6 -30  -4   48.78    1.78
  -6  30   4   50.65    2.50
  -6  30  -5    2.33    2.08
   6  30  -5    3.65    1.82
  -6 -30  -5    3.23    0.47
  -6  30  -5    0.87    1.95
  -6  30   5    4.61    1.93
   6  30   5    7.00    1.83
  -6  30  -6   14.63    2.26
   6  30   6   14.09    1.68
   6  30   6   15.15    2.03
  -6  30   6   16.09    2.08
   6  30  -6   12.71    1.99
  -6  30  -6   18.35    2.21
  -6  30  -7    2.00    2.23
  -6  30   7    2.31    2.06
   6  30   7    0.84    1.91
   6  30  -7    1.50    2.06
  -6  30  -7    3.21    2.30
   6  30   7    1.37    1.24
  -6  30  -8   14.20    2.56
  -6  30  -8   14.42    2.49
   6  30  -8   13.73    2.37
  -6  30   8   12.46    2.40
   6  30   8    9.98    2.07
  -6  30   9    2.06    2.59
   6  30   9   -0.68    2.19
  -6  30  -9   -1.60    2.48
   6  30  -9    0.76    2.41
  -6  30  -9   -0.92    2.63
  -6  30  10   -4.33    2.85
  -6  30 -10   -0.47    2.50
   6  30  10   -0.65    2.44
  -6  32   0  149.54    4.97
   6  32   0  146.50    4.94
  -6  32   0  152.64    5.37
  -6  32  -1   18.00    2.12
  -6  32   1   19.62    2.09
  -6  32  -1   19.67    1.50
  -6  32   1   19.48    1.10
   6  32  -1   19.14    1.45
   6  32  -2   49.16    2.16
  -6  32  -2   47.28    2.27
  -6  32   2   43.96    2.55
  -6  32  -3    4.12    2.07
  -6  32   3    6.27    1.84
  -6  32  -3    8.52    1.72
   6  32  -3    5.56    1.56
  -6  32   3    8.07    1.87
  -6  32  -4    1.29    2.06
  -6  32   4   -1.34    1.85
   6  32   4   -0.19    1.79
   6  32  -4   -0.83    1.62
  -6  32  -4    0.92    1.79
  -6  32   4   -2.74    1.84
  -6  32  -5    0.50    2.22
   6  32  -5    2.77    1.85
  -6  32  -5    1.89    2.00
   6  32   5   -0.40    1.82
  -6  32   5    1.89    1.97
  -6  32  -6   14.06    2.36
   6  32   6   18.05    1.81
  -6  32   6   16.07    2.21
   6  32   6   17.64    2.05
   6  32  -6   13.83    2.10
  -6  32  -6   16.29    2.29
  -6  32  -7   33.29    2.70
  -6  32   7   31.41    2.63
   6  32   7   34.20    2.34
   6  32  -7   33.39    2.48
  -6  32  -7   31.58    2.61
   6  32   7   30.69    1.80
  -6  32  -8    1.13    2.50
   6  32  -8    0.83    2.24
  -6  32  -8   -5.74    2.49
  -6  32   8   -0.44    2.42
   6  32   8   -1.22    2.16
  -6  32   9    2.47    2.62
  -6  32  -9   -0.73    2.56
  -6  32  -9    4.13    2.65
   6  32  -9    3.64    2.45
   6  32   9    3.35    2.43
  -6  32 -10   -2.31    2.58
  -6  34   0    9.35    2.06
  -6  34   0    9.11    1.22
   6  34   0    6.97    1.17
  -6  34  -1  265.85    9.16
  -6  34  -1  267.93    8.91
  -6  34   1  280.22    8.75
  -6  34   1  264.82    9.14
   6  34  -1  269.21    8.87
  -6  34   2    2.29    1.98
  -6  34  -2    5.32    1.59
   6  34  -2    5.16    1.43
  -6  34   3   50.89    2.64
  -6  34  -3   46.64    2.45
   6  34  -3   48.30    2.35
  -6  34   3   50.20    2.66
  -6  34  -4   89.02    3.83
   6  34   4   88.84    3.61
  -6  34   4   84.21    3.62
   6  34  -4   87.52    3.47
  -6  34  -4   83.56    3.56
  -6  34   4   89.94    3.62
  -6  34  -5    4.20    2.29
   6  34   5    4.72    1.95
  -6  34   5    4.54    2.06
  -6  34  -5    5.24    2.06
   6  34  -5    6.48    1.93
  -6  34  -6   27.73    2.64
   6  34   6   34.72    2.41
  -6  34   6   28.31    2.49
   6  34  -6   29.84    2.36
  -6  34  -6   31.22    2.54
   6  34   6   31.20    2.17
  -6  34  -7   19.83    2.66
  -6  34   7   20.60    2.55
   6  34   7   24.04    2.30
   6  34  -7   18.45    2.39
  -6  34  -7   23.35    2.62
   6  34   7   22.15    1.79
  -6  34  -8   -0.50    2.69
   6  34  -8    3.74    2.37
  -6  34  -8    1.50    2.59
   6  34   8    1.36    2.19
  -6  34   8    1.63    2.46
   6  34   9    1.96    2.44
  -6  34  -9    0.56    2.64
  -6  34   9    3.56    2.65
  -6  34 -10    4.36    2.81
  -6  36   0   30.26    2.60
  -6  36   0   28.95    1.60
   6  36   0   29.82    1.53
  -6  36  -1   68.09    3.36
  -6  36  -1   67.49    2.83
  -6  36   1   71.76    2.47
   6  36  -1   68.51    2.73
  -6  36   1   72.22    3.33
  -6  36   2    8.90    2.11
  -6  36  -2    8.43    1.63
   6  36  -2   11.27    1.52
  -6  36   3   -2.33    1.94
  -6  36  -3    1.53    1.81
   6  36  -3   -3.53    1.59
  -6  36   3   -1.30    2.12
  -6  36  -4   57.42    3.23
   6  36   4   62.89    3.03
  -6  36   4   63.39    3.07
  -6  36  -4   58.00    2.92
   6  36  -4   63.25    2.82
  -6  36   4   61.24    3.00
   6  36   5   10.30    2.18
  -6  36  -5    2.33    2.36
  -6  36   5    7.03    2.21
   6  36   5    7.17    2.09
  -6  36  -5    6.01    2.11
   6  36  -5    3.03    1.92
  -6  36  -6   54.73    3.26
  -6  36   6   53.00    3.10
   6  36   6   52.95    2.97
   6  36  -6   57.52    2.93
   6  36   6   56.24    2.76
  -6  36  -7    1.88    2.59
  -6  36   7    1.77    2.39
   6  36   7   -1.28    2.18
   6  36  -7   -2.33    2.30
  -6  36  -7   -2.62    2.50
   6  36   7   -2.02    1.68
  -6  36  -8   -2.62    2.79
  -6  36  -8   -0.56    2.68
   6  36  -8   -1.50    2.41
   6  36   8    4.06    2.49
  -6  36   8    1.63    2.54
   6  36   9    3.05    2.42
  -6  36  -9    2.23    2.75
  -6  38   0   47.62    2.03
  -6  38   0   44.83    2.95
   6  38   0   47.26    2.06
  -6  38  -1   -0.12    2.37
  -6  38   1   -1.65    2.21
  -6  38  -1   -0.28    1.39
   6  38  -1    0.29    1.32
  -6  38   1    0.42    0.90
  -6  38  -2    1.68    2.21
  -6  38   2    1.22    2.24
  -6  38  -2    1.88    1.74
   6  38  -2   -1.69    1.53
  -6  38   3   30.44    2.46
  -6  38  -3   27.75    2.19
   6  38  -3   31.03    2.03
  -6  38   3   29.22    2.47
  -6  38  -4    2.27    2.45
  -6  38   4   -0.74    2.24
   6  38   4    3.50    2.18
  -6  38  -4    2.84    1.94
   6  38  -4   -1.46    1.82
  -6  38   4    3.45    2.13
  -6  38  -5   34.02    2.87
   6  38   5   39.82    2.70
  -6  38  -5   38.97    2.63
   6  38  -5   35.28    2.43
   6  38   5   36.80    2.66
  -6  38   5   43.21    2.76
  -6  38  -6    1.97    2.61
   6  38   6    4.69    2.07
  -6  38  -6    6.73    2.29
   6  38  -6    5.83    2.14
  -6  38   6    2.41    2.40
   6  38   6    3.17    2.29
  -6  38  -7    4.35    2.78
  -6  38  -7    0.17    2.48
   6  38  -7    6.70    2.35
   6  38   7    4.31    2.39
  -6  38   7    5.09    2.57
  -6  38  -8    0.98    3.00
  -6  38   8    0.44    2.76
   6  38   8    0.37    2.55
  -6  38  -8    4.93    2.71
   6  38   9    2.62    2.59
  -6  40   0   96.43    3.43
  -6  40   0   96.73    4.17
   6  40   0   96.74    3.43
  -6  40  -1   -1.09    2.33
  -6  40   1    2.45    2.33
  -6  40  -1    1.96    1.44
  -6  40   1    1.53    0.91
   6  40  -1    1.36    1.42
  -6  40  -2   28.25    2.71
  -6  40  -2   30.84    2.03
   6  40  -2   32.83    1.99
  -6  40   2   35.67    2.72
  -6  40   3  167.54    6.06
   6  40  -3  165.38    5.74
  -6  40  -3  163.14    5.82
  -6  40   3  169.44    6.05
  -6  40  -4   -1.42    2.52
  -6  40   4    1.24    2.29
   6  40   4    1.82    2.35
  -6  40  -4   -1.75    2.03
  -6  40   4   -2.63    2.21
   6  40  -4   -1.98    1.83
  -6  40  -5   56.38    3.44
   6  40   5   63.26    3.21
  -6  40  -5   60.00    3.10
   6  40  -5   56.50    2.98
  -6  40   5   60.84    3.30
   6  40   5   56.23    3.14
  -6  40  -6   -3.78    2.75
   6  40   6   -0.23    2.24
   6  40  -6   -3.05    2.31
  -6  40  -6    2.43    2.44
   6  40   6   -1.31    2.42
  -6  40   6   -1.70    2.49
  -6  40  -7    4.03    2.99
  -6  40  -7    5.60    2.62
   6  40  -7    9.29    2.41
   6  40   7    5.23    2.54
  -6  40   7    1.76    2.74
   6  40   8    8.66    2.66
  -6  42   0   30.50    2.84
  -6  42   0   31.52    1.68
  -6  42   1   -0.36    2.49
  -6  42  -1    3.06    2.66
  -6  42  -1    1.58    1.47
  -6  42   1    0.44    0.88
   6  42  -1   -0.72    1.40
  -6  42  -2   38.63    3.01
  -6  42  -2   32.62    2.17
  -6  42   2   38.50    2.90
   6  42  -2   36.81    2.08
  -6  42   3   32.89    2.81
  -6  42  -3   35.92    2.30
   6  42  -3   32.52    2.15
  -6  42   3   32.26    2.78
  -6  42  -4   15.23    2.81
  -6  42   4    7.91    2.53
   6  42   4   10.10    2.60
  -6  42  -4   11.28    2.11
  -6  42   4   11.18    2.53
   6  42  -4   10.51    1.97
  -6  42  -5    3.04    2.77
   6  42   5    2.18    2.64
  -6  42  -5    4.86    2.32
   6  42  -5    2.23    2.11
  -6  42   5    1.42    2.50
   6  42   5   -1.05    2.58
  -6  42  -6    5.00    2.89
  -6  42   6    8.10    2.73
   6  42   6    5.96    2.65
   6  42  -6    8.12    2.32
  -6  42  -6    3.77    2.44
   6  42   7   -0.04    2.69
  -6  42  -7    2.68    2.62
   6  42  -7   -0.53    2.47
  -6  44   0   58.43    2.28
  -6  44   0   47.25    3.38
  -6  44  -1   44.81    3.33
  -6  44  -1   48.41    2.36
  -6  44   1   53.03    3.36
  -6  44   1   54.31    1.94
   6  44  -1   50.50    2.37
  -6  44  -2   10.69    2.80
  -6  44  -2   14.76    1.85
   6  44  -2   14.66    1.69
  -6  44   2    8.53    2.69
  -6  44   3   11.45    2.63
  -6  44  -3   14.64    1.97
  -6  44   3   18.36    2.76
   6  44  -3   13.89    1.90
   6  44   4   25.60    3.01
  -6  44  -4   19.09    2.92
  -6  44   4   19.08    2.79
   6  44   4   18.90    2.90
  -6  44  -4   19.22    2.22
  -6  44   4   21.53    2.76
   6  44  -4   17.58    2.13
  -6  44  -5   27.92    3.11
   6  44   5   25.44    2.93
   6  44   5   24.67    2.94
  -6  44  -5   23.45    2.50
   6  44  -5   24.06    2.39
   6  44  -6    3.53    2.33
  -6  44  -6    2.55    2.48
   6  44   6    0.18    2.89
  -6  46   0   -2.56    2.85
  -6  46  -1   64.76    2.69
  -6  46  -1   58.60    3.73
  -6  46   1   60.95    3.67
   6  46  -1   66.91    2.70
  -6  46  -2    9.26    2.85
  -6  46  -2    8.05    1.76
  -6  46   2   11.53    2.89
   6  46  -2    8.69    1.74
   6  46   3    4.23    2.85
  -6  46   3    2.38    2.75
  -6  46  -3    6.28    1.93
  -6  46   3    7.09    2.81
   6  46  -3    2.20    1.79
   6  46   4    1.10    2.98
   6  46   4    6.29    2.99
  -6  46   4   -1.28    2.78
  -6  46  -4    1.20    2.13
   6  46  -4   -1.21    2.00
  -6  46   4    0.79    2.80
   6  46   5    7.29    3.09
   6  46   5    6.36    2.98
  -6  46  -5    5.00    2.38
   6  46  -5    6.37    2.20
  -6  46  -6   12.28    2.62
   6  46  -6   11.34    2.49
  -6  48   0  112.11    5.02
  -6  48  -1   -2.46    2.90
  -6  48   1    3.22    3.01
  -6  48  -2    1.98    2.88
  -6  48   2   -0.74    2.93
   6  48  -2   -0.26    1.72
   6  48   3   19.21    3.08
  -6  48  -3   16.34    2.17
   6  48  -3   16.84    2.08
  -6  48   3   18.03    3.05
   6  48   4    1.43    3.13
  -6  48  -4    3.46    2.20
  -6  48   4    1.90    3.04
   6  48  -4    5.25    2.11
  -6  48  -5    9.84    2.37
   6  48  -5    5.16    2.30
  -6  48  -6   27.55    2.89
  -6  50   1   -1.00    3.12
  -6  50   2    2.53    3.16
   6  50   3   14.74    3.52
  -6  50   3   16.07    3.17
   6  50   4    3.28    3.39
   6  50  -4   -0.70    2.13
  -6  50   4    1.17    3.23
   6  50  -5   38.83    2.79
   6  52   3    3.53    3.53
  -7   1   0    4.89    0.61
   7   1   0    5.58    0.60
   7  -1   0    5.40    0.59
   7  -1  -1   53.28    2.06
   7   1  -1   58.22    2.07
  -7   1   1   64.68    1.97
  -7  -1   1   53.14    2.00
  -7  -1   2  724.16   23.05
  -7   1   2  744.96   23.04
   7   1  -2  704.71   23.03
   7  -1  -2  733.64   23.02
  -7   1  -3   47.40    1.64
  -7  -1  -3   45.44    1.62
  -7  -1   3   55.33    1.90
  -7   1   3   53.21    1.83
   7   1  -3   59.49    1.82
   7  -1  -3   51.07    1.77
   7   1   3   50.36    1.73
   7  -1   3   54.15    1.75
   7   1  -4    5.16    1.15
  -7   1  -4    5.80    0.65
   7  -1  -4    7.42    1.19
   7   1   4    6.88    0.69
  -7  -1   4    6.60    1.12
   7   1  -4    6.74    0.98
  -7   1   4    7.39    1.10
   7  -1  -4    7.92    0.95
  -7  -1  -4    4.64    0.61
   7  -1  -5   45.76    1.95
   7   1  -5   41.48    1.95
  -7   1  -5   48.55    1.65
   7  -1  -5   41.86    1.82
   7   1  -5   40.07    1.86
  -7  -1  -5   44.65    1.64
   7  -1  -6   16.74    1.35
   7   1  -6   16.03    1.38
  -7   1  -6   14.48    0.99
   7   1  -6   15.46    1.28
   7  -1  -6   14.58    1.20
  -7  -1  -6   13.77    0.99
   7   1  -7   12.53    1.50
   7   1  -7   18.29    1.49
   7  -1  -7   15.94    1.43
  -7   1  -7   14.42    1.20
  -7  -1  -7   17.75    1.17
   7  -1  -7   15.06    1.57
   7   1  -8   11.35    1.68
   7  -1  -8   11.96    1.71
  -7  -1  -8    9.89    1.31
  -7   1  -8   12.60    1.29
   7   1  -8    9.47    1.57
   7  -1  -8   10.75    1.58
   7  -1  -9   -2.36    1.80
  -7   1  -9    0.07    1.40
   7   1  -9   -0.59    1.81
  -7  -1  -9   -0.44    1.41
   7   1  -9    0.99    1.74
   7  -1  -9    2.11    1.72
  -7   1 -10   -1.10    1.43
  -7  -1 -10   -0.49    1.42
   7   1 -10   -0.03    1.72
   7  -1 -10   -0.14    1.80
   7   1 -10   -0.72    1.76
   7  -1 -10    0.06    1.69
  -7   1 -11   -0.21    1.58
  -7  -1 -11    1.16    1.58
   7   1 -11   -1.62    2.06
   7  -1 -11   -2.50    2.00
   7  -1 -11    3.21    1.89
   7   1 -11    0.92    1.96
  -7  -1 -11    1.92    2.06
  -7   1 -11    0.99    2.10
   7   1 -12   -3.59    2.19
   7  -1 -12   -3.61    2.18
  -7   1 -12    0.93    2.22
   7   1 -12    0.23    2.07
   7  -1 -12   -1.12    2.02
  -7  -1 -12   -0.73    2.13
   7   1 -13   -1.20    2.36
   7  -1 -13   -0.60    2.41
   7  -1 -13   -0.22    2.21
   7   1 -13    1.22    2.34
  -7   3   0    2.87    0.62
   7  -3   0    2.24    0.63
  -7   3  -1  151.61    5.05
   7  -3  -1  156.27    5.14
  -7   3   1  171.25    5.08
  -7  -3   2   78.19    2.62
  -7   3   2   82.32    2.56
   7  -3   2   72.49    2.58
   7  -3  -2   72.72    2.52
   7  -3   3    6.20    0.74
   7   3   3    4.62    0.46
  -7   3   3    4.03    0.72
  -7  -3   3    6.35    0.89
   7   3  -3    6.24    0.79
   7  -3  -3    4.48    0.60
   7   3   4   16.63    0.86
  -7   3   4   15.67    1.34
   7   3  -4   15.68    1.30
  -7   3  -4   17.68    0.87
   7  -3  -4   16.58    1.26
  -7  -3  -4   16.70    0.81
  -7  -3   4   16.99    1.31
  -7   3   4   15.65    1.26
   7  -3  -4   19.09    1.01
   7   3  -4   17.81    1.19
   7   3   4   17.82    0.81
   7   3  -5   33.02    1.66
   7  -3  -5   28.74    1.67
  -7   3  -5   30.32    1.30
  -7   3   5   33.42    1.70
   7  -3  -5   28.68    1.48
   7   3  -5   32.97    1.55
  -7  -3  -5   31.90    1.26
   7   3  -6    4.14    1.22
  -7   3  -6    2.56    0.79
   7   3  -6    2.38    1.19
   7  -3  -6    3.35    1.02
   7  -3  -6    1.60    1.23
  -7  -3  -6    0.69    0.80
   7   3  -7    3.55    1.37
  -7   3  -7    2.92    1.06
   7   3  -7    4.85    1.45
   7  -3  -7    3.86    1.28
  -7  -3  -7    2.95    1.00
   7  -3  -7    3.28    1.42
   7   3  -8    5.42    1.63
   7   3  -8    9.74    1.62
   7  -3  -8    7.08    1.51
  -7  -3  -8    5.30    1.26
  -7   3  -8    6.95    1.25
   7  -3  -8    3.61    1.60
   7   3  -9    3.98    1.81
   7  -3  -9    1.91    1.83
  -7  -3  -9    0.26    1.33
  -7   3  -9   -0.02    1.42
   7   3  -9    0.69    1.78
   7  -3  -9   -1.79    1.66
   7  -3 -10   -0.10    1.73
  -7   3 -10    1.30    1.42
  -7  -3 -10    1.66    1.38
   7   3 -10    1.87    1.81
   7   3 -10    2.08    1.76
   7  -3 -10   -0.36    1.73
  -7   3 -11   -1.01    1.61
   7   3 -11   -3.12    1.98
   7  -3 -11   -2.77    2.06
  -7  -3 -11    0.87    1.59
   7  -3 -11   -1.23    1.88
  -7   3 -11    0.04    2.15
   7   3 -11    0.22    2.02
  -7  -3 -11    1.01    2.03
   7  -3 -12   -0.61    2.12
   7   3 -12    2.62    2.18
  -7  -3 -12   -0.99    2.19
   7   3 -12    1.45    2.10
  -7   3 -12   -2.95    2.21
   7  -3 -12    1.96    2.03
   7   3 -13   -0.72    2.42
   7  -3 -13    0.12    2.36
  -7  -3 -13    1.20    2.39
   7  -3 -13    4.02    2.36
  -7   5   0    2.57    0.66
   7  -5   0   -2.01    0.68
   7  -5  -1  154.18    5.08
  -7   5  -1  154.81    5.01
   7  -5   1  163.69    5.10
  -7   5   2  235.87    7.66
   7  -5  -2  250.74    7.65
   7  -5   2  228.86    7.70
   7   5   3    0.53    0.45
  -7   5   3    0.99    0.70
  -7  -5   3    1.36    0.94
  -7   5  -3    0.64    0.76
   7  -5  -3    1.06    0.55
   7   5   4   90.69    3.06
   7   5  -4   86.21    3.32
  -7   5   4   90.59    3.33
   7  -5  -4   79.52    3.29
   7  -5  -4   93.66    3.12
   7   5  -4   93.01    3.25
  -7  -5   4   93.09    3.31
  -7   5   4   99.15    3.18
  -7   5  -4   97.65    3.15
  -7   5   5    6.79    1.26
  -7   5  -5    6.73    0.79
   7   5  -5    7.95    1.10
   7   5   5    6.77    0.77
   7  -5  -5    5.82    1.17
  -7  -5  -5    6.16    0.73
   7   5  -5    6.69    1.15
   7  -5  -5    6.07    0.95
  -7   5  -5    6.81    0.93
  -7   5   6   37.03    1.92
   7   5  -6   38.59    1.85
  -7   5  -6   38.05    1.57
   7  -5  -6   36.33    1.65
   7   5  -6   35.51    1.83
   7  -5  -6   35.83    1.87
  -7  -5  -6   38.06    1.52
   7   5  -7    5.06    1.39
  -7   5  -7    4.52    1.12
   7   5  -7    5.08    1.47
   7  -5  -7    4.85    1.25
   7  -5  -7    5.27    1.54
  -7  -5  -7    4.20    1.02
   7   5  -8    1.58    1.60
  -7   5  -8    1.53    1.22
   7  -5  -8    1.47    1.45
   7   5  -8    1.31    1.70
   7  -5  -8    2.46    1.63
  -7  -5  -8    1.80    1.24
   7   5  -9    2.10    1.74
   7  -5  -9   -0.36    1.59
   7   5  -9    1.37    1.88
   7  -5  -9    1.22    1.86
  -7   5  -9    0.52    1.37
  -7  -5  -9   -0.34    1.34
   7   5 -10   -0.21    1.80
  -7   5 -10    0.91    1.41
   7  -5 -10   -0.55    1.84
  -7  -5 -10   -1.20    1.41
   7   5 -10    2.29    1.88
   7  -5 -10    0.31    1.76
  -7   5 -11   -1.24    1.61
   7   5 -11   -1.94    1.99
   7  -5 -11   -0.22    2.03
  -7  -5 -11    0.12    1.62
  -7  -5 -11    2.63    2.05
   7  -5 -11   -0.67    1.90
   7   5 -11    2.93    2.15
  -7   5 -11   -1.88    2.25
   7   5 -12    0.24    2.13
   7  -5 -12    1.62    2.15
   7   5 -12    2.26    2.24
  -7   5 -12    3.03    2.36
   7  -5 -12   -1.85    2.00
  -7  -5 -12   -0.08    2.16
   7   5 -13    1.86    2.35
   7  -5 -13    1.55    2.42
  -7  -5 -13    2.34    2.46
   7  -7  -1  281.75    8.72
   7   7  -1  264.78    8.69
   7  -7   1  272.83    8.73
   7  -7   2  327.91   10.22
  -7   7   2  314.23   10.14
  -7   7  -2  320.92   10.21
   7   7   3   50.72    1.80
  -7   7   3   54.16    1.86
   7  -7  -3   54.31    1.80
  -7   7  -3   51.75    1.96
  -7   7   4    9.20    1.25
   7   7   4   10.05    0.78
   7  -7  -4    8.39    1.12
  -7  -7   4   11.53    1.26
  -7   7   4   11.01    1.03
   7   7  -4    9.22    1.16
  -7   7  -4   11.62    1.07
   7  -7  -4   11.68    0.84
   7   7  -5   39.48    1.82
  -7   7   5   44.75    1.92
   7   7   5   41.19    1.59
   7  -7  -5   35.41    1.86
   7   7  -5   35.47    1.84
   7  -7  -5   41.69    1.62
  -7   7  -5   40.19    1.67
  -7   7   6   15.41    1.48
   7   7  -6   13.81    1.33
  -7   7  -6   14.24    1.05
   7   7   6   16.38    1.09
  -7  -7  -6   14.99    1.03
   7  -7  -6   15.25    1.37
   7   7  -6   14.47    1.40
   7  -7  -6   16.59    1.17
  -7   7  -6   16.78    1.11
  -7   7  -7   20.65    1.38
  -7   7   7   23.22    1.86
   7   7  -7   20.36    1.65
   7  -7  -7   22.54    1.71
  -7  -7  -7   21.03    1.32
   7  -7  -7   22.39    1.45
   7   7  -7   21.60    1.74
  -7   7  -7   23.33    1.36
  -7   7  -8    2.29    1.27
   7   7  -8    1.61    1.52
   7  -7  -8    3.80    1.71
  -7  -7  -8    3.14    1.23
   7  -7  -8    1.91    1.44
   7   7  -8    1.84    1.75
   7  -7  -8    3.16    0.91
  -7   7  -9    0.08    1.35
   7   7  -9    1.82    1.70
   7  -7  -9    3.91    1.81
  -7  -7  -9    0.30    1.33
   7  -7  -9    1.18    1.57
   7   7  -9    1.45    1.93
   7  -7  -9    2.60    0.77
   7   7 -10    0.21    1.78
   7  -7 -10    2.37    1.65
   7   7 -10    1.28    1.95
  -7  -7 -10    2.79    1.42
  -7   7 -10    2.04    1.48
   7  -7 -10    4.99    1.86
   7   7 -11    2.12    2.03
   7  -7 -11    0.32    2.06
  -7  -7 -11    2.08    1.64
  -7   7 -11    1.41    1.59
  -7  -7 -11    3.05    2.03
   7   7 -11    2.32    2.25
   7  -7 -11    1.53    1.82
  -7   7 -11    0.77    2.31
   7  -7 -12   -1.07    2.26
   7   7 -12    1.51    2.12
  -7  -7 -12   -0.96    2.17
   7  -7 -12   -0.59    1.98
  -7   7 -12   -1.19    2.45
   7   7 -12   -2.08    2.37
  -7   9   0   -2.79    0.70
  -7  -9   0   -0.28    0.58
   7  -9   1   19.17    1.14
   7  -9  -1   20.38    0.99
  -7  -9   1   17.94    0.95
   7   9  -1   20.20    0.96
   7  -9  -1   20.48    1.05
  -7   9   2  458.93   14.51
   7  -9  -2  451.31   14.59
  -7   9  -2  463.41   14.61
   7   9   3   51.45    1.92
  -7   9   3   57.75    1.91
  -7   9  -3   58.64    2.11
   7  -9  -3   54.34    1.85
   7  -9  -3   55.75    2.03
  -7   9   4   40.01    1.81
   7  -9  -4   37.16    1.70
   7   9   4   38.88    1.47
  -7  -9   4   36.73    1.80
  -7   9   4   31.28    1.51
  -7   9  -4   37.36    1.66
   7  -9  -4   37.49    1.38
   7   9   5    5.74    0.86
  -7   9   5    6.09    1.18
   7  -9  -5    4.38    1.20
   7   9  -5    3.79    1.19
   7  -9  -5    4.29    0.76
  -7   9  -5    6.61    1.07
   7  -9  -5    4.07    0.83
  -7   9   6    1.65    1.40
   7   9  -6    3.25    1.25
   7   9   6    2.12    0.95
   7  -9  -6    1.13    1.27
   7  -9  -6    0.76    0.95
   7   9  -6    2.30    1.32
  -7   9  -6    0.83    1.11
   7  -9  -6    2.29    0.87
  -7   9  -7    2.42    1.11
   7   9   7    0.17    1.21
   7   9  -7   -0.03    1.36
  -7   9   7    1.95    1.66
   7  -9  -7   -1.19    1.52
   7   9  -7    2.24    1.54
   7  -9  -7    1.03    1.13
  -7   9  -7    1.36    1.23
   7  -9  -7    1.96    0.88
   7   9  -8    2.97    1.58
  -7   9  -8    2.76    1.29
  -7   9   8    4.27    1.85
   7  -9  -8    2.05    1.65
  -7  -9  -8    3.48    1.21
   7   9  -8    5.26    1.81
   7  -9  -8    7.03    1.38
   7  -9  -8    2.63    0.88
  -7   9  -8    3.39    1.30
  -7   9  -9   -1.02    1.38
   7   9  -9    2.01    1.68
   7   9  -9    4.14    1.93
   7  -9  -9    1.47    1.46
  -7  -9  -9   -0.94    1.32
   7  -9  -9    3.19    1.86
   7   9 -10    0.40    1.81
  -7   9 -10    0.89    1.48
   7   9 -10   -0.64    2.02
   7  -9 -10   -0.62    1.57
   7  -9 -10    0.95    1.86
   7   9 -11   -0.79    1.96
  -7   9 -11    1.00    1.60
   7  -9 -11    1.70    2.14
  -7   9 -11   -1.41    2.43
   7  -9 -11    3.23    1.79
  -7  -9 -11   -1.17    2.00
   7   9 -11    3.61    2.27
   7   9 -12   -1.35    2.13
   7  -9 -12   -0.52    2.25
  -7   9 -12    0.80    2.55
  -7  -9 -12   -0.78    2.23
   7  -9 -12   -1.65    1.88
   7   9 -12    1.28    2.51
  -7  11   0   -1.31    0.69
  -7 -11   0    0.59    0.58
   7  11   0   -1.36    0.56
   7 -11  -1    7.16    0.97
  -7 -11   1    7.13    0.80
   7  11  -1    7.49    0.71
  -7 -11  -1    7.33    0.58
   7  11  -2  677.53   20.88
  -7  11   2  656.52   20.78
   7 -11  -2  642.73   20.88
  -7  11  -2  651.72   20.90
   7  11   3  126.93    4.14
  -7  11   3  127.89    4.11
  -7  11  -3  130.88    4.29
   7 -11  -3  120.99    4.21
  -7  11   4   36.78    1.74
   7  11   4   37.26    1.45
   7 -11  -4   35.00    1.71
  -7  11   4   33.67    1.42
   7 -11  -4   33.12    1.50
  -7  11  -4   38.05    1.70
   7 -11  -4   36.04    1.31
   7  11   5    3.01    0.91
   7 -11  -5    3.08    1.15
  -7  11  -5    4.38    1.14
  -7  11   5    3.62    1.20
   7 -11  -5    2.19    0.69
   7 -11  -5    1.45    0.90
  -7  11   6   13.82    1.58
  -7  11  -6   10.84    1.27
   7  11   6   10.89    1.12
   7 -11  -6   12.92    1.46
   7  11  -6   13.09    1.46
   7 -11  -6   11.19    1.00
   7 -11  -6   10.46    0.99
   7  11   7    2.80    1.31
   7  11  -7    3.30    1.39
   7 -11  -7    2.22    0.98
  -7  11   7    1.02    1.68
   7 -11  -7    0.68    1.65
   7  11  -7    3.68    1.58
   7 -11  -7    3.13    1.14
  -7  11  -7    2.91    1.36
   7  11  -8    1.99    1.59
   7  11   8    3.48    1.35
  -7  11   8    3.62    1.90
  -7  11  -8    3.03    1.28
   7 -11  -8    2.25    1.80
   7  11  -8    2.04    1.92
   7 -11  -8    4.89    1.34
  -7  11  -8    7.11    1.40
  -7  11   9   -2.77    2.04
  -7  11  -9    0.83    1.34
   7  11  -9   -0.07    1.65
   7 -11  -9   -1.17    1.90
   7  11  -9    0.76    1.94
   7 -11  -9   -0.08    1.41
  -7  11  -9   -0.30    1.38
   7  11 -10    0.71    1.82
  -7  11 -10    2.39    1.48
   7  11 -10    3.36    2.10
   7 -11 -10   -0.74    1.50
   7 -11 -10    0.27    1.97
   7  11 -11    4.00    1.97
   7  11 -11   -1.34    2.35
   7 -11 -11    2.91    1.76
  -7 -11 -11    3.62    1.99
  -7  11 -11    1.67    2.40
   7 -11 -11    2.87    2.13
  -7  11 -11    3.72    1.71
   7  11 -12    0.12    2.17
   7 -11 -12    1.99    2.30
  -7 -11 -12    0.20    2.09
  -7  13   0   -1.11    0.73
  -7  13   0   -0.66    0.95
   7  13   0   -0.38    0.57
  -7 -13   0   -0.20    0.65
   7 -13  -1   87.87    3.19
  -7 -13   1   91.17    3.13
   7  13  -1   89.19    3.08
  -7 -13  -1   97.61    3.04
  -7  13   1   90.60    3.19
   7  13  -2 1523.02   48.39
  -7 -13   2 1533.23   48.42
   7 -13  -2 1573.44   48.40
  -7  13   2 1513.28   48.29
  -7  13  -2 1545.63   48.42
   7  13  -3  174.22    5.62
  -7  13   3  179.47    5.45
  -7  13  -3  173.98    5.66
   7 -13  -3  172.58    5.58
   7 -13  -4   34.13    1.72
   7  13   4   33.53    1.49
  -7  13   4   33.23    1.71
   7 -13  -4   39.61    1.29
   7 -13  -4   32.46    1.55
  -7  13  -4   33.90    1.74
   7  13   5    9.62    1.00
   7 -13  -5   10.21    1.23
   7 -13  -5    9.86    1.01
  -7  13   5    9.04    1.35
  -7  13  -5   10.20    1.26
   7 -13  -5   10.48    0.70
   7  13   6  101.58    3.69
  -7  13   6  106.12    3.91
   7 -13  -6  105.81    3.81
   7 -13  -6  106.86    3.54
  -7  13  -6  109.81    3.79
   7 -13  -6  105.79    3.60
   7  13   7   17.60    1.52
  -7  13   7   16.86    1.89
   7 -13  -7   17.25    1.78
   7 -13  -7   18.35    1.18
   7  13  -7   15.52    1.78
  -7  13  -7   16.92    1.57
  -7  13   8    8.88    1.94
   7  13   8    7.42    1.52
   7  13  -8    7.72    1.55
  -7  13  -8    6.10    1.30
   7 -13  -8    5.47    1.78
   7  13  -8    5.98    1.86
   7 -13  -8    5.89    1.23
  -7  13  -8    6.80    1.51
   7  13   9    2.34    1.54
  -7  13   9    3.26    2.02
  -7  13  -9    2.86    1.36
   7  13  -9    3.39    1.60
   7 -13  -9    2.00    1.83
   7  13  -9    1.89    1.99
   7 -13  -9    1.34    1.33
  -7  13  -9    1.67    1.52
  -7  13 -10    1.57    1.48
   7  13 -10    1.53    1.75
   7 -13 -10   -0.74    2.01
   7 -13 -10    2.39    1.46
   7  13 -10    0.68    2.16
  -7  13 -10   -3.43    2.28
   7  13 -11    0.95    2.00
  -7  13 -11    2.15    1.68
   7 -13 -11   -0.53    2.22
  -7  13 -11    3.89    2.40
   7  13 -11   -1.93    2.33
  -7 -13 -11    3.99    1.97
   7 -13 -11    2.04    1.72
   7 -13 -12    0.78    2.36
   7  13 -12    0.39    2.09
  -7 -15   0    0.09    0.71
   7  15   0    0.32    0.59
  -7  15   0    1.26    1.08
  -7 -15   1  184.71    6.17
   7  15  -1  187.96    6.14
  -7 -15  -1  194.20    6.09
  -7  15   1  187.83    6.21
   7 -15  -2   50.99    2.13
  -7 -15   2   51.30    2.11
   7  15  -2   47.27    2.03
  -7 -15  -2   52.73    1.83
  -7  15  -2   50.93    2.20
  -7  15   2   54.31    1.74
   7 -15  -3   51.35    2.04
  -7  15   3   40.83    2.05
  -7  15   3   51.81    1.70
   7  15  -3   48.17    2.05
  -7 -15   3   49.91    2.15
  -7  15  -3   53.13    2.14
   7 -15  -4   33.46    1.53
  -7  15   4   31.32    1.72
   7 -15  -4   33.85    1.63
   7  15   4   34.21    1.48
   7  15  -4   29.67    1.66
  -7  15  -4   32.85    1.74
   7  15   5   75.99    2.84
   7 -15  -5   82.70    2.99
   7 -15  -5   77.96    2.84
  -7  15   5   79.57    3.03
  -7  15  -5   82.32    3.04
   7 -15  -5   81.12    2.64
   7 -15  -6   24.82    1.76
   7  15   6   25.74    1.54
  -7  15   6   25.28    1.89
  -7  15  -6   26.32    1.75
   7 -15  -6   23.96    1.13
   7  15   7    7.92    1.42
  -7  15   7    7.46    1.84
  -7  15  -7    6.47    1.59
   7 -15  -7   10.07    1.72
   7  15  -7    5.33    1.77
   7 -15  -7    9.61    1.02
   7  15   8   -1.09    1.52
   7  15  -8   -0.49    1.56
  -7  15   8   -0.21    1.92
   7 -15  -8   -2.59    1.82
   7  15  -8   -3.98    1.87
   7 -15  -8    0.03    1.07
  -7  15  -8   -0.15    1.60
   7  15   9    7.20    1.63
  -7  15  -9    7.41    1.40
  -7  15   9    7.12    2.04
   7  15  -9    7.12    1.63
   7 -15  -9    7.50    1.97
   7  15  -9    6.21    2.15
   7 -15  -9    7.20    1.24
  -7  15  -9    8.58    1.61
  -7  15  10   -2.51    2.30
  -7  15 -10    3.63    1.52
   7  15 -10   -0.14    1.78
   7 -15 -10    1.40    2.07
   7  15 -10    0.04    2.18
  -7  15 -10   -4.82    2.39
   7 -15 -10    0.66    1.38
  -7  15 -10    2.75    1.66
  -7  15 -11    2.36    1.75
   7  15 -11   -3.44    1.99
   7 -15 -11    1.23    2.31
  -7  15 -11   -0.53    2.58
  -7 -15 -11    1.58    1.88
   7  15 -11   -0.26    2.44
   7 -15 -11   -0.77    1.60
   7 -15 -12   -2.14    2.43
   7  15 -12   -2.26    2.15
  -7  17   0    1.61    1.16
  -7 -17   0    0.10    0.83
   7  17   0   -0.28    0.73
  -7 -17   1  638.68   20.17
  -7 -17  -1  633.45   20.10
   7  17  -1  630.86   20.13
  -7  17   1  630.85   20.20
  -7 -17   2  927.16   29.27
   7  17  -2  896.07   29.23
  -7 -17  -2  948.75   29.14
  -7  17   2  907.29   29.24
  -7  17  -2  886.75   29.28
  -7  17  -3   27.68    1.61
   7  17  -3   26.15    1.42
  -7 -17   3   29.30    1.60
  -7  17   3   20.06    1.48
  -7  17  -4    2.06    1.32
  -7  17   4    2.30    1.19
   7  17   4    2.33    0.98
   7 -17  -4    2.35    1.08
   7  17  -4    2.49    1.18
  -7  17   5   78.86    3.11
   7 -17  -5   82.88    3.06
   7  17   5   84.77    2.94
   7  17  -5   77.56    3.11
  -7  17  -5   84.39    3.13
   7  17   6  188.88    6.17
   7 -17  -6  190.23    6.28
  -7  17   6  186.28    6.34
  -7  17  -6  186.73    6.29
   7  17   6  178.31    5.93
   7 -17  -6  191.66    5.96
   7 -17  -7    5.08    1.73
  -7  17   7    4.02    1.88
   7  17   7    4.02    1.44
  -7  17  -7    7.51    1.67
   7 -17  -7    4.01    0.85
  -7  17  -8    0.37    1.68
  -7  17   8    2.93    1.98
   7  17   8    1.43    1.58
   7 -17  -8    2.58    1.82
   7  17  -8    2.43    1.81
   7 -17  -8    1.92    0.99
   7  17   9    9.41    1.72
   7  17  -9    7.50    1.63
  -7  17   9   10.35    2.15
  -7  17  -9    5.86    1.39
   7 -17  -9    9.35    2.03
   7  17  -9    9.24    2.17
   7 -17  -9    6.93    1.16
  -7  17  -9    9.15    1.71
   7  17 -10   -1.04    1.76
   7  17  10   -0.37    1.90
  -7  17  10    2.68    2.30
  -7  17 -10   -1.06    1.57
   7 -17 -10    0.70    2.15
  -7 -17 -10    0.67    1.73
   7  17 -10    2.43    2.23
  -7  17 -10    3.40    2.42
   7 -17 -10    1.73    1.30
  -7  17 -10    1.48    1.74
   7  17 -11   -0.30    1.95
  -7  17 -11    2.88    1.72
  -7 -17 -11    1.30    1.85
  -7  17 -11   -0.10    2.53
   7  17 -11    2.93    2.38
   7 -17 -11    1.76    2.34
   7 -17 -12    2.14    2.48
   7  17 -12    0.36    2.07
  -7  19   0    0.76    1.23
  -7 -19   0   -0.88    0.86
   7  19   0   -0.48    0.72
   7  19  -1   21.13    1.16
  -7 -19   1   18.65    1.22
  -7 -19  -1   19.26    1.03
  -7  19   1   19.29    1.42
  -7  19  -2  311.01   11.81
   7  19  -2  369.79   11.76
  -7 -19   2  378.24   11.82
  -7  19   2  368.81   11.79
  -7 -19  -2  380.36   11.66
  -7  19  -3   20.52    1.56
  -7  19   3   15.69    1.39
   7  19  -3   20.34    1.32
  -7 -19   3   20.36    1.44
  -7 -19  -3   20.84    0.91
  -7  19  -4    5.77    1.44
   7  19  -4    2.83    1.21
  -7  19   4    3.07    1.28
   7  19   4    3.18    1.00
  -7  19   5   40.13    2.08
  -7  19  -5   40.34    2.15
   7  19   5   40.98    1.85
   7 -19  -5   39.10    1.94
   7  19  -5   37.59    2.07
  -7  19   6   32.36    2.13
   7  19   6   35.33    1.81
   7 -19  -6   30.32    1.95
   7  19  -6   26.44    2.03
   7  19   6   30.15    1.34
  -7  19  -6   34.99    2.13
   7  19   7   11.35    1.57
   7 -19  -7   11.01    1.83
  -7  19   7    9.22    1.91
  -7  19  -7   10.10    1.85
   7 -19  -7   10.85    0.82
   7 -19  -8    1.19    1.83
  -7  19  -8    2.28    1.75
   7  19   8    2.23    1.59
  -7  19   8    2.61    1.94
   7 -19  -8    1.76    0.87
  -7  19   9    1.59    2.14
   7  19   9    1.70    1.72
   7  19  -9   -0.47    1.56
   7 -19  -9    0.06    2.00
   7  19  -9   -2.24    2.08
  -7  19  -9    2.16    1.80
   7 -19  -9   -1.33    1.01
  -7  19  10    0.80    2.42
   7  19  10    2.97    1.90
   7  19 -10   -0.35    1.75
  -7  19 -10    1.82    1.57
   7 -19 -10    1.23    2.26
  -7 -19 -10    1.32    1.77
   7  19 -10    3.78    2.28
  -7  19 -10    1.17    2.42
   7 -19 -10    1.04    1.17
  -7  19 -10    1.54    1.91
   7  19 -11   -0.15    1.93
  -7  19  11   -0.82    2.58
  -7  19 -11   -0.93    1.69
   7 -19 -11   -1.92    2.37
  -7  19 -11    3.32    2.60
   7  19 -11    1.61    2.45
   7 -19 -12   -0.42    2.54
  -7  21   0    1.46    1.28
  -7 -21   0   -0.34    0.90
   7  21   0    0.18    0.76
  -7 -21   1  618.16   20.24
  -7 -21  -1  639.65   20.17
  -7  21   1  666.57   20.29
   7  21  -1  622.86   20.20
   7  21  -2   41.11    1.79
  -7 -21   2   41.15    1.91
  -7 -21  -2   43.11    1.56
  -7  21   2   40.84    1.94
  -7  21  -3   18.21    1.49
  -7  21   3   14.13    1.42
   7  21  -3   18.83    1.35
  -7 -21   3   19.55    1.52
  -7  21   3   18.37    1.43
  -7 -21  -3   16.30    0.85
  -7  21  -4   24.96    1.81
   7  21  -4   29.21    1.64
  -7  21   4   22.86    1.71
   7  21   4   27.30    1.54
  -7  21  -5  135.40    4.92
   7  21  -5  142.76    4.89
   7  21   5  142.47    4.76
  -7  21   5  134.43    4.92
  -7  21   6   35.06    2.22
   7  21   6   33.55    1.53
  -7  21  -6   34.86    2.26
   7  21  -6   33.29    2.15
   7  21   6   35.76    1.94
   7  21   7    5.21    1.55
  -7  21  -7    4.48    1.89
  -7  21   7    2.77    1.91
   7 -21  -8    1.45    1.79
  -7  21   8   -0.37    1.96
  -7  21  -8    0.49    1.79
   7  21   8    0.86    1.61
   7 -21  -8   -0.28    0.73
  -7  21   9    4.13    2.16
   7  21   9    3.20    1.77
   7 -21  -9    3.15    1.97
   7  21  -9    2.47    2.14
   7 -21  -9    3.02    0.93
  -7  21  -9    2.10    1.94
  -7  21  10    5.66    2.46
   7  21 -10    0.60    1.80
   7  21  10    4.64    2.02
  -7  21 -10    2.85    1.58
  -7 -21 -10    1.79    1.71
   7  21 -10    3.38    2.43
  -7  21 -10    2.17    2.03
  -7  21  11   -2.82    2.57
   7  21 -11   -3.09    1.90
  -7  23   0   -1.58    1.35
  -7 -23   0   -3.69    1.00
   7  23   0   -1.32    0.81
  -7 -23  -1  264.64    8.61
  -7 -23   1  272.66    8.70
   7  23  -1  269.00    8.62
  -7  23   1  262.24    8.76
  -7 -23  -2  308.47    9.63
   7  23  -2  308.94    9.73
  -7  23   2  290.76    9.55
  -7 -23   2  320.05    9.81
  -7  23   2  315.03    9.81
  -7  23  -3   28.43    1.82
  -7  23   3   22.72    1.65
   7  23  -3   26.97    1.55
  -7 -23  -3   25.90    1.10
  -7  23   3   28.29    1.64
  -7  23  -4   72.04    3.02
   7  23   4   80.11    2.83
  -7  23   4   72.39    2.89
   7  23  -4   74.27    2.91
  -7 -23  -4   71.87    2.47
  -7  23  -5   71.62    3.03
   7  23  -5   68.29    2.86
   7  23   5   66.58    2.70
  -7  23   5   66.02    2.92
  -7  23   6   49.99    2.66
   7  23   6   52.10    2.08
  -7  23  -6   52.25    2.65
   7  23  -6   56.43    2.58
   7  23   6   47.51    2.40
  -7  23   7    0.60    1.87
  -7  23  -7   -0.59    2.01
   7  23  -7   -0.62    1.86
   7  23   7    0.47    1.60
  -7  23  -8    1.60    1.93
   7  23   8    3.56    1.70
  -7  23   8    0.54    1.99
  -7  23  -8    1.64    2.23
  -7  23   9   -1.12    2.22
  -7  23  -9   -1.13    2.07
   7  23   9   -0.27    1.87
  -7 -23  -9    1.60    1.43
   7  23  10    3.95    2.09
  -7  23 -10    4.02    1.56
  -7  23  10    5.45    2.59
   7  23 -10    0.86    1.82
   7  23 -10    3.63    2.43
  -7  23 -10    1.57    2.11
   7  23 -11   -2.98    1.90
  -7  23  11   -3.32    2.67
  -7  25   0   -0.10    1.42
  -7 -25   0   -2.26    1.10
   7  25   0    0.05    0.83
  -7 -25  -1   91.06    3.05
  -7 -25   1   90.07    3.20
  -7  25   1   87.31    3.31
   7  25  -1   88.51    3.05
  -7  25  -1   74.46    3.31
  -7  25   2    8.28    0.52
  -7 -25  -2    8.84    0.89
  -7 -25   2    8.39    1.41
   7  25  -2    8.78    1.18
  -7  25   2    7.38    1.48
  -7  25  -3    5.14    1.63
  -7  25   3    3.22    1.40
   7  25  -3    2.38    1.24
  -7 -25  -3    4.73    0.75
  -7  25   3    1.93    1.40
  -7  25  -4   21.87    2.00
   7  25   4   21.83    1.64
  -7  25   4   20.21    1.74
   7  25  -4   22.41    1.73
  -7 -25  -4   20.49    1.01
  -7  25  -5   42.99    2.54
   7  25   5   46.61    2.20
  -7  25   5   44.99    2.39
   7  25  -5   47.55    2.33
  -7 -25  -5   42.74    1.61
  -7  25  -6    4.00    2.02
   7  25   6    2.79    1.27
   7  25   6    3.52    1.61
  -7  25   6    3.62    1.83
   7  25  -6    2.24    1.78
  -7  25  -7    1.07    2.05
  -7  25   7    3.50    1.95
   7  25   7    0.47    1.64
   7  25  -7    1.99    1.86
   7  25   7    1.10    0.91
  -7  25  -8    0.69    2.06
  -7  25   8    2.44    2.09
  -7  25  -8    0.30    2.25
   7  25  -8    3.35    2.06
   7  25   8    0.49    1.75
  -7  25  -9    4.97    2.20
  -7  25   9    2.91    2.45
   7  25   9    3.19    1.92
  -7 -25  -9    1.87    1.34
  -7  25  -9    3.82    2.49
  -7  25  10    0.09    2.60
   7  25  10    1.23    2.09
   7  25 -10    2.58    1.91
  -7  25 -10    0.22    2.27
   7  25 -11   -0.72    1.79
  -7  25  11   -2.13    2.78
  -7  27   0   -0.21    1.62
  -7 -27   0   -0.57    1.15
   7  27   0    0.66    0.89
  -7 -27  -1  239.61    7.83
  -7 -27   1  239.56    7.93
  -7  27   1  242.25    7.76
  -7  27  -1  238.64    8.05
  -7  27   1  241.73    8.02
   7  27  -1  243.97    7.84
  -7 -27  -2   48.80    1.85
  -7  27   2   46.93    1.59
   7  27  -2   52.29    2.08
  -7  27   2   49.13    2.32
  -7  27  -3   90.09    3.43
  -7  27   3   86.31    3.28
  -7 -27  -3   79.68    2.88
   7  27  -3   88.42    3.21
  -7  27   3   92.70    3.31
  -7  27  -4   14.90    2.02
   7  27  -4   17.83    1.67
  -7 -27  -4   17.56    0.96
  -7  27   4   17.31    1.82
   7  27   4   19.43    1.70
  -7  27  -5  132.48    4.93
   7  27   5  141.14    4.74
  -7  27   5  139.48    4.85
   7  27  -5  135.85    4.80
  -7 -27  -5  129.71    4.32
   7  27   6   22.49    1.61
  -7  27  -6   18.13    2.22
  -7  27   6   18.08    1.99
   7  27   6   19.44    1.83
   7  27  -6   21.81    2.06
  -7 -27  -6   20.48    0.99
  -7  27  -7   -0.80    2.15
   7  27   7   -0.28    1.73
  -7  27   7    1.52    1.96
   7  27  -7    0.51    1.94
  -7  27  -7   -0.85    2.17
   7  27   7    0.42    1.04
  -7  27   8    8.83    2.20
  -7  27  -8   10.20    2.24
  -7 -27  -8    6.47    1.18
   7  27  -8    7.67    2.27
  -7  27  -8    4.38    2.39
   7  27   8    9.32    1.88
  -7  27   9    2.30    2.39
   7  27   9    3.41    2.02
  -7  27  -9    1.87    2.31
   7  27  -9    0.95    2.32
  -7  27  -9    3.34    2.48
   7  27  10    0.55    2.19
  -7  27  10    4.40    2.60
  -7  27 -10    0.13    2.50
  -7  29   0   -1.28    1.79
  -7 -29   0    0.02    1.22
  -7  29   0    0.33    1.04
   7  29   0   -1.97    1.01
  -7 -29  -1   79.44    3.07
  -7  29   1   87.06    2.92
  -7  29  -1   87.46    3.14
  -7 -29   1   85.51    3.23
   7  29  -1   87.59    3.07
  -7  29   1   83.01    3.41
  -7  29  -1   89.22    3.49
  -7 -29  -2   47.96    1.73
   7  29  -2   49.10    1.99
  -7  29   2   39.80    1.39
  -7  29   2   46.65    2.33
  -7  29  -3   12.41    1.97
  -7  29   3   12.31    1.66
   7  29  -3   12.58    1.53
  -7 -29  -3   10.42    0.98
  -7  29   3   10.90    1.78
  -7  29  -4   56.51    2.89
   7  29   4   53.88    2.57
  -7  29   4   57.23    2.66
   7  29  -4   61.45    2.58
  -7 -29  -4   55.32    2.01
  -7  29   4   57.71    2.59
  -7  29  -5   39.48    2.56
  -7 -29  -5   36.65    1.41
  -7  29  -5   37.76    2.44
   7  29  -5   41.69    2.33
   7  29   5   37.47    2.21
  -7  29   5   33.23    2.38
   7  29   6   27.13    1.79
  -7  29  -6   25.99    2.41
   7  29   6   25.12    2.09
  -7  29   6   28.40    2.25
  -7  29  -6   23.68    2.34
   7  29  -6   22.82    2.20
  -7 -29  -6   24.79    1.06
  -7  29  -7    0.04    2.18
   7  29   7    1.07    1.81
  -7  29   7    3.28    2.09
   7  29  -7    1.22    1.98
  -7  29  -7    1.92    2.14
  -7 -29  -7    1.38    0.66
   7  29   7    2.27    1.20
  -7  29  -8    3.10    2.37
  -7  29   8    6.42    2.33
   7  29   8    8.16    2.03
  -7  29  -8    6.20    2.44
  -7 -29  -8    4.84    0.95
   7  29  -8    5.72    2.18
  -7 -29  -8    3.50    0.78
  -7  29   9    1.83    2.54
   7  29   9    0.10    2.15
  -7  29  -9   -1.42    2.41
  -7  29  -9   -0.68    2.56
   7  29  -9    1.44    2.41
  -7  29  10    1.83    2.73
   7  29  10   -2.93    2.35
  -7  29 -10   -0.35    2.55
  -7  31   0    0.49    1.89
  -7  31   0    0.53    1.13
  -7 -31   0    0.08    1.31
   7  31   0   -2.05    1.06
  -7  31  -1   18.25    2.13
  -7  31   1   22.03    2.11
  -7  31  -1   18.70    1.51
  -7  31   1   20.76    1.12
  -7 -31  -1   18.32    1.43
   7  31  -1   19.91    1.42
   7  31  -2   60.79    2.44
  -7  31  -2   61.78    2.59
  -7 -31  -2   55.26    2.25
  -7  31   2   61.86    2.86
  -7  31  -3   54.19    2.84
  -7  31   3   55.07    2.68
  -7 -31  -3   54.39    2.10
  -7  31  -3   56.66    2.64
   7  31  -3   58.64    2.50
  -7  31   3   61.31    2.71
  -7  31  -4   35.35    2.54
  -7  31   4   40.57    2.34
   7  31   4   37.87    2.23
   7  31  -4   38.25    2.10
  -7  31  -4   37.99    2.29
  -7 -31  -4   33.83    1.44
  -7  31   4   37.02    2.29
  -7  31  -5   50.55    2.87
  -7 -31  -5   48.78    1.76
   7  31  -5   54.27    2.60
  -7  31  -5   49.21    2.79
  -7  31   5   52.83    2.73
   7  31   5   50.64    2.55
   7  31   6    1.27    1.68
  -7  31  -6    0.87    2.23
  -7  31   6    0.75    1.99
   7  31   6    1.84    1.87
   7  31  -6    1.78    1.92
  -7 -31  -6    0.44    0.42
  -7  31  -6    1.25    2.06
  -7  31  -7    2.50    2.42
  -7  31   7    1.62    2.26
   7  31   7    4.69    1.94
  -7  31  -7    4.11    2.32
   7  31  -7    4.10    2.06
   7  31   7    3.72    1.34
  -7  31  -8    4.25    2.47
   7  31  -8    5.21    2.27
  -7  31  -8    0.64    2.49
   7  31   8    3.48    2.05
  -7  31   8    8.33    2.47
  -7  31   9   -1.12    2.60
  -7  31  -9    1.35    2.51
   7  31   9    2.96    2.25
   7  31  -9   -0.04    2.45
  -7  31  -9    1.61    2.65
  -7  31 -10   -0.56    2.63
  -7  33   0    0.26    2.00
  -7  33   0    0.06    1.16
   7  33   0    0.52    1.08
  -7  33   1   74.76    3.14
  -7  33   1   79.79    2.71
  -7  33  -1   74.73    2.98
  -7  33   1   80.41    3.40
  -7  33  -1   79.12    3.43
   7  33  -1   76.58    2.90
  -7  33  -2   13.49    1.66
  -7 -33  -2   12.87    1.28
   7  33  -2   14.19    1.50
  -7  33   2   11.35    2.08
  -7  33  -3   34.51    2.45
  -7  33   3   32.61    2.24
  -7  33  -3   34.30    2.14
   7  33  -3   33.37    1.95
  -7 -33  -3   30.54    1.47
  -7  33   3   31.68    2.34
  -7  33  -4    7.98    2.24
   7  33   4    9.79    1.93
  -7  33   4    9.23    1.95
   7  33  -4    6.97    1.69
  -7  33  -4    8.50    1.94
  -7  33   4    7.67    1.93
  -7  33  -5  100.86    4.34
   7  33  -5  105.41    4.09
  -7  33  -5  104.55    4.24
   7  33   5  107.23    4.08
  -7  33   5  109.39    4.27
  -7  33  -6    8.29    2.43
   7  33   6   13.76    1.84
   7  33   6   12.12    2.02
  -7  33   6   12.59    2.23
  -7  33  -6   14.08    2.26
   7  33  -6   11.30    2.04
  -7  33  -7    3.58    2.49
   7  33   7    2.59    2.01
  -7  33   7    6.29    2.41
  -7  33  -7    4.91    2.29
   7  33  -7    3.19    2.12
   7  33   7    2.82    1.51
  -7  33  -8    0.04    2.59
  -7  33  -8    2.85    2.53
   7  33  -8    2.26    2.37
  -7  33   8    4.35    2.55
   7  33   8    5.16    2.18
   7  33   9    5.60    2.39
  -7  33   9    8.25    2.73
  -7  33  -9    5.78    2.69
  -7  33 -10    0.28    2.75
  -7  35   0   -2.81    2.12
  -7  35   0    1.14    1.20
   7  35   0   -0.44    1.16
  -7  35  -1   18.45    2.38
  -7  35   1   16.39    2.33
  -7  35   1   15.16    1.95
  -7  35  -1   14.41    1.60
  -7  35   1   17.41    1.11
   7  35  -1   15.41    1.44
  -7  35  -2   24.36    1.89
   7  35  -2   22.51    1.71
  -7  35   2   25.23    2.29
  -7  35   3    6.82    1.95
  -7  35  -3    4.36    1.75
  -7  35   3    1.63    2.01
   7  35  -3    3.47    1.59
  -7  35  -4   56.31    3.11
  -7  35   4   56.87    2.96
   7  35   4   64.33    2.92
  -7  35  -4   58.14    2.87
   7  35  -4   61.21    2.75
  -7  35   4   55.11    2.90
  -7  35  -5    5.05    2.38
  -7  35  -5    5.33    2.07
   7  35  -5    3.45    1.88
   7  35   5    3.32    2.01
  -7  35   5    3.73    2.15
  -7  35  -6    0.68    2.34
   7  35   6    3.76    1.96
   7  35   6    2.93    2.05
  -7  35   6   -0.08    2.29
   7  35  -6    4.12    2.10
  -7  35  -7    1.14    2.63
  -7  35   7    0.84    2.43
   7  35   7    0.94    2.12
   7  35  -7   -0.97    2.18
  -7  35  -7   -0.68    2.41
   7  35   7   -0.08    1.67
  -7  35  -8    4.36    2.69
  -7  35  -8    4.94    2.63
   7  35  -8    7.60    2.38
  -7  35   8    9.37    2.73
   7  35   8    8.03    2.38
   7  35   9    3.48    2.41
  -7  35  -9    3.24    2.77
  -7  35 -10   -0.75    2.83
  -7  37   0    0.39    1.21
   7  37   0   -0.42    1.16
  -7  37   1    7.63    2.23
  -7  37  -1    5.09    2.36
  -7  37   1    2.41    1.99
  -7  37   1    6.98    0.94
  -7  37  -1    5.79    1.45
   7  37  -1    7.02    1.39
  -7  37  -2   37.48    2.17
  -7  37   2   38.68    2.64
   7  37  -2   39.12    2.13
  -7  37   3   14.86    2.16
  -7  37  -3   14.35    1.92
  -7  37   3   14.90    2.23
   7  37  -3   12.84    1.76
  -7  37  -4   44.28    3.02
   7  37   4   50.58    2.79
  -7  37   4   44.47    2.82
   7  37  -4   48.16    2.51
  -7  37  -4   47.90    2.64
  -7  37   4   46.83    2.80
  -7  37  -5   25.12    2.71
   7  37  -5   29.42    2.23
  -7  37  -5   23.76    2.37
   7  37   5   21.35    2.37
  -7  37   5   23.71    2.51
  -7  37  -6    1.66    2.55
   7  37   6    6.82    2.16
   7  37  -6    5.12    2.15
  -7  37  -6    2.12    2.32
  -7  37   6    4.27    2.38
   7  37   6    4.54    2.28
  -7  37  -7    3.33    2.70
  -7  37  -7    4.74    2.57
   7  37  -7    1.57    2.29
   7  37   7    2.74    2.37
  -7  37   7    6.16    2.56
  -7  37  -8    3.01    2.80
  -7  37  -8   -0.58    2.73
   7  37  -8    3.97    2.46
  -7  37   8    5.25    2.63
   7  37   8    0.85    2.35
   7  37   9    6.37    2.47
  -7  37  -9    4.03    2.82
  -7  39   0   -1.52    2.30
  -7  39   0    0.62    1.22
   7  39   0   -0.23    1.24
  -7  39   1    4.86    2.33
  -7  39  -1    1.71    2.33
  -7  39   1    3.09    2.12
  -7  39   1    5.05    0.93
  -7  39  -1    4.39    1.56
   7  39  -1    4.63    1.37
  -7  39  -2    6.58    2.45
  -7  39  -2    1.77    1.68
   7  39  -2    5.18    1.51
  -7  39   2    4.83    2.27
  -7  39   3    7.89    2.34
  -7  39  -3    8.09    1.92
  -7  39   3   10.08    2.35
   7  39  -3    7.52    1.72
  -7  39  -4    3.64    2.56
   7  39   4    5.71    2.25
  -7  39   4    2.61    2.31
  -7  39  -4    1.92    1.96
   7  39  -4    3.10    1.84
  -7  39   4    4.48    2.27
   7  39   5    2.36    2.48
  -7  39  -5    3.43    2.59
  -7  39  -5    2.29    2.19
   7  39  -5    2.57    1.98
   7  39   5    2.74    2.25
  -7  39   5    0.60    2.35
  -7  39  -6   -0.14    2.71
   7  39   6    5.36    2.27
  -7  39  -6    2.70    2.38
   7  39  -6   -0.22    2.15
  -7  39   6    1.24    2.53
   7  39   6    0.91    2.35
  -7  39  -7    1.26    2.81
   7  39  -7    1.43    2.35
  -7  39  -7    2.13    2.60
  -7  39   7    2.17    2.71
   7  39   7    1.93    2.47
  -7  39  -8   -2.91    2.92
   7  39   8    1.76    2.50
  -7  41   0    2.09    2.36
  -7  41   0   -0.49    1.29
  -7  41   1    1.49    2.38
  -7  41  -1   -2.07    2.43
  -7  41   1   -1.26    2.30
  -7  41  -1    1.75    1.52
  -7  41   1    1.18    0.92
   7  41  -1    1.89    1.42
  -7  41  -2   39.11    3.04
  -7  41  -2   37.27    2.27
   7  41  -2   39.64    2.11
  -7  41   2   40.17    2.88
  -7  41   3   -0.29    2.31
  -7  41  -3    0.15    1.90
   7  41  -3    0.23    1.64
  -7  41   3    1.04    2.37
  -7  41  -4   16.87    2.77
  -7  41   4   21.14    2.63
   7  41   4   26.61    2.68
  -7  41  -4   24.33    2.20
   7  41  -4   19.74    2.07
  -7  41   4   22.42    2.53
  -7  41  -5    1.29    2.70
   7  41   5    3.13    2.51
   7  41   5    3.02    2.46
  -7  41   5    0.09    2.43
  -7  41  -5   -1.11    2.26
   7  41  -5   -0.46    2.00
   7  41   6    2.23    2.44
  -7  41  -6    5.42    2.85
   7  41  -6    1.28    2.24
  -7  41  -6   -1.72    2.49
  -7  41   6   -1.88    2.56
   7  41   6    1.94    2.52
  -7  41  -7    0.23    2.97
   7  41  -7    1.85    2.43
  -7  41  -7    0.36    2.73
   7  41   7    0.38    2.57
   7  41   8    8.55    2.85
  -7  43   0    0.98    2.63
  -7  43   0   -0.44    1.30
  -7  43  -1    8.36    2.61
  -7  43   1   10.03    2.51
  -7  43  -1    9.18    1.55
  -7  43   1    9.85    0.98
  -7  43   1   12.66    2.58
   7  43  -1   10.96    1.54
  -7  43  -2    1.96    2.67
  -7  43  -2    1.53    1.80
  -7  43   2    2.94    2.58
   7  43  -2    1.22    1.58
  -7  43   3    0.92    2.51
  -7  43  -3    3.39    1.90
   7  43  -3    0.90    1.75
  -7  43   3    1.49    2.53
  -7  43  -4    7.67    2.77
  -7  43   4    2.44    2.62
   7  43   4    9.19    2.71
  -7  43  -4    8.06    2.21
   7  43  -4    9.35    1.96
  -7  43   4    6.49    2.61
   7  43   5    2.08    2.66
  -7  43  -5    1.39    2.78
   7  43   5   -2.15    2.68
  -7  43  -5    0.15    2.31
   7  43  -5    1.79    2.18
   7  43   6   -2.50    2.69
  -7  43  -6    0.92    2.48
  -7  43  -7    8.90    2.73
   7  43   7    4.44    2.76
  -7  45   0   -0.40    2.72
  -7  45   0   -1.54    1.32
  -7  45  -1   -1.23    2.78
  -7  45   1    3.29    2.63
  -7  45  -1    0.61    1.54
   7  45  -1    0.10    1.56
  -7  45   1    0.58    2.73
  -7  45  -2    3.52    2.68
  -7  45  -2    5.24    1.77
   7  45  -2    6.39    1.67
  -7  45   2    2.45    2.65
  -7  45   3    7.54    2.66
  -7  45  -3    0.48    2.00
   7  45  -3    2.71    1.79
  -7  45   3    0.37    2.65
  -7  45  -4    7.16    2.92
  -7  45   4    1.41    2.68
   7  45   4    1.36    2.87
  -7  45  -4    3.78    2.08
   7  45  -4    2.18    1.94
  -7  45   4    3.44    2.71
   7  45   5   10.89    2.98
   7  45   5    8.19    2.89
  -7  45  -5    8.13    2.40
   7  45  -5    8.51    2.24
   7  45   6    0.32    2.81
  -7  45  -6    1.29    2.51
   7  45  -6    0.77    2.31
  -7  47   0   -4.42    2.67
  -7  47   0    1.86    2.92
  -7  47   1    9.12    2.85
  -7  47  -1    8.05    2.86
  -7  47   1    7.14    2.98
   7  47  -1    5.95    1.65
  -7  47  -2    1.54    2.82
  -7  47  -2    2.00    1.78
   7  47  -2    1.41    1.69
  -7  47   2    3.62    2.96
   7  47   3    4.15    3.05
  -7  47  -3   11.57    2.02
   7  47  -3   11.40    1.95
  -7  47   3   10.93    2.95
   7  47   4   11.13    3.18
   7  47   4   10.55    3.12
  -7  47  -4    9.42    2.21
  -7  47   4    8.48    2.98
   7  47  -4    6.82    2.16
  -7  47  -5    2.54    2.50
   7  47  -5    0.40    2.27
  -7  47  -6    0.50    2.53
  -7  49   0    5.04    3.13
  -7  49   1   11.07    3.14
  -7  49   2   -3.39    3.09
  -7  49   3    5.44    3.10
   7  49  -3   -1.12    2.00
   7  49   4   11.29    3.46
   7  49  -4   11.09    2.16
  -7  49   4   16.27    3.20
  -7  49  -5    1.41    2.39
   7  49  -5   -0.03    2.30
   7  51   3   13.56    3.60
  -7  51   4    0.05    3.38
   8   0   0 7225.20  228.17
   8   0  -1    0.19    0.75
  -8   0   1   -0.88    0.77
   8   0   1    0.73    0.38
  -8   0   1    0.36    0.55
  -8   0   2  280.24    9.06
   8   0  -2  286.66    9.05
   8   0  -3   49.60    1.74
  -8   0   3   46.57    1.81
   8   0   3   46.78    1.70
  -8   0  -4  429.73   13.35
   8   0  -4  430.92   13.46
  -8   0   4  413.54   13.50
   8   0   4  403.80   13.39
   8   0  -5  111.27    3.90
   8   0  -5  113.21    3.78
  -8   0   5  118.02    3.87
  -8   0  -5  106.62    3.61
   8   0  -6   28.13    1.70
   8   0  -6   32.43    1.53
  -8   0  -6   27.40    1.25
   8   0  -7   -0.06    1.46
   8   0  -7    2.26    1.25
  -8   0  -7    0.06    0.92
   8   0  -8   27.52    1.79
  -8   0  -8   21.36    1.46
   8   0  -8   25.09    1.96
   8   0  -9    4.13    1.69
   8   0  -9    1.88    1.84
  -8   0  -9    1.42    1.28
   8   0 -10    1.24    1.76
  -8   0 -10    4.35    1.39
   8   0 -10    5.16    1.87
   8   0 -11   -0.24    1.96
  -8   0 -11    0.70    1.60
   8   0 -11    0.08    2.05
  -8   0 -12    0.49    2.08
   8   0 -12    0.44    2.00
   8   0 -13   -1.58    2.30
  -8   2   0 2529.74   79.39
   8  -2   0 2496.29   79.39
   8  -2   1  499.44   16.43
   8   2  -1  529.62   16.51
  -8   2  -1  516.34   16.44
  -8   2   1  516.41   16.51
   8  -2  -1  533.30   16.51
  -8   2   1  551.65   16.47
  -8   2   2  606.18   18.56
  -8  -2   2  597.82   18.58
   8  -2  -2  607.10   18.54
   8   2  -2  528.78   18.55
  -8   2   3    9.09    0.85
   8   2  -3   10.79    0.82
  -8  -2   3    9.14    0.92
   8  -2  -3    9.51    0.67
   8  -2   3   10.54    0.79
  -8   2   4   13.92    1.30
  -8   2  -4   14.27    0.72
  -8  -2  -4   13.90    0.67
   8   2  -4   15.22    1.12
  -8   2   4   11.07    1.23
   8  -2  -4   13.07    0.97
  -8  -2   4   12.92    1.30
   8   2   4   13.01    0.83
   8  -2  -5  226.87    7.57
   8   2  -5  225.15    7.56
  -8   2  -5  233.83    7.36
   8   2  -5  229.19    7.49
   8  -2  -5  236.14    7.46
  -8  -2   5  227.44    7.57
  -8   2   5  224.41    7.53
  -8  -2  -5  228.17    7.35
   8  -2  -6   40.64    1.99
  -8   2  -6   41.01    1.58
   8   2  -6   43.08    1.94
   8  -2  -6   41.36    1.79
   8   2  -6   40.58    1.84
  -8  -2  -6   37.94    1.55
   8   2  -7    6.81    1.48
   8   2  -7    7.82    1.37
   8  -2  -7    7.02    1.30
   8  -2  -7    9.74    1.54
  -8   2  -7    8.36    1.01
  -8  -2  -7    7.24    1.00
   8   2  -8   25.47    1.95
   8   2  -8   24.24    1.84
   8  -2  -8   26.32    1.79
  -8   2  -8   27.83    1.51
  -8  -2  -8   22.67    1.46
   8  -2  -8   24.10    1.91
   8  -2  -9    3.57    1.79
   8   2  -9    2.30    1.78
  -8  -2  -9    2.84    1.29
  -8   2  -9    3.28    1.34
   8   2  -9    4.36    1.87
   8  -2  -9    2.01    1.82
   8  -2 -10    0.27    1.76
   8   2 -10    0.16    1.71
   8  -2 -10   -2.59    1.88
  -8  -2 -10   -1.67    1.37
  -8   2 -10   -2.51    1.35
   8   2 -10    0.79    1.75
   8   2 -11    0.43    2.02
   8  -2 -11    4.54    1.86
   8   2 -11    1.34    2.04
   8  -2 -11    1.62    2.07
  -8   2 -11    3.20    1.57
  -8  -2 -11    2.60    1.57
  -8   2 -12    1.49    2.12
  -8  -2 -12   -2.84    2.15
   8  -2 -12    0.17    1.94
   8   2 -12    1.21    2.08
   8   2 -12   -1.20    2.14
   8  -2 -12    1.11    2.21
   8  -2 -13   -2.16    2.28
   8  -4   0  784.35   24.70
  -8   4   0  775.74   24.71
   8  -4  -1   56.51    1.95
  -8   4  -1   52.86    1.81
  -8   4   1   54.57    1.95
  -8  -4   2   12.96    0.93
  -8   4   2   15.97    0.80
   8  -4  -2   15.88    0.72
   8  -4   2   15.41    0.93
   8   4   3   55.24    1.82
  -8  -4   3   60.27    2.10
   8   4  -3   56.81    2.02
  -8   4   3   52.75    1.99
   8  -4  -3   53.02    1.89
   8  -4   3   54.98    1.99
   8   4   4  657.58   20.82
  -8   4   4  678.80   20.98
   8   4  -4  640.87   20.93
  -8  -4   4  640.04   20.96
   8  -4  -4  661.36   20.87
  -8   4   4  665.08   20.92
   8  -4  -5   18.99    1.37
  -8   4   5   21.65    1.46
   8   4  -5   18.83    1.37
  -8   4  -5   18.96    0.96
  -8  -4   5   15.88    1.47
   8   4  -5   19.06    1.31
   8  -4  -5   21.07    1.19
  -8  -4  -5   19.60    0.92
   8   4  -6   24.20    1.59
   8  -4  -6   24.48    1.60
  -8   4  -6   24.29    1.21
   8  -4  -6   26.41    1.39
   8   4  -6   23.35    1.56
  -8  -4  -6   25.43    1.13
   8   4  -7   12.33    1.53
  -8   4  -7   11.15    1.11
   8  -4  -7   14.69    1.38
   8   4  -7   14.50    1.50
   8  -4  -7   13.50    1.58
  -8  -4  -7   13.14    1.05
   8   4  -8   16.46    1.84
   8  -4  -8   16.25    1.58
   8   4  -8   16.09    1.77
   8  -4  -8   12.92    1.83
  -8   4  -8   18.34    1.40
  -8  -4  -8   15.26    1.31
   8   4  -9   11.37    1.83
  -8   4  -9    9.06    1.37
   8  -4  -9    7.82    1.93
  -8  -4  -9    7.67    1.32
   8  -4  -9    7.35    1.68
   8   4  -9    9.25    1.97
  -8  -4 -10   -1.56    1.40
   8  -4 -10   -0.71    1.83
   8   4 -10   -0.66    1.77
  -8   4 -10    0.55    1.37
   8  -4 -10   -0.95    1.66
   8   4 -10    0.24    1.82
  -8  -4 -11   -0.76    1.58
   8   4 -11   -2.19    2.01
  -8   4 -11    0.27    1.55
   8  -4 -11   -0.26    2.10
   8   4 -11    0.78    2.09
   8  -4 -11   -1.61    1.96
  -8   4 -11    0.46    2.17
   8   4 -12    0.32    2.12
   8  -4 -12   -2.85    2.25
  -8  -4 -12    0.31    2.21
   8   4 -12   -1.77    2.18
  -8   4 -12   -1.36    2.27
   8  -4 -12    1.73    2.10
  -8  -4 -13   -0.45    2.39
   8  -6   0 8602.39  270.49
  -8   6   0 8524.54  270.49
  -8   6  -1  273.78    8.90
   8  -6  -1  286.92    8.97
  -8   6   1  284.29    8.98
   8  -6   1  281.09    8.98
  -8   6   2   38.92    1.41
   8  -6   2   41.69    1.56
   8  -6   3    5.86    0.91
   8   6   3    5.07    0.54
  -8   6   3    4.72    0.76
  -8  -6   3    4.08    0.97
   8  -6  -3    5.27    0.58
  -8   6   4 1184.03   37.83
   8   6   4 1190.23   37.69
   8   6  -4 1199.29   37.79
   8  -6  -4 1193.40   37.72
  -8  -6   4 1188.69   37.82
  -8   6   4 1194.94   37.75
  -8   6  -4 1187.59   37.74
   8   6  -5   14.10    1.27
   8   6   5   12.07    0.91
  -8   6   5   14.67    1.39
   8  -6  -5   12.78    1.37
   8   6  -5   13.83    1.24
  -8  -6   5   14.45    1.43
  -8   6  -5   14.16    1.09
   8   6   5   15.32    0.68
   8  -6  -5   14.52    1.02
  -8   6   6   29.39    1.80
   8   6   6   30.46    1.37
   8   6  -6   30.30    1.72
  -8   6  -6   30.85    1.37
   8   6  -6   31.03    1.70
   8  -6  -6   28.74    1.47
   8  -6  -6   29.94    1.72
  -8  -6  -6   31.64    1.31
   8   6  -7    8.61    1.57
  -8   6   7    8.70    1.73
  -8   6  -7    7.69    1.11
   8   6  -7    7.97    1.52
   8  -6  -7    8.60    1.30
   8  -6  -7    6.63    1.56
  -8  -6  -7   10.27    1.02
   8   6  -8    7.37    1.64
  -8   6  -8    7.59    1.25
   8  -6  -8    9.17    1.72
  -8  -6  -8    7.72    1.23
   8   6  -8    8.63    1.71
   8  -6  -8    8.23    1.43
   8   6  -9    0.17    1.79
   8  -6  -9    1.59    1.89
  -8   6  -9    0.26    1.32
  -8  -6  -9    1.81    1.26
   8  -6  -9    3.44    1.62
   8   6  -9   -0.56    1.80
   8  -6  -9    1.11    0.98
   8  -6 -10    2.46    0.66
   8   6 -10    5.60    1.87
  -8  -6 -10    5.09    1.44
  -8   6 -10    3.12    1.45
   8  -6 -10    6.01    1.94
   8   6 -10    2.79    1.92
   8  -6 -10    4.42    1.62
  -8  -6 -11    0.97    1.60
   8   6 -11    3.06    2.05
   8  -6 -11    2.05    2.15
  -8   6 -11    2.29    1.55
   8   6 -11    0.80    2.18
   8  -6 -11    2.32    1.85
  -8   6 -11    3.78    2.42
   8  -6 -12   -0.08    2.23
   8   6 -12    2.75    2.10
  -8  -6 -12    1.21    2.23
  -8   6 -12   -0.90    2.34
   8   6 -12   -1.35    2.24
   8  -6 -12   -1.16    2.04
  -8  -6 -13   -1.68    2.38
  -8   8   0   35.25    1.30
  -8  -8   0   30.52    1.24
  -8   8   1  227.81    7.35
   8  -8  -1  244.85    7.35
  -8   8  -1  218.89    7.28
   8  -8  -1  226.44    7.37
   8   8  -1  226.90    7.32
   8  -8   1  233.15    7.36
   8  -8   2  106.37    3.68
  -8   8   2  108.77    3.55
  -8   8  -2  115.35    3.68
   8   8   3  720.67   22.75
  -8   8   3  703.78   22.78
   8  -8  -3  715.81   22.75
  -8   8  -3  743.61   22.83
  -8   8   4   73.62    2.74
   8   8   4   72.96    2.43
   8  -8  -4   53.75    2.64
  -8  -8   4   69.61    2.72
  -8   8   4   71.95    2.51
  -8   8  -4   76.17    2.60
   8  -8  -4   74.14    2.43
  -8   8   5   13.05    1.29
   8   8   5   12.06    0.89
   8  -8  -5   12.46    1.29
   8   8  -5   12.72    1.19
   8  -8  -5   11.49    0.92
  -8   8  -5   10.90    1.10
  -8   8   6   12.42    1.50
   8   8  -6   10.53    1.33
   8   8   6    9.93    0.97
   8  -8  -6    9.06    1.36
   8  -8  -6   10.69    1.04
   8   8  -6    9.72    1.33
  -8   8  -6   12.17    1.17
  -8   8   7    0.56    1.64
  -8   8  -7   -1.23    1.07
   8   8  -7   -2.35    1.50
   8   8   7    0.05    1.09
   8  -8  -7   -0.82    1.63
   8   8  -7   -1.40    1.57
   8  -8  -7    1.10    1.14
  -8   8  -7    0.81    1.23
   8   8  -8    3.60    1.62
  -8   8  -8    4.20    1.22
  -8  -8  -8    1.69    1.13
   8  -8  -8    5.19    1.76
   8  -8  -8    4.97    1.38
   8   8  -8    4.81    1.76
   8  -8  -8    2.98    0.98
   8   8  -9    3.16    1.71
  -8   8  -9    3.12    1.33
  -8  -8  -9    3.80    1.21
   8  -8  -9    4.63    1.84
   8   8  -9   -0.10    1.83
   8  -8  -9    4.43    1.51
   8  -8  -9    2.81    0.90
   8   8 -10    2.07    1.75
   8  -8 -10    2.01    1.60
   8   8 -10   -0.22    2.00
   8  -8 -10    2.75    1.89
  -8   8 -10   -1.03    1.45
   8   8 -11    2.01    2.02
  -8   8 -11   -0.69    1.58
   8  -8 -11    2.44    2.18
  -8   8 -11   -1.71    2.39
   8  -8 -11    2.54    1.79
   8   8 -11    0.87    2.31
   8  -8 -12   -0.31    2.27
   8   8 -12    2.01    2.10
  -8  -8 -12   -1.06    2.23
  -8   8 -12    0.88    2.52
   8   8 -12   -0.55    2.37
   8  -8 -12   -0.29    1.87
  -8  10   0 2262.62   72.34
  -8 -10   0 2311.96   72.33
   8 -10  -1  362.63   11.01
  -8  10   1  323.78   11.01
  -8 -10   1  352.76   11.01
   8  10  -1  349.50   10.98
   8 -10  -1  338.93   11.03
   8 -10   1  334.58   11.04
   8  10  -2   53.93    2.18
   8 -10  -2   57.02    2.23
  -8  10   2   65.78    2.04
  -8  10  -2   62.08    2.26
   8  10   3  797.84   25.74
  -8  10   3  797.01   25.74
   8 -10  -3  850.76   25.80
  -8  10  -3  831.34   25.82
  -8  10   4  214.67    7.07
   8  10   4  220.08    6.89
   8 -10  -4  185.79    7.02
  -8  10   4  214.21    6.91
   8 -10  -4  216.51    6.94
  -8  10  -4  219.78    7.00
   8 -10  -4  216.38    6.85
  -8  10   5   68.52    2.65
   8  10   5   70.90    2.39
   8 -10  -5   65.74    2.60
   8  10  -5   55.32    2.60
   8 -10  -5   69.03    2.41
   8 -10  -5   68.70    2.34
  -8  10  -5   68.09    2.52
  -8  10   6    5.54    1.46
   8  10   6    7.75    1.06
   8 -10  -6    7.04    1.40
   8  10  -6    6.28    1.38
  -8  10  -6    6.10    1.21
   8 -10  -6    6.71    0.94
   8 -10  -6    6.93    1.00
   8  10  -7   24.65    1.78
  -8  10  -7   24.89    1.45
   8  10   7   25.69    1.57
  -8  10   7   28.45    2.03
   8 -10  -7   28.02    1.88
   8 -10  -7   26.74    1.46
   8  10  -7   27.46    1.88
   8 -10  -7   25.51    1.37
  -8  10  -7   24.64    1.62
  -8  10  -8   46.33    2.09
  -8  10   8   49.74    2.59
   8  10  -8   48.97    2.44
   8 -10  -8   49.53    2.55
   8  10  -8   46.89    2.55
   8 -10  -8   49.56    2.14
   8 -10  -8   44.43    1.89
  -8  10  -8   53.87    2.17
   8  10  -9    0.24    1.69
  -8  10  -9   -0.54    1.30
   8 -10  -9    1.73    1.38
   8  10  -9   -0.18    1.94
   8 -10  -9   -1.16    1.91
   8  10 -10    1.28    1.84
  -8  10 -10    0.68    1.41
   8 -10 -10   -1.78    2.09
   8 -10 -10    0.35    1.53
   8  10 -10   -1.60    2.05
   8  10 -11   -0.23    2.02
   8 -10 -11    1.51    2.23
  -8  10 -11    0.18    1.61
  -8  10 -11    0.50    2.45
  -8 -10 -11   -1.08    2.07
   8  10 -11   -0.37    2.32
   8 -10 -11    2.46    1.75
   8  10 -12   -4.56    2.15
   8 -10 -12    0.38    2.28
  -8 -10 -12   -2.57    2.15
   8  10 -12   -0.13    2.51
  -8  12   0  814.57   23.93
  -8 -12   0  788.96   23.91
  -8  12   1   85.28    2.94
  -8 -12   1   86.03    2.91
   8  12  -1   79.34    2.86
  -8 -12  -1   89.79    2.83
   8 -12  -1   84.48    2.98
   8  12  -2   94.13    3.39
  -8 -12   2   91.91    3.43
   8 -12  -2   96.11    3.43
  -8  12  -2   98.11    3.50
  -8  12   2  106.12    3.24
   8  12  -3   23.45    1.42
  -8  12   3   29.89    1.15
   8 -12  -3   30.98    1.42
  -8  12  -3   29.51    1.55
  -8  12   4   85.36    2.96
   8 -12  -4   68.29    2.86
   8  12   4   77.26    2.70
  -8  12   4   79.15    2.69
   8 -12  -4   83.45    2.60
  -8  12  -4   71.70    2.89
   8 -12  -4   77.89    2.79
   8  12   5    7.82    0.98
   8 -12  -5   10.33    1.25
  -8  12   5    9.92    1.29
   8 -12  -5    9.99    0.72
  -8  12  -5   10.25    1.30
   8 -12  -5    8.72    1.01
   8  12   6    4.88    1.11
  -8  12   6    4.34    1.54
   8 -12  -6    7.15    1.46
   8  12  -6    6.24    1.40
   8 -12  -6    5.53    1.02
  -8  12  -6    7.50    1.35
   8 -12  -6    5.43    0.92
  -8  12   7    5.63    1.81
   8 -12  -7    5.07    1.08
   8  12   7    4.46    1.26
   8  12  -7    4.57    1.52
   8 -12  -7    4.56    1.69
   8  12  -7    2.43    1.58
  -8  12  -7    4.60    1.42
   8 -12  -7    4.64    1.08
   8  12   8    8.45    1.40
  -8  12  -8    7.15    1.22
   8  12  -8    8.66    1.63
  -8  12   8    2.84    1.91
   8 -12  -8    6.10    1.02
   8 -12  -8    7.39    1.90
   8  12  -8    7.51    1.84
  -8  12  -8    8.21    1.45
   8 -12  -8    7.14    1.27
   8  12  -9   -0.27    1.65
  -8  12   9   -0.64    1.99
  -8  12  -9    0.19    1.37
   8 -12  -9    0.55    1.95
   8  12  -9    1.52    1.96
  -8  12  -9   -0.61    1.46
   8 -12  -9   -0.98    1.37
  -8  12 -10    0.41    1.45
   8  12 -10    3.84    1.78
   8 -12 -10    0.24    2.07
   8  12 -10    0.55    2.08
   8 -12 -10    0.23    1.47
  -8  12 -11    0.34    1.68
   8  12 -11    2.33    2.09
   8 -12 -11    0.64    2.20
  -8 -12 -11   -2.52    1.99
  -8  12 -11   -4.30    2.49
   8  12 -11   -2.05    2.34
   8 -12 -11   -0.95    1.64
   8  12 -12   -0.68    2.06
   8 -12 -12   -1.38    2.39
  -8 -12 -12    0.47    2.12
  -8  14   0   32.70    1.42
  -8 -14   0   34.64    1.35
   8  14   0   32.02    1.31
  -8  14   0   33.03    1.57
   8 -14  -1  949.89   30.26
  -8  14   1  909.15   30.23
  -8 -14   1  959.03   30.24
  -8 -14  -1  974.32   30.18
   8  14  -1  956.03   30.21
  -8  14   1  958.19   30.26
  -8 -14   2  172.80    5.87
   8  14  -2  173.16    5.81
  -8  14  -2  175.66    5.91
   8 -14  -2  181.21    5.88
  -8  14   2  180.02    5.67
   8  14  -3  747.44   23.64
  -8  14   3  753.59   23.51
  -8 -14   3  670.50   23.66
   8 -14  -3  752.48   23.61
  -8  14  -3  761.10   23.66
  -8  14   4  142.42    4.76
   8 -14  -4  131.03    4.69
   8  14   4  138.63    4.59
  -8  14   4  140.45    4.52
   8 -14  -4  140.17    4.64
  -8  14  -4  138.82    4.72
   8  14   5   36.29    1.60
   8 -14  -5   37.85    1.86
  -8  14   5   35.40    1.94
   8 -14  -5   36.61    1.35
  -8  14  -5   37.48    1.84
   8 -14  -5   38.10    1.66
   8 -14  -6    1.57    1.46
   8  14   6    0.53    1.11
   8 -14  -6    0.27    1.10
  -8  14   6    0.32    1.56
   8 -14  -6   -0.11    0.80
  -8  14  -6    3.09    1.42
   8  14   7   92.21    3.34
  -8  14   7   91.73    3.63
   8 -14  -7   87.20    3.16
   8 -14  -7   91.39    3.53
   8  14  -7   82.64    3.55
  -8  14  -7   96.57    3.42
   8 -14  -7   91.10    3.14
   8  14  -8    2.86    1.62
   8  14   8    2.35    1.44
  -8  14   8    3.62    1.99
   8 -14  -8    0.92    1.77
   8  14  -8    4.60    1.82
  -8  14  -8    1.38    1.53
   8 -14  -8    3.96    1.10
  -8  14   9    1.28    1.98
   8  14  -9    1.20    1.61
  -8  14  -9    0.21    1.32
   8  14   9    1.62    1.51
   8 -14  -9   -0.95    1.95
   8  14  -9    0.22    1.94
   8 -14  -9    2.19    1.22
  -8  14  -9    1.68    1.57
   8  14 -10    1.21    1.85
  -8  14 -10    1.70    1.47
   8 -14 -10   -0.14    2.13
   8  14 -10    2.46    2.17
   8 -14 -10    3.29    1.39
   8  14 -11   -1.51    2.03
  -8  14 -11    0.61    1.61
   8 -14 -11   -0.65    2.35
  -8  14 -11   -1.04    2.54
   8  14 -11    1.54    2.36
  -8 -14 -11   -1.49    2.01
   8 -14 -11   -1.01    1.58
   8 -14 -12   -1.17    2.41
   8  14 -12    0.68    2.03
  -8  16   0  390.94   12.34
  -8 -16   0  394.60   12.33
   8  16   0  376.21   12.29
  -8  16   0  383.97   12.41
  -8  16   1  114.81    4.02
  -8 -16   1  118.79    4.02
   8  16  -1  116.41    3.96
  -8 -16  -1  121.68    3.92
  -8  16   1  125.09    4.08
   8 -16  -2    1.65    1.13
  -8  16  -2    2.72    1.30
  -8 -16   2    2.05    1.15
  -8 -16  -2    2.10    0.67
   8  16  -2    3.58    0.90
   8 -16  -3  149.38    4.93
  -8  16   3  145.45    4.72
   8  16  -3  150.03    4.93
  -8 -16   3  150.69    5.01
  -8  16  -3  145.47    4.97
   8 -16  -4   93.07    3.33
   8  16   4   96.88    3.26
  -8  16   4   92.74    3.44
   8 -16  -4   88.25    3.38
   8  16  -4  100.60    3.41
  -8  16  -4   98.64    3.45
   8 -16  -5   11.89    1.36
   8  16   5    9.98    1.10
  -8  16   5    9.83    1.44
   8 -16  -5   11.06    1.19
  -8  16  -5   15.07    1.45
   8 -16  -6  170.66    5.95
   8  16   6  173.86    5.82
  -8  16   6  177.99    6.03
   8 -16  -6  176.59    5.64
  -8  16  -6  169.86    5.93
   8 -16  -7   11.03    1.79
   8  16   7   10.89    1.46
  -8  16   7   12.23    1.89
   8 -16  -7    9.36    0.97
  -8  16  -7   10.55    1.70
  -8  16   8    1.35    1.99
   8  16   8    2.98    1.50
   8  16  -8    4.53    1.58
   8 -16  -8    2.29    1.78
   8  16  -8    2.96    1.86
  -8  16  -8   -0.90    1.64
   8 -16  -8    4.31    1.01
   8 -16  -9   16.05    2.15
  -8  16  -9   12.66    1.41
   8  16  -9    9.22    1.75
   8  16   9   12.05    1.67
  -8  16   9   13.77    2.16
   8 -16  -9   12.70    1.27
  -8  16  -9   13.90    1.69
  -8  16  10    0.29    2.33
  -8  16 -10    0.62    1.51
   8  16 -10   -0.92    1.80
   8 -16 -10   -0.51    2.15
   8  16 -10   -1.91    2.25
  -8  16 -10   -0.77    2.39
  -8  16 -10    1.44    1.69
   8 -16 -10    1.13    1.31
  -8  16 -11    1.08    1.70
   8  16 -11    0.04    1.93
  -8  16 -11   -5.60    2.57
  -8 -16 -11    0.06    1.86
   8  16 -11    0.04    2.36
   8 -16 -11   -2.86    2.42
   8 -16 -12    1.63    2.47
   8  16 -12   -0.58    2.07
  -8 -18   0   56.21    2.12
   8  18   0   58.44    2.01
  -8  18   0   52.92    2.32
  -8  18   1   15.74    1.26
  -8 -18  -1   14.60    0.92
  -8 -18   1   15.71    1.14
   8  18  -1   13.85    1.03
  -8  18   1   15.30    1.27
  -8  18  -2   15.57    1.40
  -8 -18   2   13.83    1.28
  -8  18   2   15.96    1.30
  -8 -18  -2   13.02    0.83
   8  18  -2   15.75    1.13
  -8  18   3  104.75    3.35
   8  18  -3  105.38    3.62
  -8 -18   3   97.90    3.71
  -8  18  -3  102.86    3.69
   8  18   4  113.60    3.59
   8 -18  -4   86.55    3.63
  -8  18   4  105.53    3.75
   8  18  -4  109.46    3.71
  -8 -18   4  106.40    3.80
  -8  18  -4  106.24    3.77
  -8  18   5   40.83    2.12
   8 -18  -5   39.40    2.03
   8  18   5   42.93    1.84
   8  18  -5   40.38    2.00
  -8  18  -5   43.06    2.11
   8 -18  -6   -0.37    1.57
   8  18   6   -0.28    1.32
  -8  18   6   -1.61    1.72
  -8  18  -6    2.13    1.68
   8 -18  -7   13.17    1.87
   8  18   7   15.43    1.54
  -8  18  -7   12.10    1.84
  -8  18   7   12.80    1.99
   8 -18  -7   14.69    0.95
   8  18   8    7.91    1.65
  -8  18   8    8.80    2.03
   8 -18  -8   11.24    1.97
   8  18  -8   10.31    1.91
   8 -18  -8    9.74    1.03
  -8  18  -8   10.63    1.90
   8  18   9   -0.54    1.64
  -8  18  -9   -2.11    1.35
   8  18  -9   -0.37    1.62
  -8  18   9    1.28    2.14
   8 -18  -9    0.86    1.91
   8  18  -9   -0.23    1.96
  -8  18  -9    1.85    1.76
   8 -18  -9    0.33    1.00
   8  18  10    0.63    1.83
  -8  18  10    2.29    2.33
   8  18 -10    0.99    1.86
  -8  18 -10    1.95    1.61
   8 -18 -10    2.01    2.27
  -8  18 -10   -1.97    2.46
   8  18 -10   -1.82    2.25
   8 -18 -10   -0.90    1.27
  -8  18 -10   -0.48    1.85
   8  18 -11    0.39    1.92
   8 -18 -11   -3.48    2.47
   8  18 -11    1.17    2.38
  -8  18 -11    4.08    2.54
  -8 -20   0  148.17    4.87
  -8  20   0  147.51    4.99
   8  20   0  145.76    4.80
  -8  20   1   14.97    1.21
  -8 -20  -1   15.87    0.97
  -8 -20   1   15.52    1.27
  -8  20   1   14.47    1.40
   8  20  -1   14.09    1.07
   8  20  -2   92.00    3.22
  -8 -20   2   91.78    3.31
  -8 -20  -2   93.60    3.08
  -8  20   2   89.83    3.34
  -8 -20   3  314.76   10.49
   8  20  -3  320.73   10.43
  -8 -20  -3  324.01   10.28
  -8  20  -3  327.98   10.50
  -8  20   4  138.05    4.77
   8  20   4  134.20    4.62
   8  20  -4  137.77    4.73
  -8  20  -4  141.96    4.84
  -8  20  -5    2.05    1.63
   8  20  -5    4.51    1.44
  -8  20   5    2.98    1.54
   8  20   5    2.44    1.21
  -8  20  -6    2.65    1.80
   8  20  -6    4.33    1.69
   8 -20  -6   -0.05    1.64
   8  20   6    2.00    1.43
  -8  20   6    1.78    1.83
   8 -20  -7    2.39    1.79
   8  20   7   -0.11    1.45
  -8  20  -7   -0.10    1.78
  -8  20   7    1.30    1.92
   8 -20  -8   -3.19    1.95
   8  20   8   -0.72    1.55
  -8  20   8    1.73    2.03
   8 -20  -8   -0.06    0.80
  -8  20  -8   -2.01    1.78
  -8  20   9    4.34    2.19
   8  20   9    0.76    1.75
   8  20  -9    1.95    1.62
   8 -20  -9    2.83    2.04
   8  20  -9    2.65    2.12
   8 -20  -9    2.97    0.99
  -8  20  -9    0.18    1.88
  -8  20  10    1.28    2.54
  -8  20 -10    2.03    1.56
   8  20  10    4.83    1.92
   8  20 -10    4.92    1.92
   8 -20 -10    3.34    2.29
  -8 -20 -10    2.39    1.69
  -8  20 -10    1.15    2.54
   8  20 -10    2.42    2.32
   8 -20 -10    2.53    1.16
  -8  20 -10    0.54    1.97
   8 -20 -11    2.08    2.34
   8  20 -11    0.04    1.86
  -8  20  11   -1.04    2.61
  -8 -22   0   77.75    2.77
   8  22   0   77.43    2.67
  -8  22   0   76.25    2.96
  -8  22   1    2.34    1.17
  -8 -22   1    2.07    1.12
  -8 -22  -1    3.13    0.84
   8  22  -1    2.16    0.92
  -8  22   1    2.36    1.27
   8  22  -2  289.73    9.23
  -8 -22  -2  278.22    9.14
  -8 -22   2  290.32    9.30
  -8  22   2  292.06    9.31
  -8 -22   3  253.84    8.35
   8  22  -3  251.14    8.25
  -8 -22  -3  251.21    8.09
  -8  22  -3  257.39    8.36
  -8  22  -4   23.78    1.85
   8  22   4   22.15    1.48
  -8  22   4   24.73    1.69
   8  22  -4   19.41    1.56
  -8 -22  -4   21.61    1.00
  -8  22  -5   21.24    1.94
   8  22  -5   17.19    1.71
  -8  22   5   19.48    1.86
   8  22   5   21.49    1.55
  -8  22  -6    1.99    1.86
   8  22  -6    2.36    1.71
  -8  22   6    2.91    1.81
   8  22   6   -0.21    1.46
  -8  22   7    1.06    1.87
  -8  22  -7    3.00    1.85
   8  22  -7    3.11    1.76
   8  22   7    2.61    1.52
  -8  22   8    6.19    2.07
  -8  22  -8    3.06    1.97
   8  22   8    6.54    1.67
  -8  22   9    1.21    2.32
   8  22   9    1.67    1.85
  -8  22  -9    1.71    2.02
   8  22  10   -0.03    2.02
  -8  22 -10    0.59    1.47
  -8  22  10    2.35    2.50
   8  22 -10    0.25    1.86
  -8 -22 -10   -1.61    1.65
   8  22 -10    0.09    2.40
  -8  22 -10   -1.88    2.13
  -8  22  11   -1.33    2.61
   8  22 -11    1.95    1.84
  -8 -24   0  205.17    6.67
   8  24   0  203.79    6.59
  -8  24   0  200.51    6.81
  -8  24   1    7.16    1.27
  -8 -24  -1    8.92    0.98
  -8 -24   1   10.03    1.30
  -8  24   1    8.93    1.41
   8  24  -1    8.92    0.99
  -8 -24  -2   24.72    1.19
   8  24  -2   23.63    1.39
  -8 -24   2   24.29    1.66
  -8  24   2   23.45    1.71
  -8 -24  -3   69.88    2.43
  -8 -24   3   75.38    2.95
   8  24  -3   70.31    2.74
  -8  24  -3   73.53    2.94
  -8  24   3   69.17    2.81
  -8  24  -4   11.31    1.78
   8  24   4   12.62    1.41
  -8  24   4   11.71    1.61
   8  24  -4   13.84    1.50
  -8 -24  -4   12.85    0.86
  -8  24  -5   16.41    2.04
   8  24   5   18.25    1.57
  -8  24   5   10.39    1.82
   8  24  -5   17.94    1.72
  -8 -24  -5   14.81    0.96
  -8  24  -6   -0.24    2.00
   8  24   6   -1.12    1.57
  -8  24   6   -0.03    1.90
   8  24  -6    0.78    1.71
  -8  24   7    4.00    1.95
  -8  24  -7    3.67    1.99
   8  24   7    6.85    1.62
   8  24  -7    4.26    1.89
   8  24   7    5.34    0.88
   8  24   8    9.95    1.80
  -8  24   8   11.39    2.10
  -8  24  -8    9.78    2.15
  -8  24   9    0.98    2.36
   8  24   9   -0.97    1.94
  -8  24  -9    1.35    2.43
  -8  24  -9    3.17    2.17
  -8  24  10   -0.56    2.57
   8  24  10    4.15    2.08
   8  24 -10   -2.38    2.50
  -8  24 -10    3.66    2.27
  -8  24  11   -0.34    2.70
   8  24 -11   -0.75    1.99
  -8 -26   0  276.93    8.89
   8  26   0  267.27    8.80
  -8  26   0  284.74    9.03
  -8  26   1   53.96    2.37
  -8 -26  -1   55.06    2.18
  -8 -26   1   57.41    2.34
  -8  26  -1   51.72    2.53
   8  26  -1   59.72    2.18
  -8  26   1   59.74    2.52
  -8 -26  -2   23.29    1.23
   8  26  -2   24.18    1.44
  -8  26   2   23.68    0.96
  -8 -26   2   24.38    1.73
  -8  26   2   23.04    1.78
   8  26  -3   53.39    2.30
  -8 -26  -3   50.95    1.92
  -8  26   3   52.82    2.42
  -8  26  -3   52.75    2.60
  -8  26  -4    2.80    1.84
   8  26   4    1.75    1.49
  -8  26   4    1.46    1.57
   8  26  -4    3.59    1.49
  -8 -26  -4    2.27    0.76
  -8  26  -5    9.30    2.00
  -8  26   5    5.74    1.82
   8  26   5    7.58    1.56
   8  26  -5    8.85    1.74
  -8 -26  -5    6.22    0.83
  -8  26  -6    0.19    2.01
   8  26   6   -2.24    1.62
  -8  26   6    2.29    1.86
   8  26  -6    1.13    1.80
  -8 -26  -6   -0.11    0.76
  -8  26  -7   27.89    2.33
  -8  26   7   32.16    2.33
   8  26   7   29.82    1.97
   8  26  -7   26.80    2.21
   8  26   7   27.11    1.42
  -8  26  -8    7.37    2.24
  -8  26   8    5.18    2.23
   8  26   8    4.78    1.75
  -8  26  -8   10.01    2.44
   8  26  -8    4.47    2.10
  -8  26   9    2.61    2.43
   8  26   9    1.73    1.95
  -8  26  -9   -0.85    2.56
  -8 -26  -9   -1.23    1.32
  -8  26  -9    0.79    2.30
   8  26  10   -3.09    2.15
  -8  26  10   -1.39    2.72
   8  26 -10    0.56    1.91
  -8  26 -10   -1.60    2.32
  -8 -28   0  113.42    3.94
   8  28   0  110.66    3.80
  -8  28   0  119.18    4.21
  -8  28   1  106.36    4.00
  -8 -28   1  113.71    3.99
  -8  28   1  110.60    3.73
  -8 -28  -1  111.39    3.86
  -8  28  -1  114.61    4.16
   8  28  -1  112.46    3.83
  -8  28   1  115.36    4.13
  -8 -28  -2   -0.99    1.01
  -8 -28   2   -1.69    1.51
  -8  28   2    0.67    0.51
   8  28  -2    1.93    1.22
  -8  28   2    3.29    1.67
   8  28  -3   70.73    2.78
  -8 -28  -3   68.38    2.46
  -8  28  -3   71.81    3.11
  -8  28   3   68.53    2.93
  -8  28  -4    2.16    1.90
   8  28   4    0.11    1.53
  -8  28   4   -0.27    1.67
   8  28  -4   -0.31    1.54
  -8 -28  -4    0.33    0.80
  -8  28  -5    1.60    2.04
   8  28   5    1.81    1.59
  -8  28   5   -1.89    1.89
   8  28  -5   -0.50    1.71
  -8 -28  -5    0.21    0.76
   8  28   6   47.38    2.45
  -8  28   6   49.20    2.62
   8  28  -6   48.27    2.58
  -8  28  -6   50.84    2.85
  -8 -28  -6   47.44    1.76
  -8  28  -7   14.19    2.24
   8  28   7   12.58    1.83
  -8  28   7   13.89    2.19
   8  28  -7   16.08    2.14
  -8  28  -7   14.18    2.34
   8  28   7   16.84    1.31
  -8 -28  -7   13.86    0.92
  -8  28  -8    0.14    2.31
  -8  28   8    3.66    2.28
   8  28   8    4.42    1.82
   8  28  -8    0.56    2.14
  -8  28  -8    1.43    2.44
  -8  28   9   -0.60    2.51
   8  28   9    0.55    2.04
  -8  28  -9    4.12    2.56
   8  28  -9    1.30    2.29
  -8  28  -9    0.73    2.37
  -8  28  10    0.39    2.74
  -8  28 -10    1.61    2.45
  -8  30   0    6.29    1.89
  -8 -30   0    8.39    1.38
  -8  30   0    6.40    1.17
   8  30   0    6.97    1.08
  -8  30   1  117.24    4.36
  -8 -30  -1  117.05    4.17
  -8 -30   1  120.35    4.34
  -8  30   1  124.59    4.04
   8  30  -1  123.81    4.14
  -8  30   1  123.11    4.54
  -8  30  -1  118.24    4.54
  -8 -30  -2   28.94    1.46
  -8  30   2   26.86    1.02
   8  30  -2   30.70    1.68
  -8  30   2   29.04    2.10
  -8  30  -3    8.07    2.05
  -8 -30  -3    5.66    1.01
   8  30  -3    4.40    1.45
  -8  30   3    7.17    1.82
  -8  30   4  105.55    3.88
   8  30   4   97.69    3.71
  -8 -30  -4   97.40    3.34
   8  30  -4  104.58    3.77
  -8  30  -4   98.84    4.00
  -8  30  -5    8.39    2.19
  -8 -30  -5    7.88    0.83
   8  30  -5   12.51    1.84
   8  30   5   10.06    1.75
  -8  30   5    8.75    1.96
  -8  30  -6   25.77    2.43
   8  30   6   22.90    2.08
  -8  30   6   19.72    2.21
  -8 -30  -6   20.50    1.04
   8  30  -6   26.27    2.11
  -8  30  -6   27.73    2.43
  -8  30  -7    6.34    2.26
   8  30   7    5.63    1.91
  -8  30   7    6.41    2.18
   8  30  -7    3.54    2.04
  -8  30  -7    3.98    2.33
   8  30   7    4.51    1.33
  -8 -30  -7    3.04    0.73
  -8  30   8    0.88    2.40
  -8  30  -8   -1.97    2.39
   8  30   8    1.15    1.98
   8  30  -8   -0.08    2.21
  -8  30  -8    2.41    2.42
  -8 -30  -8   -0.40    0.96
  -8 -30  -8   -0.09    0.79
  -8  30   9    3.11    2.55
   8  30   9    0.10    2.11
   8  30  -9   -0.57    2.36
  -8  30  -9    5.05    2.67
  -8  30  -9    0.51    2.49
  -8  30 -10   -3.20    2.57
  -8  32   0    2.66    1.98
  -8 -32   0    1.94    1.42
  -8  32   0    1.91    1.20
   8  32   0    2.24    1.10
  -8  32  -1    1.40    1.95
  -8  32   1   -0.90    1.73
  -8  32  -1    0.95    1.36
  -8 -32  -1    1.14    1.28
  -8  32   1    1.90    0.92
  -8  32   1   -0.25    1.98
   8  32  -1    1.10    1.20
  -8  32  -2    3.09    1.57
  -8 -32  -2    0.59    1.14
  -8  32   2    0.78    0.37
   8  32  -2    0.85    1.38
  -8  32   2    0.88    1.91
  -8  32  -3   88.87    3.46
   8  32  -3   87.71    3.33
  -8 -32  -3   84.81    3.02
  -8  32  -3   83.03    3.68
  -8  32   3   91.67    3.56
   8  32   4  104.17    4.05
  -8  32   4  113.70    4.22
   8  32  -4  113.01    4.05
  -8 -32  -4  106.54    3.63
  -8  32  -4  107.65    4.19
  -8  32  -4  109.77    4.31
  -8  32  -5   24.55    2.44
   8  32  -5   21.39    2.02
  -8  32  -5   20.36    2.18
  -8 -32  -5   18.30    1.02
   8  32   5   21.17    2.00
  -8  32   5   20.30    2.10
  -8  32  -6    4.20    2.29
   8  32   6    2.94    1.72
   8  32   6    3.66    1.89
  -8  32   6    2.84    2.13
   8  32  -6    0.55    1.96
  -8 -32  -6    3.77    0.62
  -8  32  -6    6.39    2.25
  -8  32  -7    4.04    2.38
  -8  32   7    4.87    2.29
   8  32   7    4.49    1.95
  -8  32  -7    7.82    2.42
   8  32  -7    5.96    2.13
   8  32   7    4.82    1.47
  -8  32  -8    2.50    2.52
   8  32   8    0.97    2.11
  -8  32   8    1.15    2.54
  -8  32  -8    0.93    2.58
   8  32  -8   -2.67    2.26
  -8  32   9   -0.53    2.62
   8  32   9   -1.15    2.27
  -8  32  -9    6.29    2.75
  -8  32  -9    2.50    2.66
  -8  32 -10    0.54    2.64
  -8  34   0    5.18    2.13
  -8  34   0    3.12    1.21
   8  34   0    4.74    1.16
  -8  34  -1   25.19    2.37
  -8  34   1   27.55    2.16
  -8  34  -1   27.11    1.78
  -8  34   1   28.79    1.36
  -8 -34  -1   23.97    1.69
  -8  34   1   25.59    2.33
   8  34  -1   28.06    1.64
  -8  34  -2   96.84    3.76
  -8 -34  -2   98.94    3.52
   8  34  -2  102.71    3.64
  -8  34   2  102.17    4.03
  -8  34  -3  177.49    6.03
   8  34  -3  187.54    5.94
  -8 -34  -3  166.27    5.70
  -8  34  -3  172.62    6.26
  -8  34   3  173.45    6.09
  -8  34  -4    6.44    2.31
   8  34   4    4.50    1.94
  -8  34   4    7.51    2.02
  -8 -34  -4    5.98    0.95
  -8  34  -4    8.61    1.99
   8  34  -4    8.28    1.75
   8  34   5   45.83    2.59
  -8  34   5   46.47    2.74
  -8  34  -5   48.59    2.76
   8  34  -5   50.92    2.61
  -8  34  -5   50.88    3.05
   8  34   6    6.89    1.95
  -8  34  -6    6.17    2.49
   8  34   6    4.50    1.99
  -8  34   6    3.59    2.21
  -8  34  -6    4.15    2.20
   8  34  -6    2.68    1.98
  -8  34  -7    1.27    2.46
  -8  34   7   -1.90    2.48
   8  34   7    2.62    2.05
  -8  34  -7    2.87    2.37
   8  34  -7    1.91    2.17
   8  34   7   -0.09    1.60
  -8  34  -8    2.31    2.66
   8  34   8    9.07    2.25
  -8  34   8    5.17    2.60
  -8  34  -8    5.58    2.63
   8  34  -8    5.55    2.39
   8  34   9   -1.12    2.46
  -8  34  -9    2.84    2.72
  -8  34 -10   -1.30    2.81
  -8  36   0  100.27    3.63
  -8  36   0  100.63    4.17
   8  36   0  103.95    3.58
  -8  36  -1    5.63    2.11
  -8  36   1    3.34    1.96
  -8  36  -1    5.30    1.47
  -8  36   1    5.51    0.96
   8  36  -1    5.35    1.35
  -8  36   1    5.64    2.26
  -8  36  -2   50.65    2.45
  -8  36   2   50.73    2.84
   8  36  -2   50.19    2.34
   8  36  -3  185.47    6.25
  -8  36  -3  179.45    6.37
  -8  36   3  185.06    6.47
  -8  36  -4    6.38    2.39
  -8  36   4   10.12    2.13
   8  36   4    7.51    2.12
  -8  36  -4    6.42    1.99
  -8  36   4    7.64    2.10
   8  36  -4    9.36    1.81
  -8  36  -5   10.93    2.54
  -8  36  -5   11.38    2.21
   8  36  -5    6.39    1.89
   8  36   5    8.98    2.10
  -8  36   5    7.72    2.22
   8  36   6    0.13    1.99
  -8  36  -6    0.66    2.45
  -8  36  -6    4.00    2.28
   8  36  -6   -1.99    2.04
  -8  36   6   -0.60    2.31
   8  36   6    0.95    2.08
  -8  36  -7    0.12    2.68
  -8  36  -7   -0.43    2.43
   8  36  -7    1.31    2.15
  -8  36   7    1.56    2.48
   8  36   7   -1.88    2.18
  -8  36  -8    9.67    2.80
   8  36   8    8.81    2.30
  -8  36   8   13.13    2.79
   8  36  -8    2.50    2.41
  -8  36  -8    8.22    2.72
   8  36   9    4.00    2.46
  -8  36  -9   -0.68    2.83
  -8  38   0    1.09    2.26
  -8  38   0    2.40    1.30
  -8  38   1   53.14    2.95
  -8  38   1   60.52    2.12
  -8  38  -1   51.71    2.44
  -8  38   1   57.12    3.07
  -8  38  -1   49.10    3.06
   8  38  -1   55.85    2.41
  -8  38  -2   28.39    2.02
   8  38  -2   31.68    1.97
  -8  38   2   33.55    2.58
  -8  38  -3   14.07    1.94
  -8  38   3   17.31    2.36
   8  38  -3   14.49    1.79
  -8  38  -4   14.46    2.60
  -8  38   4   10.93    2.37
   8  38   4   13.46    2.28
  -8  38  -4   12.52    2.08
   8  38  -4   10.52    1.86
  -8  38   4    9.93    2.21
  -8  38  -5    4.69    2.54
   8  38   5    2.79    2.14
  -8  38   5    2.97    2.32
  -8  38  -5    5.21    2.18
   8  38  -5    2.65    1.89
   8  38   6   -1.23    2.18
  -8  38  -6    5.08    2.65
  -8  38  -6    2.87    2.34
   8  38  -6   -2.20    2.12
   8  38   6    2.27    2.23
  -8  38   6    2.80    2.47
  -8  38  -7   21.18    2.91
  -8  38  -7   22.20    2.75
   8  38  -7   23.66    2.57
  -8  38   7   23.98    2.79
   8  38   7   24.35    2.64
  -8  38  -8   -1.37    2.91
   8  38   8    0.51    2.46
  -8  40   0    0.99    2.38
  -8  40   0    1.17    1.26
  -8  40   1  181.67    6.67
  -8  40  -1  184.42    6.34
  -8  40   1  193.41    6.12
   8  40  -1  191.45    6.31
  -8  40  -1  176.80    6.78
  -8  40   1  185.25    6.77
  -8  40  -2   23.09    2.66
  -8  40  -2   19.72    1.90
   8  40  -2   22.22    1.72
  -8  40   2   16.47    2.47
  -8  40  -3   14.06    1.96
   8  40  -3   14.36    1.82
  -8  40   3   13.34    2.45
  -8  40  -4   38.76    3.07
  -8  40   4   40.41    2.95
   8  40   4   48.12    2.95
   8  40  -4   42.80    2.46
  -8  40  -4   42.11    2.61
  -8  40   4   45.52    2.84
  -8  40  -5    0.84    2.61
   8  40   5    3.57    2.37
  -8  40   5    3.93    2.44
  -8  40  -5    6.44    2.35
   8  40  -5    2.86    2.01
  -8  40  -6   24.77    3.00
   8  40   6   32.12    2.63
   8  40   6   24.63    2.69
  -8  40   6   28.96    2.85
  -8  40  -6   30.28    2.76
   8  40  -6   28.23    2.48
  -8  40  -7   29.66    3.16
  -8  40  -7   34.18    3.01
   8  40  -7   30.46    2.70
   8  40   7   32.23    2.83
   8  40   8   -1.71    2.61
  -8  42   0   10.27    2.52
  -8  42   0   12.29    1.41
  -8  42  -1   35.71    2.95
  -8  42   1   31.72    2.78
  -8  42   1   33.67    1.49
  -8  42  -1   34.66    1.96
  -8  42   1   36.08    2.86
   8  42  -1   31.14    1.91
  -8  42  -2   -0.52    2.48
  -8  42  -2   -1.84    1.75
  -8  42   2    1.24    2.46
   8  42  -2   -0.02    1.62
  -8  42  -3    0.58    1.93
   8  42  -3    3.59    1.64
  -8  42   3   -0.62    2.52
  -8  42  -4    2.21    2.68
   8  42   4    0.39    2.51
  -8  42   4   -0.05    2.51
  -8  42  -4    1.29    2.06
  -8  42   4    2.51    2.44
   8  42  -4    1.50    1.97
   8  42   5    7.01    2.71
  -8  42  -5    7.28    2.80
   8  42   5   10.28    2.61
  -8  42   5    9.14    2.59
  -8  42  -5   11.13    2.31
   8  42  -5    9.03    2.09
  -8  42  -6   37.88    3.21
   8  42   6   30.58    2.94
  -8  42   6   38.11    3.18
  -8  42  -6   31.11    2.84
   8  42  -6   32.48    2.67
   8  42   7    0.25    2.67
  -8  42  -7   -2.04    2.73
   8  42   8   -1.89    2.76
  -8  44   0  111.54    4.65
  -8  44   0  117.98    4.00
  -8  44   0  104.70    4.80
  -8  44  -1   14.89    2.76
  -8  44   1   15.00    2.58
  -8  44  -1   15.78    1.70
   8  44  -1   16.73    1.68
  -8  44   1   19.71    2.88
  -8  44  -2    4.22    2.63
  -8  44  -2    5.49    1.83
   8  44  -2    2.22    1.74
  -8  44   2    2.94    2.63
  -8  44  -3   21.78    2.11
   8  44  -3   24.81    2.01
  -8  44   3   22.23    2.86
  -8  44  -4    6.72    2.81
  -8  44   4    2.85    2.66
   8  44   4    6.62    2.75
  -8  44  -4    4.20    2.13
  -8  44   4    4.80    2.59
   8  44  -4    4.27    1.98
   8  44   5   33.29    3.08
  -8  44  -5   29.43    3.21
  -8  44   5   34.96    3.04
   8  44   5   33.26    3.03
  -8  44  -5   25.24    2.67
   8  44  -5   29.51    2.48
   8  44   6    2.28    2.74
  -8  44  -6    4.94    2.56
   8  44  -6    2.04    2.26
   8  44   7    8.37    2.82
  -8  46   0    8.98    2.57
  -8  46   0   16.49    2.91
  -8  46  -1    4.23    2.80
  -8  46   1    2.82    2.61
  -8  46  -1    1.10    1.56
  -8  46   1    4.95    2.88
   8  46  -1    2.40    1.62
  -8  46  -2    3.53    2.78
  -8  46  -2    6.79    1.80
  -8  46   2    3.00    2.86
   8  46  -2    2.03    1.67
  -8  46  -3   13.86    1.99
  -8  46   3    9.93    2.86
   8  46  -3   13.53    1.89
   8  46   4    2.91    3.04
  -8  46  -4    4.31    2.27
   8  46  -4    3.04    1.99
  -8  46   4    0.50    2.81
   8  46   5   13.75    3.11
   8  46   5   22.13    3.08
  -8  46  -5   22.29    2.54
   8  46  -5   14.82    2.39
  -8  46  -6    1.65    2.60
   8  46  -6    5.69    2.35
  -8  48   0    1.65    2.80
  -8  48   0    6.44    3.04
  -8  48   1   22.07    2.96
  -8  48   1   21.22    3.13
  -8  48   2   21.18    3.12
   8  48  -2   22.25    2.05
  -8  48   3   16.47    3.13
   8  48  -3   17.61    2.03
   8  48   4   45.28    3.73
  -8  48  -4   35.01    2.63
   8  48  -4   39.20    2.61
  -8  48  -5   -3.11    2.46
   8  48  -5    3.47    2.28
  -8  50   2   16.17    3.25
  -8  50   3   -1.95    3.17
   8  50   4   24.35    3.61
   8  50  -4   21.14    2.35
   8  50  -5    0.84    2.28
   9   1   0   -1.53    0.58
  -9   1   0   -1.74    0.61
   9  -1   0   -1.04    0.57
   9  -1   1  550.41   17.77
   9  -1  -1  594.43   17.85
  -9   1  -1  571.97   17.78
   9   1  -1  536.14   17.85
  -9   1   1  608.19   17.86
   9   1   1  529.98   17.78
  -9   1   1  600.93   17.81
  -9  -1   1  545.86   17.82
   9   1  -2 1121.34   36.49
   9  -1  -2 1147.71   36.50
  -9   1   2 1179.86   36.45
  -9  -1   2 1137.35   36.46
   9   1  -2 1152.17   36.44
   9  -1  -2 1157.01   36.43
  -9  -1   3   12.03    0.96
  -9   1   3   11.32    0.91
   9   1  -3   13.19    0.86
   9  -1   3   10.06    0.85
   9  -1  -3   11.34    0.77
  -9  -1  -4   27.83    0.99
  -9   1  -4   24.25    1.00
   9  -1  -4   30.58    1.31
  -9   1   4   32.91    1.54
   9   1  -4   27.74    1.33
  -9  -1   4   28.27    1.50
   9   1   4   31.87    1.23
   9  -1   4   29.20    1.24
   9   1  -5   31.48    1.71
  -9   1  -5   29.52    1.24
   9  -1  -5   35.01    1.71
   9  -1  -5   37.07    1.53
   9   1  -5   33.83    1.57
  -9  -1   5   34.74    1.72
  -9   1   5   38.45    1.71
  -9  -1  -5   31.28    1.23
   9   1  -6    8.11    1.41
   9  -1  -6    9.39    1.37
   9   1  -6    9.22    1.13
   9  -1  -6    9.04    1.12
  -9   1  -6    8.86    0.76
  -9  -1  -6    7.51    0.77
   9   1  -7   -0.38    1.49
   9   1  -7    0.07    1.30
   9  -1  -7    1.31    1.25
  -9   1  -7    0.30    0.88
   9  -1  -7   -0.09    1.57
  -9  -1  -7   -0.41    0.87
   9   1  -8    0.29    1.72
   9   1  -8    0.79    1.51
   9  -1  -8    1.10    1.42
  -9  -1  -8   -0.03    1.10
  -9   1  -8    1.54    1.11
   9  -1  -8    4.23    1.75
   9   1  -9    4.30    1.75
   9  -1  -9    1.73    1.70
   9  -1  -9    2.62    1.83
  -9   1  -9    0.93    1.29
  -9  -1  -9    0.55    1.25
   9   1  -9    1.98    1.82
   9   1 -10    0.19    1.73
   9  -1 -10    0.70    1.73
   9  -1 -10    1.76    1.88
  -9  -1 -10    1.04    1.25
   9   1 -10    0.18    1.82
  -9   1 -10    0.22    1.32
   9  -1 -11    4.79    1.87
   9   1 -11    3.46    1.96
   9   1 -11    6.31    2.20
  -9   1 -11    0.72    1.48
  -9  -1 -11    2.96    1.48
   9  -1 -11    4.44    2.16
  -9   1 -12    0.04    2.12
   9   1 -12    0.55    2.05
  -9  -1 -12   -0.08    2.08
   9  -1 -12    2.80    2.11
   9   1 -12    1.17    2.15
   9  -1 -12   -0.41    2.20
   9  -1 -13    0.07    2.30
  -9   3   0   -3.07    0.65
   9  -3   1   96.06    3.23
  -9   3  -1  101.58    3.24
  -9   3   1  102.63    3.35
   9  -3  -1  106.53    3.35
   9   3  -2   11.33    0.98
  -9   3  -2   12.12    0.49
   9  -3  -2   10.08    0.98
  -9  -3   2   10.51    0.85
  -9   3   2    9.52    0.74
   9   3  -3   29.45    1.31
  -9  -3   3   31.67    1.38
  -9   3   3   26.78    1.24
   9  -3  -3   28.66    1.17
   9  -3   3   28.84    1.27
  -9   3  -4    1.30    0.51
  -9   3   4    1.68    1.09
   9  -3   4    2.36    0.91
  -9  -3   4    3.88    1.17
  -9   3   4    2.99    1.06
   9   3  -4    2.70    0.97
   9  -3  -4    1.65    0.73
   9   3  -5    4.30    1.26
  -9   3  -5    4.02    0.66
   9   3   5    4.58    0.65
  -9   3   5    5.09    1.23
  -9  -3  -5    4.52    0.59
   9  -3  -5    4.99    1.27
   9   3  -5    4.38    1.06
  -9   3   5    7.10    1.18
  -9  -3   5    5.62    1.31
   9  -3  -5    3.82    0.89
   9   3  -6    7.79    1.29
  -9   3  -6    9.30    0.82
   9   3  -6    8.00    1.19
   9  -3  -6    9.44    1.11
  -9  -3  -6    8.46    0.77
   9  -3  -6    7.29    1.36
   9   3  -7    9.84    1.58
   9  -3  -7   11.81    1.33
   9   3  -7   12.46    1.55
  -9   3  -7   10.75    0.97
  -9  -3  -7    9.24    0.98
   9  -3  -7    8.74    1.57
   9   3  -8    4.55    1.67
   9   3  -8    6.47    1.56
   9  -3  -8    7.84    1.52
   9  -3  -8    6.96    1.82
  -9   3  -8    7.01    1.15
  -9  -3  -8    7.38    1.13
   9   3  -9   -1.46    1.90
   9   3  -9    4.89    1.80
   9  -3  -9    3.70    1.65
  -9  -3  -9    0.16    1.23
   9  -3  -9    1.12    1.83
  -9   3  -9    2.07    1.31
   9   3 -10   -1.82    1.84
   9  -3 -10   -0.61    1.61
   9  -3 -10   -0.29    1.88
   9   3 -10   -2.27    1.87
  -9  -3 -10   -1.75    1.33
  -9   3 -10   -1.85    1.33
   9   3 -11   -2.05    2.06
   9  -3 -11    1.95    1.88
   9   3 -11    1.20    2.06
   9  -3 -11    4.47    2.20
  -9   3 -11    1.56    1.55
  -9  -3 -11    2.43    1.48
   9   3 -12    1.70    2.12
  -9   3 -12   -5.10    2.28
   9  -3 -12    0.20    1.95
  -9  -3 -12   -4.74    2.18
   9   3 -12    0.65    2.16
   9  -3 -12   -1.77    2.20
   9  -5   0   -0.72    0.60
  -9   5   0   -2.37    0.66
   9  -5  -1  220.13    7.03
  -9   5  -1  216.95    6.96
  -9   5   1  219.83    7.04
  -9   5  -2  218.45    6.95
   9  -5  -2  221.87    7.10
   9  -5   2  222.51    7.06
  -9   5   2  215.46    7.00
   9   5   3   18.91    0.78
  -9   5   3   19.60    1.05
   9   5  -3   19.33    1.10
  -9  -5   3   22.05    1.23
   9  -5  -3   19.24    0.89
   9  -5   3   22.45    1.13
  -9   5   4   25.23    1.47
   9   5   4   23.44    1.03
  -9   5   4   27.35    1.40
   9   5  -4   25.16    1.36
  -9  -5   4   26.71    1.52
   9  -5  -4   24.90    1.19
   9   5   5   38.21    1.45
  -9   5  -5   37.61    1.45
  -9   5   5   41.94    1.88
   9  -5  -5   42.34    1.88
   9   5  -5   38.34    1.83
  -9  -5   5   39.24    1.91
   9   5  -5   41.65    1.76
  -9   5   5   38.84    1.78
   9  -5  -5   41.17    1.57
   9   5   5   36.09    1.38
  -9   5   6   35.89    1.86
   9   5  -6   30.63    1.81
   9  -5  -6   35.21    1.88
  -9   5  -6   33.74    1.37
   9   5  -6   30.54    1.71
   9  -5  -6   31.97    1.52
  -9  -5  -6   33.11    1.32
   9   5  -7    3.93    1.49
  -9   5  -7    3.30    0.99
   9  -5  -7    3.06    1.24
   9   5  -7    3.72    1.51
  -9  -5  -7    3.40    0.94
   9  -5  -7    3.11    1.52
   9   5  -8    1.48    1.73
   9  -5  -8    0.68    1.42
   9   5  -8    0.95    1.66
   9  -5  -8   -1.06    1.83
  -9  -5  -8   -0.45    1.09
  -9   5  -8   -0.63    1.16
   9   5  -9    3.53    1.76
  -9  -5  -9    3.63    1.26
   9  -5  -9    3.41    1.90
  -9   5  -9    2.42    1.29
   9  -5  -9    4.95    1.63
   9   5  -9    6.10    1.91
   9   5 -10    2.10    1.84
  -9   5 -10    0.89    1.31
   9  -5 -10    3.44    1.91
  -9  -5 -10    1.11    1.29
   9  -5 -10    0.30    1.66
   9   5 -10    0.94    1.90
   9  -5 -10    1.17    0.96
   9  -5 -11    1.11    2.21
   9   5 -11   -1.69    2.05
  -9   5 -11    0.90    1.53
  -9  -5 -11    0.83    1.46
   9  -5 -11    0.42    1.84
   9   5 -11    1.69    2.15
   9  -5 -12    2.07    2.27
   9   5 -12   -0.45    2.12
  -9  -5 -12   -0.31    2.23
   9  -5 -12    1.70    1.99
   9   5 -12   -3.14    2.18
  -9   5 -12    1.17    2.40
  -9  -5 -13   -0.49    2.38
  -9   7   0    2.35    0.69
  -9   7  -1  331.94   10.16
   9  -7  -1  347.19   10.22
  -9   7   1  344.83   10.23
   9  -7   1  332.38   10.23
   9  -7  -2  926.61   30.24
  -9   7   2  965.42   30.17
   9  -7   2  955.29   30.23
   9  -7   3   31.55    1.42
   9   7   3   26.13    1.08
  -9   7   3   28.11    1.24
  -9  -7   3   27.68    1.43
   9  -7  -3   29.50    1.11
  -9   7   4   44.56    2.16
   9   7   4   52.46    1.85
  -9   7   4   54.31    2.02
   9   7  -4   56.00    2.12
  -9  -7   4   55.09    2.23
   9  -7  -4   54.34    1.89
   9   7   5   36.57    1.39
  -9   7   5   36.56    1.87
   9   7  -5   33.58    1.73
   9  -7  -5   36.05    1.79
   9   7  -5   36.48    1.68
  -9   7   5   35.25    1.64
  -9  -7   5   34.24    1.82
   9  -7  -5   36.31    1.46
   9   7   5   33.76    1.28
   9   7   6   40.01    1.59
  -9   7  -6   38.51    1.59
  -9   7   6   42.49    2.08
   9   7  -6   40.37    1.97
   9   7  -6   41.83    1.93
   9  -7  -6   37.69    1.67
   9  -7  -6   42.04    1.97
  -9   7  -7   14.96    1.19
   9   7  -7   15.16    1.63
  -9   7   7   15.85    1.85
   9  -7  -7   14.97    1.33
   9   7  -7   16.26    1.61
   9  -7  -7   14.96    1.73
   9   7  -8    3.55    1.72
  -9   7  -8    0.64    1.16
   9  -7  -8    4.60    1.79
   9   7  -8   -0.90    1.68
   9  -7  -8   -0.74    1.36
   9   7  -9    5.77    1.86
   9  -7  -9    6.37    1.90
  -9   7  -9    5.95    1.39
   9  -7  -9    7.07    1.66
   9   7  -9   11.34    1.97
   9  -7  -9    7.43    1.06
   9   7 -10   -2.97    1.81
   9  -7 -10   -1.55    0.86
   9   7 -10   -0.25    1.97
   9  -7 -10    1.47    1.62
  -9   7 -10   -1.23    1.42
   9  -7 -10    0.47    1.95
   9   7 -11    1.94    2.10
  -9   7 -11    1.67    1.51
   9  -7 -11    2.92    2.25
   9  -7 -11    1.89    1.80
   9   7 -11    0.62    2.27
   9  -7 -12   -1.28    2.35
   9   7 -12    1.14    2.14
  -9  -7 -12    1.42    2.22
   9   7 -12   -2.43    2.31
   9  -7 -12   -2.64    1.96
  -9   9   0   -0.56    0.69
  -9  -9   0   -1.24    0.57
  -9   9   1  192.57    6.23
   9  -9  -1  190.68    6.20
  -9   9  -1  189.53    6.15
   9   9  -1  193.42    6.18
   9  -9   1  191.08    6.24
   9  -9  -1  193.78    6.24
   9  -9  -2  437.54   14.58
   9  -9   2  462.10   14.59
  -9   9   2  455.44   14.49
  -9   9  -2  475.59   14.59
   9   9   3  165.31    5.44
  -9   9   3  167.13    5.48
  -9   9  -3  185.74    5.60
  -9   9   4   27.61    1.57
   9   9   4   28.36    1.20
  -9   9   4   28.39    1.32
  -9  -9   4   28.02    1.60
  -9   9  -4   30.10    1.52
   9  -9  -4   29.68    1.18
   9   9   5    5.07    0.78
  -9   9   5    4.18    1.30
   9  -9  -5    2.19    1.24
   9   9  -5    4.73    1.16
  -9   9   5    5.89    1.03
  -9  -9   5    5.28    1.37
  -9   9  -5    4.16    1.08
   9  -9  -5    4.25    0.76
   9   9   6    2.52    0.89
  -9   9   6    1.68    1.47
   9   9  -6    4.33    1.31
   9  -9  -6    3.27    1.40
   9   9  -6    3.22    1.27
  -9   9  -6    1.93    1.18
   9  -9  -6    3.13    0.92
  -9   9   7   10.80    1.77
   9   9   7   10.89    1.22
  -9   9  -7    8.92    1.14
   9   9  -7   11.13    1.65
   9  -9  -7    9.93    1.71
   9   9  -7   13.68    1.67
   9  -9  -7   11.09    1.25
  -9   9   8    0.66    1.90
  -9   9  -8    1.91    1.18
   9   9  -8    3.14    1.68
   9  -9  -8    2.56    1.78
   9   9  -8    1.09    1.72
   9  -9  -8    2.44    1.07
   9  -9  -8    1.70    1.29
   9   9  -9   -0.14    1.67
  -9   9  -9    0.43    1.29
   9  -9  -9    2.93    1.89
   9   9  -9   -0.89    1.91
   9  -9  -9    1.94    1.00
   9  -9  -9    0.21    1.42
   9   9 -10   -0.80    1.75
   9  -9 -10    1.03    2.05
  -9   9 -10   -3.27    1.44
   9   9 -10    1.71    2.06
   9  -9 -10    0.61    1.56
   9   9 -11    5.06    2.06
   9  -9 -11    0.77    2.25
  -9   9 -11   -3.36    1.59
   9   9 -11    2.42    2.28
   9  -9 -11    1.39    1.70
   9  -9 -12    1.43    2.33
   9   9 -12   -1.12    2.13
  -9  -9 -12    1.87    2.13
   9   9 -12   -0.13    2.52
   9  -9 -12   -0.94    1.81
  -9  11   0   -2.08    0.76
  -9 -11   0   -0.30    0.64
   9 -11   1    7.11    1.08
   9 -11  -1    5.80    0.84
  -9  11   1    6.88    0.88
  -9 -11   1    8.06    0.85
   9 -11  -1    5.70    1.04
   9  11  -1    7.90    0.75
  -9 -11  -1    6.84    0.66
   9 -11  -2  541.74   17.57
   9 -11   2  557.16   17.60
  -9  11   2  558.29   17.47
   9 -11  -2  525.99   17.57
  -9  11  -2  556.18   17.59
   9  11  -2  560.44   17.56
  -9  11   3    5.33    0.68
  -9  11  -3    4.61    1.16
   9 -11  -3    5.67    1.07
  -9  11   4   22.56    1.44
   9  11   4   20.03    1.04
  -9  11   4   21.01    1.11
   9 -11  -4   20.01    1.24
  -9  11  -4   19.84    1.38
   9 -11  -4   19.10    0.90
  -9  11   5   -0.58    1.27
   9  11   5    1.14    0.83
   9 -11  -5    1.45    1.15
  -9 -11   5    1.19    1.34
   9 -11  -5    1.38    0.67
  -9  11  -5    0.77    1.15
   9 -11  -5    0.40    0.92
   9  11   6   33.81    1.52
  -9  11   6   33.88    1.97
   9 -11  -6   31.90    1.85
   9  11  -6   30.98    1.81
   9 -11  -6   27.80    1.52
   9 -11  -6   34.01    1.42
  -9  11  -6   33.27    1.69
   9  11  -7    2.09    1.53
   9  11   7    4.45    1.22
  -9  11   7    1.68    1.74
   9 -11  -7    3.50    1.65
   9  11  -7    2.98    1.62
   9 -11  -7    1.90    1.04
  -9  11  -7    1.36    1.41
   9 -11  -7    3.25    1.12
   9  11  -8   -1.36    1.69
   9  11   8    2.62    1.30
  -9  11   8   -0.14    1.91
  -9  11  -8    1.58    1.19
   9 -11  -8    1.08    1.05
   9 -11  -8    2.45    1.86
   9  11  -8    0.16    1.77
   9 -11  -8    2.14    1.27
   9  11  -9   -0.77    1.74
  -9  11  -9    0.58    1.28
   9 -11  -9   -1.26    0.96
   9 -11  -9   -0.13    1.94
   9  11  -9   -1.59    1.90
   9 -11  -9    1.51    1.32
   9  11 -10    1.42    1.81
  -9  11 -10    3.97    1.44
   9 -11 -10    3.52    2.07
   9  11 -10    2.30    2.03
   9 -11 -10    0.33    1.48
   9  11 -11    1.57    2.08
  -9  11 -11   -0.99    1.58
   9 -11 -11    0.49    2.31
   9  11 -11    2.11    2.34
  -9  11 -11    0.23    2.38
   9 -11 -11    0.50    1.62
   9  11 -12   -1.28    2.08
   9 -11 -12    2.62    2.37
  -9 -11 -12    1.10    2.19
  -9  13   0   -0.67    0.79
  -9 -13   0    0.63    0.73
  -9  13   0   -0.99    1.07
   9 -13  -1    0.33    1.03
  -9  13   1    2.23    0.94
  -9 -13   1    0.90    0.83
  -9 -13  -1    1.86    0.70
   9  13  -1    2.18    0.78
   9 -13  -2 1395.95   47.47
  -9 -13   2 1477.66   47.49
   9  13  -2 1523.35   47.46
   9 -13  -2 1495.12   47.48
  -9  13   2 1529.26   47.37
  -9  13  -2 1518.57   47.50
   9  13  -3  218.95    7.15
  -9  13   3  213.25    7.01
  -9  13  -3  222.61    7.18
   9 -13  -3  230.20    7.15
   9  13   4   10.31    0.90
  -9  13   4   10.63    1.33
  -9  13   4   10.00    0.85
   9 -13  -4   10.48    1.12
  -9  13  -4   10.40    1.28
   9  13   5   12.25    1.03
   9 -13  -5   10.46    1.31
  -9  13   5   11.00    1.38
  -9  13  -5   11.98    1.29
   9 -13  -5   12.55    0.76
   9 -13  -5   12.22    1.14
   9  13   6   43.36    1.84
  -9  13   6   44.35    2.24
   9 -13  -6   41.74    2.13
   9  13  -6   38.00    2.10
   9 -13  -6   42.31    1.83
   9 -13  -6   41.68    1.66
  -9  13  -6   47.86    2.05
   9  13  -7   11.55    1.61
  -9  13   7   11.27    1.95
   9 -13  -7   12.35    1.25
   9  13   7   11.38    1.34
   9 -13  -7    9.00    1.75
   9  13  -7   10.24    1.70
  -9  13  -7   11.56    1.59
   9 -13  -7   11.97    1.10
  -9  13   8    3.50    1.97
   9 -13  -8    0.82    1.10
  -9  13  -8    0.89    1.17
   9  13  -8    0.03    1.65
   9  13   8    1.99    1.37
   9 -13  -8    2.69    1.86
   9  13  -8    3.99    1.77
   9 -13  -8    3.02    1.24
  -9  13  -8    3.56    1.52
  -9  13  -9    0.34    1.33
   9  13  -9    4.17    1.65
  -9  13   9   -0.69    2.06
   9 -13  -9    1.19    1.91
   9  13  -9   -1.31    2.00
   9 -13  -9    2.54    1.29
  -9  13 -10    0.46    1.44
   9  13 -10    0.26    1.76
   9 -13 -10   -0.94    2.10
   9  13 -10    2.33    2.08
   9 -13 -10    1.38    1.39
  -9  13 -11    3.05    1.70
   9  13 -11    0.36    2.01
   9 -13 -11    1.70    2.31
   9  13 -11    2.21    2.34
  -9  13 -11   -2.22    2.47
   9 -13 -11    2.82    1.65
   9 -13 -12    0.78    2.44
   9  13 -12    0.37    2.05
  -9  15   0    2.08    0.92
  -9 -15   0    0.62    0.79
  -9  15   0    2.49    1.13
   9 -15  -1  117.02    4.21
  -9  15   1  117.96    4.14
  -9 -15   1  127.94    4.13
   9  15  -1  124.73    4.09
  -9 -15  -1  125.89    4.06
   9  15  -2   63.43    2.45
  -9 -15   2   69.61    2.52
   9 -15  -2   71.85    2.61
  -9  15  -2   66.10    2.59
   9  15  -3   22.10    1.34
  -9  15   3   20.81    0.95
  -9 -15   3   24.14    1.48
   9 -15  -3   22.17    1.42
  -9  15  -3   25.60    1.49
  -9  15   4   98.30    3.67
   9  15   4  104.01    3.47
   9  15  -4   93.84    3.59
  -9  15   4  104.85    3.39
  -9  15  -4  106.11    3.66
   9 -15  -4  103.01    3.57
   9 -15  -5   31.62    1.73
   9  15   5   30.94    1.49
  -9  15   5   31.70    1.85
   9 -15  -5   31.90    1.58
  -9  15  -5   31.48    1.75
   9 -15  -6    2.43    1.59
   9  15   6    5.73    1.23
   9 -15  -6    5.04    1.23
  -9  15   6    2.68    1.67
  -9  15  -6    3.50    1.51
   9 -15  -6    3.32    0.80
   9 -15  -7    0.34    1.22
  -9  15   7    1.48    1.77
   9  15   7    0.24    1.29
   9 -15  -7    2.35    1.74
   9  15  -7    3.92    1.70
  -9  15  -7    1.68    1.63
   9 -15  -7    2.13    0.93
  -9  15   8   -0.26    1.91
   9  15   8   -0.65    1.40
   9  15  -8    0.83    1.59
   9 -15  -8    0.55    1.92
   9  15  -8   -0.31    1.80
  -9  15  -8    0.99    1.56
   9 -15  -8    1.23    1.05
   9  15   9    2.18    1.48
   9  15  -9   -1.30    1.71
  -9  15   9   -2.41    2.05
  -9  15  -9   -0.68    1.31
   9 -15  -9    1.19    1.97
   9  15  -9   -0.97    1.98
   9 -15  -9    1.87    1.17
  -9  15  -9    3.08    1.59
   9  15 -10    3.10    1.86
  -9  15  10    1.55    2.38
  -9  15 -10    1.95    1.52
   9 -15 -10    2.99    2.16
   9  15 -10    1.54    2.21
   9 -15 -10    1.56    1.34
   9  15 -11   -0.44    2.00
   9  15 -11    0.39    2.39
  -9  15 -11   -4.45    2.54
  -9 -15 -11    0.21    1.94
   9 -15 -11   -1.60    2.42
   9 -15 -12   -0.94    2.52
   9  15 -12   -1.03    2.05
  -9  17   0   -2.15    1.01
  -9 -17   0   -0.51    0.84
   9  17   0   -0.26    0.79
  -9  17   0    0.56    1.12
  -9  17   1  802.82   25.80
  -9 -17   1  804.66   25.80
  -9 -17  -1  815.09   25.73
  -9  17   1  830.33   25.83
   9  17  -1  806.64   25.75
   9 -17  -2  806.69   26.55
  -9 -17   2  842.59   26.56
   9  17  -2  837.90   26.52
  -9  17  -2  805.03   26.58
  -9 -17  -2  856.44   26.45
   9 -17  -3   51.08    2.17
  -9  17   3   52.64    1.79
   9  17  -3   53.41    2.12
  -9 -17   3   52.15    2.20
  -9  17  -3   53.89    2.27
   9 -17  -4   10.09    1.27
  -9  17  -4   10.08    1.36
   9  17   4   11.59    1.07
  -9  17   4   11.77    1.31
  -9  17   4   11.41    0.75
  -9 -17   4   11.48    1.45
   9  17  -4    8.88    1.21
  -9  17   5  106.01    3.96
[truncated: 946,793 more chars]
