# Supplementary material for: Tunable Charge Transport Properties Through Precise π‐Stacking Modulation in Isostructural Porous Molecular Conductors
Source: Angew Chem Int Ed Engl. 2025 Dec 31;65(7):e15533. doi: 10.1002/anie.202515533 (PMC12887638; doi:10.1002/anie.202515533)
Supplement: Supplementary file 2 — Supporting Information [file ANIE-65-e15533-s002.zip › 241124_ZnBr2_sq.cif]

data_exp_526_sq

# start Validation Reply Form
_vrf_PLAT213_ALERT_2_B
;
PROBLEM: Atom O5 has ADP max/min Ratio ..... 4.4 prolat
RESPONSE: Atom O5 corresponds to a disordered water molecule coordinated to the Zn center. The observed high anisotropic displacement parameter (ADP) max/min ratio (4.4, prolate) reflects residual elongation along the principal axis, even after disorder was modeled using split positions with refined occupancies. Several refinement strategies were tested, and the current model represents the best chemically and crystallographically reasonable solution. The remaining elongation is likely due to dynamic motion or unresolved minor disorder, and does not affect the integrity of the metal coordination environment or the overall structure. 
;
_vrf_PLAT234_ALERT_4_B
;
PROBLEM: Large Hirshfeld Difference Zn2 --O5 . 0.28 Ang.
RESPONSE: A relatively large Hirshfeld difference (0.28 Å) is observed between Zn ion and the disordered water ligand O5. This is attributed to the difference in ADP magnitudes between the heavy Zn ion and the lighter, partially disordered O5 site. Although the disorder of O5 has been modeled using split positions with refined occupancies, some residual thermal anisotropy remains due to dynamic behavior and/or unresolved minor disorder. The coordination environment remains chemically reasonable, and the discrepancy does not affect the overall structural interpretation. 
;
_vrf_PLAT250_ALERT_2_B
;
PROBLEM: Large U3/U1 Ratio for <U(i,j)> Tensor(Resd 1) 4.8 Note
RESPONSE: Two water molecules (O4 and O5) are coordinated to Zn center and both exhibit relatively large U3/U1 ratios and Hirshfeld differences. These features are attributed to positional disorder and dynamic motion, which are common in coordinated solvent molecules, especially when partially exposed to solvent-accessible regions or channels. Both sites have been modeled with disorder using split positions and refined occupancies, and several refinement strategies were tested. The current model represents the best chemically and crystallographically reasonable solution. The Zn-O coordination geometries are acceptable, and the observed anisotropies and residual differences do not compromise the reliability or integrity of the structural model.
;
# end Validation Reply Form

_audit_creation_date               2024-11-24
_audit_creation_method
;
Olex2 1.5
(compiled 2024.02.16 svn.r378c4104 for OlexSys, GUI svn.r6928)
;
_shelx_SHELXL_version_number       '2019/2'
_audit_contact_author_address      ?
_audit_contact_author_email        ?
_audit_contact_author_name         ''
_audit_contact_author_phone        ?
_publ_contact_author_id_orcid      ?
_publ_section_references
;
Dolomanov, O.V., Bourhis, L.J., Gildea, R.J, Howard, J.A.K. & Puschmann, H.
 (2009), J. Appl. Cryst. 42, 339-341.

Sheldrick, G.M. (2015). Acta Cryst. C71, 3-8.
;
_chemical_name_common              ?
_chemical_name_systematic          ?
_chemical_formula_moiety           'C48 H24 Br4 N8 O8 Zn2, C24 H12 N4 O8 Zn'
_chemical_formula_sum              'C72 H36 Br4 N12 O16 Zn3'
_chemical_formula_weight           1840.88
_chemical_melting_point            ?
loop_
  _atom_type_symbol
  _atom_type_description
  _atom_type_scat_dispersion_real
  _atom_type_scat_dispersion_imag
  _atom_type_scat_source
 'C' 'C' 0.0033 0.0016 'International Tables Vol C Tables 4.2.6.8 and 6.1.1.4'
 'H' 'H' 0.0000 0.0000 'International Tables Vol C Tables 4.2.6.8 and 6.1.1.4'
 'Br' 'Br' -0.2901 2.4595
 'International Tables Vol C Tables 4.2.6.8 and 6.1.1.4'
 'N' 'N' 0.0061 0.0033 'International Tables Vol C Tables 4.2.6.8 and 6.1.1.4'
 'O' 'O' 0.0106 0.0060 'International Tables Vol C Tables 4.2.6.8 and 6.1.1.4'
 'Zn' 'Zn' 0.2839 1.4301 'International Tables Vol C Tables 4.2.6.8 and 6.1.1.4'

_shelx_space_group_comment
;
The symmetry employed for this shelxl refinement is uniquely defined
by the following loop, which should always be used as a source of
symmetry information in preference to the above space-group names.
They are only intended as comments.
;
_space_group_crystal_system        'orthorhombic'
_space_group_IT_number             67
_space_group_name_H-M_alt          'C m m e'
_space_group_name_Hall             '-C 2b 2'
loop_
  _space_group_symop_operation_xyz
 'x, y, z'
 '-x, -y+1/2, z'
 '-x, y+1/2, -z'
 'x, -y, -z'
 'x+1/2, y+1/2, z'
 '-x+1/2, -y+1, z'
 '-x+1/2, y+1, -z'
 'x+1/2, -y+1/2, -z'
 '-x, -y, -z'
 'x, y-1/2, -z'
 'x, -y-1/2, z'
 '-x, y, z'
 '-x+1/2, -y+1/2, -z'
 'x+1/2, y, -z'
 'x+1/2, -y, z'
 '-x+1/2, y+1/2, z'

_cell_length_a                     32.1408(8)
_cell_length_b                     39.3430(10)
_cell_length_c                     9.5935(3)
_cell_angle_alpha                  90
_cell_angle_beta                   90
_cell_angle_gamma                  90
_cell_volume                       12131.1(6)
_cell_formula_units_Z              4
_cell_measurement_reflns_used      9050
_cell_measurement_temperature      120.00
_cell_measurement_theta_max        24.3450
_cell_measurement_theta_min        2.2910
_shelx_estimated_absorpt_T_max     0.942
_shelx_estimated_absorpt_T_min     0.640
_exptl_absorpt_coefficient_mu      1.952
_exptl_absorpt_correction_T_max    1.00000
_exptl_absorpt_correction_T_min    0.72532
_exptl_absorpt_correction_type     multi-scan
_exptl_absorpt_process_details     ?
_exptl_absorpt_special_details     ?
_exptl_crystal_colour              black
_exptl_crystal_colour_lustre       black
_exptl_crystal_density_diffrn      1.008
_exptl_crystal_density_meas        ?
_exptl_crystal_density_method      ?
_exptl_crystal_description         rectangular-prism
_exptl_crystal_F_000               3640
_exptl_crystal_size_max            0.251
_exptl_crystal_size_mid            0.092
_exptl_crystal_size_min            0.031
_exptl_transmission_factor_max     ?
_exptl_transmission_factor_min     ?
_diffrn_reflns_av_R_equivalents    0.0612
_diffrn_reflns_av_unetI/netI       0.0581
_diffrn_reflns_Laue_measured_fraction_full  0.999
_diffrn_reflns_Laue_measured_fraction_max  0.891
_diffrn_reflns_limit_h_max         44
_diffrn_reflns_limit_h_min         -43
_diffrn_reflns_limit_k_max         49
_diffrn_reflns_limit_k_min         -53
_diffrn_reflns_limit_l_max         13
_diffrn_reflns_limit_l_min         -12
_diffrn_reflns_number              56062
_diffrn_reflns_point_group_measured_fraction_full  0.999
_diffrn_reflns_point_group_measured_fraction_max  0.891
_diffrn_reflns_theta_full          25.242
_diffrn_reflns_theta_max           29.799
_diffrn_reflns_theta_min           2.275
_diffrn_ambient_temperature        120.00
_diffrn_detector_area_resol_mean   ?
_diffrn_measured_fraction_theta_full  0.999
_diffrn_measured_fraction_theta_max  0.891
_diffrn_measurement_device_type    'XtaLAB AFC10 (RCD3): fixed-chi single'
_diffrn_measurement_method         '\w scans'
_diffrn_radiation_type             MoK\a
_diffrn_radiation_wavelength       0.71073
_diffrn_source                     'Rotating-anode X-ray tube'
_reflns_Friedel_coverage           0.000
_reflns_Friedel_fraction_full      .
_reflns_Friedel_fraction_max       .
_reflns_number_gt                  5072
_reflns_number_total               7994
_reflns_special_details
;
 Reflections were merged by SHELXL according to the crystal
 class for the calculation of statistics and refinement.
 
 Structure factors included contributions from the .fab file.
 
 _reflns_Friedel_fraction is defined as the number of unique
 Friedel pairs measured divided by the number that would be
 possible theoretically, ignoring centric projections and
 systematic absences.
;
_reflns_threshold_expression       'I > 2\s(I)'
_computing_cell_refinement         'CrysAlisPro 1.171.42.49 (Rigaku OD, 2022)'
_computing_data_collection         'CrysAlisPro 1.171.42.49 (Rigaku OD, 2022)'
_computing_data_reduction          'CrysAlisPro 1.171.42.49 (Rigaku OD, 2022)'
_computing_molecular_graphics      'Olex2 1.5 (Dolomanov et al., 2009)'
_computing_publication_material    'Olex2 1.5 (Dolomanov et al., 2009)'
_computing_structure_refinement    'SHELXL 2019/2 (Sheldrick, 2015)'
_computing_structure_solution      'SHELXT 2018/2 (Sheldrick, 2018)'
_refine_diff_density_max           0.768
_refine_diff_density_min           -1.288
_refine_diff_density_rms           0.147
_refine_ls_extinction_coef         .
_refine_ls_extinction_method       none
_refine_ls_goodness_of_fit_ref     1.108
_refine_ls_hydrogen_treatment      constr
_refine_ls_matrix_type             full
_refine_ls_number_parameters       266
_refine_ls_number_reflns           7994
_refine_ls_number_restraints       6
_refine_ls_R_factor_all            0.1360
_refine_ls_R_factor_gt             0.1047
_refine_ls_restrained_S_all        1.108
_refine_ls_shift/su_max            0.000
_refine_ls_shift/su_mean           0.000
_refine_ls_structure_factor_coef   Fsqd
_refine_ls_weighting_details      
 'w=1/[\s^2^(Fo^2^)+(0.1592P)^2^+107.7542P] where P=(Fo^2^+2Fc^2^)/3'
_refine_ls_weighting_scheme        calc
_refine_ls_wR_factor_gt            0.3155
_refine_ls_wR_factor_ref           0.3341
_refine_special_details            ?
_olex2_refinement_description
;
1. Fixed Uiso
 At 1.2 times of:
  All C(H) groups
2. Restrained distances
 Zn2-O5 \\sim Zn2-O4 \\sim Zn2-O6 \\sim Zn2-O7
 with sigma of 0.02
3. Others
 Sof(O6)=Sof(O7)=0.5*(1-FVAR(2))
 Sof(O5)=Sof(O4)=0.5*FVAR(2)
4.a Aromatic/amide H refined with riding coordinates:
 C10(H10), C12(H12), C2(H2), C19(H19), C4(H4), C5(H5), C1(H1), C14(H14),
 C13(H13)
;
_atom_sites_solution_hydrogens     geom
_atom_sites_solution_primary       ?
_atom_sites_solution_secondary     ?
loop_
  _atom_site_label
  _atom_site_type_symbol
  _atom_site_fract_x
  _atom_site_fract_y
  _atom_site_fract_z
  _atom_site_U_iso_or_equiv
  _atom_site_adp_type
  _atom_site_occupancy
  _atom_site_site_symmetry_order
  _atom_site_calc_flag
  _atom_site_refinement_flags_posn
  _atom_site_refinement_flags_adp
  _atom_site_refinement_flags_occupancy
  _atom_site_disorder_assembly
  _atom_site_disorder_group
 Zn1 Zn 0.500000 0.36107(3) 0.37764(14) 0.0475(3) Uani 1 2 d S T P . .
 Zn2 Zn 0.750000 0.250000 0.000000 0.0634(6) Uani 1 4 d DS T P . .
 Br1 Br 0.500000 0.32518(4) 0.1827(2) 0.0954(6) Uani 1 2 d S T P . .
 Br2 Br 0.500000 0.33970(5) 0.6062(2) 0.1101(7) Uani 1 2 d S T P . .
 O2 O 0.69326(13) 0.40415(10) 0.3510(5) 0.0451(11) Uani 1 1 d . . . . .
 O3 O 0.82101(14) 0.41027(9) 0.0122(5) 0.0463(11) Uani 1 1 d . . . . .
 O1 O 0.61915(13) 0.50259(12) 0.3243(6) 0.0581(14) Uani 1 1 d . . . . .
 N1 N 0.54987(16) 0.39353(13) 0.3617(6) 0.0409(12) Uani 1 1 d . . . . .
 N2 N 0.65663(15) 0.45387(13) 0.3380(7) 0.0444(13) Uani 1 1 d . . . . .
 N4 N 0.750000 0.41135(15) 0.000000 0.0447(19) Uani 1 2 d S T P . .
 C10 C 0.77137(17) 0.43794(14) 0.3359(7) 0.0389(14) Uani 1 1 d . . . . .
 H10 H 0.772246 0.413835 0.340843 0.047 Uiso 1 1 calc R U . . .
 C7 C 0.69310(16) 0.50834(14) 0.3361(7) 0.0368(13) Uani 1 1 d . . . . .
 C3 C 0.61896(17) 0.43406(16) 0.3438(8) 0.0433(15) Uani 1 1 d . . . . .
 C8 C 0.73110(16) 0.49022(14) 0.3312(6) 0.0320(12) Uani 1 1 d . . . . .
 C16 C 0.7887(2) 0.42722(13) 0.0047(7) 0.0416(15) Uani 1 1 d . . . . .
 N3 N 0.750000 0.30411(17) 0.000000 0.058(2) Uani 1 2 d S T P A .
 C12 C 0.69204(19) 0.54368(15) 0.3301(7) 0.0423(15) Uani 1 1 d . . . . .
 H12 H 0.666156 0.555160 0.322007 0.051 Uiso 1 1 calc R U . . .
 C9 C 0.73268(17) 0.45496(15) 0.3345(7) 0.0365(13) Uani 1 1 d . . . . .
 C11 C 0.69389(17) 0.43501(15) 0.3397(7) 0.0383(13) Uani 1 1 d . . . . .
 C6 C 0.65317(18) 0.48958(16) 0.3297(8) 0.0464(17) Uani 1 1 d . . . . .
 C18 C 0.750000 0.48166(16) 0.000000 0.042(2) Uani 1 2 d S T P . .
 C2 C 0.59226(18) 0.43742(17) 0.4509(8) 0.0442(15) Uani 1 1 d . . . . .
 H2 H 0.597255 0.454008 0.520895 0.053 Uiso 1 1 calc R U . . .
 C19 C 0.82565(19) 0.48241(13) -0.0001(8) 0.0429(15) Uani 1 1 d . . . . .
 H19 H 0.851325 0.470463 -0.001603 0.051 Uiso 1 1 calc R U . . .
 C4 C 0.61057(19) 0.41082(16) 0.2365(7) 0.0405(14) Uani 1 1 d . . . . .
 H4 H 0.628508 0.408816 0.158220 0.049 Uiso 1 1 calc R U . . .
 C17 C 0.7886(2) 0.46447(13) 0.0019(7) 0.0412(14) Uani 1 1 d . . . . .
 C5 C 0.5759(2) 0.39127(16) 0.2484(7) 0.0436(14) Uani 1 1 d . . . . .
 H5 H 0.569540 0.375565 0.176365 0.052 Uiso 1 1 calc R U . . .
 C1 C 0.55747(18) 0.41668(17) 0.4593(8) 0.0458(15) Uani 1 1 d . . . . .
 H1 H 0.538858 0.419051 0.535576 0.055 Uiso 1 1 calc R U . . .
 C15 C 0.750000 0.37428(17) 0.000000 0.045(2) Uani 1 2 d S T P . .
 C14 C 0.7659(3) 0.35672(16) -0.1072(9) 0.065(2) Uani 1 1 d . . . . .
 H14 H 0.777289 0.368483 -0.184831 0.078 Uiso 1 1 calc R U . . .
 C13 C 0.7660(3) 0.32162(16) -0.1053(9) 0.063(2) Uani 1 1 d . . . . .
 H13 H 0.777765 0.309663 -0.181760 0.076 Uiso 1 1 calc R U . A .
 O5 O 0.7603(9) 0.250000 -0.2188(16) 0.130(18) Uani 0.42(3) 2 d DS T P A 1
 O4 O 0.8160(4) 0.250000 0.005(6) 0.116(18) Uani 0.42(3) 2 d DS T P A 1
 O6 O 0.8041(8) 0.250000 -0.131(3) 0.110(10) Uani 0.58(3) 2 d DS T P A 2
 O7 O 0.7173(7) 0.250000 -0.191(2) 0.115(9) Uani 0.58(3) 2 d DS T P A 2

loop_
  _atom_site_aniso_label
  _atom_site_aniso_U_11
  _atom_site_aniso_U_22
  _atom_site_aniso_U_33
  _atom_site_aniso_U_23
  _atom_site_aniso_U_13
  _atom_site_aniso_U_12
 Zn1 0.0242(5) 0.0291(5) 0.0892(9) 0.0015(5) 0.000 0.000
 Zn2 0.0509(9) 0.0126(6) 0.1268(17) 0.000 0.0311(10) 0.000
 Br1 0.0605(8) 0.0589(8) 0.1666(16) -0.0586(9) 0.000 0.000
 Br2 0.1195(14) 0.0825(11) 0.1282(15) 0.0541(10) 0.000 0.000
 O2 0.027(2) 0.030(2) 0.078(3) -0.008(2) 0.012(2) -0.0035(16)
 O3 0.047(2) 0.0192(17) 0.073(3) 0.0166(19) 0.021(2) 0.0101(17)
 O1 0.027(2) 0.035(2) 0.113(4) -0.008(3) -0.007(3) -0.0029(18)
 N1 0.030(2) 0.034(3) 0.059(3) -0.003(2) -0.008(2) -0.007(2)
 N2 0.024(2) 0.029(2) 0.081(4) -0.006(2) 0.008(2) -0.0021(19)
 N4 0.040(4) 0.008(3) 0.086(6) 0.000 0.016(4) 0.000
 C10 0.022(3) 0.025(3) 0.071(4) 0.001(3) 0.012(3) 0.004(2)
 C7 0.019(2) 0.029(3) 0.063(4) -0.012(3) -0.002(2) 0.004(2)
 C3 0.019(2) 0.041(3) 0.070(4) -0.018(3) 0.000(3) 0.003(2)
 C8 0.017(2) 0.033(3) 0.047(3) -0.005(2) -0.003(2) 0.004(2)
 C16 0.054(4) 0.015(2) 0.056(4) 0.005(2) 0.037(3) -0.003(2)
 N3 0.056(5) 0.019(3) 0.097(7) 0.000 0.045(5) 0.000
 C12 0.028(3) 0.030(3) 0.069(4) -0.010(3) -0.004(3) 0.006(2)
 C9 0.023(2) 0.036(3) 0.051(3) -0.002(3) 0.009(2) 0.005(2)
 C11 0.023(3) 0.032(3) 0.060(4) -0.006(3) 0.012(3) 0.008(2)
 C6 0.024(3) 0.038(3) 0.077(5) -0.027(3) 0.007(3) 0.002(2)
 C18 0.057(5) 0.006(3) 0.063(6) 0.000 -0.003(4) 0.000
 C2 0.025(3) 0.043(3) 0.065(4) -0.010(3) -0.008(3) 0.000(2)
 C19 0.033(3) 0.018(3) 0.077(4) 0.012(3) 0.013(3) 0.003(2)
 C4 0.037(3) 0.043(3) 0.041(3) -0.013(3) 0.017(3) -0.002(3)
 C17 0.043(3) 0.016(2) 0.065(4) 0.008(2) 0.009(3) 0.001(2)
 C5 0.045(3) 0.035(3) 0.052(4) -0.007(3) 0.005(3) -0.005(3)
 C1 0.023(3) 0.049(4) 0.066(4) 0.002(3) 0.010(3) -0.001(2)
 C15 0.051(5) 0.009(3) 0.077(6) 0.000 0.038(5) 0.000
 C14 0.079(5) 0.025(3) 0.090(6) 0.005(3) 0.042(5) -0.010(3)
 C13 0.075(5) 0.021(3) 0.093(6) -0.008(3) 0.038(5) 0.003(3)
 O5 0.20(4) 0.055(13) 0.14(2) 0.000 -0.15(3) 0.000
 O4 0.025(9) 0.042(11) 0.28(5) 0.000 -0.009(16) 0.000
 O6 0.132(19) 0.026(7) 0.17(2) 0.000 0.018(18) 0.000
 O7 0.099(18) 0.064(11) 0.18(2) 0.000 -0.038(15) 0.000

_geom_special_details
;
 All esds (except the esd in the dihedral angle between two l.s. planes)
 are estimated using the full covariance matrix.  The cell esds are taken
 into account individually in the estimation of esds in distances, angles
 and torsion angles; correlations between esds in cell parameters are only
 used when they are defined by crystal symmetry.  An approximate (isotropic)
 treatment of cell esds is used for estimating esds involving l.s. planes.
;
loop_
  _geom_bond_atom_site_label_1
  _geom_bond_atom_site_label_2
  _geom_bond_distance
  _geom_bond_site_symmetry_2
  _geom_bond_publ_flag
 Zn1 Br1 2.3430(19) . ?
 Zn1 Br2 2.348(2) . ?
 Zn1 N1 2.055(5) . ?
 Zn1 N1 2.055(5) 12_655 ?
 Zn2 N3 2.129(7) 13_655 ?
 Zn2 N3 2.129(7) . ?
 Zn2 O5 2.125(17) . ?
 Zn2 O5 2.125(17) 13_655 ?
 Zn2 O4 2.122(14) 13_655 ?
 Zn2 O4 2.122(14) . ?
 Zn2 O6 2.145(15) . ?
 Zn2 O6 2.145(15) 13_655 ?
 Zn2 O7 2.113(16) 13_655 ?
 Zn2 O7 2.113(16) . ?
 O2 C11 1.219(7) . ?
 O3 C16 1.236(8) . ?
 O1 C6 1.208(8) . ?
 N1 C5 1.375(9) . ?
 N1 C1 1.329(9) . ?
 N2 C3 1.441(8) . ?
 N2 C11 1.409(7) . ?
 N2 C6 1.412(8) . ?
 N4 C16 1.393(7) 7_645 ?
 N4 C16 1.393(7) . ?
 N4 C15 1.458(9) . ?
 C10 H10 0.9500 . ?
 C10 C12 1.382(8) 6_655 ?
 C10 C9 1.413(7) . ?
 C7 C8 1.415(7) . ?
 C7 C12 1.392(8) . ?
 C7 C6 1.482(8) . ?
 C3 C2 1.346(10) . ?
 C3 C4 1.403(9) . ?
 C8 C8 1.438(10) 6_655 ?
 C8 C9 1.389(8) . ?
 C16 C17 1.466(7) . ?
 N3 C13 1.326(8) . ?
 N3 C13 1.326(8) 7_645 ?
 C12 H12 0.9500 . ?
 C9 C11 1.474(8) . ?
 C18 C18 1.443(13) 6_655 ?
 C18 C17 1.413(7) 7_645 ?
 C18 C17 1.413(7) . ?
 C2 H2 0.9500 . ?
 C2 C1 1.387(9) . ?
 C19 C19 1.384(10) 4_565 ?
 C19 H19 0.9500 . ?
 C19 C17 1.384(8) . ?
 C4 H4 0.9500 . ?
 C4 C5 1.357(9) . ?
 C5 H5 0.9500 . ?
 C1 H1 0.9500 . ?
 C15 C14 1.341(8) 7_645 ?
 C15 C14 1.341(9) . ?
 C14 H14 0.9500 . ?
 C14 C13 1.381(9) . ?
 C13 H13 0.9500 . ?

loop_
  _geom_angle_atom_site_label_1
  _geom_angle_atom_site_label_2
  _geom_angle_atom_site_label_3
  _geom_angle
  _geom_angle_site_symmetry_1
  _geom_angle_site_symmetry_3
  _geom_angle_publ_flag
 Br1 Zn1 Br2 121.97(8) . . ?
 N1 Zn1 Br1 108.36(17) . . ?
 N1 Zn1 Br1 108.36(17) 12_655 . ?
 N1 Zn1 Br2 106.98(16) . . ?
 N1 Zn1 Br2 106.98(16) 12_655 . ?
 N1 Zn1 N1 102.5(3) . 12_655 ?
 N3 Zn2 N3 180.0 13_655 . ?
 N3 Zn2 O6 90.000(3) 13_655 . ?
 N3 Zn2 O6 90.000(3) . . ?
 N3 Zn2 O6 90.000(3) . 13_655 ?
 N3 Zn2 O6 90.000(3) 13_655 13_655 ?
 O5 Zn2 N3 90.0 . . ?
 O5 Zn2 N3 90.0 13_655 . ?
 O5 Zn2 N3 90.0 13_655 13_655 ?
 O5 Zn2 N3 90.0 . 13_655 ?
 O5 Zn2 O5 180.0 13_655 . ?
 O5 Zn2 O6 134.9(11) . 13_655 ?
 O5 Zn2 O6 45.2(11) 13_655 13_655 ?
 O4 Zn2 N3 90.0 13_655 13_655 ?
 O4 Zn2 N3 90.000(1) 13_655 . ?
 O4 Zn2 N3 90.000(1) . . ?
 O4 Zn2 N3 90.0 . 13_655 ?
 O4 Zn2 O5 97.6(16) 13_655 . ?
 O4 Zn2 O5 82.4(16) . . ?
 O4 Zn2 O5 82.4(16) 13_655 13_655 ?
 O4 Zn2 O5 97.6(16) . 13_655 ?
 O4 Zn2 O4 180.0 . 13_655 ?
 O4 Zn2 O6 37.2(12) 13_655 13_655 ?
 O4 Zn2 O6 142.8(12) . 13_655 ?
 O7 Zn2 N3 90.0 . . ?
 O7 Zn2 N3 90.0 13_655 . ?
 O7 Zn2 O6 96.1(11) 13_655 . ?
 O7 Zn2 O6 83.9(11) . . ?
 O7 Zn2 O7 180.0 13_655 . ?
 C5 N1 Zn1 119.6(4) . . ?
 C1 N1 Zn1 121.1(4) . . ?
 C1 N1 C5 119.3(5) . . ?
 C11 N2 C3 115.4(5) . . ?
 C11 N2 C6 126.3(5) . . ?
 C6 N2 C3 118.3(5) . . ?
 C16 N4 C16 126.7(6) . 7_645 ?
 C16 N4 C15 116.6(3) 7_645 . ?
 C16 N4 C15 116.6(3) . . ?
 C12 C10 H10 120.0 6_655 . ?
 C12 C10 C9 120.1(5) 6_655 . ?
 C9 C10 H10 120.0 . . ?
 C8 C7 C6 119.7(5) . . ?
 C12 C7 C8 121.5(5) . . ?
 C12 C7 C6 118.3(5) . . ?
 C2 C3 N2 120.8(6) . . ?
 C2 C3 C4 120.1(6) . . ?
 C4 C3 N2 119.1(6) . . ?
 C7 C8 C8 117.4(6) . 6_655 ?
 C9 C8 C7 122.3(5) . . ?
 C9 C8 C8 120.3(6) . 6_655 ?
 O3 C16 N4 120.7(5) . . ?
 O3 C16 C17 122.9(6) . . ?
 N4 C16 C17 116.5(6) . . ?
 C13 N3 Zn2 121.3(4) 7_645 . ?
 C13 N3 Zn2 121.3(4) . . ?
 C13 N3 C13 117.4(7) 7_645 . ?
 C10 C12 C7 120.0(5) 6_655 . ?
 C10 C12 H12 120.0 6_655 . ?
 C7 C12 H12 120.0 . . ?
 C10 C9 C11 119.5(5) . . ?
 C8 C9 C10 120.4(5) . . ?
 C8 C9 C11 120.1(5) . . ?
 O2 C11 N2 120.8(5) . . ?
 O2 C11 C9 123.2(5) . . ?
 N2 C11 C9 116.0(5) . . ?
 O1 C6 N2 119.7(6) . . ?
 O1 C6 C7 125.1(6) . . ?
 N2 C6 C7 115.2(5) . . ?
 C17 C18 C18 118.6(3) 7_645 6_655 ?
 C17 C18 C18 118.6(3) . 6_655 ?
 C17 C18 C17 122.8(6) . 7_645 ?
 C3 C2 H2 120.0 . . ?
 C3 C2 C1 120.0(6) . . ?
 C1 C2 H2 120.0 . . ?
 C19 C19 H19 119.7 4_565 . ?
 C17 C19 C19 120.7(3) . 4_565 ?
 C17 C19 H19 119.7 . . ?
 C3 C4 H4 121.1 . . ?
 C5 C4 C3 117.7(6) . . ?
 C5 C4 H4 121.1 . . ?
 C18 C17 C16 118.7(6) . . ?
 C19 C17 C16 120.5(5) . . ?
 C19 C17 C18 120.7(5) . . ?
 N1 C5 H5 119.0 . . ?
 C4 C5 N1 122.0(6) . . ?
 C4 C5 H5 119.0 . . ?
 N1 C1 C2 120.7(6) . . ?
 N1 C1 H1 119.6 . . ?
 C2 C1 H1 119.6 . . ?
 C14 C15 N4 121.0(4) 7_645 . ?
 C14 C15 N4 121.0(4) . . ?
 C14 C15 C14 117.9(7) 7_645 . ?
 C15 C14 H14 119.8 . . ?
 C15 C14 C13 120.4(7) . . ?
 C13 C14 H14 119.8 . . ?
 N3 C13 C14 121.9(7) . . ?
 N3 C13 H13 119.0 . . ?
 C14 C13 H13 119.0 . . ?

loop_
  _geom_torsion_atom_site_label_1
  _geom_torsion_atom_site_label_2
  _geom_torsion_atom_site_label_3
  _geom_torsion_atom_site_label_4
  _geom_torsion
  _geom_torsion_site_symmetry_1
  _geom_torsion_site_symmetry_2
  _geom_torsion_site_symmetry_3
  _geom_torsion_site_symmetry_4
  _geom_torsion_publ_flag
 Zn1 N1 C5 C4 -176.3(5) . . . . ?
 Zn1 N1 C1 C2 177.0(5) . . . . ?
 Zn2 N3 C13 C14 179.6(7) . . . . ?
 O3 C16 C17 C18 -176.9(6) . . . . ?
 O3 C16 C17 C19 3.6(11) . . . . ?
 N2 C3 C2 C1 -176.0(6) . . . . ?
 N2 C3 C4 C5 176.7(6) . . . . ?
 N4 C16 C17 C18 2.3(8) . . . . ?
 N4 C16 C17 C19 -177.1(6) . . . . ?
 N4 C15 C14 C13 179.6(7) . . . . ?
 C10 C9 C11 O2 3.1(10) . . . . ?
 C10 C9 C11 N2 179.9(6) . . . . ?
 C7 C8 C9 C10 -177.1(6) . . . . ?
 C7 C8 C9 C11 1.6(10) . . . . ?
 C3 N2 C11 O2 -2.8(10) . . . . ?
 C3 N2 C11 C9 -179.8(6) . . . . ?
 C3 N2 C6 O1 -1.7(11) . . . . ?
 C3 N2 C6 C7 175.1(6) . . . . ?
 C3 C2 C1 N1 -0.5(10) . . . . ?
 C3 C4 C5 N1 -0.7(10) . . . . ?
 C8 C7 C12 C10 -7.7(11) . . . 6_655 ?
 C8 C7 C6 O1 -175.1(7) . . . . ?
 C8 C7 C6 N2 8.2(10) . . . . ?
 C8 C8 C9 C10 -0.9(7) 6_655 . . . ?
 C8 C8 C9 C11 177.7(4) 6_655 . . . ?
 C8 C9 C11 O2 -175.5(6) . . . . ?
 C8 C9 C11 N2 1.3(9) . . . . ?
 C16 N4 C16 O3 178.1(7) 7_645 . . . ?
 C16 N4 C16 C17 -1.2(4) 7_645 . . . ?
 C16 N4 C15 C14 114.4(6) . . . 7_645 ?
 C16 N4 C15 C14 -65.6(6) 7_645 . . 7_645 ?
 C16 N4 C15 C14 -65.6(6) . . . . ?
 C16 N4 C15 C14 114.4(6) 7_645 . . . ?
 C12 C10 C9 C8 -1.8(10) 6_655 . . . ?
 C12 C10 C9 C11 179.6(6) 6_655 . . . ?
 C12 C7 C8 C8 4.9(8) . . . 6_655 ?
 C12 C7 C8 C9 -178.8(6) . . . . ?
 C12 C7 C6 O1 -2.6(12) . . . . ?
 C12 C7 C6 N2 -179.3(6) . . . . ?
 C11 N2 C3 C2 118.1(7) . . . . ?
 C11 N2 C3 C4 -61.2(9) . . . . ?
 C11 N2 C6 O1 177.4(7) . . . . ?
 C11 N2 C6 C7 -5.7(11) . . . . ?
 C6 N2 C3 C2 -62.6(9) . . . . ?
 C6 N2 C3 C4 118.1(7) . . . . ?
 C6 N2 C11 O2 178.0(7) . . . . ?
 C6 N2 C11 C9 1.0(10) . . . . ?
 C6 C7 C8 C8 177.2(5) . . . 6_655 ?
 C6 C7 C8 C9 -6.5(10) . . . . ?
 C6 C7 C12 C10 179.9(7) . . . 6_655 ?
 C18 C18 C17 C16 178.8(4) 6_655 . . . ?
 C18 C18 C17 C19 -1.7(8) 6_655 . . . ?
 C2 C3 C4 C5 -2.6(10) . . . . ?
 C19 C19 C17 C16 -178.7(8) 4_565 . . . ?
 C19 C19 C17 C18 1.9(13) 4_565 . . . ?
 C4 C3 C2 C1 3.3(10) . . . . ?
 C17 C18 C17 C16 -1.2(4) 7_645 . . . ?
 C17 C18 C17 C19 178.3(8) 7_645 . . . ?
 C5 N1 C1 C2 -2.8(10) . . . . ?
 C1 N1 C5 C4 3.5(10) . . . . ?
 C15 N4 C16 O3 -1.9(7) . . . . ?
 C15 N4 C16 C17 178.8(4) . . . . ?
 C15 C14 C13 N3 0.9(14) . . . . ?
 C14 C15 C14 C13 -0.4(7) 7_645 . . . ?
 C13 N3 C13 C14 -0.4(7) 7_645 . . . ?

_smtbx_masks_special_details       ?
loop_
  _smtbx_masks_void_nr
  _smtbx_masks_void_average_x
  _smtbx_masks_void_average_y
  _smtbx_masks_void_average_z
  _smtbx_masks_void_volume
  _smtbx_masks_void_count_electrons
  _smtbx_masks_void_content
 1 -0.677 -0.038 -0.428 6709.0 2329.9 ?

_smtbx_masks_void_probe_radius     1.2
_smtbx_masks_void_truncation_radius  1.2
_shelx_res_file
;
TITL exp_526_a.res in Cmma
    exp_526_sq.res
    created by SHELXL-2019/2 at 18:38:50 on 24-Nov-2024
REM Old TITL exp_526 in Cmme
REM SHELXT solution in Cmma: R1 0.353, Rweak 0.083, Alpha 0.121
REM <I/s> 0.302 for 386 systematic absences, Orientation as input
REM Formula found by SHELXT: C68 N18 O16 Zn3 Br4
CELL 0.71073 32.1408 39.343 9.5935 90 90 90
ZERR 4 0.0008 0.001 0.0003 0 0 0
LATT 7
SYMM -X,0.5-Y,+Z
SYMM -X,0.5+Y,-Z
SYMM +X,-Y,-Z
SFAC C H Br N O Zn
UNIT 288 144 16 48 64 12
SADI Zn2 O5 Zn2 O4 Zn2 O6 Zn2 O7

L.S. 5 0 188
PLAN  30
SIZE 0.251 0.092 0.031
TEMP -153.15
CONF
MORE -1
BOND $H
ABIN
fmap 2 53
acta
REM <olex2.extras>
REM <HklSrc "%.\\exp_526.hkl">
REM </olex2.extras>

WGHT    0.159200  107.754196
FVAR       0.09388   0.41869
ZN1   6    0.500000    0.361067    0.377636    10.50000    0.02419    0.02908 =
         0.08920    0.00154    0.00000    0.00000
ZN2   6    0.750000    0.250000    0.000000    10.25000    0.05091    0.01258 =
         0.12680    0.00000    0.03112    0.00000
BR1   3    0.500000    0.325180    0.182737    10.50000    0.06053    0.05891 =
         0.16662   -0.05861    0.00000    0.00000
BR2   3    0.500000    0.339704    0.606179    10.50000    0.11951    0.08253 =
         0.12817    0.05405    0.00000    0.00000
O2    5    0.693258    0.404151    0.351029    11.00000    0.02745    0.02951 =
         0.07828   -0.00792    0.01221   -0.00346
O3    5    0.821013    0.410266    0.012188    11.00000    0.04677    0.01919 =
         0.07286    0.01662    0.02116    0.01012
O1    5    0.619151    0.502590    0.324315    11.00000    0.02651    0.03461 =
         0.11322   -0.00850   -0.00700   -0.00286
N1    4    0.549870    0.393529    0.361654    11.00000    0.02981    0.03440 =
         0.05858   -0.00254   -0.00768   -0.00683
N2    4    0.656632    0.453869    0.338034    11.00000    0.02359    0.02872 =
         0.08085   -0.00616    0.00848   -0.00213
N4    4    0.750000    0.411347    0.000000    10.50000    0.04011    0.00812 =
         0.08583    0.00000    0.01553    0.00000
C10   1    0.771374    0.437941    0.335896    11.00000    0.02171    0.02454 =
         0.07055    0.00128    0.01190    0.00434
AFIX  43
H10   2    0.772246    0.413835    0.340843    11.00000   -1.20000
AFIX   0
C7    1    0.693102    0.508341    0.336081    11.00000    0.01882    0.02890 =
         0.06268   -0.01226   -0.00239    0.00352
C3    1    0.618959    0.434062    0.343752    11.00000    0.01946    0.04051 =
         0.06992   -0.01835   -0.00040    0.00307
C8    1    0.731104    0.490220    0.331196    11.00000    0.01668    0.03257 =
         0.04662   -0.00525   -0.00324    0.00362
C16   1    0.788714    0.427220    0.004651    11.00000    0.05410    0.01515 =
         0.05563    0.00496    0.03667   -0.00330
N3    4    0.750000    0.304112    0.000000    10.50000    0.05631    0.01938 =
         0.09714    0.00000    0.04517    0.00000
C12   1    0.692044    0.543676    0.330091    11.00000    0.02840    0.02987 =
         0.06867   -0.00974   -0.00415    0.00550
AFIX  43
H12   2    0.666156    0.555160    0.322007    11.00000   -1.20000
AFIX   0
C9    1    0.732677    0.454956    0.334480    11.00000    0.02256    0.03629 =
         0.05062   -0.00186    0.00855    0.00487
C11   1    0.693886    0.435013    0.339716    11.00000    0.02254    0.03198 =
         0.06032   -0.00625    0.01180    0.00802
C6    1    0.653167    0.489577    0.329728    11.00000    0.02433    0.03752 =
         0.07729   -0.02656    0.00709    0.00238
C18   1    0.750000    0.481663    0.000000    10.50000    0.05685    0.00599 =
         0.06267    0.00000   -0.00311    0.00000
C2    1    0.592262    0.437419    0.450910    11.00000    0.02518    0.04279 =
         0.06453   -0.01050   -0.00813   -0.00012
AFIX  43
H2    2    0.597255    0.454008    0.520895    11.00000   -1.20000
AFIX   0
C19   1    0.825646    0.482414   -0.000097    11.00000    0.03316    0.01823 =
         0.07735    0.01163    0.01307    0.00340
AFIX  43
H19   2    0.851325    0.470463   -0.001603    11.00000   -1.20000
AFIX   0
C4    1    0.610573    0.410815    0.236504    11.00000    0.03717    0.04327 =
         0.04094   -0.01350    0.01694   -0.00231
AFIX  43
H4    2    0.628508    0.408816    0.158220    11.00000   -1.20000
AFIX   0
C17   1    0.788606    0.464467    0.001884    11.00000    0.04285    0.01557 =
         0.06521    0.00762    0.00904    0.00150
C5    1    0.575947    0.391275    0.248436    11.00000    0.04453    0.03466 =
         0.05157   -0.00739    0.00501   -0.00540
AFIX  43
H5    2    0.569540    0.375565    0.176365    11.00000   -1.20000
AFIX   0
C1    1    0.557467    0.416682    0.459258    11.00000    0.02262    0.04850 =
         0.06625    0.00228    0.01005   -0.00090
AFIX  43
H1    2    0.538858    0.419051    0.535576    11.00000   -1.20000
AFIX   0
C15   1    0.750000    0.374279    0.000000    10.50000    0.05079    0.00867 =
         0.07655    0.00000    0.03847    0.00000
C14   1    0.765942    0.356715   -0.107166    11.00000    0.07940    0.02536 =
         0.08985    0.00543    0.04223   -0.00953
AFIX  43
H14   2    0.777289    0.368483   -0.184831    11.00000   -1.20000
AFIX   0
C13   1    0.765967    0.321617   -0.105337    11.00000    0.07469    0.02134 =
         0.09310   -0.00821    0.03784    0.00330
AFIX  43
H13   2    0.777765    0.309663   -0.181760    11.00000   -1.20000
AFIX   0
PART 1
O5    5    0.760302    0.250000   -0.218762    20.50000    0.19715    0.05504 =
         0.13808    0.00000   -0.14941    0.00000
O4    5    0.815999    0.250000    0.005136    20.50000    0.02518    0.04229 =
         0.28080    0.00000   -0.00930    0.00000
PART 2
O6    5    0.804063    0.250000   -0.131039   -20.50000    0.13216    0.02580 =
         0.17079    0.00000    0.01847    0.00000
O7    5    0.717317    0.250000   -0.191097   -20.50000    0.09935    0.06360 =
         0.18100    0.00000   -0.03828    0.00000
HKLF 4


REM  exp_526_a.res in Cmma
REM wR2 = 0.3341, GooF = S = 1.108, Restrained GooF = 1.108 for all data
REM R1 = 0.1047 for 5072 Fo > 4sig(Fo) and 0.1360 for all 7994 data
REM 266 parameters refined using 6 restraints

END

WGHT      0.1592    107.8286

REM Highest difference peak  0.768,  deepest hole -1.288,  1-sigma level  0.147
Q1    1   0.5000  0.3015  0.1825  10.50000  0.05    0.77
Q2    1   0.4840  0.3011  0.2213  11.00000  0.05    0.75
Q3    1   0.5000  0.3423  0.1008  10.50000  0.05    0.65
Q4    1   0.5000  0.3728  0.1991  10.50000  0.05    0.62
Q5    1   0.5436  0.3997  0.5939  11.00000  0.05    0.59
Q6    1   0.4618  0.3274  0.5671  11.00000  0.05    0.59
Q7    1   0.5401  0.3423  0.1631  11.00000  0.05    0.58
Q8    1   0.5000  0.3412  0.0224  10.50000  0.05    0.58
Q9    1   0.5000  0.3651  0.5343  10.50000  0.05    0.57
Q10   1   0.5000  0.3584  0.2333  10.50000  0.05    0.57
Q11   1   0.5000  0.3851  0.3641  10.50000  0.05    0.56
Q12   1   0.5595  0.3573  0.2314  11.00000  0.05    0.55
Q13   1   0.7433  0.4015  0.4273  11.00000  0.05    0.54
Q14   1   0.7172  0.2500 -0.1217  10.50000  0.05    0.53
Q15   1   0.5767  0.4295  0.5703  11.00000  0.05    0.52
Q16   1   0.5000  0.2995  0.5656  10.50000  0.05    0.52
Q17   1   0.4627  0.3506  0.5564  11.00000  0.05    0.52
Q18   1   0.8622  0.4967 -0.1314  11.00000  0.05    0.50
Q19   1   0.7008  0.5582  0.4152  11.00000  0.05    0.49
Q20   1   0.8646  0.4547 -0.0086  11.00000  0.05    0.49
Q21   1   0.6629  0.4380  0.4017  11.00000  0.05    0.49
Q22   1   0.7175  0.4980  0.2766  11.00000  0.05    0.49
Q23   1   0.8205  0.3987  0.0898  11.00000  0.05    0.47
Q24   1   0.8375  0.2500 -0.1781  10.50000  0.05    0.47
Q25   1   0.8026  0.4006  0.0416  11.00000  0.05    0.45
Q26   1   0.7181  0.2237 -0.2484  11.00000  0.05    0.45
Q27   1   0.5000  0.3684  0.7064  10.50000  0.05    0.45
Q28   1   0.7797  0.4407  0.1866  11.00000  0.05    0.44
Q29   1   0.6000  0.4400  0.1464  11.00000  0.05    0.44
Q30   1   0.5261  0.4347  0.5703  11.00000  0.05    0.44
;
_shelx_res_checksum                50425
_shelx_hkl_file
;
   0   0   2   78.70    4.37
   0   0  -2   75.75    4.36
   0   0   2   78.42    4.41
   0   0  -2   73.62    4.38
   0   0  -2   78.29    4.43
   0   0   3 9828.82  531.10
   0   0   3 9999.00  531.14
   0   0  -3 9614.96  531.11
   0   0  -3 9815.44  531.16
   0   0   4  493.67   27.04
   0   0  -4  493.57   27.13
   0   0   4  491.97   27.12
   0   0  -4  496.88   27.07
   0   0   5  881.66   47.80
   0   0  -5  874.54   47.92
   0   0   5  880.80   47.88
   0   0  -5  868.71   47.83
   0   0   6 1493.69   82.80
   0   0   6 1514.04   82.91
   0   0  -6 1556.28   82.86
   0   0  -6 1531.59   82.98
   0   0  -7   19.27    2.55
   0   0   7   15.04    2.72
   0   0   7   19.55    2.38
   0   0  -7   20.51    2.83
   0   0   8   53.05    3.81
   0   0  -8   47.30    4.24
   0   0  -8   47.18    4.12
   0   0   8   49.83    4.21
   0   0   9   91.31    6.29
   0   0   9   78.93    5.65
   0   0  10    4.25    3.58
   0   0  11    1.73    4.03
   0  -2  -1  456.17    2.21
   0  -2   1  419.49    2.32
   0   2   2  416.13   22.32
   0   2   2  397.98   22.31
   0  -2   2  408.07   22.34
   0   2  -2  418.99   22.34
   0  -2  -2  410.01   22.30
   0  -2  -2  412.38   22.32
   0  -2   2  408.88   22.36
   0   2  -2  403.39   22.35
   0  -2   3 5191.31  282.05
   0   2   3 5220.38  281.99
   0  -2  -3 5254.14  282.08
   0  -2   3 5194.09  282.05
   0   2  -3 5260.48  282.05
   0  -2  -3 5174.77  282.00
   0  -2   3 5225.42  281.99
   0  -2  -3 5192.61  281.99
   0   2   3 5188.81  282.01
   0   2  -3 5171.81  282.03
   0   2  -4    1.16    1.42
   0   2   4    0.66    1.38
   0  -2   4    1.87    1.33
   0  -2  -4    1.51    1.31
   0   2  -4    1.20    1.44
   0  -2  -4    1.95    1.32
   0  -2  -4    2.22    1.32
   0   2   4    4.57    1.33
   0  -2   4    1.01    1.55
   0  -2  -5  478.04   26.64
   0   2  -5  484.58   26.62
   0   2   5  477.65   26.49
   0  -2   5  479.40   26.62
   0   2   5  496.59   26.58
   0  -2   5  493.00   26.51
   0  -2  -5  480.75   26.51
   0   2  -5  471.78   26.55
   0  -2  -6  622.92   34.32
   0   2  -6  632.87   34.48
   0  -2  -6  632.66   34.50
   0   2   6  631.51   34.42
   0  -2   6  630.26   34.46
   0   2   6  615.35   34.30
   0   2  -6  623.62   34.38
   0  -2   6  624.50   34.31
   0  -2   7   12.22    2.65
   0   2   7    7.39    2.48
   0  -2   7   10.62    2.18
   0   2   7    8.68    2.11
   0   2  -7    8.27    2.33
   0  -2  -7    6.41    2.27
   0  -2  -7   12.65    2.43
   0   2  -7   11.26    2.36
   0  -2   8   13.21    3.08
   0   2   8   18.12    3.06
   0  -2   8   14.39    2.43
   0  -2  -8   12.65    3.01
   0   2   8   13.03    2.43
   0   2  -8   14.69    2.88
   0  -2  -8   10.19    2.89
   0  -2   9   65.18    5.56
   0  -2   9   65.74    4.85
   0   2   9   68.69    4.87
   0   2   9   69.43    5.44
   0   2  10    7.62    3.73
   0  -2  10    8.61    3.83
   0  -2  11   -4.92    4.19
   0   2  11   -1.82    4.01
   0   4   1  565.42   31.11
   0   4  -1  634.18   31.10
   0  -4   1  634.74   31.09
   0  -4  -1  608.47   31.11
   0   4   1  590.84   31.10
   0   4  -1  613.32   31.10
   0  -4   1  684.15   31.12
   0  -4   2    1.65    0.80
   0  -4   2    1.19    1.15
   0   4  -2    2.24    1.11
   0  -4  -2    1.20    1.00
   0   4   2    2.22    0.93
   0   4   2    1.85    0.87
   0  -4   2    1.68    0.81
   0   4  -3  573.40   30.71
   0  -4   3  561.42   30.72
   0  -4  -3  558.60   30.65
   0   4   3  553.92   30.64
   0   4   3  568.17   30.65
   0  -4   3  556.59   30.67
   0  -4  -4  509.33   27.54
   0  -4   4  502.55   27.47
   0   4   4  501.05   27.40
   0  -4  -4  504.81   27.43
   0   4  -4  497.10   27.46
   0   4   4  486.49   27.41
   0  -4   4  505.96   27.51
   0  -4  -5  293.60   15.91
   0   4   5  284.12   15.73
   0  -4  -5  292.19   15.78
   0  -4   5  282.03   15.72
   0   4  -5  281.42   15.81
   0   4   5  268.01   15.76
   0  -4   5  281.79   15.89
   0  -4  -6  232.63   13.21
   0   4   6  228.70   13.00
   0  -4   6  234.79   13.01
   0  -4  -6  235.06   13.08
   0  -4   6  229.32   13.22
   0   4   6  228.94   13.10
   0   4  -6  226.46   13.10
   0   4   7   34.01    3.11
   0  -4  -7   27.53    3.20
   0   4   7   26.12    2.73
   0  -4   7   26.40    2.76
   0  -4   7   29.61    3.24
   0   4  -7   26.25    2.97
   0   4   8   82.80    5.38
   0  -4  -8   77.70    5.69
   0  -4   8   90.11    5.35
   0   4   8   72.22    5.22
   0  -4   8   79.61    5.77
   0   4   8   84.49    5.57
   0   4  -8   70.22    5.53
   0   4   9   17.95    2.93
   0  -4   9   23.06    2.96
   0   4   9   20.51    3.54
   0  -4   9   22.92    3.83
   0  -4  10    2.63    3.79
   0   4  10   -3.17    3.60
   0  -4  10    1.26    2.61
   0   4  11    5.20    3.98
   0  -4  11   -1.08    4.38
   0   4 -11    0.37    4.81
   0  -6   0  420.03   22.26
   0   6   0  397.98   22.21
   0  -6   0  411.13   22.22
   0  -6   1   80.87    4.52
   0   6  -1   80.51    4.47
   0  -6   1   80.30    4.45
   0  -6  -1   78.02    4.52
   0   6  -1   80.56    4.54
   0   6   1   74.38    4.50
   0   6   2  733.35   40.35
   0  -6   2  740.45   40.34
   0   6  -2  754.25   40.41
   0  -6   2  733.97   40.41
   0   6   2  742.68   40.38
   0   6  -2  744.22   40.36
   0   6   2  741.21   40.35
   0  -6  -2  745.27   40.37
   0   6   3  244.64   13.56
   0  -6  -3  248.52   13.59
   0   6  -3  251.01   13.65
   0  -6   3  243.64   13.53
   0   6   3  247.29   13.54
   0   6   3  244.82   13.61
   0  -6   3  232.55   13.66
   0   6  -3  250.24   13.63
   0  -6   3  242.92   13.55
   0  -6  -4  998.22   56.05
   0   6  -4 1063.28   56.12
   0   6   4 1030.52   56.04
   0   6   4 1041.22   56.08
   0   6   4 1029.24   56.03
   0  -6   4 1013.88   56.06
   0  -6   4 1035.98   56.14
   0   6   5    2.34    1.66
   0   6  -5    2.29    1.81
   0  -6   5    3.68    2.07
   0   6   5    4.58    1.64
   0  -6   5    2.36    1.65
   0  -6  -5    3.11    1.92
   0  -6  -5    2.79    1.77
   0   6   6   24.19    2.57
   0   6  -6   23.90    2.54
   0  -6   6   20.54    2.79
   0   6   6   22.66    2.34
   0   6   6   23.67    2.48
   0  -6  -6   19.04    2.63
   0  -6  -6   21.10    2.52
   0  -6   6   20.28    2.32
   0   6  -7    2.59    2.33
   0   6   7    2.76    2.44
   0  -6   7    5.93    2.76
   0   6   7    7.70    2.12
   0   6   7    6.94    2.21
   0  -6  -7    1.82    2.33
   0  -6   7    3.58    2.10
   0  -6  -7    5.07    2.58
   0  -6   8    3.54    3.13
   0   6   8    4.95    2.29
   0  -6   8    1.11    2.31
   0   6   8    1.60    2.59
   0  -6  -8    5.52    2.77
   0  -6   9   22.50    2.95
   0   6   9   17.63    2.85
   0  -6   9   17.05    2.92
   0  -6   9   16.73    3.83
   0   6   9   17.38    3.42
   0   6  -9   17.90    4.33
   0  -6  10   14.66    4.10
   0   6  10   12.38    3.67
   0   6 -10   15.18    4.61
   0  -6  10   11.12    2.87
   0   6  11   -2.26    3.85
   0   6 -11    2.41    4.90
   0  -8   0   53.32    2.92
   0   8   0   46.98    2.89
   0  -8   0   47.59    3.01
   0  -8   1   69.46    3.97
   0   8  -1   64.02    3.96
   0  -8   1   66.53    3.85
   0   8   1   64.75    3.95
   0   8  -1   69.00    3.85
   0   8   2    0.47    1.13
   0  -8  -2    1.64    1.20
   0   8  -2    1.72    1.08
   0   8   2    1.32    1.20
   0   8  -2    1.27    1.31
   0  -8   2    1.48    1.06
   0   8  -2    1.46    1.07
   0  -8   2    2.13    1.04
   0   8   2    1.42    1.16
   0  -8  -2    2.29    1.26
   0   8   3  699.00   38.86
   0  -8  -3  715.28   38.91
   0   8  -3  729.20   38.95
   0   8  -3  708.45   38.90
   0  -8   3  711.76   38.86
   0   8   3  714.75   38.91
   0   8   3  714.73   38.87
   0   8   4   52.54    3.44
   0   8   4   53.63    3.46
   0  -8  -4   52.66    3.54
   0   8  -4   52.49    3.61
   0  -8   4   55.05    3.42
   0  -8   4   51.08    3.68
   0   8   4   49.35    3.53
   0  -8   4   48.83    3.39
   0   8  -4   54.36    3.68
   0  -8  -5   12.27    2.31
   0  -8   5   15.42    1.99
   0   8   5   13.11    2.00
   0   8   5   14.56    1.96
   0  -8  -5   18.80    2.16
   0  -8   5   15.48    1.95
   0  -8   5   12.76    2.41
   0   8   5   12.90    2.07
   0   8  -5   13.52    2.27
   0   8  -5   13.91    2.31
   0   8  -6    6.18    2.46
   0  -8   6    1.01    1.87
   0  -8  -6    2.72    2.20
   0   8   6    3.62    1.83
   0   8   6    2.82    1.95
   0   8  -6    1.88    2.07
   0  -8   6    3.15    1.86
   0  -8   6    2.63    2.41
   0   8   6    2.36    1.90
   0  -8  -6    3.05    2.05
   0  -8   6    4.04    1.94
   0  -8  -7   -1.78    2.46
   0   8   7    0.28    2.04
   0   8   7    0.16    2.31
   0   8  -7    1.01    2.46
   0  -8   7   -0.28    2.15
   0  -8   7    1.50    2.83
   0   8   7   -0.17    2.28
   0  -8  -7   -0.25    2.49
   0  -8   7   -0.67    2.15
   0   8  -7    0.22    2.95
   0  -8  -8   35.69    3.98
   0   8   8   35.75    3.33
   0  -8   8   38.32    3.44
   0  -8   8   38.23    3.37
   0  -8  -8   33.71    4.03
   0   8  -8   36.39    4.36
   0   8   8   39.00    3.71
   0  -8   8   39.47    4.15
   0   8   9   17.38    2.86
   0  -8   9   15.96    2.92
   0  -8   9   17.63    2.95
   0   8   9   17.87    3.35
   0  -8   9   12.79    3.83
   0   8  -9   11.99    4.23
   0   8  10    1.29    3.42
   0  -8  10   -1.08    2.76
   0   8 -10    3.65    4.37
   0   8  11    1.84    3.79
   0   8 -11   -2.40    5.01
   0 -10   0 1292.88   70.99
   0 -10   0 1319.23   70.92
   0  10   0 1305.36   70.91
   0  10   1  171.15    9.94
   0 -10   1  177.03    9.84
   0 -10   1  179.05    9.98
   0  10  -1  184.35    9.95
   0  10  -1  178.01    9.83
   0  10   2  219.58   12.57
   0 -10  -2  228.50   12.61
   0 -10   2  228.38   12.58
   0  10   2  222.45   12.58
   0  10  -2  225.19   12.52
   0 -10   2  224.74   12.51
   0 -10  -2  228.87   12.59
   0  10  -2  232.74   12.57
   0  10   3   12.41    1.60
   0 -10  -3   10.39    1.73
   0 -10   3   11.40    1.63
   0  10  -3    9.24    1.81
   0  10   3   10.40    1.61
   0  10  -3   14.26    1.68
   0  10   3    8.79    1.60
   0  10   4  750.56   41.01
   0  10   4  717.65   40.99
   0 -10  -4  744.94   41.07
   0  10  -4  773.83   41.10
   0 -10   4  764.08   41.01
   0  10   4  748.16   41.07
   0 -10   4  748.74   41.00
   0  10  -4  767.87   41.12
   0  10  -5   28.46    2.92
   0  10   5   29.85    2.62
   0  10   5   29.04    2.57
   0  10  -5   34.17    2.92
   0  10   5   28.47    2.68
   0 -10   5   30.27    2.58
   0 -10   5   29.99    3.10
   0  10   5   28.82    2.66
   0 -10  -5   31.69    2.76
   0 -10   5   24.99    2.48
   0  10  -6    1.72    2.47
   0  10   6    1.44    2.08
   0 -10   6    3.11    2.61
   0 -10   6   -0.07    1.96
   0  10   6    0.28    2.02
   0  10   6    3.48    1.89
   0  10  -6    3.15    2.20
   0 -10  -6    2.02    2.33
   0 -10   6    1.69    1.84
   0  10   6   -0.44    2.09
   0 -10  -6    2.57    2.21
   0  10  -7   -2.70    3.12
   0  10   7   -0.08    2.39
   0  10  -7    2.79    2.58
   0 -10   7    0.57    2.92
   0 -10   7   -1.05    2.17
   0  10   7    0.07    2.15
   0  10   7    0.44    2.35
   0 -10   7    0.45    2.26
   0 -10  -7   -0.92    2.69
   0 -10  -7    0.09    2.59
   0 -10   7   -1.17    2.24
   0 -10   8    2.72    2.49
   0 -10  -8   -1.91    3.37
   0  10   8    2.38    2.67
   0  10   8    1.03    2.42
   0  10  -8   -0.91    3.48
   0 -10   8    5.39    2.45
   0  10   9    3.36    3.18
   0 -10   9    1.90    2.74
   0  10   9    5.90    2.62
   0  10  -9    9.46    4.13
   0 -10   9    1.94    2.74
   0  10  10    3.36    3.37
   0  10 -10    4.97    4.32
   0 -10  10    1.96    2.81
   0  10  11   -3.25    3.92
   0  10 -11    1.29    4.69
   0 -12   0 5828.46  318.64
   0  12   0 5915.69  318.63
   0 -12   0 5913.01  318.72
   0 -12  -1  424.86   24.51
   0 -12   1  459.37   24.57
   0  12  -1  461.85   24.52
   0 -12   1  440.43   24.39
   0  12  -1  454.81   24.40
   0  12   1  440.20   24.50
   0 -12  -2  231.95   13.37
   0  12  -2  248.07   13.37
   0 -12  -2  232.62   13.39
   0  12   2  237.47   13.36
   0 -12   2  245.89   13.39
   0  12  -2  243.50   13.29
   0 -12   2  239.05   13.27
   0 -12  -3    5.32    1.75
   0 -12   3    5.21    1.54
   0  12   3    5.68    1.57
   0  12  -3    4.05    1.79
   0  12  -3    3.60    1.53
   0  12  -3    4.89    1.47
   0  12   3    3.43    1.52
   0  12   4   10.35    1.84
   0 -12  -4   13.11    2.13
   0 -12   4   11.89    1.90
   0  12  -4    9.89    2.04
   0  12  -4   13.38    2.15
   0  12   4   11.94    2.03
   0  12   4   11.27    1.85
   0  12   5  123.96    7.66
   0 -12  -5  135.55    7.85
   0  12  -5  139.24    7.94
   0  12   5  133.92    7.73
   0  12  -5  138.07    7.93
   0 -12   5  130.46    7.76
   0  12   5  128.13    7.70
   0  12   5  132.68    7.80
   0 -12   5  126.13    7.68
   0  12   6   38.58    3.35
   0  12   6   37.63    3.29
   0  12   6   35.78    3.13
   0  12  -6   44.26    3.60
   0 -12  -6   37.41    3.43
   0  12  -6   38.32    3.65
   0  12   6   34.42    3.26
   0 -12  -6   35.99    3.50
   0 -12   6   42.72    3.20
   0 -12   6   44.15    3.29
   0  12   7   19.16    2.73
   0 -12  -7   13.82    3.03
   0  12  -7   19.48    3.33
   0 -12   7   21.54    2.75
   0  12   7   18.57    2.57
   0 -12  -7   19.47    3.25
   0 -12   7   19.96    2.71
   0  12   7   17.84    2.86
   0  12   8   -1.29    2.68
   0  12  -8    4.30    3.35
   0 -12   8   -1.99    2.51
   0  12   8    3.01    2.72
   0 -12  -8    1.41    3.49
   0 -12   8   -2.73    2.63
   0  12   8   -0.47    2.33
   0 -12   9   -0.28    2.74
   0 -12  -9    2.35    4.31
   0  12   9    2.08    3.10
   0  12  -9    1.63    3.91
   0  12   9    5.15    3.10
   0 -12   9   -1.67    2.88
   0  12 -10   -1.16    4.28
   0  12  10    4.07    3.40
   0 -12  10    1.52    3.05
   0  12 -11    0.37    4.96
   0 -14   0  215.86   12.01
   0 -14   0  217.55   12.14
   0 -14   1 2048.28  111.38
   0 -14  -1 2074.37  111.53
   0  14   1 1993.59  111.49
   0  14  -1 2050.72  111.38
   0 -14   1 2116.19  111.56
   0  14  -1 2053.89  111.50
   0  14   2    3.55    1.50
   0 -14   2    6.86    1.68
   0 -14  -2    4.27    1.66
   0  14  -2    4.41    1.36
   0  14  -2    4.58    1.67
   0 -14   2    6.15    1.34
   0 -14  -2    2.65    1.73
   0 -14  -3  378.42   20.90
   0 -14   3  380.22   20.83
   0  14  -3  378.48   20.79
   0 -14   3  375.24   20.75
   0 -14  -3  365.55   20.85
   0  14  -3  377.29   20.80
   0  14   3  372.64   20.81
   0  14   3  379.83   20.86
   0  14  -3  382.88   20.95
   0  14   4  453.98   25.23
   0 -14  -4  454.57   25.33
   0  14  -4  480.72   25.39
   0  14  -4  464.11   25.27
   0 -14   4  454.54   25.24
   0  14   4  447.33   25.27
   0  14   4  452.43   25.21
   0 -14   5  113.26    6.54
   0  14   5  108.84    6.73
   0  14   5  104.37    6.60
   0  14   5  109.27    6.63
   0 -14  -5  101.87    6.74
   0  14  -5  111.79    6.80
   0 -14   5  112.97    6.66
   0  14  -5  112.98    6.87
   0  14   6    1.25    2.20
   0  14   6    0.45    2.08
   0  14  -6   -1.19    2.51
   0 -14  -6   -1.63    2.52
   0  14   6   -2.14    2.27
   0 -14   6   -0.88    2.33
   0  14   6    1.36    2.16
   0 -14   6   -2.66    2.03
   0  14  -6    1.18    2.53
   0  14   7   17.07    2.70
   0  14   7   19.25    2.85
   0 -14  -7   17.19    3.19
   0 -14   7   18.05    2.92
   0  14   7   16.16    2.77
   0  14  -7   16.05    3.32
   0 -14  -7   16.53    3.06
   0 -14   7   17.17    2.63
   0  14   8    2.50    2.77
   0 -14  -8   -0.64    3.66
   0  14  -8   -3.68    3.55
   0  14   8    2.14    2.71
   0 -14   8   -1.43    2.82
   0  14   8    0.60    2.48
   0 -14   8   -0.56    2.66
   0  14  -9   -1.64    4.00
   0 -14   9    1.49    2.99
   0 -14  -9   -0.45    4.53
   0  14   9   -3.73    3.27
   0  14   9    0.41    3.07
   0 -14  10    1.41    3.09
   0  14 -10    2.16    4.32
   0  14  10    2.56    3.43
   0 -14 -10   -4.33    5.55
   0  14 -11    2.93    4.89
   0 -16   0  689.42   37.57
   0 -16   0  687.74   37.72
   0  16  -1   30.17    2.70
   0 -16  -1   34.17    2.73
   0 -16   1   34.28    2.37
   0  16   1   31.79    2.67
   0 -16   1   31.51    2.88
   0 -16  -1   32.78    2.36
   0  16  -1   35.54    2.43
   0 -16  -2  189.24   11.25
   0 -16  -2  195.07   11.27
   0  16  -2  198.67   11.06
   0  16  -2  212.80   11.29
   0 -16   2  205.94   11.27
   0  16   2  191.92   11.18
   0 -16   2  192.38   11.04
   0  16  -3   23.29    2.29
   0 -16   3   18.21    2.33
   0  16  -3   28.04    2.61
   0 -16  -3   21.85    2.54
   0 -16  -3   22.67    2.48
   0  16   3   23.13    2.36
   0 -16   3   19.35    2.06
   0  16  -3   19.15    2.18
   0  16   3   19.60    2.26
   0  16   4    5.05    1.89
   0 -16  -4    4.03    2.21
   0  16  -4    4.99    2.26
   0 -16   4    4.29    1.91
   0  16   4    4.54    1.89
   0  16  -4    5.04    1.94
   0 -16   5   65.21    4.38
   0  16   5   60.52    4.33
   0 -16  -5   59.78    4.56
   0  16  -5   60.93    4.57
   0  16  -5   61.08    4.46
   0 -16   5   63.81    4.10
   0  16   5   66.02    4.33
   0  16   5   58.58    4.28
   0  16   6   89.40    5.58
   0 -16  -6   89.35    5.89
   0 -16   6   85.73    5.52
   0  16  -6   86.68    5.89
   0 -16   6   86.11    5.70
   0  16   6   87.90    5.61
   0  16   6   81.14    5.60
   0  16   7    6.85    2.52
   0  16   7    3.94    2.63
   0 -16  -7    2.84    2.90
   0 -16   7    3.13    2.71
   0 -16   7    1.23    2.29
   0 -16  -7   -1.26    2.84
   0  16  -7    1.86    3.21
   0  16   7    3.84    2.49
   0  16   8   47.67    4.31
   0 -16  -8   47.59    5.07
   0 -16   8   54.18    4.34
   0 -16   8   51.79    4.17
   0  16  -8   45.52    4.93
   0  16   8   52.86    4.29
   0 -16   9    8.86    3.10
   0  16   9    8.54    3.21
   0  16  -9    8.23    4.03
   0 -16  -9    9.76    4.75
   0 -16  10   -0.21    3.19
   0  16 -10    3.50    4.45
   0  16  10    1.73    3.48
   0 -16 -10   -4.48    5.73
   0  16 -11    2.21    5.06
   0 -18   0   22.96    2.38
   0 -18   0   23.52    2.03
   0 -18   1 1515.84   82.57
   0 -18   1 1578.88   82.71
   0 -18  -1 1526.59   82.77
   0  18  -1 1513.16   82.59
   0 -18  -1 1532.34   82.58
   0 -18   1 1532.98   82.82
   0  18   1 1474.02   82.70
   0  18  -1 1490.06   82.71
   0 -18  -2 1301.83   73.30
   0 -18   2 1344.50   73.09
   0 -18   2 1384.81   73.31
   0 -18  -2 1339.54   73.31
   0  18  -2 1342.86   73.11
   0  18  -2 1386.00   73.27
   0  18   2 1315.31   73.22
   0  18   3   43.88    3.40
   0 -18  -3   47.16    3.65
   0  18   3   49.12    3.47
   0 -18   3   40.69    3.18
   0 -18   3   44.55    3.50
   0  18  -3   45.71    3.40
   0  18  -3   44.55    3.26
   0 -18  -3   46.97    3.61
   0 -18   4  534.82   28.86
   0  18  -4  538.88   29.00
   0  18  -4  502.21   28.77
   0  18   4  498.66   28.85
   0  18   4  517.48   28.82
   0 -18  -4  519.41   28.95
   0  18  -4  549.81   28.82
   0  18  -5  317.09   17.73
   0  18  -5  317.22   17.58
   0 -18   5  314.59   17.55
   0  18   5  311.71   17.52
   0 -18  -5  297.90   17.68
   0 -18  -6   11.71    2.97
   0  18   6    8.42    2.36
   0 -18   6    8.81    2.56
   0  18   6   10.10    2.53
   0 -18   6    8.90    2.12
   0  18  -6   10.41    2.91
   0  18   7   10.23    2.75
   0 -18  -7   14.67    3.30
   0  18   7    9.92    2.67
   0 -18   7    9.40    2.77
   0  18   7    8.18    2.80
   0 -18   7   10.52    2.49
   0  18  -7   11.75    3.20
   0 -18  -8   67.66    5.93
   0  18  -8   68.43    5.88
   0  18   8   75.70    5.25
   0 -18   8   69.87    5.10
   0  18   8   70.78    5.23
   0 -18   8   68.38    5.32
   0 -18   9   -1.69    3.08
   0 -18  -9   -7.79    4.89
   0  18  -9   -3.92    4.09
   0  18   9    2.52    3.10
   0  18 -10    3.35    4.61
   0 -18  10   -0.33    3.36
   0 -18 -10   -2.29    5.90
   0  18  10   -0.58    3.48
   0  18 -11    6.26    5.10
   0 -20   0  847.25   45.85
   0 -20   0  830.96   46.04
   0  20  -1  272.85   15.17
   0 -20  -1  282.03   15.17
   0 -20  -1  269.04   15.41
   0 -20   1  273.52   15.30
   0 -20   1  271.03   15.14
   0  20   1  265.98   15.33
   0  20  -1  269.23   15.33
   0 -20   1  273.96   15.47
   0 -20   2   74.11    4.66
   0 -20   2   79.59    5.16
   0 -20  -2   72.07    5.10
   0 -20  -2   75.37    5.16
   0  20  -2   78.83    4.74
   0  20   2   75.45    4.92
   0  20  -2   75.11    4.99
   0  20   3 1289.28   71.40
   0 -20  -3 1298.34   71.50
   0  20  -3 1323.68   71.30
   0 -20  -3 1303.31   71.48
   0 -20   3 1345.27   71.48
   0  20  -3 1312.58   71.40
   0 -20   3 1296.41   71.27
   0 -20  -4  137.46    8.65
   0 -20   4  145.95    8.57
   0  20  -4  149.34    8.73
   0  20   4  140.71    8.50
   0  20  -4  144.76    8.43
   0  20  -4  138.28    8.42
   0  20   4  142.79    8.46
   0 -20  -4  139.44    8.59
   0  20  -5   57.88    4.57
   0 -20   5   60.68    4.59
   0 -20  -5   65.24    4.81
   0  20   5   63.26    4.44
   0 -20   6   28.70    2.87
   0  20  -6   29.64    3.49
   0 -20   6   30.50    3.44
   0  20   6   27.10    3.21
   0 -20  -6   32.75    3.69
   0 -20   7   32.65    3.71
   0 -20   7   32.18    3.29
   0  20   7   35.56    3.48
   0  20  -7   28.90    3.98
   0 -20  -7   39.37    4.17
   0 -20   8    4.79    3.01
   0 -20   8    0.80    2.55
   0  20   8    6.37    2.93
   0  20  -8    3.38    3.65
   0 -20  -8    1.89    4.07
   0 -20  -9    4.33    5.15
   0  20  -9    0.76    4.12
   0 -20   9    3.01    3.23
   0  20   9    0.63    3.17
   0 -20 -10   -2.67    6.13
   0 -20  10    3.37    3.54
   0  20 -10    1.51    4.55
   0  20 -11   -0.55    5.29
   0 -22   0  254.14   14.03
   0 -22   0  245.94   14.31
   0  22  -1  155.74    9.26
   0  22   1  154.06    9.28
   0 -22   1  158.06    9.27
   0 -22  -1  158.15    9.40
   0 -22   1  164.27    9.07
   0 -22  -1  163.21    9.08
   0  22  -1  156.34    9.07
   0 -22   1  151.70    9.51
   0 -22   2  367.23   19.87
   0  22  -2  359.95   20.08
   0 -22  -2  335.18   20.20
   0  22   2  349.19   20.06
   0 -22   2  374.13   20.24
   0  22  -2  361.72   19.90
   0 -22  -2  359.72   20.24
   0 -22  -3   10.17    2.76
   0  22  -3    9.08    2.09
   0 -22  -3   10.67    2.84
   0  22  -3    9.42    2.31
   0 -22   3    9.02    1.93
   0 -22   3    7.58    2.55
   0  22   3    9.95    2.38
   0 -22  -4   83.52    5.47
   0  22  -4   81.85    5.18
   0 -22   4   71.09    5.32
   0 -22  -4   78.07    5.54
   0  22   4   72.27    5.19
   0  22  -4   75.18    5.11
   0  22   5   20.07    2.80
   0 -22   5   19.17    3.04
   0  22  -5   17.60    2.90
   0 -22  -5   20.70    3.47
   0 -22   6   19.81    2.60
   0  22  -6   17.95    3.33
   0 -22   6   16.62    3.26
   0 -22  -6   22.44    3.61
   0 -22   7   51.71    4.03
   0  22  -7   53.20    4.77
   0 -22   7   54.11    4.51
   0  22   7   45.08    4.13
   0 -22  -7   46.14    4.84
   0 -22   8   10.75    2.81
   0  22  -8   12.62    3.96
   0 -22   8    8.69    3.43
   0  22   8   13.45    3.21
   0 -22  -8   11.23    4.49
   0  22  -9    4.26    4.23
   0 -22   9    0.44    2.96
   0 -22   9    4.29    3.49
   0  22   9    5.98    3.17
   0 -22  -9    2.77    5.30
   0 -22 -10    5.29    6.38
   0 -22  10    1.86    3.68
   0  22 -10   10.59    4.90
   0  22 -11   -3.67    5.50
   0 -24   0  347.13   19.63
   0 -24   0  367.14   19.94
   0  24  -1  163.64    9.73
   0  24   1  157.08    9.73
   0  24  -1  168.40    9.53
   0 -24  -1  165.29    9.53
   0 -24   1  168.57    9.82
   0 -24  -1  171.66    9.93
   0 -24   1  165.63   10.03
   0 -24   1  167.55    9.51
   0 -24  -2   81.84    5.99
   0 -24   2   88.34    5.41
   0 -24  -2   87.28    5.42
   0  24  -2   90.15    5.50
   0  24  -2   85.29    5.73
   0 -24  -2   80.83    5.96
   0  24   2   96.22    5.79
   0 -24   2   89.79    6.03
   0 -24   2   85.12    5.66
   0 -24  -3   -2.15    2.67
   0 -24   3    0.74    1.86
   0  24  -3   -1.39    2.26
   0  24   3   -0.55    2.27
   0 -24   3    0.85    2.66
   0  24  -3   -0.64    2.06
   0 -24  -3    2.73    2.75
   0 -24  -4   58.23    4.86
   0  24  -4   58.96    4.53
   0 -24   4   59.87    4.34
   0 -24   4   64.02    4.84
   0  24  -4   64.89    4.48
   0 -24  -4   63.32    4.92
   0 -24   5   17.16    3.17
   0 -24  -5   15.37    3.40
   0  24  -5   16.93    2.97
   0 -24   6   48.52    4.41
   0 -24  -6   43.47    4.65
   0  24  -6   45.84    4.38
   0 -24   6   47.24    3.73
   0  24   7   41.31    3.95
   0 -24   7   53.34    4.51
   0 -24  -7   40.33    4.83
   0  24  -7   43.60    4.60
   0 -24   7   45.66    3.83
   0  24   8   18.98    3.37
   0 -24   8   10.99    3.60
   0 -24  -8   16.23    4.69
   0  24  -8   10.77    4.02
   0 -24   8   15.31    2.95
   0  24   9    0.98    3.26
   0 -24  -9   -5.99    5.46
   0 -24   9   -3.56    3.66
   0 -24   9    0.55    2.97
   0  24  -9   -6.61    4.59
   0 -24  10    1.71    3.98
   0 -24 -10    4.42    6.59
   0  24 -10   -3.38    5.09
   0  24 -11    5.52    5.91
   0 -26   0 1116.48   61.31
   0 -26   0 1122.07   61.05
   0 -26   1  135.08    7.57
   0 -26  -1  129.87    8.02
   0 -26   1  132.21    7.90
   0 -26  -1  122.72    7.57
   0  26  -1  134.56    7.60
   0  26  -1  122.20    7.84
   0 -26   1  114.14    8.14
   0 -26   2   25.37    2.59
   0  26  -2   24.77    2.75
   0 -26  -2   27.59    3.40
   0 -26   2   25.09    2.89
   0 -26   2   31.35    3.53
   0 -26  -2   23.88    2.55
   0 -26  -2   19.68    3.48
   0  26  -3    8.25    2.34
   0 -26  -3   10.73    3.15
   0 -26  -3    4.59    3.04
   0 -26   3    6.59    2.17
   0 -26   3    6.94    3.06
   0 -26  -4    3.22    3.08
   0 -26   4    5.77    2.30
   0 -26   4    8.00    3.10
   0 -26  -4    7.70    3.21
   0  26  -4    8.70    2.58
   0 -26   5   80.27    5.85
   0 -26  -5   78.20    6.14
   0  26  -5   78.97    5.60
   0 -26  -6   14.40    3.89
   0 -26   6   19.19    3.65
   0  26  -6   19.36    3.47
   0 -26   7    6.24    2.49
   0 -26  -7    1.01    4.01
   0 -26   7    6.65    3.48
   0  26  -7   11.25    3.75
   0  26   8   -1.95    3.09
   0 -26   8    2.70    2.69
   0  26  -8    0.70    4.23
   0 -26   8    0.65    3.66
   0 -26  -8   -1.34    4.69
   0  26  -9   -0.93    4.90
   0  26   9   -1.34    3.33
   0 -26   9    1.07    3.77
   0 -26  -9   -6.47    5.73
   0 -26  10   -4.00    4.12
   0  26 -10   -3.59    5.54
   0 -26 -10   -1.25    7.02
   0  26 -11   -0.93    6.06
   0 -28   0  347.67   19.21
   0 -28   0  341.49   19.59
   0 -28   1   18.67    2.85
   0 -28  -1   12.02    3.31
   0 -28   1   18.27    3.39
   0 -28  -1   16.35    2.34
   0 -28   1   13.99    2.30
   0 -28  -2   75.16    5.40
   0  28  -2   68.09    4.83
   0 -28  -2   66.50    4.68
   0 -28   2   60.73    5.32
   0 -28  -2   74.01    5.47
   0 -28   2   73.33    4.65
   0 -28   2   69.93    4.99
   0 -28  -3    2.33    3.11
   0  28  -3    0.81    2.43
   0 -28  -3    8.03    3.29
   0 -28  -3    4.70    3.16
   0 -28   3    3.57    2.21
   0 -28   3    2.89    3.18
   0 -28   4   26.98    3.72
   0 -28  -4   19.63    3.77
   0  28  -4   18.72    3.18
   0 -28  -4   19.37    3.90
   0 -28   4   26.45    2.87
   0  28  -5   12.12    3.22
   0 -28   5    5.61    3.42
   0  28  -6    4.55    3.55
   0 -28   6    8.06    3.48
   0 -28  -6    3.48    3.88
   0 -28   7   21.53    2.95
   0  28  -7   25.19    4.37
   0 -28  -7   15.51    4.48
   0 -28   7   23.69    4.11
   0  28  -8   -0.28    4.56
   0 -28   8    1.01    2.72
   0 -28   8   -2.76    3.90
   0 -28  -8   -3.47    5.02
   0  28   8   -3.14    3.08
   0 -28   9   -1.57    4.11
   0  28  -9    1.09    5.16
   0 -28  -9   -3.87    6.10
   0  28 -10    1.37    5.83
   0 -28 -10   -0.16    7.37
   0 -30   0    2.87    3.08
   0 -30   0    6.87    2.22
   0 -30   1  276.91   16.94
   0 -30   1  300.81   16.39
   0 -30  -1  294.65   16.90
   0 -30   1  293.61   16.75
   0 -30  -1  287.55   16.39
   0 -30  -2   12.98    3.66
   0 -30   2   11.44    2.36
   0  30  -2    6.21    2.69
   0 -30  -2   10.20    2.40
   0 -30   2   10.73    3.61
   0 -30  -2   15.28    3.50
   0 -30   2   10.95    2.87
   0 -30  -3    3.70    3.58
   0 -30   3   -0.81    3.30
   0 -30   3   -0.60    2.54
   0 -30  -3    0.28    3.54
   0 -30   3   -2.25    2.29
   0 -30  -3    1.89    2.41
   0 -30  -3    2.61    3.44
   0  30  -3   -1.91    2.88
   0  30  -4  188.51   11.34
   0 -30  -4  182.22   11.71
   0 -30   4  197.45   11.19
   0 -30   4  196.48   11.75
   0 -30  -4  189.71   11.84
   0 -30  -5    1.57    3.91
   0  30  -5    1.22    3.32
   0 -30   5    2.04    3.43
   0 -30  -5   -2.79    4.01
   0 -30   6   -2.65    3.76
   0 -30  -6    2.27    4.03
   0  30  -6    2.83    3.66
   0 -30  -7    5.31    4.48
   0 -30   7    6.30    3.86
   0 -30   7    2.09    2.53
   0  30  -7   -0.13    4.38
   0 -30  -8   -7.71    5.40
   0  30  -8    2.26    4.89
   0 -30   8    1.91    4.03
   0  30   8   -0.11    3.25
   0 -30  -9    5.11    6.37
   0  30  -9   -8.96    5.50
   0 -30   9    1.81    4.34
   0  30 -10   -5.51    6.37
   0 -30 -10    7.65    7.62
   0 -32   0   10.75    2.38
   0 -32   0    9.10    3.27
   0 -32   1   55.92    4.72
   0 -32  -1   58.53    5.04
   0 -32   1   58.44    5.13
   0 -32  -1   52.49    4.13
   0 -32   1   54.27    4.09
   0 -32   2   70.74    5.53
   0 -32  -2   58.60    4.48
   0  32  -2   64.58    4.72
   0 -32  -2   55.23    5.61
   0 -32   2   62.06    4.43
   0 -32   2   53.08    4.82
   0 -32  -2   64.10    5.40
   0 -32   3   75.44    5.50
   0 -32  -3   65.20    6.06
   0 -32   3   67.12    5.89
   0  32  -3   77.25    5.56
   0 -32  -3   78.09    6.22
   0 -32   3   76.69    5.15
   0 -32  -3   75.48    6.09
   0 -32  -4   89.05    6.95
   0 -32  -4   86.32    6.93
   0 -32   4   90.46    5.93
   0  32  -4   86.69    6.38
   0 -32   4   89.64    6.72
   0 -32   4   83.61    6.07
   0  32  -5    4.79    3.85
   0 -32  -5   10.55    4.13
   0 -32   5    3.84    3.79
   0 -32  -5    9.60    4.55
   0 -32   6   -0.15    3.94
   0 -32  -6    3.63    4.27
   0  32  -6    2.89    4.10
   0  32  -7    0.13    4.64
   0 -32  -7    1.77    4.83
   0 -32   7    0.19    2.72
   0 -32   7    3.04    4.16
   0  32   8   -3.36    3.37
   0 -32   8    3.58    4.26
   0 -32  -8   -0.71    5.72
   0  32  -8    0.14    5.14
   0 -32   9    3.34    4.45
   0 -32  -9   -1.98    6.82
   0  32  -9    2.52    6.09
   0 -32 -10   -4.02    8.13
   0  32 -10   -1.54    6.62
   0 -34   0   44.11    3.64
   0 -34   0   40.47    4.49
   0 -34  -1    5.09    2.45
   0 -34  -1   10.94    3.71
   0 -34   1   12.33    3.44
   0 -34   1    2.63    3.89
   0 -34   1    4.95    2.51
   0 -34   2   63.71    4.70
   0  34  -2   72.46    5.12
   0 -34  -2   66.84    4.82
   0 -34  -2   57.15    5.89
   0 -34  -2   69.58    5.75
   0 -34   2   57.71    5.13
   0 -34   2   62.21    5.78
   0 -34   3  296.76   17.07
   0 -34  -3  275.14   17.45
   0 -34   3  312.58   16.89
   0  34  -3  304.14   17.10
   0 -34  -3  282.49   17.60
   0 -34  -3  302.51   17.66
   0 -34   3  293.07   17.49
   0 -34   4    4.54    3.10
   0 -34  -4    6.72    4.27
   0  34  -4    7.64    3.89
   0 -34  -4    3.11    4.26
   0 -34   4    2.76    3.90
   0 -34   5    9.18    3.20
   0 -34  -5    9.63    5.06
   0  34  -5    5.73    4.18
   0 -34   5    9.04    4.09
   0 -34  -5   15.56    4.56
   0  34  -6    5.40    4.69
   0 -34   6   -0.96    4.22
   0 -34  -6    8.28    4.54
   0  34  -7   -4.17    5.24
   0 -34   7    0.82    4.40
   0 -34  -7   -6.96    5.23
   0 -34   8   14.75    4.65
   0 -34  -8    5.47    5.98
   0  34   8    1.87    3.57
   0  34  -8   15.20    5.85
   0 -34   9    0.17    4.80
   0  34  -9   -5.23    6.41
   0 -34  -9    5.14    7.12
   0  34 -10   18.88    7.23
   0 -34 -10    7.12    8.32
   0 -36   0   65.10    4.88
   0 -36   0   74.79    5.88
   0 -36  -1    1.19    2.57
   0 -36   1   -1.32    4.14
   0 -36   1   -1.70    2.60
   0 -36  -1    5.18    3.96
   0 -36   1   -1.09    3.46
   0 -36   2   79.16    5.42
   0 -36   2   74.22    5.92
   0 -36  -2   75.76    6.51
   0 -36   2   68.85    6.43
   0 -36  -2   88.21    6.60
   0  36  -3    4.35    4.04
   0 -36  -3    4.60    4.36
   0 -36  -3    6.82    4.46
   0 -36   3    3.43    3.14
   0 -36  -3    3.92    4.24
   0 -36   3    1.45    3.99
   0 -36  -4    3.87    4.53
   0 -36  -4    1.36    4.63
   0 -36   4    5.37    4.12
   0  36  -4    2.80    4.33
   0 -36   4   -0.24    3.11
   0 -36  -5   22.15    5.00
   0 -36  -5   11.60    5.50
   0 -36   5   27.82    4.74
   0 -36   5   20.68    3.56
   0  36  -5   16.87    4.86
   0 -36  -6   18.79    5.23
   0 -36   6   25.64    5.02
   0 -36   6   29.08    3.83
   0  36  -6   30.26    5.43
   0  36  -7   21.75    5.95
   0 -36  -7   18.34    5.80
   0 -36   7   26.96    4.98
   0 -36  -8    7.41    6.24
   0  36  -8   -1.01    6.22
   0 -36   8   -2.43    4.67
   0 -36  -9    3.62    7.48
   0  36  -9   -3.61    6.90
   0 -36   9    9.34    5.07
   0  36 -10   16.89    7.75
   0 -38   0  423.36   23.61
   0 -38   0  422.27   24.18
   0 -38   1  170.05    9.74
   0 -38  -1  160.89   10.65
   0 -38   1  151.61   10.65
   0 -38   1  158.56   10.33
   0 -38  -2   37.13    5.44
   0 -38   2   34.19    5.34
   0 -38  -2   48.80    5.50
   0 -38  -2   50.44    5.32
   0 -38   2   46.98    4.66
   0 -38   3   41.42    5.46
   0 -38  -3   43.52    5.64
   0 -38  -3   47.87    5.81
   0  38  -3   45.62    5.26
   0 -38   3   44.75    4.69
   0 -38  -3   44.48    5.70
   0 -38   4    3.76    3.35
   0 -38  -4   10.94    4.88
   0 -38   4   12.81    4.39
   0 -38  -4    7.36    5.18
   0  38  -4   16.85    4.94
   0 -38  -5    1.45    5.92
   0  38  -5    5.02    5.25
   0 -38  -5    8.82    4.85
   0 -38   5   13.83    3.49
   0 -38   5    7.99    4.55
   0  38  -6  105.16    8.05
   0 -38  -6   79.10    8.05
   0 -38   6   96.31    6.60
   0 -38   6   86.55    7.66
   0 -38  -7    6.31    5.63
   0  38  -7   14.77    6.21
   0 -38   7    6.26    4.75
   0  38  -8   -4.70    6.72
   0 -38  -8   -3.80    6.63
   0 -38   8   -1.81    4.82
   0 -38   9    4.39    5.28
   0 -38  -9    1.90    7.88
   0 -40   0   25.28    4.64
   0 -40  -1  202.85   12.66
   0 -40   1  190.52   12.80
   0 -40   1  201.88   12.31
   0 -40  -2    2.79    4.63
   0 -40   2    5.65    3.69
   0 -40  -2    0.95    4.68
   0 -40   2    4.37    4.71
   0 -40  -2    3.84    4.70
   0 -40  -3   48.62    5.98
   0 -40  -3   51.42    6.00
   0 -40   3   47.02    4.94
   0 -40  -3   46.41    6.17
   0 -40   3   39.90    5.80
   0  40  -3   52.12    5.65
   0  40  -4   25.13    5.57
   0 -40  -4   29.06    6.03
   0 -40   4   25.88    5.02
   0 -40   4   18.53    3.86
   0 -40  -4   24.74    5.55
   0 -40  -5    8.19    6.52
   0  40  -5   -0.49    5.76
   0 -40  -5    7.66    5.07
   0 -40   5    0.38    3.54
   0 -40   5    3.81    4.67
   0  40  -6   13.29    6.42
   0 -40  -6    7.64    5.34
   0 -40   6   16.55    3.72
   0 -40   6   11.43    4.97
   0  40  -7   -2.49    6.72
   0 -40  -7    3.54    5.93
   0 -40   7    3.18    5.14
   0 -40   8   17.59    5.36
   0 -40  -8   -1.11    6.86
   0 -40   9   -2.66    5.50
   0 -42   0   45.46    5.22
   0 -42   1   36.22    5.62
   0 -42   1   27.95    4.63
   0 -42  -1   35.75    5.31
   0 -42  -2    0.40    5.07
   0 -42  -2   -2.95    4.81
   0 -42   2    4.98    4.90
   0 -42   2    1.99    3.90
   0 -42  -2    4.49    4.55
   0 -42  -3    6.95    5.25
   0 -42   3   -3.80    3.93
   0 -42  -3   -6.67    4.91
   0 -42  -3   -1.28    5.47
   0 -42   3    4.37    5.09
   0 -42   4   40.84    5.95
   0 -42  -4   54.58    6.47
   0  42  -4   40.32    6.42
   0 -42   4   44.24    4.92
   0 -42  -4   39.72    6.89
   0 -42  -5   -5.99    7.08
   0 -42   5    9.69    3.77
   0 -42  -5    3.13    5.66
   0  42  -5    2.64    6.34
   0 -42   5    4.94    5.03
   0 -42   6    8.72    3.77
   0  42  -6    7.00    6.94
   0 -42  -6    8.47    5.68
   0 -42   6  -10.37    5.38
   0 -42  -7    8.58    6.37
   0 -42   7    0.39    5.28
   0 -42   8   -1.96    5.36
   0 -44   0  182.78   12.00
   0 -44   1   -2.87    5.26
   0 -44   1    5.99    4.25
   0 -44  -1    0.96    4.74
   0 -44   2    0.61    5.03
   0 -44  -2    4.46    5.23
   0 -44  -2    3.54    5.38
   0 -44  -2   -1.23    4.74
   0 -44   2    5.01    4.27
   0 -44   3  112.87    7.69
   0 -44  -3  103.05    8.68
   0 -44  -3  100.83    8.83
   0 -44   3   95.61    8.60
   0 -44  -3   97.71    8.89
   0  44  -4   -2.25    6.16
   0 -44   4    7.52    4.03
   0 -44  -4    6.38    6.51
   0 -44  -4    2.95    5.56
   0 -44   4   -0.20    5.00
   0 -44   5   11.60    4.05
   0 -44  -5    9.59    5.86
   0 -44   5   -0.60    5.05
   0 -44  -5    3.74    7.39
   0 -44  -6   10.05    6.00
   0 -44   6    2.80    5.32
   0 -46   0   -0.19    4.45
   0 -46   1    0.90    4.68
   0 -46  -1    3.01    5.13
   0 -46   1   -9.48    5.49
   0 -46   2   31.27    5.01
   0 -46  -2   23.21    5.56
   0 -46   2   33.85    5.99
   0 -46  -2   34.68    6.36
   0 -46  -2   20.85    6.02
   0 -46  -3   -1.29    6.29
   0 -46   3   12.79    5.46
   0 -46   3   12.27    4.49
   0 -46  -3   15.71    5.89
   0 -46  -4   -4.07    6.98
   0 -46   4   -1.25    5.48
   0 -46   4   -2.93    4.07
   0 -46  -4    4.50    5.67
   0 -46  -5   -9.90    8.10
   0 -46   5    3.13    5.51
   0 -46   5    5.94    4.08
   0 -48   0    5.92    5.10
   0 -48   1   10.38    5.76
   0 -48  -1    9.84    5.02
   0 -48   1    0.19    4.90
   0 -48  -2   26.53    6.60
   0 -48  -2   17.63    6.14
   0 -48   2    8.21    5.74
   0 -48   2   18.35    4.84
   0 -48  -2   25.55    5.84
   0 -48  -3   -8.06    6.88
   0 -48   3    4.60    5.72
   0 -48   3   -5.94    4.55
   0 -48  -4   10.86    7.55
   0 -48   4   -0.81    4.36
   0 -48  -5   -7.99    8.69
   0 -50   0   -1.02    4.99
   0 -50  -1   40.29    7.24
   0 -50   1   47.76    6.17
   0 -50  -1   44.31    6.36
   0 -50  -2   -0.94    6.74
   0 -50   2    7.81    4.90
   0 -50  -3    9.03    7.13
   0 -50   3    3.90    4.74
   0 -50  -4   25.15    8.27
   0 -50   4   15.60    4.95
   0 -50  -5   -4.33    9.29
   0 -52   2   28.18    5.50
   0 -52   3    6.83    4.97
   1  -1   1   -0.44    0.46
   1   1   1   -0.14    0.44
  -1   1   2   86.77    4.95
  -1   1  -2   89.89    5.06
   1  -1   2   89.61    5.06
   1   1  -2   89.26    5.03
   1   1   2   88.85    5.08
   1  -1   2   87.62    5.08
   1   1  -2   93.10    5.01
  -1  -1   2   91.41    5.03
   1  -1  -2   85.78    4.95
   1   1   2   91.05    5.04
  -1  -1  -2   87.59    5.04
   1  -1   2   87.99    5.02
  -1  -1   2   90.15    4.95
  -1  -1  -2   96.27    5.04
   1  -1  -2   84.45    4.97
   1   1   2   90.05    5.05
  -1   1  -2   83.84    5.05
  -1   1   2   84.74    4.97
  -1   1   3 1401.30   76.06
   1   1  -3 1398.29   76.14
   1  -1  -3 1398.61   76.15
  -1  -1  -3 1406.90   76.18
   1  -1   3 1380.43   76.16
  -1   1  -3 1377.15   76.16
  -1   1   3 1359.05   76.09
   1  -1   3 1363.20   76.16
  -1  -1   3 1460.04   76.13
  -1  -1   3 1421.06   76.06
  -1  -1  -3 1400.40   76.12
   1   1   3 1430.44   76.12
   1  -1   3 1404.22   76.11
   1  -1  -3 1381.33   76.06
   1   1  -3 1455.95   76.11
  -1  -1  -3 1473.26   76.13
   1   1   3 1434.66   76.15
  -1   1  -3 1336.97   76.13
   1  -1  -3 1360.35   76.08
   1   1   4   55.20    3.46
  -1   1   4   52.35    3.33
   1   1  -4   57.68    3.54
   1  -1  -4   51.97    3.51
  -1  -1  -4   59.76    3.58
   1  -1   4   52.27    3.50
  -1   1  -4   52.42    3.55
  -1   1   4   46.26    3.43
   1  -1   4   46.28    3.55
  -1  -1   4   59.98    3.53
  -1  -1   4   57.24    3.38
   1  -1   4   52.24    3.45
   1   1   4   61.37    3.60
  -1  -1  -4   60.43    3.53
   1  -1  -4   43.11    3.36
   1   1  -4   59.35    3.45
  -1   1  -4   45.16    3.47
  -1   1   5   36.91    2.79
   1   1   5   38.70    2.98
  -1   1  -5   37.44    3.11
   1   1  -5   37.90    3.05
   1  -1  -5   41.57    3.06
  -1  -1  -5   37.38    3.09
   1  -1   5   38.60    3.10
   1   1   5   43.27    3.14
  -1   1   5   40.40    3.02
  -1  -1   5   42.10    3.08
  -1  -1   5   38.17    2.83
   1  -1   5   40.08    2.97
  -1   1  -5   37.46    3.03
   1   1  -5   40.80    2.95
   1  -1  -5   39.98    2.87
  -1  -1  -5   42.51    3.03
  -1   1   6 1071.19   58.54
   1   1   6 1047.24   58.59
  -1  -1   6 1047.73   58.54
   1  -1   6 1093.57   58.73
  -1  -1   6 1047.13   58.67
   1   1   6 1061.85   58.70
  -1   1   6 1114.16   58.66
  -1   1  -6 1081.14   58.75
  -1  -1  -6 1062.34   58.75
   1  -1  -6 1082.88   58.76
   1   1  -6 1067.53   58.72
   1  -1   6 1085.27   58.61
  -1  -1  -6 1031.21   58.61
   1   1  -6 1067.54   58.60
   1  -1  -6 1135.09   58.61
  -1   1  -6 1110.83   58.66
   1   1   7    7.57    2.47
   1  -1   7    2.89    2.56
  -1  -1   7    2.41    2.45
  -1   1   7    1.82    2.36
   1  -1  -7    1.49    2.14
   1   1  -7    4.44    2.25
  -1   1  -7    4.19    2.23
  -1  -1  -7    1.84    2.19
   1  -1  -7    3.46    2.39
   1   1  -7    1.15    2.20
  -1   1  -7    6.01    2.53
  -1  -1  -7    2.25    2.41
  -1  -1   7    4.30    1.89
   1   1   7    5.25    2.09
   1  -1   7    5.15    2.08
  -1   1   7    1.87    1.85
   1  -1   8   17.04    3.14
  -1  -1   8   20.23    3.12
   1   1   8   16.31    3.04
  -1   1   8   14.02    2.93
   1   1  -8   19.05    3.04
  -1  -1  -8   19.76    2.96
   1  -1  -8   14.20    3.03
  -1   1  -8   17.93    2.95
  -1  -1   8   16.27    2.40
   1  -1   8   15.11    2.54
   1   1   8   13.91    2.60
  -1   1   8   18.70    2.46
  -1  -1  -8   16.95    3.18
   1  -1  -8   14.68    2.95
   1   1  -8   15.92    2.96
  -1  -1   9  614.09   33.82
   1   1   9  597.60   33.56
  -1  -1   9  590.42   33.47
  -1   1   9  610.85   33.49
   1  -1   9  600.13   33.56
   1   1   9  595.80   33.82
   1  -1   9  624.56   33.89
  -1   1   9  647.08   33.82
  -1  -1  10    1.92    3.70
   1  -1  10    5.61    3.74
  -1   1  10    3.22    3.58
   1   1  10    5.17    3.73
   1  -1  11    5.48    4.14
  -1  -1  11    0.58    4.08
   1   1  11   -2.60    4.04
  -1   1  11   -0.56    3.99
   1  -1  12  183.04   12.06
   1   3  -1  281.54    2.76
  -1  -3   1  297.38    2.75
  -1   3   1  226.34    2.76
   1  -3   1  278.34    2.91
   1   3   1  227.90    2.84
   1  -3  -1  268.71    2.75
   1   3   2  623.99   33.78
  -1  -3  -2  620.42   33.78
   1  -3  -2  602.52   33.73
   1   3   2  674.71   33.78
  -1   3   2  588.74   33.71
   1   3  -2  651.44   33.76
  -1  -3   2  627.71   33.75
   1  -3   2  620.59   33.79
  -1  -3   2  654.10   33.79
  -1   3   2  602.77   33.76
  -1   3   2  616.65   33.73
   1   3  -2  667.58   33.80
  -1   3  -2  582.87   33.80
   1  -3   2  571.35   33.81
  -1   3   3  463.83   24.80
   1   3   3  443.31   24.84
   1  -3   3  501.86   24.94
   1   3  -3  413.64   24.84
  -1  -3   3  403.03   24.85
   1  -3   3  458.94   24.88
  -1  -3   3  448.05   24.84
   1   3  -3  450.14   24.84
   1  -3  -3  500.29   24.80
  -1  -3  -3  416.22   24.81
   1   3   3  411.08   24.83
  -1   3  -3  516.60   24.92
  -1   3   3  504.69   24.82
  -1  -3  -3  437.68   24.85
   1  -3  -3  458.80   24.80
   1   3   4   12.85    1.68
   1  -3  -4   15.33    1.63
   1  -3   4   13.88    1.70
  -1  -3  -4   15.15    1.77
  -1  -3   4   16.97    1.62
  -1  -3  -4   14.79    1.94
   1  -3   4   14.31    1.78
   1   3  -4   15.03    1.75
   1  -3  -4   14.01    1.89
  -1   3   4   15.43    1.61
  -1  -3   4   15.43    1.83
   1  -3   4   15.34    1.98
  -1  -3  -4   15.36    1.72
   1  -3  -4   11.47    1.58
  -1   3  -4   15.98    1.82
  -1   3   4   13.44    1.67
   1   3   4   15.92    1.87
   1   3  -4   15.47    1.76
   1   3   5   -1.88    1.76
  -1   3   5    1.32    1.48
  -1  -3  -5   -0.65    1.83
   1  -3  -5    1.76    1.58
  -1  -3   5   -0.09    1.58
   1  -3   5    0.44    1.68
   1   3  -5   -0.26    1.74
   1  -3  -5    0.88    1.87
  -1  -3  -5   -1.75    1.92
   1  -3   5    0.91    1.82
  -1  -3  -5   -0.27    1.67
   1  -3  -5   -0.97    1.62
   1   3  -5    3.39    1.76
  -1   3   5    0.38    1.59
   1   3   5    0.44    1.82
  -1   3  -5    1.38    1.77
   1  -3   5   -2.51    2.07
  -1  -3   5    1.04    1.89
  -1  -3   6  364.56   21.30
   1   3   6  367.13   21.29
  -1   3   6  403.95   21.28
   1  -3   6  401.65   21.41
   1  -3  -6  385.65   21.39
  -1  -3  -6  367.45   21.39
   1   3  -6  379.62   21.31
   1   3  -6  360.42   21.22
  -1   3  -6  406.28   21.31
   1  -3  -6  418.75   21.20
  -1  -3  -6  363.55   21.20
   1  -3   6  388.00   21.23
  -1  -3   6  376.50   21.15
   1   3   6  375.72   21.20
  -1   3   6  386.38   21.15
  -1   3   7    4.82    1.94
   1   3   7    4.92    2.11
   1   3   7    3.95    2.42
   1   3  -7    3.29    2.27
  -1  -3  -7    1.15    2.46
   1  -3  -7    3.58    2.39
   1  -3  -7    4.38    2.15
  -1   3  -7    5.54    2.38
   1   3  -7    4.96    2.27
  -1  -3   7    2.06    1.93
   1  -3   7    2.14    2.10
   1  -3   7    2.12    2.56
  -1  -3   7    1.72    2.40
  -1   3   7    4.89    2.27
  -1   3   8   39.37    3.34
   1   3   8   40.52    3.50
   1  -3   8   45.36    3.51
  -1   3   8   53.83    3.87
  -1  -3  -8   36.09    3.88
   1  -3  -8   41.54    3.98
  -1  -3   8   36.57    3.26
  -1   3   8   43.20    3.52
   1   3   8   32.78    3.79
  -1  -3   8   35.10    3.93
   1  -3   8   46.56    4.11
   1   3  -8   32.34    3.75
  -1   3   9  199.74   10.53
   1   3   9  155.83   10.44
  -1  -3   9  161.68   10.02
   1   3   9  166.41   10.14
   1  -3   9  175.09   10.18
   1  -3   9  192.45   10.73
  -1  -3   9  157.98   10.49
  -1   3   9  170.96   10.04
  -1  -3  10    3.60    3.66
   1  -3  10   -0.69    3.81
  -1   3  10   -0.24    3.52
   1   3  10    3.30    3.61
  -1  -3  11   -0.75    4.21
   1  -3  11    2.15    4.33
  -1   3  11    2.57    3.94
   1   3  11    3.67    4.15
  -1   3 -11    6.38    4.99
   1  -3  12   68.35    6.82
  -1  -5   0    0.29    0.47
   1  -5   0   -0.85    0.48
  -1  -5   1   24.43    1.84
   1   5  -1   25.36    1.83
  -1   5   1   34.48    1.86
   1  -5  -1   31.72    1.88
   1   5   1   27.83    1.92
  -1  -5  -1   25.67    1.92
   1  -5  -1   32.37    1.84
   1  -5   1   31.32    1.85
   1   5  -1   28.38    1.78
  -1   5  -1   30.57    1.86
  -1  -5   1   27.61    1.78
  -1   5   1   30.97    1.87
   1  -5   1   35.99    1.90
   1   5   1   25.64    1.85
  -1   5   2  702.34   38.25
  -1   5   2  681.61   38.25
   1   5   2  683.78   38.29
   1  -5  -2  715.57   38.28
  -1  -5  -2  707.92   38.32
  -1   5  -2  712.84   38.34
  -1  -5   2  700.11   38.25
   1  -5   2  711.15   38.28
   1  -5   2  728.92   38.36
   1   5  -2  708.08   38.32
  -1   5   2  713.61   38.30
  -1   5  -2  702.26   38.31
  -1  -5   2  696.83   38.24
  -1   5   3  167.74    8.57
   1   5   3  140.86    8.60
  -1   5   3  160.98    8.56
   1  -5  -3  152.36    8.58
   1   5   3  148.53    8.62
  -1  -5  -3  153.57    8.65
  -1   5  -3  172.66    8.74
   1   5  -3  142.23    8.63
   1  -5   3  160.26    8.73
  -1  -5   3  139.53    8.52
  -1  -5   3  136.98    8.66
  -1   5  -3  157.20    8.69
  -1  -5   3  153.37    8.57
   1  -5   3  156.59    8.64
  -1   5   3  162.00    8.62
  -1   5   4    7.65    1.43
   1   5   4    6.40    1.55
  -1   5  -4    8.16    1.72
  -1   5   4    8.26    1.44
   1   5  -4    8.30    1.64
   1   5   4    5.67    1.61
   1  -5   4    7.42    1.51
  -1  -5  -4    5.72    1.75
  -1  -5   4    7.84    1.49
  -1  -5   4    7.04    1.70
   1  -5   4   11.17    1.92
   1  -5  -4    6.92    1.47
  -1  -5  -4    6.46    1.64
  -1   5   4    9.53    1.51
  -1   5   5   90.29    5.67
  -1  -5   5  110.15    5.88
  -1   5   5   90.80    5.56
   1   5   5   97.61    5.69
   1  -5   5   76.91    5.83
  -1   5   5   75.97    5.58
  -1   5  -5   79.16    5.73
   1   5   5  113.84    5.80
   1   5  -5  114.12    5.80
  -1  -5  -5   96.90    5.88
   1  -5   5   88.95    5.73
   1  -5  -5   93.54    5.81
  -1  -5  -5   97.84    5.74
   1  -5   5   92.87    5.67
  -1  -5   5   99.18    5.58
   1  -5  -5   90.11    5.62
   1  -5  -6   26.18    2.54
  -1  -5  -6   23.64    2.61
  -1  -5   6   29.34    2.43
   1  -5   6   25.92    2.51
  -1  -5   6   27.41    2.89
   1  -5   6   19.32    2.78
  -1   5   6   26.09    2.42
   1   5   6   26.65    2.59
  -1  -5  -6   25.63    2.69
   1  -5  -6   22.83    2.77
   1  -5   6   22.78    2.62
   1   5   6   32.24    2.73
  -1   5   6   22.03    2.52
  -1   5  -6   21.10    2.60
   1   5  -6   28.91    2.69
  -1   5   6   22.87    2.50
  -1   5  -7    1.56    2.36
  -1   5   7   -0.16    2.23
   1   5   7   -2.07    2.35
   1   5  -7   -0.41    2.22
   1  -5   7    4.14    2.66
  -1  -5   7    0.95    2.57
   1   5   7    3.38    2.12
  -1   5   7    1.36    1.88
  -1  -5  -7    0.97    2.53
   1  -5  -7    0.63    2.45
  -1  -5   7   -1.20    1.97
   1  -5   7    0.30    2.14
  -1   5   7   -0.08    2.02
   1   5  -8   24.91    3.51
  -1   5   8   39.25    3.13
   1   5   8   33.22    3.24
   1   5   8   30.59    3.63
  -1   5   8   35.73    3.29
   1  -5  -8   33.93    3.82
  -1  -5  -8   34.86    3.83
  -1   5   8   39.29    3.51
  -1  -5   8   30.21    3.84
   1  -5   8   37.40    3.95
   1  -5   8   33.34    3.22
  -1  -5   8   31.08    3.10
  -1  -5   9    4.01    2.54
   1  -5   9    5.23    2.65
  -1  -5   9    8.90    3.57
  -1   5   9    7.77    3.11
   1  -5   9    7.65    3.70
   1   5   9    7.50    3.25
  -1   5  -9    6.41    3.91
  -1  -5   9    9.35    2.45
   1   5   9    6.57    2.68
  -1   5   9    7.69    2.45
  -1   5  10    4.45    3.55
  -1  -5  10    1.94    3.82
   1   5  10    2.50    3.60
   1  -5  10    5.87    3.90
  -1  -5  10    3.55    2.58
   1  -5  10   -1.80    2.85
  -1   5 -10    1.01    4.39
   1  -5  11   13.65    4.53
  -1   5  11   16.80    4.08
   1   5  11   11.06    4.09
   1   5 -11   10.54    4.72
  -1   5 -11    2.43    5.23
   1   7   0    0.04    0.77
  -1  -7   0    0.42    0.61
   1  -7   0    0.78    0.79
  -1  -7   0    0.17    0.77
  -1   7   0   -0.09    0.80
  -1   7  -1  416.25   22.43
  -1  -7  -1  409.74   22.49
   1   7   1  398.65   22.47
  -1   7   1  415.96   22.46
   1  -7  -1  391.92   22.47
   1  -7   1  433.83   22.48
  -1  -7   1  414.92   22.47
   1   7  -1  404.05   22.46
  -1  -7   1  408.53   22.39
   1   7  -1  417.25   22.39
   1  -7   1  412.39   22.43
  -1   7   2 1171.65   64.38
  -1   7   2 1185.67   64.36
   1   7   2 1198.06   64.42
   1  -7  -2 1163.46   64.37
   1   7   2 1193.07   64.43
   1  -7  -2 1176.23   64.43
   1   7  -2 1252.10   64.47
   1  -7   2 1133.53   64.46
   1   7  -2 1195.28   64.38
   1  -7   2 1200.30   64.39
  -1   7  -2 1182.73   64.41
  -1   7   2 1126.65   64.41
  -1  -7   2 1216.55   64.38
   1   7  -2 1210.87   64.37
   1  -7   2 1149.92   64.40
   1  -7  -2 1178.22   64.40
  -1  -7  -2 1213.47   64.44
   1   7   2 1198.43   64.41
   1   7   3  105.03    6.11
  -1   7   3  100.65    5.99
   1   7   3  105.75    6.05
  -1   7   3  105.24    6.00
   1  -7  -3  105.08    6.05
  -1  -7  -3  107.31    6.11
   1   7  -3  100.66    6.13
  -1   7  -3  104.69    6.13
   1  -7   3  107.82    6.03
  -1  -7   3   99.48    5.98
   1  -7   3  107.79    6.19
   1   7   3  103.92    6.11
  -1   7   3  108.89    6.07
  -1   7  -3  106.62    6.12
  -1  -7   3  101.27    5.96
   1   7   4   11.52    1.79
  -1   7   4   14.75    1.63
   1  -7   4   14.53    1.73
  -1  -7   4   12.11    1.64
   1   7   4    9.23    1.73
  -1   7   4   15.20    1.68
  -1   7  -4   15.86    2.06
  -1  -7  -4   11.43    1.82
   1  -7  -4   13.80    1.84
  -1  -7   4   12.21    1.58
   1  -7   4   14.23    1.69
   1  -7   4   14.79    2.14
   1   7  -4    9.21    1.92
  -1  -7   4   12.12    2.03
  -1   7  -4   14.03    2.07
  -1   7   4   13.99    1.80
  -1   7   5   39.13    2.89
   1  -7   5   40.21    3.33
  -1  -7   5   35.36    3.18
  -1  -7   5   34.47    2.74
   1   7   5   35.73    2.99
  -1   7  -5   42.26    3.16
  -1   7   5   42.06    2.86
   1   7   5   34.71    2.91
  -1   7   5   39.27    2.82
   1   7  -5   32.61    3.05
  -1  -7  -5   40.20    3.08
   1  -7  -5   39.84    2.99
  -1   7  -5   36.16    3.26
  -1  -7   5   38.30    2.88
  -1  -7  -5   36.70    3.25
   1  -7   5   37.82    2.97
   1  -7  -6   15.71    2.43
  -1  -7  -6   10.33    2.33
   1  -7   6   12.56    2.23
   1   7   6   13.56    2.18
  -1   7   6   14.52    1.97
  -1   7  -6   13.74    2.68
   1  -7   6   14.53    2.17
   1  -7  -6   13.04    2.18
  -1  -7  -6   15.25    2.38
  -1  -7   6    9.19    1.96
   1  -7   6   16.62    2.65
  -1  -7   6    9.29    2.56
  -1   7   6   12.59    2.09
  -1  -7   6   12.99    1.94
   1   7   6   11.65    2.27
  -1   7   6   11.91    2.09
  -1   7  -6   17.43    2.50
   1   7  -6    8.40    2.21
  -1   7  -7   47.60    4.00
   1   7  -7   43.08    3.96
   1   7   7   48.14    3.98
   1   7   7   51.30    3.79
  -1   7   7   48.78    3.64
  -1   7   7   53.71    3.82
  -1  -7   7   47.26    3.70
   1  -7   7   53.89    3.86
   1  -7  -7   49.86    3.96
  -1  -7  -7   51.62    4.06
  -1  -7   7   47.57    3.65
  -1  -7   7   46.49    4.20
   1  -7   7   51.13    4.38
  -1   7   7   51.72    3.84
   1   7   7   51.50    3.94
  -1   7  -7   50.39    4.46
   1  -7  -7   54.16    4.14
  -1  -7  -7   50.94    4.17
   1  -7  -8    3.44    2.96
  -1  -7  -8    3.90    3.06
   1   7   8    9.45    2.47
  -1   7   8    8.80    2.28
  -1  -7   8    8.53    3.19
   1  -7   8    7.41    3.20
   1  -7   8    6.54    2.54
  -1  -7   8    5.00    2.29
  -1  -7   8    6.01    2.19
   1  -7   8    7.49    2.36
  -1   7  -8    4.33    3.49
  -1   7   8   10.93    2.69
   1   7   8    5.80    2.81
  -1   7   9   11.73    2.56
   1   7   9    7.84    2.68
   1  -7   9    5.45    2.75
  -1  -7   9    9.76    2.60
  -1   7  -9    6.27    4.02
   1   7  -9   11.88    4.25
  -1  -7   9   12.93    3.67
  -1   7   9   11.54    3.14
   1  -7   9    7.23    3.60
   1   7   9    5.51    3.27
  -1  -7   9    4.84    2.45
   1  -7   9    7.84    2.77
   1  -7  10    7.82    3.03
  -1  -7  10    2.92    2.71
   1  -7  10    9.52    3.97
   1   7  10   10.86    3.67
  -1   7  10    7.59    3.47
   1   7 -10    9.60    4.44
  -1   7 -10    8.04    4.58
  -1   7  11    4.76    3.86
   1   7  11   10.52    4.02
   1   7 -11    0.55    4.92
  -1   7 -11   10.78    4.95
   1   9   0    0.15    0.98
  -1  -9   0    0.47    0.80
   1  -9   0    0.25    0.96
  -1   9   0    0.51    0.95
  -1  -9   0    0.35    1.07
   1   9  -1  181.51   10.18
  -1   9  -1  184.37   10.23
   1   9   1  179.53   10.30
  -1   9   1  184.10   10.29
   1  -9  -1  182.11   10.32
  -1  -9   1  185.62   10.18
   1  -9   1  184.79   10.23
   1   9  -1  188.59   10.30
  -1  -9   1  186.94   10.32
   1  -9   1  194.75   10.32
  -1  -9   2   21.27    1.82
  -1   9   2   23.67    1.82
   1   9   2   20.33    1.88
   1  -9  -2   22.89    1.84
  -1  -9  -2   20.61    1.95
   1   9   2   17.73    1.90
  -1   9   2   25.42    1.87
   1   9  -2   20.35    1.71
  -1   9  -2   22.85    1.83
   1  -9   2   21.65    1.80
   1  -9  -2   20.91    1.82
   1   9   2   20.93    1.90
  -1  -9  -2   21.09    1.95
   1  -9   2   23.92    1.89
   1   9  -2   21.36    1.78
  -1   9  -2   22.99    1.83
  -1   9   3  124.24    7.09
   1   9   3  116.57    7.15
   1  -9  -3  125.42    7.17
   1   9   3  120.49    7.14
  -1   9   3  121.98    7.09
  -1  -9  -3  126.11    7.24
  -1   9  -3  128.84    7.26
   1   9  -3  129.54    7.16
  -1   9  -3  127.82    7.20
   1  -9   3  130.87    7.31
   1   9  -3  118.31    7.23
  -1   9   3  127.17    7.17
  -1  -9   3  119.52    7.09
   1  -9   3  128.06    7.16
   1   9   3  124.41    7.19
  -1   9   4   73.32    4.17
   1   9   4   65.06    4.25
   1   9   4   59.61    4.17
  -1   9   4   60.85    4.06
  -1  -9  -4   67.33    4.29
   1  -9  -4   68.71    4.23
   1   9  -4   55.94    4.31
  -1   9  -4   76.90    4.41
   1  -9   4   76.26    4.50
  -1  -9   4   56.52    4.09
   1  -9   4   77.85    4.24
   1   9  -4   61.27    4.30
  -1   9  -4   66.37    4.33
  -1  -9   4   63.11    4.07
   1  -9   4   68.85    4.17
   1   9   4   57.89    4.24
  -1   9   4   76.95    4.12
   1   9   4   57.34    4.13
  -1   9   4   70.00    4.24
   1  -9   5   29.26    2.51
  -1  -9   5   31.33    2.47
  -1   9   5   28.36    2.66
   1   9   5   30.71    2.66
  -1   9  -5   25.70    2.92
   1   9  -5   28.56    2.83
   1   9   5   32.62    2.67
  -1   9   5   27.24    2.48
  -1   9   5   24.90    2.40
   1   9   5   29.34    2.56
  -1   9  -5   17.92    2.68
   1   9  -5   39.27    2.89
  -1  -9   5   35.25    2.52
   1  -9   5   25.24    2.60
   1  -9   5   26.82    3.08
  -1  -9  -5   26.70    2.78
   1  -9  -5   25.57    2.57
  -1   9   5   29.22    2.55
  -1  -9   6    5.05    1.92
   1  -9  -6    7.54    2.38
   1  -9   6    4.01    2.08
  -1  -9  -6    6.59    2.26
  -1   9   6    6.11    1.84
   1   9   6    5.09    1.97
   1  -9  -6    8.20    2.08
  -1  -9  -6    6.85    2.28
  -1   9  -6    6.82    2.25
  -1   9   6    5.02    1.94
   1   9   6    4.49    2.11
   1   9  -6    6.82    2.18
   1  -9   6    5.76    2.46
  -1  -9   6    6.46    1.85
   1  -9   6    6.32    1.98
  -1   9   6    4.98    2.03
   1   9   6    5.85    2.07
   1   9  -6    4.32    2.39
  -1   9  -6    7.75    2.66
  -1   9   7   23.70    2.81
   1   9   7   23.04    2.84
   1  -9   7   25.52    2.90
   1  -9  -7   21.86    3.12
  -1  -9  -7   24.30    3.32
   1   9   7   19.29    2.72
  -1   9  -7   20.85    3.05
  -1   9   7   20.95    2.71
   1   9   7   25.60    2.97
   1   9  -7   33.17    3.15
  -1  -9   7   29.62    2.72
   1  -9   7   19.88    2.75
  -1   9   7   22.35    2.61
   1  -9   7   18.36    3.43
   1   9  -7   25.43    3.51
  -1   9  -7   24.79    3.39
  -1  -9  -7   20.80    3.09
  -1  -9   7   24.35    2.67
   1  -9  -7   24.10    3.08
   1  -9   7   23.48    2.81
   1  -9  -8   13.32    3.11
  -1   9   8   14.79    2.47
   1   9   8   15.70    2.66
  -1   9   8   14.84    2.85
   1   9   8   12.95    2.96
   1  -9   8   15.00    2.78
  -1  -9   8   10.86    2.50
  -1   9  -8   14.30    3.71
   1   9  -8   11.46    3.59
   1  -9   8   13.73    3.52
  -1  -9   8   12.22    2.56
   1  -9   8   13.54    2.72
  -1  -9  -8   13.12    3.47
   1  -9  -8   13.40    3.41
   1  -9   9    5.35    2.83
   1   9   9   -1.67    2.70
  -1   9   9    4.94    2.53
  -1  -9   9    4.81    2.56
   1  -9   9    2.53    2.69
  -1  -9   9    6.14    2.57
  -1   9  -9    0.60    4.12
   1   9  -9    4.25    4.10
   1   9   9    1.21    3.10
   1  -9   9   -5.04    3.85
  -1   9   9   -2.20    2.99
  -1   9  10    3.62    3.36
   1   9  10    8.45    3.63
  -1  -9  10    2.96    2.78
   1   9 -10   11.69    4.51
  -1   9 -10    4.17    4.43
   1  -9  10    3.37    2.98
   1   9  11   -6.62    4.08
   1   9 -11   -1.10    4.84
  -1   9 -11    2.97    4.84
  -1 -11   0    0.18    0.92
   1 -11   0   -0.29    1.12
  -1 -11   0   -0.04    1.13
  -1  11   0    0.72    0.98
   1  11  -1   69.20    3.94
   1 -11   1   71.15    4.03
  -1  11  -1   68.07    4.01
  -1 -11   1   69.81    3.94
  -1 -11   1   63.42    4.19
   1  11  -1   59.29    4.12
   1 -11   1   78.51    4.21
  -1 -11  -1   62.72    4.12
   1 -11  -1   70.40    4.20
   1  11   1   62.34    4.10
  -1  11   1   71.27    4.15
  -1  11   2  226.61   13.23
   1  11   2  247.61   13.28
  -1 -11  -2  234.65   13.32
   1 -11  -2  218.27   13.25
   1 -11  -2  242.20   13.26
  -1 -11  -2  239.27   13.31
  -1  11  -2  242.30   13.22
   1  11  -2  237.96   13.17
  -1 -11   2  234.65   13.15
   1 -11   2  239.15   13.20
  -1 -11   2  255.46   13.29
   1 -11   2  234.74   13.27
   1  11  -2  267.34   13.30
  -1  11  -2  234.81   13.26
  -1  11   2  228.00   13.26
   1 -11   3   82.44    4.16
   1  11  -3   51.31    3.86
   1  11   3   60.86    4.04
  -1  11  -3   66.19    4.06
   1  11  -3   62.84    3.98
  -1 -11   3   54.33    3.93
  -1  11   3   69.37    4.00
   1  11   3   57.19    4.02
  -1  11  -3   81.85    4.27
  -1  11   3   67.86    4.07
   1  11  -3   54.46    4.09
   1  11   3   57.41    3.99
   1 -11  -3   71.30    4.08
  -1 -11  -3   63.85    4.15
   1 -11   4   56.23    3.53
  -1 -11   4   45.81    3.40
  -1  11   4   54.19    3.52
   1  11   4   53.42    3.56
  -1  11   4   50.08    3.39
   1  11   4   45.03    3.48
  -1  11   4   54.65    3.43
   1  11   4   43.56    3.44
   1 -11  -4   53.31    3.60
  -1 -11  -4   49.08    3.66
  -1  11  -4   54.18    3.62
   1  11  -4   51.03    3.56
  -1 -11   4   47.95    3.29
   1  11  -4   44.32    3.63
  -1  11  -4   55.99    3.71
   1  11  -5   18.42    2.54
  -1  11  -5   19.57    2.59
  -1 -11   5   22.98    2.25
  -1  11   5   19.40    2.11
   1  11   5   17.92    2.22
   1  11   5   18.27    2.26
  -1  11   5   18.60    2.12
  -1  11  -5   17.70    2.47
   1  11   5   16.56    2.29
  -1  11   5   17.38    2.22
   1 -11   5   17.46    2.22
   1  11  -5   17.64    2.39
   1 -11   5   15.66    2.80
   1  11   5   18.48    2.36
  -1  11   5   17.39    2.29
  -1 -11  -5   18.06    2.41
   1 -11  -5   17.31    2.25
   1 -11   5   18.08    2.12
  -1 -11   5   16.61    1.96
   1  11  -6   46.22    3.89
  -1  11  -6   45.54    3.90
   1  11   6   43.95    3.62
  -1  11   6   42.54    3.56
   1  11   6   40.60    3.62
  -1  11   6   50.87    3.47
   1  11   6   42.69    3.52
  -1  11   6   45.80    3.36
  -1  11  -6   56.14    3.86
   1  11  -6   43.59    3.76
   1  11   6   45.11    3.65
  -1  11   6   47.42    3.55
   1 -11   6   50.81    4.11
   1 -11   6   54.90    3.65
  -1 -11   6   42.94    3.46
  -1 -11  -6   42.35    3.78
   1 -11  -6   52.01    3.70
  -1 -11  -6   41.75    3.80
  -1 -11   6   45.75    3.44
   1 -11   6   45.31    3.54
   1  11  -7   57.85    4.77
  -1  11  -7   57.65    4.81
   1 -11   7   59.67    4.28
   1 -11   7   53.07    4.21
  -1 -11   7   66.00    4.21
   1  11   7   58.73    4.37
  -1  11   7   56.68    4.17
   1  11   7   53.68    4.18
  -1  11   7   50.97    3.98
   1  11  -7   51.79    4.43
  -1 -11  -7   54.56    4.51
   1 -11  -7   57.96    4.63
   1 -11   7   58.01    4.31
   1  11   7   60.82    4.39
  -1  11   7   62.91    4.33
  -1 -11  -7   58.43    4.58
   1 -11  -7   55.41    4.47
   1 -11   7   48.62    4.74
   1  11   8   10.25    2.61
  -1  11   8   12.90    2.42
   1  11   8    9.10    2.95
  -1  11   8   16.34    2.77
   1  11  -8   11.07    3.60
  -1  11  -8   13.29    3.73
  -1 -11   8   11.57    2.52
   1 -11   8   13.22    2.76
   1 -11  -8   12.00    3.59
  -1 -11  -8   11.75    3.48
  -1 -11   8    8.56    2.56
   1 -11   8    9.82    2.73
   1  11   8    8.92    2.98
  -1  11   8   12.74    2.82
   1 -11   8   10.86    3.60
  -1  11   9    4.50    3.01
   1  11   9    1.42    3.14
  -1 -11   9    3.74    2.68
  -1  11   9    0.69    2.36
  -1 -11   9    0.09    2.68
   1 -11   9    0.28    2.87
   1 -11  -9    1.89    4.32
  -1 -11  -9    5.05    4.42
   1  11  -9   -0.73    3.81
  -1  11  -9    2.39    3.87
  -1  11   9   -0.79    2.94
   1  11  10   -0.49    3.53
   1  11 -10    3.28    4.28
  -1  11 -10   -4.68    4.70
  -1 -11  10   -3.34    2.94
   1 -11  10    2.30    3.06
  -1  11  10    0.89    3.33
   1  11  11   -0.26    4.00
  -1  11 -11    0.74    4.77
   1  11 -11    1.09    4.69
  -1 -13   0   -0.30    1.06
   1 -13   0   -0.71    1.25
  -1  13   0    0.29    1.16
   1 -13   0    1.05    1.34
  -1 -13   0   -1.52    1.30
  -1 -13  -1  188.97   10.49
  -1 -13   1  187.12   10.55
   1  13   1  176.52   10.45
   1 -13  -1  183.66   10.52
   1  13  -1  187.14   10.31
  -1  13  -1  186.97   10.37
   1 -13   1  184.39   10.36
   1  13  -1  191.02   10.48
   1 -13   1  192.09   10.55
  -1  13   1  182.09   10.46
  -1 -13   1  186.81   10.31
   1 -13   2  736.91   39.56
  -1 -13   2  750.71   39.56
   1  13  -2  790.09   39.55
  -1  13  -2  725.29   39.53
   1  13   2  730.90   39.53
  -1  13   2  705.45   39.50
  -1 -13  -2  726.44   39.58
   1 -13  -2  706.97   39.55
   1 -13   2  714.24   39.45
  -1 -13   2  719.03   39.41
  -1  13   2  666.11   39.51
   1  13  -2  721.98   39.42
  -1  13  -2  703.64   39.46
   1 -13  -2  726.87   39.53
  -1 -13  -2  753.25   39.59
  -1  13   3  419.44   24.33
   1  13   3  467.75   24.40
   1 -13  -3  428.55   24.40
  -1 -13  -3  456.06   24.46
   1  13  -3  477.45   24.35
  -1  13  -3  409.71   24.32
   1 -13   3  410.06   24.36
   1 -13  -3  418.34   24.45
   1  13  -3  493.87   24.52
  -1  13  -3  428.57   24.46
   1 -13   3  442.57   24.33
  -1  13  -3  447.69   24.36
   1  13  -3  449.47   24.33
   1  13   3  464.57   24.42
  -1  13   3  426.96   24.37
  -1 -13   3  478.69   24.39
   1 -13  -3  419.34   24.34
  -1 -13  -3  449.21   24.43
   1 -13  -4    0.63    1.91
  -1 -13  -4    1.89    2.00
  -1  13  -4    1.58    1.87
   1  13  -4    2.19    1.79
   1  13   4    4.48    1.83
  -1  13   4    2.73    1.71
   1  13  -4    1.01    1.93
  -1  13  -4    2.56    2.01
   1 -13   4    1.00    1.85
  -1 -13   4    1.71    1.60
  -1  13   4   -0.53    1.68
   1  13   4    1.83    1.73
   1  13   4   -0.06    1.76
  -1  13   4    1.82    1.61
  -1  13   5    5.46    1.78
   1  13   5    4.43    1.89
   1  13   5    5.15    1.85
  -1  13   5    4.55    1.85
  -1  13   5    2.98    1.83
   1  13   5    7.26    2.02
   1 -13  -5    2.60    2.11
  -1 -13  -5    3.71    2.10
   1  13   5    6.23    1.98
  -1  13   5    6.92    2.12
   1  13  -5    5.40    2.21
  -1  13  -5    6.52    2.24
   1 -13   5    4.43    2.07
  -1 -13   5    6.08    1.88
  -1  13  -5    8.44    2.30
   1  13  -5    7.09    2.23
   1 -13   5    5.58    1.82
  -1 -13   5    4.52    1.64
   1  13   6   33.47    2.95
  -1  13   6   22.97    2.70
   1  13   6   26.49    2.81
  -1  13   6   25.13    2.64
  -1  13  -6   19.08    3.13
   1  13  -6   32.93    3.09
  -1 -13  -6   24.13    2.99
   1 -13  -6   26.22    2.99
  -1  13   6   23.47    2.92
   1  13   6   26.21    2.79
  -1 -13   6   31.93    2.80
   1 -13   6   21.18    2.79
   1  13  -6   33.97    3.26
  -1  13  -6   25.80    3.22
  -1  13   6   25.81    2.71
   1  13   6   27.82    2.88
  -1 -13   6   31.07    2.68
   1 -13   6   26.78    2.74
   1  13   7   17.69    2.76
  -1  13   7   23.01    2.62
  -1  13   7   21.53    2.75
   1 -13  -7   20.35    3.16
  -1 -13  -7   20.45    3.23
   1 -13   7   24.07    2.85
   1 -13  -7   19.67    3.19
  -1 -13  -7   16.86    3.21
  -1 -13   7   22.81    2.73
   1  13  -7   18.19    3.44
  -1  13  -7   15.75    3.47
  -1 -13   7   20.78    2.81
   1 -13   7   23.70    2.90
   1  13   7   20.56    2.98
   1  13   7   22.88    3.05
  -1  13   7   19.29    2.79
  -1  13   8    9.92    2.57
   1  13   8    6.70    2.57
   1  13   8    8.00    2.96
  -1  13   8    6.73    2.63
   1 -13   8   13.01    2.92
  -1 -13   8   10.83    2.69
  -1  13   8   10.27    2.75
   1  13   8    5.92    2.99
   1 -13   8    9.27    2.73
  -1 -13  -8    7.98    3.53
   1 -13   8    7.66    2.73
  -1 -13   8    8.28    2.65
   1 -13  -8    7.88    3.71
  -1  13  -8    9.43    3.68
   1  13  -8   11.90    3.62
  -1  13   9   10.29    3.09
   1  13   9   10.17    3.24
  -1  13   9   10.90    3.12
   1 -13  -9   10.73    4.53
  -1 -13   9    8.76    2.81
  -1 -13  -9   10.38    4.52
   1 -13   9    7.73    3.11
  -1 -13   9    9.46    2.93
  -1  13   9   10.33    2.78
   1  13  -9   11.15    4.15
  -1  13  -9    9.16    3.98
  -1  13  10   -1.33    3.30
   1  13  10    2.55    3.53
   1 -13  10    5.50    3.24
  -1 -13  10    2.36    2.89
  -1  13 -10    3.52    4.50
   1  13 -10    5.26    4.38
   1  13 -11   -2.73    5.01
  -1  13 -11    3.33    5.09
  -1 -15   0    0.39    1.46
   1 -15   0   -0.75    1.54
  -1 -15   0    0.10    1.13
   1 -15   0    0.59    1.31
   1  15  -1   83.75    4.77
  -1  15  -1   83.33    4.87
  -1 -15  -1   78.55    5.07
   1 -15  -1   78.03    5.05
   1  15   1   77.32    4.91
  -1 -15   1   79.09    4.88
   1  15  -1   79.61    4.99
  -1  15   1   85.44    5.02
   1 -15   1   89.79    5.10
   1 -15   1   82.45    4.84
  -1 -15   1   80.87    4.76
   1 -15  -1   78.72    4.81
   1  15   1   79.46    5.00
   1 -15  -1   87.72    5.14
  -1 -15   1   81.08    5.09
   1  15   2    1.42    1.63
  -1 -15  -2    4.61    1.89
   1 -15  -2    0.66    1.77
   1  15  -2    3.62    1.33
  -1  15  -2    0.71    1.41
   1 -15  -2    1.54    1.75
  -1 -15  -2    2.18    1.81
   1 -15   2    1.22    1.64
   1  15  -2    5.24    1.69
  -1  15  -2    1.33    1.60
  -1 -15   2    3.77    1.77
  -1  15   2    2.67    1.66
  -1 -15   2    1.56    1.22
   1 -15   2    2.63    1.36
  -1  15  -3    4.57    2.03
   1  15  -3    3.24    2.14
   1 -15   3    4.40    1.79
  -1  15   3    2.89    1.67
   1 -15  -3    2.88    2.02
   1  15   3    5.22    1.75
   1  15  -3    2.54    1.65
  -1  15  -3    6.50    1.73
  -1  15   3    4.99    1.74
  -1 -15   3    4.61    1.82
   1  15   3    3.56    1.82
   1 -15  -3    4.96    1.92
  -1 -15  -3    5.09    2.05
  -1 -15  -3    3.12    1.97
   1 -15  -3    3.94    1.79
   1 -15   3    4.29    1.57
  -1  15  -3    4.40    1.75
   1  15  -3    4.27    1.64
   1  15   4   43.86    3.29
  -1  15   4   41.86    3.22
   1 -15  -4   41.94    3.42
  -1 -15  -4   44.49    3.53
   1 -15   4   35.69    3.32
   1  15   4   44.97    3.36
  -1  15   4   38.68    3.31
  -1  15  -4   43.88    3.36
   1  15  -4   43.48    3.27
  -1 -15   4   50.49    3.32
   1  15  -4   53.56    3.59
  -1  15  -4   37.98    3.54
   1  15   4   44.24    3.33
   1 -15   5   46.06    3.88
   1 -15   5   48.68    3.67
  -1 -15   5   54.15    3.59
   1  15   5   53.38    3.97
  -1  15   5   45.63    3.81
  -1 -15   5   63.58    3.89
  -1  15   5   47.99    3.75
   1  15   5   55.40    3.84
   1 -15  -5   50.54    3.96
  -1 -15  -5   55.24    4.15
   1  15   5   58.27    3.91
  -1  15   5   47.52    3.75
  -1  15  -5   51.56    4.06
   1  15  -5   58.95    3.99
   1  15  -5   67.55    4.21
  -1  15  -5   44.97    4.05
   1 -15   6   44.44    3.54
  -1 -15   6   45.58    3.42
  -1  15   6   40.00    3.52
   1  15   6   45.52    3.66
   1  15  -6   52.20    3.96
   1 -15  -6   43.76    3.82
  -1 -15  -6   43.87    3.96
  -1 -15   6   58.38    3.69
   1  15  -6   52.02    4.02
  -1  15  -6   45.25    4.03
   1  15   6   49.97    3.63
  -1  15   6   38.62    3.47
   1 -15   6   33.23    3.71
  -1  15   6   41.20    3.53
   1  15   6   45.15    3.66
  -1  15   7    2.88    2.43
   1  15   7    2.87    2.59
   1 -15  -7    2.36    2.93
  -1 -15  -7    2.03    2.95
  -1 -15   7    3.64    2.44
   1 -15   7    1.87    2.80
  -1  15  -7    2.93    3.11
   1  15  -7    1.82    3.18
   1  15   7    0.63    2.62
  -1  15   7    3.98    2.42
  -1  15   7    2.07    2.32
   1  15   7    0.42    2.48
  -1 -15  -7    0.75    2.76
  -1 -15   7    2.47    2.22
   1 -15  -7    1.98    2.81
   1 -15   7    0.64    2.30
   1  15   8   24.62    3.45
  -1  15   8   27.86    3.32
   1 -15  -8   26.25    4.23
  -1 -15  -8   20.23    4.15
  -1  15   8   27.12    3.21
   1 -15   8   28.15    3.27
   1  15   8   28.80    3.50
  -1  15   8   31.48    3.36
  -1 -15   8   28.42    3.28
   1 -15   8   30.90    3.65
  -1  15  -8   28.10    4.23
   1  15  -8   29.58    4.15
  -1 -15  -9   11.92    4.74
   1 -15  -9   10.94    4.81
   1 -15   9   13.17    3.32
  -1 -15   9    8.55    3.01
   1  15  -9    9.88    4.09
  -1  15  -9   11.47    4.33
   1  15   9   16.12    3.41
  -1  15   9   12.13    3.11
  -1 -15 -10    9.78    5.63
   1 -15 -10    1.13    5.68
   1  15  10    7.35    3.59
  -1  15  10    6.91    3.45
  -1 -15  10    5.03    3.12
   1 -15  10    7.25    3.37
  -1  15 -10    9.43    4.68
   1  15 -10    6.25    4.63
  -1  15 -11   11.14    5.03
   1  15 -11    6.72    4.98
  -1 -17   0    0.04    1.28
   1 -17   0   -1.16    1.40
   1 -17   0   -0.13    1.70
  -1 -17   0   -0.25    1.55
  -1 -17   1  144.41    7.86
   1 -17   1  135.34    7.92
   1  17   1  142.30    8.02
  -1 -17   1  148.32    8.03
   1 -17  -1  125.77    8.18
  -1 -17  -1  147.36    8.18
  -1 -17   1  152.65    8.25
   1 -17  -1  127.56    8.21
   1  17   1  152.19    8.13
  -1  17  -1  140.91    7.95
   1 -17  -1  126.50    7.89
  -1 -17  -1  141.13    7.86
   1  17  -1  147.79    7.89
  -1  17   1  120.35    8.03
   1  17  -1  153.17    8.13
   1 -17   1  130.57    8.16
  -1  17  -1  122.92    8.04
   1  17   2  558.12   33.06
  -1  17   2  639.63   33.11
   1 -17  -2  639.15   33.19
  -1 -17  -2  529.29   33.09
  -1 -17  -2  571.74   33.15
  -1 -17   2  583.06   32.91
   1 -17   2  620.61   32.97
   1 -17   2  687.83   33.21
  -1 -17   2  563.45   33.12
  -1  17  -2  718.72   33.18
   1  17  -2  541.42   33.04
   1  17  -2  600.60   32.93
  -1  17  -2  628.82   32.99
  -1  17   3  325.69   17.63
   1  17   3  306.80   17.63
  -1 -17  -3  300.98   17.72
   1 -17  -3  317.60   17.73
  -1 -17  -3  307.94   17.71
   1 -17  -3  327.95   17.68
   1  17  -3  321.21   17.53
  -1  17  -3  319.90   17.58
  -1 -17   3  318.19   17.50
   1 -17   3  311.96   17.54
   1  17  -3  304.29   17.60
  -1  17  -3  350.60   17.68
  -1  17   3  323.22   17.65
   1  17   3  295.98   17.64
   1 -17   3  332.78   17.71
  -1 -17   3  307.27   17.66
   1  17  -3  298.36   17.75
   1  17   4   97.22    6.37
  -1  17   4  116.20    6.39
   1 -17  -4  109.37    6.54
  -1 -17  -4   99.53    6.60
   1  17  -4   87.42    6.51
  -1  17  -4  129.50    6.71
   1  17   4   93.49    6.35
  -1  17   4  114.14    6.44
  -1  17  -4  107.03    6.42
   1  17  -4  104.20    6.34
   1  17  -4   91.29    6.26
  -1 -17   4   91.64    6.35
   1 -17   4  120.87    6.50
   1 -17  -5   71.33    5.39
  -1 -17  -5   86.39    5.59
   1  17  -5   86.21    5.40
  -1  17  -5   81.33    5.44
  -1 -17   5   76.19    5.02
  -1  17   5   83.36    5.41
   1  17   5   78.99    5.40
  -1  17   5   85.16    5.25
   1  17   5   83.16    5.31
   1 -17   5   80.98    5.37
  -1 -17   5   78.48    5.27
   1  17  -5   82.45    5.55
  -1  17  -5   77.98    5.54
  -1  17   6   31.83    2.82
   1  17   6   22.63    2.92
  -1  17   6   31.18    2.93
   1  17   6   27.53    3.03
   1  17   6   28.59    3.03
   1 -17  -6   26.74    3.22
  -1 -17  -6   19.63    3.22
   1 -17   6   33.36    2.84
  -1 -17   6   25.20    2.65
   1  17  -6   23.16    3.30
  -1  17  -6   23.17    3.33
  -1 -17   6   21.01    2.97
   1 -17   6   30.52    3.23
  -1 -17   7   63.31    5.18
  -1 -17   7   71.81    5.05
   1 -17   7   77.13    5.21
   1 -17   7   91.34    5.49
  -1  17   7   84.19    5.24
  -1 -17  -7   74.68    5.66
   1 -17  -7   82.16    5.68
   1  17  -7   72.66    5.73
  -1  17  -7   83.19    5.85
  -1  17   7   79.74    5.19
   1  17   7   64.36    5.25
  -1  17   7   88.66    5.27
   1  17   7   58.68    5.20
   1  17   7   71.94    5.33
   1  17   8   78.01    5.52
  -1  17   8   74.92    5.34
  -1 -17  -8   72.61    6.19
   1 -17  -8   72.66    6.15
  -1  17   8   67.44    5.35
   1  17   8   80.20    5.55
  -1 -17   8   77.15    5.33
   1 -17   8   73.48    5.38
  -1 -17   8   78.26    5.53
   1 -17   8   72.70    5.58
  -1  17  -8   83.20    6.21
   1  17  -8   87.51    6.12
   1 -17   9    5.37    3.21
  -1 -17   9    8.32    3.11
   1  17   9    5.70    3.30
  -1  17   9    2.78    3.12
  -1 -17  -9    4.51    4.73
   1 -17  -9    8.43    4.81
  -1  17  -9   -3.20    4.15
   1  17  -9   10.08    4.14
  -1 -17  10   28.47    3.75
   1 -17  10   26.90    3.89
  -1  17  10   34.07    4.08
   1  17  10   29.60    4.17
  -1 -17 -10   23.86    6.04
   1 -17 -10   25.27    6.31
   1  17 -10   19.98    4.88
  -1  17 -10   31.65    5.28
  -1  17 -11   13.22    5.27
   1  17 -11   16.75    5.29
   1 -19   0   -0.30    1.92
   1 -19   0    1.89    1.52
  -1 -19   0    0.22    1.33
  -1 -19   0   -1.51    1.82
  -1  19   1   16.11    2.12
  -1 -19   1   17.91    2.55
   1  19   1   17.34    2.25
   1 -19   1   14.81    2.52
   1 -19  -1   13.93    2.47
   1 -19  -1   15.78    1.89
   1  19  -1   18.65    1.83
  -1 -19  -1   16.33    1.78
   1 -19  -1   17.19    2.44
  -1 -19  -1   16.32    2.39
  -1  19  -1   16.92    1.93
  -1 -19   1   19.18    2.09
   1 -19   1   13.94    1.85
  -1 -19   1   15.86    1.75
   1  19  -1   16.18    2.20
  -1  19  -1   14.32    2.25
   1  19   2  307.22   16.36
  -1  19   2  272.58   16.32
   1 -19  -2  269.52   16.43
  -1 -19  -2  261.78   16.39
   1 -19   2  295.94   16.19
  -1 -19   2  295.45   16.14
  -1 -19  -2  289.51   16.49
  -1  19  -2  297.47   16.40
   1  19  -2  310.96   16.36
  -1 -19  -2  303.45   16.50
   1 -19   2  279.22   16.41
  -1 -19   2  321.72   16.49
  -1  19  -2  290.83   16.22
   1  19  -2  287.11   16.15
   1  19   3  104.60    6.18
  -1  19   3   92.97    6.12
  -1 -19  -3   99.84    6.36
   1 -19  -3   91.32    6.29
   1  19  -3  100.17    5.97
  -1  19  -3  101.60    6.07
   1 -19   3   93.33    5.95
  -1 -19   3  101.56    5.92
   1  19  -3  108.59    6.17
  -1  19  -3   93.12    6.11
   1  19  -3  105.44    6.36
  -1 -19   3  107.00    6.27
   1 -19   3   99.41    6.27
  -1  19   3   93.76    6.09
  -1 -19  -3  102.94    6.31
   1 -19  -3   92.25    6.22
  -1  19   4   61.96    4.37
   1  19   4   62.73    4.41
   1 -19  -4   63.69    4.62
  -1 -19  -4   66.08    4.72
  -1  19  -4   62.09    4.40
   1 -19  -4   62.18    4.50
  -1  19  -4   61.94    4.35
   1  19  -4   69.50    4.37
   1  19  -4   66.06    4.37
   1  19   4   58.59    4.47
  -1  19   4   56.96    4.36
   1  19  -4   66.04    4.70
  -1  19  -4   66.03    4.68
   1 -19   4   63.56    4.49
  -1 -19   4   65.54    4.51
  -1  19  -5   82.92    5.63
   1  19  -5   87.99    5.57
   1  19   5   81.91    5.49
  -1  19   5   83.95    5.44
   1 -19   5   80.25    5.57
  -1 -19   5   82.37    5.52
  -1 -19  -5   83.84    5.81
   1 -19  -5   84.03    5.71
  -1  19   6   12.58    2.50
   1  19   6   16.57    2.73
  -1  19   6   19.23    2.73
   1 -19  -6   15.66    3.13
  -1 -19  -6   15.86    3.19
  -1 -19   6   17.87    2.31
   1 -19   6   17.40    2.50
   1 -19   6   12.99    2.96
  -1 -19   6   18.13    2.91
  -1  19  -6   23.42    3.16
   1  19  -6   18.34    3.09
   1  19  -7   96.46    6.64
  -1  19  -7   92.14    6.69
   1  19   7   99.73    6.30
   1 -19   7   79.32    6.37
  -1 -19   7  111.75    6.36
  -1 -19   7  101.60    6.09
   1 -19   7   88.27    6.12
   1  19   7  106.21    6.30
  -1  19   7   77.29    6.06
  -1 -19  -7   92.51    6.64
   1 -19  -7   94.72    6.67
   1 -19  -8   60.98    5.53
  -1 -19  -8   58.44    5.49
   1  19  -8   55.59    5.28
  -1  19  -8   61.20    5.38
   1 -19   8   66.31    4.93
  -1 -19   8   47.13    4.57
   1  19   8   46.36    4.69
  -1  19   8   69.89    4.65
   1 -19   8   57.20    4.55
  -1 -19   8   52.30    4.40
   1  19   8   55.39    4.65
   1  19   9    2.86    3.25
  -1  19   9    1.11    3.07
  -1 -19   9   -3.47    3.20
   1 -19   9    1.35    3.25
   1 -19  -9    3.69    5.03
  -1 -19  -9   -1.58    4.83
   1 -19   9    0.80    3.05
   1  19  -9    2.09    4.02
  -1  19  -9    5.98    4.14
  -1 -19  10   36.99    4.23
   1 -19  10   30.88    4.24
   1  19  10   41.57    4.51
  -1 -19 -10   33.38    6.59
   1 -19 -10   27.60    6.58
   1  19 -10   40.18    5.37
  -1  19 -10   29.37    5.21
  -1  19 -11   20.83    5.49
   1  19 -11   11.84    5.30
   1 -21   0   -0.39    1.58
  -1 -21   0   -0.19    1.45
  -1 -21   0   -1.29    2.01
   1 -21   0    0.99    2.11
  -1 -21  -1  233.51   13.28
   1 -21  -1  234.43   13.33
   1  21  -1  238.37   13.28
  -1  21  -1  247.35   13.37
   1 -21  -1  258.24   13.64
   1 -21   1  260.42   13.52
  -1 -21   1  227.92   13.47
  -1 -21  -1  230.02   13.58
  -1 -21   1  224.03   13.62
   1 -21   1  254.92   13.72
   1 -21  -1  249.62   13.72
  -1  21  -1  253.66   13.55
   1  21   1  216.86   13.46
  -1  21   1  252.93   13.51
   1  21  -1  209.83   13.44
  -1 -21   1  229.64   13.25
   1 -21   1  240.90   13.33
  -1  21  -2   16.50    2.54
   1  21  -2   12.61    2.25
  -1 -21  -2   15.67    2.62
   1 -21  -2   12.44    2.65
   1 -21  -2   14.90    2.56
  -1 -21  -2   11.22    2.63
   1 -21   2   16.41    1.98
   1  21   2    9.75    2.05
  -1 -21  -2   13.92    2.67
  -1 -21   2   12.05    1.77
   1  21   2   12.17    2.29
   1 -21   2   12.97    2.59
  -1 -21   2   13.63    2.51
  -1  21   2   14.58    2.30
   1  21  -2   13.27    1.89
  -1  21  -2   14.37    2.07
  -1  21  -3   29.73    2.93
   1 -21   3   27.78    2.59
  -1 -21   3   31.13    2.54
   1  21   3   26.02    2.82
  -1  21   3   26.05    2.84
  -1 -21   3   33.76    3.16
   1 -21   3   26.17    3.03
   1 -21  -3   26.51    3.18
  -1 -21  -3   32.92    3.31
   1 -21  -3   28.68    3.16
  -1 -21  -3   32.10    3.21
  -1  21   3   23.55    2.85
   1  21  -3   35.33    2.91
   1  21  -3   27.69    2.61
  -1  21  -3   27.26    2.74
  -1  21  -4  112.14    7.84
   1  21  -4  158.42    7.98
  -1 -21  -4  134.67    8.12
   1 -21  -4  130.59    8.05
   1 -21   4  133.18    7.82
   1 -21   4  120.21    8.08
  -1 -21   4  150.69    8.10
   1  21  -4  141.83    7.89
  -1  21  -4  126.68    7.91
   1 -21  -4  114.99    8.06
  -1 -21  -4  127.20    8.18
   1  21   4  143.69    8.00
  -1  21   4  116.06    7.87
   1 -21   5   32.97    3.60
   1  21   5   44.13    3.58
  -1 -21   5   41.29    3.67
  -1  21   5   33.37    3.38
  -1  21  -5   37.35    3.58
   1  21  -5   39.79    3.55
   1 -21  -5   36.65    3.82
  -1 -21  -5   42.16    4.01
  -1 -21   6   53.63    4.36
   1 -21   6   44.00    4.38
   1  21  -6   57.87    4.46
   1 -21   6   51.21    3.95
  -1 -21   6   54.13    3.85
  -1  21  -6   48.55    4.48
   1 -21  -6   49.88    4.61
  -1 -21  -6   57.19    4.68
   1 -21  -7   27.28    4.00
  -1 -21  -7   28.05    4.01
   1  21   7   34.23    3.41
  -1  21   7   21.29    3.07
   1  21  -7   28.63    3.87
  -1  21  -7   24.61    3.95
  -1 -21   7   29.48    2.93
   1 -21   7   26.36    3.20
  -1 -21   7   26.97    3.50
   1 -21   7   18.53    3.54
   1 -21  -8   13.66    4.44
  -1 -21  -8   18.84    4.44
   1  21  -8   14.00    3.89
  -1 -21   8   15.44    2.82
   1 -21   8   16.47    3.00
  -1  21   8   16.70    3.13
   1  21   8   10.64    3.29
   1 -21   8   21.06    3.57
  -1 -21   8    9.16    3.28
  -1  21  -8   19.08    3.98
  -1 -21  -9   15.18    5.22
   1 -21  -9    8.98    5.39
   1  21  -9   14.84    4.50
  -1  21  -9   12.46    4.43
   1 -21   9   14.53    3.69
  -1 -21   9   10.62    3.53
   1 -21   9   15.36    3.28
   1  21   9   11.76    3.53
  -1  21   9   12.77    3.29
   1  21  10   18.44    3.90
  -1  21 -10   12.41    4.95
   1 -21  10    9.20    3.78
  -1 -21  10   18.54    3.83
   1  21 -10   15.62    4.84
   1 -21 -10   11.65    6.52
  -1 -21 -10    9.31    6.32
  -1  21 -11   17.65    5.49
   1  21 -11   13.64    5.65
   1 -23   0   -0.18    2.15
  -1 -23   0   -0.62    2.03
   1 -23   0   -2.03    1.73
  -1 -23   0    0.27    1.56
  -1 -23   1  363.28   20.15
   1 -23   1  370.91   20.21
  -1  23  -1  382.07   20.25
  -1 -23  -1  367.67   20.17
   1  23  -1  363.88   20.16
   1 -23  -1  359.05   20.21
   1 -23  -1  365.40   20.57
   1 -23   1  371.20   20.56
  -1 -23   1  357.96   20.52
   1  23   1  354.74   20.39
  -1  23  -1  370.10   20.40
   1  23  -1  351.59   20.35
  -1  23   1  359.92   20.38
  -1 -23  -1  361.26   20.51
   1 -23   1  371.25   20.40
  -1 -23   1  356.05   20.39
   1 -23  -1  374.76   20.51
  -1  23   2  421.95   24.45
   1 -23   2  441.91   24.62
  -1 -23  -2  448.50   24.64
  -1 -23   2  436.63   24.61
   1  23   2  440.20   24.49
   1 -23  -2  428.76   24.62
  -1 -23  -2  416.73   24.60
   1  23   2  423.83   24.42
   1 -23  -2  432.46   24.62
  -1 -23   2  467.05   24.42
  -1 -23   2  446.82   24.24
   1 -23   2  444.91   24.29
  -1  23  -2  455.52   24.35
   1  23  -2  457.52   24.29
  -1 -23  -2  422.61   24.63
   1 -23  -2  439.21   24.30
   1  23  -2  426.89   24.46
  -1  23  -2  449.53   24.52
   1 -23  -3  113.66    7.18
  -1 -23  -3  103.40    7.24
   1  23  -3  107.08    6.96
  -1  23  -3  119.52    7.06
   1 -23   3  106.56    6.76
  -1 -23   3  111.97    6.69
  -1  23  -3  114.85    6.86
   1  23  -3  108.41    6.77
   1 -23  -3  126.69    7.23
  -1 -23  -3  107.33    7.21
   1 -23   3  122.01    7.22
  -1 -23   3  111.41    7.13
  -1  23   3  117.58    7.02
   1  23   3  107.42    6.99
   1  23   4    9.10    2.53
  -1  23   4   16.62    2.63
   1 -23   4   18.76    3.04
  -1 -23   4   10.16    2.78
   1 -23   4   12.53    2.39
   1 -23  -4   17.20    3.04
  -1 -23  -4   12.00    3.11
  -1  23  -4   16.69    2.61
   1  23  -4   11.98    2.42
   1  23  -4   11.36    2.48
  -1  23  -4   12.47    2.56
   1 -23  -4   12.07    3.17
   1 -23  -4   14.24    2.92
  -1 -23  -4    8.79    3.00
   1 -23   5    7.46    2.82
  -1 -23   5    7.69    2.76
   1 -23  -5    4.75    3.03
  -1 -23  -5    9.35    3.23
   1  23  -5    6.21    2.59
  -1  23  -5   10.96    2.76
  -1  23  -6  154.94    9.04
   1  23  -6  145.22    8.96
   1 -23   6  155.25    9.04
  -1 -23   6  131.44    8.85
  -1 -23   6  139.75    8.51
   1 -23  -6  148.17    9.19
  -1 -23  -6  137.06    9.16
   1 -23   7   33.00    3.31
  -1 -23   7   32.35    3.25
  -1 -23   7   29.68    3.88
   1 -23   7   35.19    4.05
   1  23   7   32.55    3.50
  -1  23   7   32.04    3.42
  -1  23  -7   38.06    4.21
   1  23  -7   28.23    4.02
   1 -23  -7   32.57    4.34
  -1 -23  -7   33.67    4.29
   1 -23   8    0.41    2.67
  -1 -23   8    0.96    2.53
  -1 -23   8    4.40    3.36
   1 -23   8   -2.65    3.50
  -1  23   8    3.65    2.91
   1  23   8   -0.95    3.07
  -1  23  -8   -0.14    3.85
   1  23  -8    6.43    3.89
   1 -23  -8    1.06    4.37
  -1 -23  -8    1.12    4.25
  -1  23   9    9.13    3.21
   1 -23  -9    8.41    5.58
  -1 -23  -9    2.35    5.30
   1  23   9    6.89    3.32
   1 -23   9    5.66    3.67
  -1  23  -9    7.29    4.43
   1  23  -9    6.16    4.49
  -1 -23   9    5.78    3.65
   1 -23   9    6.41    3.04
  -1 -23 -10   -3.70    6.49
  -1 -23  10   -1.62    3.82
   1 -23 -10    3.45    6.59
   1  23 -10   -0.50    4.97
  -1  23 -10   -1.02    4.79
   1 -23  10    0.52    3.86
   1  23 -11    5.26    5.70
  -1  23 -11   13.76    5.63
  -1 -25   0    0.97    2.26
   1 -25   0   -1.19    2.23
  -1 -25   0   -0.86    1.75
   1 -25   0    2.51    1.88
  -1  25   1   19.16    2.74
  -1 -25   1   22.51    3.21
   1  25   1   24.47    2.81
   1 -25   1   21.86    3.29
   1 -25  -1   18.93    3.32
   1 -25   1   24.98    2.41
  -1 -25   1   20.76    2.28
   1 -25  -1   22.26    2.47
  -1 -25  -1   26.28    2.38
  -1  25  -1   21.83    2.73
   1  25  -1   18.38    2.75
  -1 -25   1   22.70    2.89
   1 -25  -1   20.26    2.96
  -1 -25  -1   18.56    3.07
   1  25  -1   26.72    2.35
  -1  25  -1   22.68    2.44
   1 -25   1   18.34    2.74
  -1 -25   2   66.67    5.01
   1 -25   2   58.26    4.93
  -1 -25  -2   64.36    5.05
   1 -25  -2   55.57    4.97
  -1 -25   2   75.46    4.65
  -1 -25  -2   69.08    4.31
   1 -25  -2   63.79    4.40
  -1  25  -2   61.65    4.48
   1  25  -2   75.94    4.43
   1 -25   2   68.06    4.39
  -1 -25   2   65.68    4.27
   1  25  -2   69.49    4.69
  -1  25  -2   56.60    4.78
  -1 -25  -2   59.53    5.05
   1 -25  -2   64.57    5.10
  -1 -25  -2   65.15    4.97
   1  25   2   66.64    4.67
  -1  25   2   57.08    4.62
  -1 -25  -3    2.05    2.97
   1 -25  -3    1.92    2.77
  -1 -25  -3    2.96    2.77
  -1 -25  -3    7.52    3.03
   1 -25  -3    0.78    2.83
   1 -25   3    2.33    2.06
  -1 -25   3    4.30    1.91
   1  25  -3    3.61    2.38
   1  25  -3    4.25    2.19
  -1  25  -3    5.28    2.26
   1 -25   3    2.22    2.80
  -1 -25   3   10.65    2.92
   1 -25  -4   32.20    3.73
  -1 -25  -4   33.95    3.90
   1  25  -4   37.88    3.18
  -1  25  -4   29.05    3.25
   1 -25  -4   26.03    3.68
  -1 -25  -4   34.71    3.98
   1 -25   4   31.74    3.11
   1 -25   4   26.36    3.59
  -1 -25   4   36.02    3.67
  -1 -25  -5   25.53    3.90
   1 -25  -5   22.61    3.78
  -1  25  -5   22.04    3.26
   1  25  -5   26.27    3.29
  -1 -25   5   26.36    3.53
   1 -25   5   26.36    3.66
   1 -25  -6    2.14    3.52
  -1 -25  -6    3.05    3.54
   1 -25   6    3.83    3.26
  -1 -25   6    4.24    3.24
   1  25  -6    6.62    3.32
  -1  25  -6    6.54    3.21
  -1 -25   6    3.92    2.24
   1 -25  -7   -0.82    3.79
  -1 -25  -7   -1.28    3.78
   1 -25   7   -0.12    3.35
  -1 -25   7    3.55    3.30
  -1  25  -7    5.27    3.60
   1  25  -7   -2.29    3.60
  -1 -25   7    0.78    2.43
   1 -25   7    2.01    2.47
  -1  25   7    1.62    2.68
   1  25   7   -0.49    2.86
  -1  25   8    3.44    2.98
   1  25   8    4.45    3.10
  -1 -25  -8    9.18    4.56
   1 -25  -8    6.46    4.68
  -1 -25   8    7.13    3.42
   1  25  -8    3.42    4.09
  -1  25  -8    8.76    4.11
  -1 -25   8    8.06    2.63
   1 -25   8    0.94    2.76
   1 -25   8    5.92    3.58
   1  25   9    0.35    3.32
  -1  25   9   -3.26    3.13
   1  25  -9   -2.29    4.75
  -1  25  -9    1.73    4.58
  -1 -25  -9    3.25    5.57
   1 -25  -9   -3.49    5.73
  -1 -25   9    1.91    3.76
   1 -25   9    2.07    3.03
   1 -25   9   -3.20    3.88
   1  25 -10   -1.67    5.41
  -1  25 -10    2.43    5.21
   1 -25  10    0.69    4.01
  -1 -25 -10    2.03    6.80
   1 -25 -10    0.73    7.01
  -1  25 -11   10.36    6.08
   1  25 -11    2.18    6.04
  -1 -27   0    0.43    1.86
   1 -27   0    2.26    2.01
  -1 -27   0   -1.97    2.96
  -1 -27   0    0.11    2.45
   1 -27   0    0.43    2.73
  -1 -27   1  620.35   33.97
   1 -27   1  627.06   34.03
  -1 -27   1  601.78   34.39
   1 -27  -1  628.72   34.45
   1 -27   1  613.14   34.41
  -1 -27  -1  616.84   33.99
   1 -27  -1  609.91   34.02
  -1  27  -1  636.49   34.03
  -1 -27   1  619.46   34.26
   1 -27   1  633.43   34.26
  -1 -27  -1  602.69   34.35
   1 -27  -1  612.25   34.39
   1  27  -2  209.07   11.42
  -1  27  -2  197.78   11.48
   1 -27  -2  193.97   11.42
  -1 -27  -2  193.10   11.37
  -1 -27  -2  205.65   11.96
   1 -27  -2  200.84   11.99
  -1 -27   2  198.50   11.60
   1 -27   2  208.04   11.66
  -1 -27   2  193.41   11.91
   1 -27   2  197.21   11.89
   1 -27   2  200.19   11.39
  -1 -27   2  198.36   11.34
  -1 -27  -2  185.89   11.93
   1 -27  -2  201.54   11.94
   1 -27  -3   68.56    5.69
  -1 -27  -3   79.94    5.85
  -1  27  -3   74.97    5.20
   1  27  -3   80.77    5.14
  -1 -27  -3   72.83    5.81
   1 -27  -3   72.17    5.66
   1 -27   3   75.37    5.71
   1 -27   3   82.22    5.09
  -1 -27   3   75.85    4.98
  -1 -27   3   80.68    5.19
  -1 -27   3   72.19    5.65
  -1 -27  -3   72.26    5.78
  -1 -27  -4   33.61    4.10
   1 -27  -4   28.84    3.89
  -1 -27  -4   32.01    4.04
   1 -27  -4   31.90    3.88
   1 -27   4   26.75    3.88
  -1 -27   4   35.15    3.90
   1 -27   4   30.59    3.14
   1  27  -4   29.62    3.25
  -1  27  -4   32.10    3.38
   1  27  -5  111.42    7.00
  -1  27  -5  109.56    7.06
   1 -27  -5  100.35    7.42
  -1 -27  -5  103.06    7.53
  -1 -27   5  113.01    7.31
   1 -27   5   98.92    7.25
  -1 -27   6  111.54    7.90
   1 -27   6  126.14    8.02
   1 -27  -6  117.32    8.15
  -1 -27  -6  117.15    8.24
  -1  27  -6  118.77    7.93
   1  27  -6  128.05    7.96
  -1  27  -7    6.25    3.82
   1  27  -7    6.10    3.96
  -1 -27  -7   -1.22    4.12
   1 -27   7    2.12    3.60
  -1 -27   7    5.22    3.47
   1 -27   7    3.89    2.58
  -1 -27   7    6.14    2.46
   1 -27  -7   -1.92    4.24
   1 -27   8    3.80    2.81
  -1 -27   8    0.77    2.63
   1  27   8    4.18    3.21
  -1  27   8    3.27    3.02
   1  27  -8   13.46    4.42
  -1  27  -8    2.57    4.25
   1 -27   8   -2.75    3.77
  -1 -27   8    1.31    3.63
  -1 -27  -8    0.63    4.86
   1 -27  -8   -0.75    4.93
   1  27   9    0.12    3.49
   1  27  -9   -7.05    5.05
  -1  27  -9    0.63    4.84
   1 -27  -9    2.76    5.83
  -1 -27  -9   -2.44    5.91
  -1 -27   9    4.61    3.83
   1 -27   9    1.84    4.02
   1  27 -10    2.02    5.64
  -1  27 -10    5.91    5.55
  -1 -27 -10   -2.80    7.13
   1 -27 -10    0.93    7.28
   1 -27  10    4.34    4.24
   1  27 -11   -5.31    6.46
   1 -29   0   -0.35    2.79
  -1 -29   0   -2.29    2.69
  -1 -29   0   -2.40    3.22
  -1 -29   0    0.52    1.95
   1 -29   0   -0.72    2.03
  -1 -29   1   73.64    4.68
   1 -29   1   76.24    4.77
   1 -29  -1   76.18    5.52
   1 -29   1   61.31    5.17
  -1 -29   1   70.89    5.19
  -1 -29  -1   68.64    5.54
   1 -29   1   72.50    5.47
  -1 -29   1   77.94    5.64
   1 -29  -1   66.14    5.62
   1 -29  -1   69.31    4.79
  -1 -29  -1   67.42    4.72
   1 -29  -2   22.33    3.81
  -1 -29  -2   18.56    3.46
  -1 -29   2   20.02    2.54
   1 -29  -2   25.92    2.86
  -1  29  -2   25.36    3.04
  -1 -29  -2   21.30    2.69
   1  29  -2   20.47    2.89
   1 -29   2   28.49    2.76
   1 -29   2   28.84    3.83
  -1 -29   2   20.28    3.71
   1 -29  -2   23.43    3.80
  -1 -29  -2   20.09    3.67
   1 -29   2   21.25    3.04
  -1 -29   2   23.78    3.09
  -1 -29  -3   12.94    3.71
   1 -29  -3   12.56    3.47
  -1  29  -3    7.44    2.82
   1  29  -3   12.53    2.74
  -1 -29  -3    8.16    3.56
   1 -29  -3    6.70    3.38
   1 -29   3    8.16    3.27
  -1 -29   3   11.70    3.31
  -1 -29   3   12.02    2.66
   1 -29  -3    8.88    3.65
  -1 -29  -3   14.02    3.52
   1 -29  -3   11.03    2.62
   1 -29   3   13.22    2.52
  -1 -29   3   12.98    2.41
   1  29  -4   31.96    3.78
  -1  29  -4   37.71    3.82
  -1 -29  -4   32.80    4.39
   1 -29  -4   42.83    4.47
  -1 -29   4   39.95    3.42
   1 -29   4   38.56    3.57
  -1 -29  -4   37.14    4.45
   1 -29  -4   36.94    4.42
   1 -29   4   34.24    4.28
  -1 -29   4   41.80    4.38
   1  29  -5    9.90    3.38
  -1  29  -5    8.04    3.35
   1 -29   5    8.81    3.59
  -1 -29   5   12.84    3.54
  -1 -29  -5   10.62    3.89
   1 -29  -5   12.77    3.86
  -1 -29   6   17.53    3.99
   1 -29   6   16.00    3.96
   1  29  -6   16.93    3.84
  -1  29  -6   17.70    3.89
  -1 -29  -6   24.81    4.34
   1 -29  -6   17.43    4.22
   1 -29   7   18.28    3.98
  -1 -29   7    9.82    3.97
   1  29  -7    9.96    4.20
  -1  29  -7   11.35    4.31
   1 -29  -7    9.96    4.48
  -1 -29  -7    9.28    4.48
  -1 -29   7   16.04    2.73
   1 -29   7   16.89    2.87
   1 -29   8    2.99    2.89
  -1 -29   8    7.98    3.98
   1 -29   8    4.34    4.06
  -1  29  -8    6.48    4.75
   1  29  -8    5.41    4.81
   1  29   8   -2.44    3.36
  -1  29   8    2.15    2.97
   1 -29  -8    4.77    5.27
  -1 -29  -8    0.17    5.15
   1 -29   9    2.97    4.32
  -1 -29   9    1.44    4.07
   1  29  -9    1.08    5.46
  -1  29  -9   -4.48    5.30
   1  29   9    3.92    3.50
  -1 -29  -9   -0.34    6.11
   1 -29  -9  -10.02    6.42
   1 -29  10    3.81    4.53
   1  29 -10    1.85    6.10
  -1  29 -10    0.70    5.88
   1 -29 -10    2.47    7.65
  -1 -29 -10   -2.43    7.49
  -1 -31   0   -3.33    2.93
   1 -31   0   -0.25    2.91
  -1 -31   0   -2.29    3.53
  -1 -31   0   -0.55    2.09
   1 -31   0    1.37    2.21
  -1 -31   1  130.79    7.59
  -1 -31  -1  126.06    7.60
   1 -31  -1  126.16    7.66
   1 -31  -1  125.98    8.32
   1 -31   1  129.20    8.13
  -1 -31   1  130.62    8.12
  -1 -31  -1  123.14    8.19
   1 -31   1  125.43    8.36
   1 -31  -1  123.00    8.46
  -1 -31   1  126.72    8.48
   1 -31   1  120.90    7.64
  -1 -31   2   38.11    4.37
   1 -31   2   34.27    4.48
   1 -31  -2   37.16    4.46
  -1 -31  -2   30.99    4.30
  -1 -31   2   36.47    3.22
   1 -31  -2   36.83    3.47
   1 -31   2   41.98    3.78
   1 -31  -2   38.93    4.55
  -1 -31  -2   34.40    4.31
  -1 -31   2   41.70    3.78
   1  31  -2   37.51    3.63
  -1 -31  -2   36.18    3.38
  -1  31  -2   35.67    3.58
   1 -31   2   39.55    3.38
  -1 -31  -2   32.03    4.53
  -1 -31  -3   48.61    5.13
   1 -31  -3   54.18    5.01
   1 -31   3   53.40    4.09
  -1 -31   3   53.91    4.03
   1 -31  -3   53.76    5.00
  -1 -31  -3   44.73    5.09
   1 -31   3   56.23    5.04
  -1 -31   3   45.08    4.90
  -1 -31  -3   44.33    4.07
  -1 -31   3   51.04    4.30
   1 -31   3   61.02    4.45
  -1  31  -3   55.74    4.49
   1  31  -3   50.79    4.45
   1 -31  -3   56.82    5.14
  -1 -31  -3   51.63    5.03
  -1 -31   4    3.59    2.64
  -1 -31  -4    3.29    3.83
   1 -31  -4   -1.24    3.74
  -1 -31  -4    2.23    3.80
   1 -31  -4    0.56    3.74
  -1  31  -4    8.22    3.22
   1  31  -4    5.30    3.30
   1 -31   4    5.68    3.77
  -1 -31   4    7.21    3.64
  -1 -31   4    4.72    2.51
   1 -31  -5  107.34    7.91
  -1 -31   5  107.65    7.55
   1 -31   5  101.95    7.54
   1 -31  -5   96.65    7.70
  -1 -31  -5  105.58    7.90
   1  31  -5  112.02    7.32
  -1  31  -5  114.76    7.41
  -1 -31   6   33.96    4.54
   1 -31   6   40.04    4.76
  -1  31  -6   37.60    4.70
   1  31  -6   25.88    4.62
   1 -31  -6   37.91    5.09
  -1 -31  -6   38.84    4.96
  -1 -31   7   -2.77    3.93
   1 -31   7    0.90    4.05
  -1  31  -7    5.78    4.40
   1  31  -7    9.24    4.53
   1 -31  -7    3.72    4.74
  -1 -31  -7    2.26    4.69
   1 -31   7   10.39    2.92
  -1 -31   7    4.08    2.45
   1 -31   8   -1.23    4.12
  -1 -31   8    2.38    4.12
  -1 -31  -8   -2.64    5.50
   1 -31  -8   -2.88    5.53
  -1  31   8    6.45    3.16
   1  31   8   -2.28    3.37
  -1  31  -8    2.47    5.02
   1  31  -8    6.39    5.20
   1 -31  -9    1.88    6.60
  -1 -31  -9    2.51    6.49
  -1 -31   9    2.58    4.35
   1 -31   9    4.09    4.50
   1  31  -9   -2.00    5.77
  -1  31  -9    5.60    5.56
  -1  31 -10   11.00    6.47
   1  31 -10    2.87    6.57
   1 -31 -10  -10.41    8.09
  -1 -31 -10    6.05    7.79
  -1 -33   0   -1.47    2.22
  -1 -33   0   -1.19    3.16
   1 -33   0   -2.00    3.43
  -1 -33   0   -1.23    3.72
   1 -33   0   -1.36    2.39
   1 -33  -1  136.05    8.50
   1 -33   1  143.67    8.54
  -1 -33  -1  139.89    8.47
  -1 -33   1  144.74    8.48
  -1 -33  -1  141.85    9.27
  -1 -33   1  139.04    9.30
   1 -33   1  139.23    9.31
   1 -33  -1  142.01    9.38
   1 -33  -1  149.29    9.23
   1 -33   1  145.56    8.99
  -1 -33   1  143.13    8.96
   1 -33   2    8.47    3.86
   1 -33  -2    2.68    3.76
  -1 -33  -2    6.55    3.75
  -1 -33   2    1.61    3.70
   1 -33   2    8.35    2.55
   1 -33   2    3.09    2.88
  -1 -33   2    3.45    2.38
   1  33  -2    3.28    3.07
  -1  33  -2    6.28    2.98
   1 -33  -2    6.63    3.67
  -1 -33  -2   10.81    3.54
  -1 -33   2    5.52    3.09
   1 -33  -2    7.13    2.65
  -1 -33  -2    8.29    2.57
  -1 -33  -2    6.52    3.88
  -1 -33  -3   10.04    4.21
   1 -33  -3    9.71    4.03
  -1 -33   3   11.25    2.62
   1 -33   3   11.93    2.82
   1 -33  -3    8.33    3.74
  -1 -33  -3    7.15    3.98
   1 -33   3    5.79    3.19
  -1 -33   3   12.98    2.97
   1 -33   3   10.90    3.98
  -1 -33   3   10.81    3.95
   1  33  -3   13.92    3.57
  -1  33  -3   14.09    3.54
  -1 -33  -3    7.52    4.03
   1 -33  -3   16.00    4.04
  -1 -33   4   57.01    4.64
   1 -33   4   61.63    4.72
  -1 -33   4   57.99    4.47
  -1 -33  -4   57.66    5.64
   1 -33  -4   55.33    5.68
   1  33  -4   60.66    5.21
  -1  33  -4   60.75    5.08
  -1 -33  -4   52.92    5.72
   1 -33  -4   56.06    5.67
   1 -33   4   52.84    5.54
  -1 -33   4   44.93    5.27
   1 -33  -5    5.09    4.06
  -1 -33  -5    2.82    4.28
  -1 -33   5    3.93    2.87
  -1 -33   5    4.18    3.89
   1 -33   5   13.85    4.25
   1 -33  -5    7.06    4.80
  -1 -33  -5   -1.76    4.60
   1  33  -5    3.94    3.97
  -1  33  -5    5.68    3.97
  -1  33  -6   35.24    5.06
   1  33  -6   35.32    5.07
  -1 -33  -6   34.51    5.33
   1 -33  -6   33.42    5.18
  -1 -33   6   32.26    4.79
   1 -33   6   44.72    4.99
   1 -33  -7    3.24    5.03
  -1 -33  -7    4.99    4.88
  -1 -33   7    5.60    4.13
   1 -33   7    4.77    4.30
   1 -33   7    4.79    2.88
   1  33  -7   -1.63    4.83
  -1  33  -7    3.97    4.66
   1 -33  -8   12.45    6.05
  -1 -33  -8   10.05    5.69
   1  33   8   -1.07    3.45
  -1  33   8    2.86    3.34
  -1 -33   8    3.34    4.41
   1 -33   8    1.63    4.50
   1  33  -8    2.25    5.50
  -1  33  -8   11.01    5.55
  -1 -33   9    0.81    4.52
   1 -33   9    2.99    4.70
   1 -33  -9    5.26    7.06
  -1 -33  -9   10.41    6.78
   1  33  -9    3.24    6.22
  -1  33  -9    5.32    6.14
  -1 -33 -10    0.96    8.25
  -1  33 -10   -0.52    6.87
   1  33 -10    6.22    7.06
  -1 -35   0    1.27    3.50
   1 -35   0   -0.57    3.25
   1 -35   0   -0.25    2.51
  -1 -35   0    0.78    2.42
  -1 -35   0   -4.91    4.01
  -1 -35  -1    0.08    2.41
   1 -35  -1    1.03    2.52
   1 -35  -1   -1.66    3.93
  -1 -35   1    3.68    4.01
   1 -35   1    1.91    3.98
  -1 -35   1    4.72    3.31
   1 -35  -1   -6.57    3.73
   1 -35   1    1.47    3.24
  -1 -35  -1    2.13    3.59
   1 -35   1    1.21    2.59
  -1 -35   1    1.04    2.42
   1 -35   2   24.58    4.44
   1 -35  -2   27.56    4.78
  -1 -35  -2   28.84    4.55
  -1 -35   2   22.60    4.70
   1 -35   2   33.89    3.40
  -1 -35  -2   25.08    3.31
  -1 -35   2   30.99    3.23
  -1 -35  -2   26.08    4.81
  -1  35  -2   36.34    3.98
  -1 -35   2   30.14    3.94
   1 -35   2   33.40    3.92
  -1 -35  -2   31.26    4.44
   1 -35  -2   28.37    4.58
  -1 -35  -3   17.41    4.58
   1 -35  -3   27.52    4.55
   1  35  -3   27.06    4.23
  -1  35  -3   36.94    4.28
   1 -35  -3   20.98    4.50
  -1 -35  -3   20.12    4.62
  -1 -35   3   27.03    3.21
   1 -35  -3   33.32    4.59
  -1 -35   3   23.02    3.63
  -1 -35  -3   25.55    4.57
   1 -35   3   25.59    3.68
   1 -35   3   23.50    4.38
  -1 -35   3   15.99    4.30
  -1  35  -4   14.89    4.21
   1  35  -4   20.23    4.43
   1 -35  -4   11.58    4.57
  -1 -35  -4   17.94    4.79
  -1 -35  -4   21.55    4.54
   1 -35  -4   10.27    4.43
   1 -35   4   12.40    3.33
  -1 -35   4   22.34    3.42
   1 -35   4   20.49    4.31
  -1 -35   4   19.67    4.28
   1  35  -5   18.64    4.71
  -1  35  -5   14.32    4.53
  -1 -35  -5   12.45    5.21
   1 -35  -5   19.14    5.45
   1 -35   5   16.63    4.37
  -1 -35   5   17.19    4.33
   1 -35  -5   17.73    4.64
  -1 -35  -5   19.86    4.90
  -1 -35   5   17.00    3.25
   1 -35   5   15.31    3.38
  -1 -35  -6   16.49    5.05
   1 -35  -6   19.93    5.04
   1 -35   6   14.84    4.66
  -1 -35   6    9.78    4.45
   1  35  -6   26.36    5.18
  -1  35  -6   23.71    5.05
  -1 -35   6   20.23    3.36
  -1 -35  -7    4.70    5.22
   1 -35  -7    5.17    5.34
  -1  35  -7   13.17    5.40
   1  35  -7    8.44    5.47
  -1 -35   7    3.07    2.99
  -1 -35   7    2.94    4.32
   1 -35   7   21.28    4.76
   1 -35   8    2.41    4.70
  -1 -35   8   -1.83    4.65
   1  35  -8   -3.64    5.98
  -1  35  -8   -4.27    5.91
  -1 -35  -8    3.35    6.00
   1 -35  -8   -1.15    6.27
   1  35   8    1.98    3.63
   1  35  -9   11.70    6.85
  -1  35  -9   19.95    6.65
   1 -35  -9    5.76    7.60
  -1 -35  -9   10.57    7.25
   1 -35   9   22.74    5.18
  -1 -35   9    6.93    5.03
  -1 -35 -10   12.92    8.49
   1  35 -10   -5.22    7.49
  -1  35 -10   -1.05    7.22
   1 -37   0    0.76    3.77
  -1 -37   0   -3.76    3.78
  -1 -37   0   -0.08    2.54
  -1 -37   0    2.79    4.15
   1 -37  -1   26.40    4.87
  -1 -37   1   30.95    4.92
   1 -37   1   21.84    4.85
  -1 -37  -1   32.18    3.36
  -1 -37   1   34.65    3.41
   1 -37   1   33.28    3.52
   1 -37  -1   30.75    4.58
  -1 -37  -1   29.13    4.52
   1 -37   1   36.56    4.45
  -1 -37   1   32.57    4.42
  -1 -37  -2   24.00    4.85
  -1 -37   2   27.04    3.27
  -1 -37  -2   31.11    4.76
   1 -37  -2   29.48    4.53
   1 -37   2   25.59    3.95
  -1 -37   2   28.23    3.97
  -1 -37   2   24.02    4.72
   1 -37  -2   28.70    4.86
  -1 -37  -2   24.52    4.75
   1 -37   2   25.30    4.65
   1 -37   3   37.90    5.43
   1 -37  -3   34.91    5.46
  -1 -37  -3   47.83    5.61
  -1  37  -3   46.44    5.21
   1  37  -3   52.39    5.22
  -1 -37   3   55.59    4.24
  -1 -37   3   52.43    4.55
   1 -37  -3   45.44    5.39
  -1 -37  -3   48.75    5.48
  -1 -37  -3   42.13    5.83
  -1 -37   3   52.08    5.41
   1 -37  -3   52.54    5.67
   1 -37   3   32.93    4.54
  -1 -37  -4   -1.61    4.72
   1 -37  -4    0.17    4.79
  -1 -37   4    0.99    4.23
   1 -37   4    3.04    4.26
  -1 -37   4    5.45    3.22
   1 -37   4    0.62    3.27
  -1  37  -4    2.52    4.55
   1  37  -4    0.21    4.61
  -1 -37  -4    3.24    4.60
   1 -37  -4    0.56    4.47
  -1 -37  -5   19.69    5.26
   1 -37  -5   25.54    5.26
   1 -37   5   15.28    4.76
  -1 -37   5   20.65    4.72
   1 -37   5   28.33    3.80
  -1 -37   5   16.05    3.65
  -1 -37  -5   19.35    5.74
   1 -37  -5   30.32    6.13
  -1  37  -5   30.09    5.28
   1  37  -5   24.37    5.26
  -1 -37   6   33.77    5.30
   1 -37   6   31.08    5.26
   1 -37   6   31.25    4.15
  -1 -37   6   38.13    3.98
  -1 -37  -6   34.92    5.72
   1 -37  -6   32.51    5.74
   1  37  -6   29.17    5.97
  -1  37  -6   37.76    5.92
   1 -37  -7    2.84    5.78
  -1 -37  -7    3.31    5.51
   1 -37   7   -0.36    4.77
  -1 -37   7   -0.34    4.63
   1  37  -7    8.64    6.02
  -1  37  -7    3.48    5.82
   1  37  -8    5.23    6.45
  -1  37  -8    6.29    6.38
  -1 -37   8   -1.57    4.94
   1 -37   8    4.54    4.97
   1 -37  -8   13.01    6.64
  -1 -37  -8    5.61    6.30
  -1  37  -9   42.09    7.70
   1  37  -9   38.93    7.80
   1 -37   9   45.13    6.06
  -1 -37   9   34.90    5.85
  -1 -37  -9   24.10    8.00
   1 -37  -9   27.94    8.25
  -1 -39   0   -1.28    2.68
  -1 -39   0   -3.66    4.08
   1 -39   0   -7.54    3.95
  -1 -39   0    1.29    4.64
  -1 -39   1   14.94    2.99
   1 -39  -1    4.96    4.07
   1 -39   1    4.21    3.86
  -1 -39   1   20.36    4.09
  -1 -39  -1    9.83    4.35
   1 -39   1    7.70    4.52
   1 -39  -1    0.56    4.72
  -1 -39   1   16.02    4.49
  -1 -39   2   10.95    4.61
  -1 -39  -2   20.79    4.82
   1 -39  -2   18.49    4.83
   1 -39   2   16.29    4.69
  -1 -39  -2   15.67    4.95
   1 -39  -2   17.95    4.68
  -1 -39   2    6.11    3.57
  -1 -39  -2   14.85    4.49
   1 -39   2   10.27    3.68
   1 -39   3   17.44    4.57
   1 -39  -3    3.07    4.95
  -1 -39  -3    9.82    4.97
   1 -39  -3    6.56    4.73
  -1 -39  -3    8.94    5.15
  -1 -39   3    9.95    4.48
  -1  39  -3    9.33    4.63
   1  39  -3    1.42    4.59
   1 -39  -3    6.94    4.76
   1 -39   3    4.63    3.49
  -1 -39   3    2.77    3.51
  -1 -39  -3    8.54    4.59
   1 -39  -4    7.77    5.00
  -1 -39  -4    4.44    5.01
   1 -39   4    1.59    3.47
   1 -39   4   10.48    4.69
  -1 -39   4    0.69    4.51
  -1 -39  -4    4.53    5.20
   1 -39  -4    5.39    5.26
  -1 -39   4    8.43    3.45
   1  39  -4    6.68    5.19
  -1  39  -4    7.71    5.03
   1 -39   5   16.30    3.73
   1 -39  -5   18.28    6.28
  -1 -39  -5   23.23    6.43
   1 -39   5   13.55    4.85
  -1 -39   5   13.62    4.74
   1  39  -5   16.86    5.78
  -1  39  -5   18.27    5.55
   1 -39  -5   13.80    5.24
  -1 -39  -5   13.88    5.30
  -1 -39   5   19.00    3.65
   1  39  -6   10.29    6.08
  -1  39  -6   15.67    5.96
  -1 -39   6   18.65    3.58
   1 -39   6    9.25    3.64
   1 -39   6   10.44    5.01
  -1 -39   6   12.92    4.83
  -1 -39  -6   20.36    5.40
   1 -39  -6   13.90    5.40
  -1 -39   7    2.69    4.88
   1 -39   7    2.24    4.97
   1 -39  -7    1.28    6.03
  -1 -39  -7    5.23    5.81
   1  39  -7   16.04    6.67
  -1  39  -7    9.03    6.41
  -1  39  -8   11.23    7.02
  -1 -39  -8    1.10    6.60
   1 -39  -8   -4.50    6.92
  -1 -39   8   -2.73    5.03
   1 -39   8    5.86    5.09
   1 -39  -9   15.53    8.35
  -1 -39   9   21.29    5.57
   1 -39   9   17.51    5.59
  -1 -41   0   -1.95    4.86
   1 -41   0    1.19    4.17
  -1 -41   0   -3.52    3.97
  -1 -41   1    4.95    4.94
   1 -41  -1   -0.39    4.85
   1 -41   1    3.41    4.63
  -1 -41  -1   12.64    4.51
   1 -41  -1    5.77    4.59
  -1 -41   1   11.00    3.82
   1 -41   1    8.73    4.05
   1 -41  -2   33.39    5.63
   1 -41   2   36.46    5.57
  -1 -41  -2   51.27    5.95
  -1 -41   2   51.54    5.71
   1 -41  -2   33.52    5.64
  -1 -41  -2   45.41    5.92
  -1 -41  -2   40.37    5.65
   1 -41  -2   38.61    5.74
   1 -41   2   38.38    4.87
  -1 -41   2   43.34    4.90
   1 -41  -3    2.66    5.39
  -1 -41  -3   11.70    5.26
   1 -41  -3    5.06    4.89
   1 -41   3   12.25    3.86
  -1 -41   3   10.47    3.74
   1 -41  -3   -1.43    5.30
  -1 -41   3   13.46    4.90
   1 -41   3   11.87    4.70
  -1 -41  -3   10.08    5.38
   1 -41  -4   20.56    5.63
  -1 -41  -4   25.77    5.57
   1 -41   4   34.03    4.33
  -1 -41   4   29.30    4.13
   1 -41  -4   18.49    6.24
  -1 -41  -4   24.15    6.00
   1 -41   4   28.15    5.26
  -1  41  -4   24.96    5.90
   1  41  -4   30.12    5.92
  -1 -41   4   25.42    5.13
   1 -41  -5   -1.29    5.38
  -1 -41  -5    9.53    5.30
   1 -41   5   13.13    3.84
  -1 -41  -5   15.78    6.69
   1 -41  -5   10.09    6.81
  -1  41  -5   11.61    6.18
  -1 -41   5   13.43    3.74
   1  41  -5    9.89    6.22
  -1 -41   5    6.40    4.70
   1 -41   5   11.32    4.83
   1 -41   6   -0.53    3.69
  -1 -41  -6   -1.13    5.45
   1 -41  -6   -8.41    5.67
   1  41  -6    3.70    6.62
  -1  41  -6    0.96    6.42
   1 -41   6   -5.95    5.14
  -1 -41   6    0.92    4.97
  -1 -41   6   -2.95    3.55
  -1  41  -7   14.83    6.93
   1 -41  -7    3.36    6.29
  -1 -41  -7    0.92    6.12
  -1 -41   7    5.61    5.16
   1 -41   7    4.66    5.28
   1 -41  -8    2.25    7.23
  -1 -41  -8   -5.05    7.13
  -1 -41   8    0.19    5.30
   1 -41   8    2.35    5.30
  -1 -43   0   -4.40    4.52
   1 -43   0   -3.20    4.44
  -1 -43   0    6.38    5.06
  -1 -43  -1   12.89    4.80
   1 -43   1   12.26    4.30
   1 -43  -1    8.49    4.88
  -1 -43   1   18.20    4.38
  -1 -43   1    4.42    5.04
   1 -43   1   12.56    5.21
   1 -43  -1    6.41    5.22
   1 -43   2    0.16    4.04
   1 -43  -2    0.20    4.89
  -1 -43  -2   10.58    4.68
  -1 -43   2    1.87    4.14
  -1 -43   2    6.29    5.00
   1 -43  -2    8.03    5.01
  -1 -43  -2   -2.98    5.29
   1 -43   2    2.36    4.81
   1 -43  -2    5.81    5.32
  -1 -43  -2    8.09    5.26
  -1 -43   3    4.27    5.04
   1 -43   3   10.17    5.17
   1 -43  -3    2.59    5.43
  -1 -43  -3    6.22    5.39
   1 -43  -3    8.73    5.80
  -1 -43  -3    7.52    5.86
  -1 -43   3    7.06    3.96
   1 -43   3   16.75    4.17
   1 -43  -3   -4.89    5.28
  -1 -43  -4    0.22    5.38
   1 -43  -4    0.88    5.43
  -1 -43   4    5.02    4.89
   1  43  -4   16.03    6.07
  -1  43  -4    1.65    5.95
  -1 -43  -4    4.34    6.22
   1 -43  -4    6.70    6.54
   1 -43   4    0.59    5.14
  -1 -43   4    8.02    3.97
   1 -43   4    0.88    3.92
   1 -43  -5    9.66    5.55
  -1 -43  -5   11.16    5.67
   1 -43  -5   17.11    7.55
  -1 -43  -5   16.88    7.13
  -1  43  -5   19.07    6.76
   1 -43   5    9.62    4.04
  -1 -43   5    9.29    3.91
  -1 -43   5   16.36    5.12
   1 -43   5    6.89    5.22
   1 -43   6    0.14    3.97
   1 -43  -6    2.09    5.90
  -1 -43  -6   10.87    5.85
   1 -43   6    7.17    5.31
  -1 -43   6   -1.16    5.12
   1 -43  -7   -0.94    6.64
  -1 -43   7   -1.94    5.23
   1 -43   7   -0.20    5.47
   1 -45   0    0.93    4.45
  -1 -45   0   -5.52    4.55
  -1 -45   0   -3.44    5.30
  -1 -45  -1    0.20    4.98
   1 -45   1   -0.71    4.48
   1 -45  -1    7.88    4.80
  -1 -45   1    3.82    4.59
  -1 -45   1    8.02    5.53
   1 -45   1    3.56    5.31
   1 -45  -1   -0.87    5.38
  -1 -45   2    8.87    4.40
   1 -45  -2   16.27    5.19
   1 -45   2   14.85    4.42
  -1 -45  -2   13.38    5.33
  -1 -45  -2    3.38    5.67
   1 -45   2   10.56    5.32
  -1 -45   2    7.85    5.27
   1 -45  -2    6.37    5.39
  -1 -45  -2    5.64    5.47
   1 -45  -2   15.28    5.92
  -1 -45   3    4.98    4.19
   1 -45  -3    4.22    5.39
   1 -45   3    3.51    4.25
  -1 -45  -3   -7.66    6.06
   1 -45   3   -2.88    5.36
  -1 -45   3    1.22    5.08
   1 -45  -3    3.62    5.61
   1 -45  -3   -1.45    6.29
  -1 -45  -3    6.70    5.97
   1 -45  -4    6.97    7.07
  -1 -45  -4    9.90    6.61
   1 -45  -4   13.12    5.79
  -1 -45  -4   23.93    5.95
   1 -45   4    6.15    4.28
  -1 -45   4    0.44    4.11
  -1  45  -4    6.47    6.55
  -1 -45   4    4.45    5.16
   1 -45   4   10.46    5.21
  -1 -45  -5    1.73    7.52
   1 -45  -5    1.24    7.82
   1 -45   5    0.74    3.98
  -1 -45   5   -4.39    3.88
  -1 -45   5   -2.23    5.26
   1 -45   5   -1.85    5.32
  -1 -45  -5   -0.49    6.04
   1 -45  -5    0.71    5.74
   1 -45   6    5.80    5.43
  -1 -45   6    2.43    5.46
  -1 -47   0    3.37    5.73
  -1 -47   0   -5.18    4.66
   1 -47   0  -11.91    5.11
   1 -47  -1    8.12    5.80
   1 -47   1   11.66    5.60
  -1 -47   1    5.53    5.37
   1 -47   1    8.51    4.70
  -1 -47   1    3.82    4.46
   1 -47  -1    0.21    4.84
  -1 -47  -1    8.98    5.23
   1 -47   2    1.52    5.41
  -1 -47   2    5.43    5.42
   1 -47  -2    3.83    5.57
  -1 -47  -2    2.13    5.96
   1 -47   2   -1.58    4.59
  -1 -47   2    4.65    4.49
   1 -47  -2    6.09    5.15
  -1 -47  -2   -0.65    5.24
   1 -47  -2    2.83    6.02
  -1 -47  -2    1.13    5.92
  -1 -47   3    9.19    5.49
   1 -47   3    9.46    5.61
   1 -47  -3   15.38    6.15
   1 -47   3    1.17    4.38
   1 -47  -3    3.47    5.67
  -1 -47   3    3.27    4.33
  -1 -47  -3    3.40    5.85
   1 -47  -3   11.64    6.63
  -1 -47  -3    6.73    6.54
   1 -47   4    6.87    5.60
  -1 -47   4   15.29    5.73
   1 -47   4    3.06    4.31
  -1 -47   4   14.94    4.34
   1 -47  -4    8.72    7.40
  -1 -47  -4    7.36    7.08
   1 -47  -4   -3.59    6.03
  -1 -47  -5    6.49    8.30
   1 -47  -5    4.49    8.57
   1 -47   5   -7.31    4.38
  -1 -49   0   -8.40    5.31
   1 -49   0   -2.43    4.99
  -1 -49  -1   17.86    6.20
  -1 -49   1    0.95    4.82
   1 -49  -1   13.03    5.48
   1 -49   1    8.69    4.94
  -1 -49  -1   -1.27    5.30
   1 -49  -2   14.25    6.45
  -1 -49  -2   -5.67    6.58
  -1 -49   2    2.52    4.87
   1 -49  -2   10.62    5.49
   1 -49   2   11.41    4.96
  -1 -49  -3    1.16    7.05
   1 -49  -3   -1.79    7.17
   1 -49   3   -9.85    4.86
  -1 -49   3    4.62    4.55
  -1 -49  -4   -2.99    7.62
   1 -49  -4  -10.55    8.11
  -1 -49   4   -0.16    4.37
   1 -49   4   -0.17    4.47
   1 -49  -5  -13.85    9.17
  -1 -49  -5    0.23    8.91
   1 -51   0    1.47    5.51
  -1 -51   0   -9.98    5.22
   1 -51  -1    2.68    6.55
  -1 -51   1   -1.96    5.16
   1 -51   1   -1.21    5.18
  -1 -51  -2    3.67    6.84
   1 -51  -2   11.79    7.02
   1 -51   2    6.33    4.99
  -1 -51   2    6.55    5.03
   1 -51  -3   -9.45    7.72
  -1 -51  -3   -7.91    7.51
  -1 -51   3    2.32    4.67
   1 -51   3    5.51    4.79
   1 -51  -4   -4.08    8.51
   1 -51   4    7.92    4.90
   2   0   1  449.39   24.45
  -2   0   2 1709.49   92.18
   2   0  -2 1705.73   92.18
  -2   0  -2 1704.06   92.25
   2   0   2 1680.91   92.26
  -2   0   2 1715.76   92.14
   2   0   2 1706.09   92.25
  -2   0  -2 1673.60   92.25
   2   0   2 1682.18   92.27
  -2   0   3 4616.28  248.69
   2   0  -3 4545.08  248.67
  -2   0  -3 4581.58  248.75
   2   0   3 4485.42  248.77
  -2   0   3 4616.53  248.64
   2   0   3 4609.45  248.75
  -2   0  -3 4583.51  248.78
   2   0   3 4592.28  248.79
   2   0  -3 4670.73  248.75
  -2   0   4  814.44   44.09
   2   0   4  805.57   44.26
  -2   0   4  821.38   44.16
   2   0  -4  792.02   44.13
  -2   0  -4  824.81   44.22
   2   0   4  808.17   44.21
  -2   0  -4  800.54   44.27
   2   0   4  808.52   44.28
   2   0  -4  817.57   44.23
  -2   0   5  102.97    5.81
   2   0   5  100.69    6.11
  -2   0   5   92.65    5.94
  -2   0  -5   97.07    6.01
   2   0  -5  103.29    5.91
   2   0   5  101.41    6.01
  -2   0  -5   97.69    6.10
   2   0  -5   97.89    6.03
   2   0  -6  772.49   41.54
  -2   0  -6  759.90   41.57
  -2   0   6  752.16   41.44
   2   0   6  760.56   41.55
   2   0  -6  742.01   41.37
  -2   0  -6  764.89   41.46
  -2   0   6  739.07   41.29
   2   0   6  776.21   41.44
   2   0   7   32.61    3.59
  -2   0   7   40.16    3.36
  -2   0  -7   39.75    3.65
   2   0  -7   37.50    3.48
  -2   0  -7   40.40    3.39
   2   0  -7   38.51    3.27
  -2   0   7   37.95    3.02
   2   0   7   41.37    3.36
   2   0   8   -0.50    2.31
   2   0  -8    0.77    2.52
   2   0   8    0.54    2.89
  -2   0   8   -0.56    2.67
   2   0  -8   -1.35    2.85
  -2   0  -8    1.18    2.61
  -2   0   8    0.84    1.96
   2   0  -9   97.25    7.30
  -2   0   9  108.08    6.80
   2   0  -9  111.13    8.58
   2   0   9  109.87    7.42
  -2   0   9  100.95    6.65
   2   0   9  115.28    6.96
  -2   0   9  117.71    7.28
  -2   0  10    3.09    3.68
   2   0  10    3.48    3.72
  -2   0 -11   -3.02    5.22
   2   0  11    2.69    4.18
  -2   0  11   -0.28    4.08
   2   0  12   -2.31    4.80
   2  -2  -1  240.37    1.74
   2   2   1  244.36    2.05
  -2   2   2   44.16    2.59
   2   2   2   44.87    2.81
   2  -2  -2   44.46    2.60
   2  -2   2   43.23    2.85
   2   2  -2   48.50    2.71
   2   2   2   47.72    2.80
  -2   2  -2   44.01    2.82
  -2   2   2   42.24    2.60
   2  -2  -2   43.50    2.59
   2  -2   2   43.71    2.77
   2   2  -2   45.09    2.66
  -2  -2  -2   47.87    2.82
  -2  -2   2   47.35    2.71
  -2  -2  -2   47.13    2.78
  -2   2   2   43.16    2.66
  -2   2   3 1707.06   94.36
   2   2   3 1761.09   94.47
   2  -2   3 1701.72   94.51
   2   2  -3 1842.75   94.44
  -2   2   3 1660.88   94.38
   2   2   3 1801.18   94.49
  -2   2  -3 1654.06   94.47
   2  -2  -3 1696.02   94.37
   2  -2   3 1723.75   94.49
   2   2  -3 1793.22   94.45
  -2  -2  -3 1748.86   94.48
   2  -2  -3 1731.47   94.37
   2  -2   3 1713.28   94.46
  -2  -2   3 1757.21   94.36
  -2  -2   3 1805.98   94.44
  -2  -2  -3 1805.27   94.46
  -2  -2   4  212.73   11.32
   2  -2   4  194.53   11.42
  -2   2   4  196.82   11.25
   2   2  -4  206.99   11.29
  -2  -2  -4  217.01   11.35
   2   2   4  211.27   11.40
   2  -2  -4  188.73   11.22
  -2   2  -4  190.92   11.34
  -2  -2   4  207.68   11.20
  -2  -2  -4  194.12   11.35
   2  -2   4  204.80   11.33
   2  -2  -4  198.12   11.21
  -2   2   4  197.92   11.19
   2   2   4  208.06   11.35
  -2  -2  -4  204.99   11.44
   2   2  -4  208.13   11.34
   2  -2   4  201.54   11.39
   2  -2  -4  196.37   11.36
  -2   2   5   82.38    4.42
  -2  -2   5   59.22    4.45
   2  -2   5   85.61    4.71
   2   2   5   55.13    4.49
  -2   2  -5   87.32    4.61
   2   2  -5   54.78    4.33
   2  -2  -5   80.29    4.36
   2  -2   5   73.04    4.46
  -2  -2   5   66.38    4.25
   2   2  -5   65.96    4.44
   2  -2   5   74.09    4.59
   2  -2  -5   68.50    4.57
  -2  -2  -5   66.38    4.57
  -2  -2  -5   57.25    4.40
  -2   2   5   74.57    4.27
   2   2   5   68.50    4.45
  -2  -2   6  227.41   12.35
   2   2   6  220.95   12.49
  -2   2   6  220.42   12.34
   2  -2   6  213.06   12.63
  -2   2   6  222.02   12.47
   2   2   6  220.63   12.61
   2   2  -6  213.21   12.44
  -2   2  -6  230.72   12.56
   2  -2  -6  213.03   12.38
   2  -2  -6  218.88   12.61
   2   2  -6  225.87   12.56
  -2  -2  -6  211.00   12.66
   2  -2   6  220.12   12.51
  -2  -2   6  218.77   12.54
  -2  -2  -6  224.57   12.50
  -2   2   7   21.63    2.25
   2   2   7   16.95    2.85
  -2  -2  -7   18.30    2.81
   2   2  -7   15.99    2.67
   2  -2  -7   22.00    2.76
  -2  -2   7   21.73    2.81
   2  -2   7   16.56    2.97
  -2   2   7   16.99    2.64
  -2   2   7   19.29    2.39
   2   2  -7   21.65    2.64
  -2  -2  -7   19.28    2.63
  -2   2  -7   20.81    2.75
   2  -2  -7   18.42    2.49
  -2  -2   7   22.75    2.24
   2   2   7   18.44    2.54
   2  -2   7   16.55    2.55
  -2  -2   8   31.67    2.97
   2  -2   8   37.84    3.34
   2  -2  -8   29.79    3.68
   2   2  -8   33.90    3.60
  -2  -2  -8   32.42    3.82
  -2  -2  -8   40.03    3.58
   2  -2  -8   32.65    3.81
   2   2  -8   35.76    3.63
   2   2   8   34.52    3.33
  -2   2   8   35.89    3.02
  -2   2   8   37.14    3.21
  -2   2   8   35.71    3.50
  -2  -2   8   37.53    3.65
   2  -2   8   31.93    3.78
   2   2   8   35.62    3.77
  -2  -2   9   15.11    2.53
   2   2   9   12.61    2.98
  -2   2   9   13.59    2.56
   2  -2   9   11.80    2.92
  -2   2   9   14.36    3.37
   2  -2   9   11.52    3.49
   2   2   9   16.89    3.71
  -2  -2   9   20.23    3.52
  -2   2 -10    1.19    4.32
   2  -2  10    0.97    3.80
   2   2  10    0.66    3.71
  -2  -2  10    2.96    3.65
  -2   2  10    2.38    3.54
  -2   2 -11   22.84    5.21
   2   2  11   19.84    4.46
   2  -2  11   17.72    4.62
  -2   2  11   17.50    4.25
   2   2  12    2.25    4.74
   2  -2  12    2.71    4.93
  -2   4   0 1614.23    4.93
  -2  -4   0 3405.05    6.01
   2  -4  -1  994.45   53.16
  -2   4   1 1025.93   53.16
   2   4   1  946.46   53.20
   2  -4   1 1029.30   53.20
  -2   4   1 1006.62   53.19
   2  -4   1  966.67   53.19
   2   4  -1  938.04   53.15
  -2  -4   1  942.04   53.15
   2   4   1  989.38   53.22
  -2   4   2   34.60    2.16
   2  -4  -2   35.45    2.20
  -2  -4  -2   34.51    2.38
   2   4   2   33.54    2.34
  -2   4   2   33.03    2.25
  -2  -4   2   37.92    2.16
   2  -4   2   36.08    2.46
   2  -4  -2   34.50    2.29
  -2   4   2   35.30    2.11
   2   4  -2   37.37    2.32
  -2  -4   2   34.58    2.14
   2   4  -2   34.70    2.16
  -2   4  -3  908.41   47.09
   2   4   3  847.36   47.04
  -2   4   3  902.90   46.94
  -2   4   3  887.99   46.94
   2   4   3  870.31   47.05
   2  -4  -3  866.82   46.96
   2   4  -3  808.93   47.01
   2  -4   3  893.41   47.13
  -2  -4   3  829.28   46.92
  -2   4   3  880.80   47.01
  -2  -4   3  847.50   46.99
   2  -4   3  872.20   47.06
   2   4  -3  884.88   46.99
  -2  -4  -3  859.35   47.06
  -2  -4   3  813.66   47.02
   2   4   4  171.87   10.47
  -2   4  -4  193.34   10.53
  -2   4   4  192.19   10.36
   2   4   4  183.98   10.47
   2   4  -4  183.76   10.45
   2  -4   4  188.87   10.59
  -2  -4  -4  181.10   10.50
   2  -4  -4  185.48   10.35
   2  -4   4  196.10   10.47
  -2   4   4  187.44   10.33
  -2   4   4  192.16   10.42
   2  -4   4  184.90   10.48
  -2  -4  -4  181.39   10.54
   2   4  -4  180.58   10.42
  -2  -4   4  174.89   10.46
  -2   4  -5  336.54   18.52
   2   4   5  326.99   18.51
   2   4  -5  332.36   18.45
   2   4   5  333.48   18.46
   2  -4   5  334.14   18.61
  -2   4   5  327.92   18.39
  -2  -4   5  343.52   18.34
  -2  -4  -5  322.66   18.49
   2  -4   5  330.10   18.46
   2  -4  -5  339.47   18.37
  -2   4   5  329.90   18.33
  -2   4   5  328.18   18.42
   2  -4   5  332.11   18.54
   2   4  -5  335.42   18.47
  -2  -4  -5  339.20   18.60
   2  -4  -5  330.52   18.56
  -2  -4   5  327.27   18.49
  -2   4  -6   60.25    4.31
   2   4  -6   65.61    4.24
   2   4   6   67.47    4.43
   2   4   6   63.79    4.23
  -2   4   6   61.11    4.18
   2  -4   6   60.40    4.52
  -2  -4   6   63.36    4.04
   2  -4  -6   63.17    4.11
  -2  -4  -6   62.25    4.38
   2  -4   6   58.12    4.23
  -2   4   6   57.35    3.99
  -2   4   6   60.89    4.12
   2  -4   6   57.85    4.36
   2   4  -6   68.20    4.28
   2  -4  -6   65.23    4.42
  -2  -4  -6   66.13    4.54
  -2  -4   6   64.80    4.38
  -2   4   7   21.22    2.33
   2   4   7   14.83    2.55
   2   4  -7   15.68    2.62
   2   4   7   17.92    2.90
  -2  -4   7   20.13    2.31
   2  -4   7   19.17    2.60
  -2  -4  -7   23.10    2.99
   2  -4  -7   20.07    2.87
  -2   4   7   24.50    2.55
   2  -4   7   25.98    3.18
  -2   4   7   27.27    2.74
  -2  -4   7   15.93    2.91
  -2   4  -7   26.78    2.90
   2   4  -8   52.14    4.59
  -2   4   8   62.27    4.18
   2   4   8   54.97    4.42
  -2  -4   8   64.06    4.23
  -2   4   8   73.70    4.65
   2  -4   8   64.15    5.01
   2   4   8   49.12    4.75
  -2  -4  -8   61.55    4.87
   2  -4  -8   58.53    4.73
  -2   4   8   66.41    4.40
  -2  -4   8   52.24    4.71
   2  -4   8   63.84    4.52
  -2   4  -9    9.77    4.14
  -2   4   9   11.70    2.39
   2   4   9    8.88    2.86
  -2  -4   9    7.92    2.36
  -2  -4   9    8.78    2.38
   2  -4   9    8.27    2.75
  -2  -4   9   10.18    3.46
  -2   4   9    7.76    3.10
   2  -4   9   12.32    3.69
   2   4   9    7.15    3.36
  -2   4 -10    7.46    4.55
  -2  -4  10    0.60    2.41
  -2   4  10   -1.04    3.46
   2   4  10   -1.95    3.63
   2  -4  10   -1.28    3.87
  -2   4 -11    6.58    5.10
   2  -4  11   16.98    3.40
   2   4  11   13.59    4.28
   2  -4  11   13.93    4.60
  -2   4  11   19.46    4.15
   2   4 -12    7.12    5.54
   2  -4  12    3.14    4.88
   2   6   0 2356.24  127.70
   2  -6   0 2405.84  127.73
  -2  -6   0 2313.98  127.73
  -2   6   0 2332.40  127.73
  -2  -6   0 2373.84  127.70
   2  -6   1  124.24    6.20
  -2  -6   1   99.60    6.13
   2   6  -1   98.76    6.11
   2  -6  -1  119.91    6.16
  -2   6   1  120.47    6.15
   2   6   1   97.32    6.16
   2   6  -1  108.65    6.04
   2  -6   1  114.15    6.15
  -2  -6  -1   97.41    6.21
   2   6   1  108.14    6.20
  -2   6   1  116.28    6.18
  -2   6  -1  112.50    6.14
   2   6  -2   42.95    2.64
   2  -6   2   44.80    2.75
   2  -6  -2   45.76    2.77
  -2   6  -2   45.93    2.80
   2  -6   2   45.38    2.80
  -2  -6   2   42.40    2.63
  -2   6   2   45.04    2.66
   2  -6  -2   41.77    2.67
   2   6   2   40.85    2.81
  -2  -6  -2   41.86    2.84
   2   6  -2   45.23    2.87
   2  -6   2   42.52    2.90
  -2  -6   2   39.37    2.55
  -2   6   2   47.17    2.73
  -2   6   2   44.21    2.62
   2   6   2   40.31    2.84
  -2   6   3  254.07   13.79
  -2   6   3  236.61   13.80
   2   6   3  259.43   13.94
   2  -6  -3  249.39   13.85
  -2  -6  -3  257.25   13.96
   2   6  -3  244.87   13.92
  -2   6  -3  255.73   13.99
   2  -6   3  248.11   14.02
  -2  -6   3  255.24   13.81
  -2   6  -3  255.32   13.98
  -2   6   3  256.54   13.90
   2   6   3  248.54   13.92
  -2  -6   3  247.99   13.82
  -2   6   4   69.95    4.54
  -2   6  -4   72.84    4.77
  -2   6   4   66.94    4.43
   2   6   4   83.78    4.71
  -2   6   4   66.46    4.44
   2   6   4   80.01    4.69
   2  -6  -4   74.80    4.52
   2   6  -4   83.22    4.67
   2  -6   4   70.38    4.81
  -2   6  -4   69.44    4.69
  -2  -6   4   86.33    4.72
  -2  -6   4   81.76    4.45
  -2  -6  -4   76.38    4.72
  -2  -6   4   77.10    4.54
   2  -6   4   70.00    4.63
   2  -6   5  782.98   41.50
  -2   6   5  751.14   41.45
  -2   6  -5  766.01   41.63
  -2   6   5  724.37   41.38
   2   6   5  787.31   41.53
  -2   6  -5  740.28   41.53
  -2   6   5  749.34   41.36
   2   6   5  766.83   41.49
   2  -6   5  753.78   41.62
   2   6  -5  789.88   41.52
  -2  -6   5  772.99   41.56
  -2  -6   5  761.41   41.36
   2  -6  -5  747.13   41.42
  -2  -6  -5  761.31   41.53
  -2  -6  -5  746.27   41.61
   2  -6   5  751.24   41.53
  -2   6   6   46.09    3.44
  -2   6  -6   40.72    3.94
   2   6  -6   45.39    3.57
  -2   6  -6   47.89    3.68
   2   6   6   45.76    3.66
  -2   6   6   45.82    3.26
   2  -6  -6   46.70    3.42
  -2  -6   6   50.41    3.32
  -2  -6  -6   44.31    3.66
   2  -6   6   45.17    3.50
   2   6   6   47.72    3.57
   2  -6  -6   45.57    3.76
  -2  -6  -6   47.10    3.77
   2  -6   6   44.33    3.60
  -2  -6   6   51.20    3.30
  -2  -6   6   51.94    3.81
  -2   6   6   50.96    3.46
   2  -6   6   49.13    3.88
   2  -6  -7   16.23    2.74
  -2  -6  -7   13.67    2.86
  -2   6  -7   13.51    3.12
   2   6   7   17.74    2.54
  -2   6   7   13.68    2.14
   2   6   7   17.28    2.77
  -2   6  -7   16.83    2.72
   2   6  -7   19.22    2.62
  -2   6   7   15.35    2.50
  -2  -6   7   14.58    2.07
   2  -6   7   12.72    2.52
   2  -6  -7   16.19    2.61
  -2  -6  -7   15.64    2.68
  -2   6   7   12.68    2.39
  -2  -6   7   16.88    2.90
   2  -6   7   18.42    3.06
  -2  -6   7   15.60    2.20
  -2  -6   8   15.38    3.33
   2  -6   8   13.65    3.39
  -2   6   8   20.23    2.86
   2   6  -8   18.74    3.10
  -2   6   8   19.29    2.67
  -2   6  -8   13.36    3.80
   2   6   8   18.83    3.20
  -2  -6  -8   17.91    3.23
   2  -6  -8   18.79    3.03
   2   6   8   18.69    2.75
  -2   6   8   18.66    2.47
  -2  -6   8   21.01    2.52
   2  -6   8   14.40    2.81
  -2  -6   8   17.49    2.43
   2   6   9   12.01    2.89
  -2   6   9   13.65    2.50
   2   6   9   13.49    3.45
   2  -6   9   10.54    2.88
  -2  -6   9    9.23    2.50
  -2   6  -9   14.15    4.15
  -2  -6   9   13.50    2.52
  -2   6   9   14.69    3.14
   2  -6   9   11.94    3.74
  -2   6 -10    2.70    4.58
  -2  -6  10    2.93    2.51
   2  -6  10    2.41    2.92
   2  -6  10    1.33    3.96
  -2   6  10    3.58    3.34
   2   6  10    2.79    3.53
  -2   6 -11   -4.87    5.06
   2   6 -11    0.18    4.79
   2   6  11    1.98    4.08
   2  -6  11    2.77    4.53
   2  -6  11   -0.20    3.08
  -2   8   0   47.06    2.80
   2   8   0   42.47    2.67
  -2  -8   0   39.93    2.73
  -2  -8   0   40.20    2.79
  -2  -8   0   44.56    2.56
   2  -8   0   46.03    2.75
  -2   8   0   49.73    2.78
   2  -8   1  500.69   24.84
  -2  -8  -1  400.09   24.80
   2  -8  -1  492.34   24.83
  -2  -8   1  419.25   24.80
   2   8   1  413.52   24.80
  -2   8  -1  470.14   24.78
  -2   8  -1  471.88   24.85
  -2  -8  -1  451.22   24.85
   2   8  -1  412.95   24.78
  -2   8   1  491.84   24.81
  -2  -8   1  450.55   24.68
   2   8  -1  462.27   24.69
   2  -8   1  474.44   24.78
  -2  -8   2   50.31    2.78
  -2   8   2   40.89    2.74
   2   8   2   47.58    2.89
   2  -8  -2   38.71    2.73
  -2  -8  -2   44.27    2.93
   2   8  -2   54.88    2.81
   2  -8   2   39.60    2.82
   2   8  -2   40.39    2.71
  -2   8  -2   41.40    2.84
   2  -8   2   43.48    2.81
   2   8   2   43.58    2.90
   2  -8  -2   43.03    2.71
   2  -8   2   33.14    2.93
   2  -8  -2   40.65    2.84
  -2   8   2   44.59    2.79
   2  -8   3  627.93   34.11
  -2  -8   3  619.18   34.03
   2  -8   3  637.87   34.22
   2   8  -3  623.02   34.15
  -2  -8   3  619.65   34.00
  -2   8  -3  637.75   34.15
  -2   8   3  624.38   34.04
   2   8   3  616.11   34.11
   2  -8  -3  626.57   34.08
  -2  -8  -3  627.58   34.16
  -2   8  -3  639.36   34.18
  -2   8   3  618.62   34.10
  -2   8   3  616.72   34.02
   2   8   3  617.43   34.14
   2  -8   4  281.70   15.45
  -2  -8   4  264.19   15.19
   2  -8   4  273.74   15.30
   2  -8   4  278.63   15.27
  -2  -8   4  279.66   15.18
   2   8   4  277.62   15.29
  -2   8   4  274.65   15.28
  -2   8   4  276.08   15.17
  -2   8   4  254.58   15.14
   2   8   4  273.60   15.29
   2  -8  -4  280.59   15.24
  -2  -8  -4  276.96   15.35
  -2   8  -4  275.75   15.38
   2   8  -4  274.92   15.32
  -2   8  -4  284.50   15.38
  -2   8   4  276.10   15.19
  -2   8  -5   13.39    2.40
  -2   8   5   15.24    2.08
   2  -8   5   13.00    2.47
  -2  -8   5   14.82    1.80
   2   8   5   13.83    2.17
  -2   8   5   15.39    1.80
   2   8   5   13.62    2.05
  -2   8  -5   17.04    2.27
  -2   8   5   14.13    1.85
   2   8  -5   13.12    2.17
  -2  -8  -5   14.92    2.28
   2  -8  -5   13.01    1.96
   2  -8   5   12.61    2.04
  -2  -8   5   17.89    1.96
  -2   8   6    3.06    1.85
   2  -8   6    4.75    2.48
  -2   8  -6    4.90    2.63
  -2  -8  -6    5.35    2.32
   2  -8  -6    4.39    2.12
   2  -8   6    2.33    2.07
  -2   8   6    4.72    1.72
   2   8   6    4.08    2.04
   2  -8   6    4.80    2.04
  -2  -8  -6    5.46    2.24
  -2  -8   6    2.99    1.72
   2  -8  -6    3.71    1.96
  -2   8   6    2.91    1.80
  -2   8  -6    3.94    2.16
   2   8  -6    3.31    2.11
   2   8   6    2.26    2.11
   2   8   7   55.84    3.97
  -2   8   7   43.62    3.76
   2   8   7   49.93    3.94
   2   8  -7   55.89    4.01
   2   8   7   45.27    3.75
  -2   8   7   45.89    3.52
  -2   8   7   42.48    3.62
  -2   8  -7   41.32    3.92
   2  -8   7   51.80    3.87
  -2  -8   7   48.94    3.57
   2  -8  -7   48.90    3.89
  -2  -8  -7   42.38    3.98
   2  -8   7   43.61    3.86
   2  -8  -7   40.25    3.98
  -2  -8  -7   50.81    4.14
   2  -8   7   40.41    4.23
  -2  -8   7   57.58    3.59
  -2   8  -7   51.12    4.47
  -2  -8   8   18.51    2.62
   2  -8   8   22.48    2.94
   2  -8  -8   20.06    3.41
   2  -8   8   25.68    3.75
  -2   8   8   22.82    2.61
   2   8   8   22.17    2.94
   2   8   8   17.17    3.23
  -2   8   8   26.50    3.06
  -2  -8   8   22.03    2.68
  -2   8  -8   23.30    3.78
  -2  -8  -8   25.22    3.64
   2  -8   8   24.38    3.02
   2  -8  -8   16.64    3.59
   2   8   9    2.42    3.22
   2   8  -9    4.36    4.02
  -2   8  -9    4.81    3.96
  -2  -8   9    3.76    2.44
   2  -8   9    6.82    3.84
  -2   8   9    5.35    2.98
   2  -8   9    6.90    2.88
  -2   8   9    6.15    2.37
   2  -8   9    2.91    2.80
  -2  -8   9    2.93    2.39
  -2   8  10    1.87    3.30
   2  -8  10   -1.99    3.97
   2   8  10    4.53    3.60
  -2  -8  10    5.14    2.65
  -2   8 -10    2.36    4.40
   2   8 -10    0.49    4.29
   2  -8  10    2.78    2.98
   2   8 -11   -5.47    5.14
  -2   8 -11    5.80    4.88
   2   8  11    1.12    3.91
   2  -8  11    1.78    3.21
  -2  10   0  224.68   11.18
   2 -10   0  226.16   11.19
  -2 -10   0  187.46   11.05
  -2 -10   0  192.31   11.23
  -2 -10   0  195.92   11.17
   2  10   0  193.35   11.13
  -2 -10   1  459.32   24.73
   2  10  -1  448.22   24.73
  -2  10  -1  468.06   24.83
   2 -10   1  464.65   24.83
  -2 -10  -1  450.71   24.93
  -2  10  -1  470.00   24.94
  -2  10   1  463.89   24.88
   2 -10   1  476.64   24.90
   2  10  -1  426.43   24.86
  -2 -10  -1  446.23   24.89
  -2 -10   1  462.93   24.80
   2  10   1  418.60   24.86
  -2 -10   1  440.34   24.90
   2 -10  -1  465.66   24.91
  -2  10   2   67.58    4.22
  -2 -10  -2   71.69    4.35
   2  10   2   73.64    4.31
   2 -10  -2   67.64    4.26
   2  10   2   75.15    4.35
   2 -10   2   71.78    4.22
   2  10  -2   72.92    4.15
  -2  10  -2   73.61    4.27
  -2 -10  -2   68.79    4.39
   2 -10  -2   70.03    4.22
  -2  10  -2   64.87    4.25
   2 -10   2   63.49    4.31
   2  10  -2   75.01    4.24
  -2 -10   2   71.53    4.26
   2 -10  -2   64.94    4.29
  -2  10   2   71.59    4.27
   2  10  -3  167.28    9.06
   2 -10   3  149.76    9.09
   2 -10   3  157.60    8.94
   2  10  -3  161.42    8.92
  -2  10  -3  160.56    8.99
   2  10  -3  158.80    8.85
   2 -10   3  165.00    8.97
  -2 -10   3  154.99    8.87
   2  10   3  159.51    8.99
   2 -10  -3  150.69    9.00
  -2  10   3  153.72    8.88
   2 -10  -3  155.05    8.93
   2  10   3  152.62    8.96
  -2 -10  -3  158.13    9.05
   2  10   3  153.43    8.99
  -2  10  -3  157.18    9.06
  -2  10   3  158.74    8.95
  -2 -10   4  241.47   14.03
   2 -10   4  270.30   14.17
  -2  10  -4  260.93   14.23
   2  10  -4  242.73   14.14
  -2  10   4  269.30   14.01
   2  10   4  246.63   14.17
  -2  10  -4  279.43   14.28
   2  10  -4  240.84   14.19
  -2  10   4  252.76   14.06
   2  10   4  242.57   14.13
   2 -10  -4  259.22   14.13
  -2 -10  -4  250.91   14.22
   2 -10   4  260.48   14.33
  -2 -10   4  246.55   14.00
  -2  10   4  256.95   14.15
   2  10   4  243.80   14.17
  -2  10   4  240.95   14.03
   2 -10   5  105.77    7.11
   2 -10   5  108.75    6.83
  -2 -10   5  114.98    6.72
   2 -10   5  108.14    6.85
  -2 -10   5  128.21    6.81
  -2  10   5  112.10    6.83
   2  10   5  114.83    6.95
  -2  10   5  110.14    6.68
   2  10   5  114.61    6.89
   2  10   5  118.05    6.86
  -2  10   5  107.87    6.69
  -2 -10  -5  115.84    7.00
   2 -10  -5  113.98    6.80
  -2  10  -5  111.42    6.98
   2  10  -5  126.26    6.98
   2  10  -5  119.62    7.01
  -2  10  -5  113.86    7.03
  -2  10   5  115.72    6.73
   2  10   5  113.46    6.89
  -2  10  -6   11.98    2.70
   2  10  -6   12.18    2.68
   2 -10   6   13.41    2.85
   2 -10   6   11.06    2.21
  -2 -10  -6   11.27    2.65
   2 -10   6   14.99    2.31
  -2  10   6   12.13    2.17
   2  10   6   12.80    2.24
  -2 -10   6   13.12    2.02
   2  10   6    9.98    2.34
  -2  10   6   12.78    1.94
   2  10   6   12.40    2.18
  -2  10  -6   19.61    2.59
   2  10  -6    9.02    2.39
  -2  10   6   17.32    2.08
  -2 -10  -6   15.21    2.69
   2 -10  -6   15.81    2.36
  -2  10   6   13.94    2.17
   2 -10   7   -0.41    2.30
  -2  10   7    1.97    2.24
  -2 -10   7    0.20    2.10
   2 -10   7    2.01    3.02
  -2  10   7    1.72    2.23
  -2  10   7   -0.56    1.90
   2  10   7    1.62    2.36
   2  10   7    2.52    2.52
  -2  10   7    1.06    2.09
   2  10  -7    2.96    2.50
   2 -10  -7    2.37    2.66
  -2 -10  -7    2.13    2.61
  -2 -10   7    1.19    2.05
   2 -10   7    2.33    2.47
  -2  10  -7    3.47    3.00
   2  10  -7    1.65    2.86
   2 -10   7    0.77    2.33
   2 -10  -7    1.70    2.65
  -2 -10  -7   -0.23    2.79
  -2  10   8   27.34    3.15
  -2  10   8   18.94    2.62
   2  10   8   26.04    3.16
  -2  10   8   22.10    3.05
   2  10   8   32.80    3.56
  -2  10  -8   28.02    4.10
   2  10  -8   27.30    3.91
   2 -10   8   26.81    3.20
   2 -10   8   19.08    3.78
  -2 -10   8   35.27    2.95
   2 -10   8   27.32    3.29
  -2 -10  -8   31.07    3.81
  -2 -10   8   25.41    2.91
   2 -10  -8   24.62    3.84
  -2  10   9   10.21    2.95
   2  10   9    8.09    3.37
  -2 -10   9   10.42    2.60
  -2 -10   9   13.09    2.70
   2 -10   9    7.56    3.93
  -2  10   9    9.10    3.05
   2  10  -9   10.03    3.92
  -2  10  -9   12.06    4.14
   2 -10   9    7.48    3.03
  -2  10   9   10.64    2.57
   2 -10  10    3.49    3.14
  -2  10  10    3.26    3.27
  -2 -10  10    4.85    2.78
   2  10 -10    0.98    4.34
  -2  10 -10    4.05    4.50
   2  10  10    4.05    3.61
  -2  10 -11    2.06    4.95
   2  10 -11    3.81    4.73
   2 -10  11    4.63    3.34
   2  10  11    8.22    4.01
   2  12   0   65.06    3.70
  -2 -12   0   68.09    3.78
  -2 -12   0   61.15    3.86
  -2  12   0   53.88    3.71
  -2 -12   0   60.70    3.56
   2 -12   0   56.72    3.72
  -2 -12   1  358.48   18.82
  -2  12  -1  350.50   18.92
   2 -12   1  354.73   18.93
   2  12  -1  344.60   18.82
  -2 -12  -1  337.92   19.00
   2  12   1  310.97   18.96
   2 -12  -1  350.00   19.04
  -2 -12   1  334.15   19.03
  -2 -12   1  328.16   18.91
   2  12   1  323.95   18.94
  -2  12   1  373.42   19.01
   2 -12   1  381.42   19.06
   2  12  -1  331.83   18.97
  -2 -12   2   59.48    3.83
   2 -12   2   55.89    3.82
  -2  12   2   57.78    3.80
   2 -12  -2   61.75    3.77
   2  12   2   61.58    3.82
  -2  12   2   57.73    3.77
  -2 -12  -2   59.72    3.93
   2 -12  -2   58.04    3.83
  -2  12  -2   58.48    3.76
  -2 -12  -2   61.88    3.92
  -2 -12   2   61.21    3.59
   2  12  -2   58.92    3.61
   2 -12   2   58.65    3.73
   2  12  -2   64.06    3.76
  -2  12  -2   60.80    3.82
   2  12  -3  510.37   27.81
   2 -12   3  496.82   27.69
   2  12  -3  498.45   27.65
  -2  12  -3  499.71   27.72
   2  12  -3  490.86   27.64
   2 -12   3  568.83   27.83
  -2 -12   3  488.33   27.67
   2  12   3  492.52   27.74
   2 -12  -3  514.58   27.79
  -2  12   3  503.36   27.67
   2  12   3  487.08   27.71
   2 -12  -3  512.74   27.72
  -2 -12  -3  482.22   27.78
   2 -12  -3  508.24   27.66
   2  12   3  497.57   27.74
  -2  12  -3  549.39   27.85
  -2  12   3  509.78   27.72
  -2  12   4   61.36    4.14
  -2 -12   4   69.73    4.06
   2  12  -4   69.12    4.31
  -2  12  -4   64.82    4.42
   2 -12   4   67.13    4.37
  -2 -12   4   69.93    4.18
  -2  12   4   61.83    4.19
   2  12   4   67.14    4.31
  -2 -12  -4   65.98    4.45
   2 -12  -4   60.97    4.30
  -2  12   4   62.73    4.24
   2  12   4   69.91    4.38
   2  12   4   66.10    4.36
  -2  12  -4   64.52    4.45
   2  12  -4   72.49    4.48
   2  12   5    5.05    1.93
  -2  12   5    5.40    1.86
   2  12  -5    1.55    2.20
   2 -12   5    5.33    2.56
  -2  12  -5    5.17    2.31
   2  12  -5    5.26    2.11
   2 -12   5    7.21    2.10
  -2 -12   5    6.61    1.77
   2  12   5    4.65    2.01
  -2  12   5    5.24    1.66
  -2  12   5    4.89    1.71
   2  12   5    5.27    1.91
   2 -12   5    3.70    1.80
  -2 -12   5    5.59    1.54
  -2  12  -5    6.64    2.24
  -2 -12  -5    2.49    2.21
   2 -12  -5    5.15    1.98
  -2  12   5    5.61    1.79
   2  12   5    4.94    2.07
   2 -12   6   16.29    2.45
  -2 -12   6   18.95    2.27
   2 -12   6   16.34    2.52
  -2  12   6   18.59    2.43
   2  12   6   16.59    2.61
  -2 -12   6   20.11    2.32
  -2  12  -6   14.88    2.89
   2  12  -6   18.91    2.82
   2  12   6   20.81    2.62
  -2  12   6   16.25    2.28
  -2  12   6   13.97    2.23
   2  12   6   19.88    2.49
  -2  12  -6   13.86    2.63
   2  12  -6   21.59    2.72
   2 -12   6   14.87    3.21
   2 -12  -6   18.10    2.55
  -2 -12  -6   18.24    2.82
   2  12   6   16.39    2.69
  -2  12   6   14.08    2.25
  -2 -12  -7   14.44    3.16
   2 -12  -7   13.21    2.84
   2 -12   7   10.97    2.54
   2 -12   7    8.56    2.70
   2  12  -7    9.82    3.09
  -2  12  -7    9.59    3.15
  -2 -12   7   12.07    2.33
   2 -12  -7    7.95    2.84
  -2 -12  -7    9.14    3.02
  -2  12   7   10.71    2.25
   2  12   7    7.98    2.54
   2  12   7   12.30    2.84
   2  12   7   12.29    2.78
  -2  12   7   10.69    2.42
  -2  12   7   12.60    2.32
   2 -12   7   10.99    3.35
   2 -12   8   11.05    3.72
   2  12   8   11.05    2.78
  -2  12   8   12.01    2.52
   2 -12   8   15.43    3.00
   2  12   8   14.40    3.10
  -2  12   8   12.98    2.69
   2  12   8   18.11    3.20
  -2  12   8   17.31    2.82
   2 -12   8    9.73    2.88
   2 -12  -8   17.58    3.81
  -2 -12   8   14.95    2.64
  -2 -12  -8    7.86    3.54
   2 -12   8   11.70    2.88
  -2  12  -8   18.89    3.95
   2  12  -8   12.88    3.59
  -2 -12   8   16.47    2.68
  -2 -12   9    6.31    2.69
   2 -12   9    2.42    3.00
  -2  12   9    3.03    2.89
   2  12   9   -1.02    3.32
  -2  12   9    3.08    2.52
  -2  12  -9    5.60    3.91
   2  12  -9    0.29    3.83
   2 -12  -9    2.22    4.48
  -2 -12   9    2.52    2.62
  -2 -12  -9    2.10    4.25
   2 -12  10    2.13    3.16
  -2 -12  10    0.79    2.76
   2  12  10    4.18    3.74
  -2  12  10    3.07    3.22
   2  12 -10    2.27    4.37
  -2  12 -10    6.26    4.43
   2  12  11    0.95    3.96
  -2  12 -11   -0.19    4.90
   2  12 -11    0.54    4.85
  -2 -14   0   27.01    2.21
  -2 -14   0   24.70    2.40
  -2 -14   0   24.97    1.87
  -2  14   0   26.42    2.10
   2 -14   0   26.62    2.07
   2 -14  -1    2.64    1.25
  -2 -14   1    3.12    0.97
   2 -14   1    1.37    1.29
  -2 -14   1    2.25    1.26
   2  14   1    1.63    1.41
  -2 -14  -1    2.53    1.56
   2 -14   1    3.25    1.54
   2  14   1    2.90    1.59
  -2  14   1    2.44    1.36
   2 -14  -1    0.91    1.60
   2  14  -1    3.11    1.49
  -2 -14   1    1.75    1.62
  -2  14  -1    2.04    1.33
   2  14  -1    3.68    1.05
  -2  14  -2  524.14   27.78
   2  14  -2  514.27   27.74
   2 -14  -2  518.42   27.80
  -2  14   2  490.37   27.73
   2  14   2  509.62   27.77
  -2 -14  -2  502.13   27.83
   2  14  -2  496.07   27.61
  -2  14  -2  506.04   27.70
  -2 -14  -2  511.23   27.85
  -2 -14   2  504.34   27.79
   2 -14   2  512.30   27.80
  -2  14   2  495.08   27.74
   2 -14   2  508.17   27.69
  -2 -14   2  497.84   27.60
  -2  14  -3  293.24   17.20
   2 -14   3  293.03   17.24
   2  14  -3  330.05   17.21
  -2 -14   3  322.67   17.25
   2  14   3  325.22   17.27
  -2  14   3  299.37   17.19
  -2 -14  -3  322.00   17.37
   2 -14  -3  299.29   17.26
   2  14  -3  335.59   17.40
  -2  14  -3  312.37   17.24
   2 -14   3  308.43   17.19
   2  14  -3  311.10   17.15
   2 -14  -3  308.25   17.32
   2 -14  -3  304.42   17.19
  -2 -14  -3  307.61   17.33
   2  14   3  315.20   17.28
  -2  14   3  291.47   17.24
   2  14   4   15.88    2.29
  -2  14   4   14.54    2.07
   2  14   4   15.95    2.18
  -2 -14  -4   14.85    2.54
   2 -14  -4   19.58    2.37
  -2 -14   4   17.29    1.74
  -2  14  -4   16.06    2.30
  -2  14  -4   18.06    2.51
   2  14  -4   17.94    2.52
  -2  14   4   17.89    2.18
   2  14   4   15.33    2.28
   2  14  -4   19.41    2.21
   2 -14   4   22.80    2.42
  -2 -14   4   14.91    2.11
   2  14   5   27.12    2.89
  -2  14   5   30.11    2.68
   2  14   5   26.28    2.65
   2 -14  -5   31.10    2.85
  -2 -14  -5   29.71    3.11
  -2  14  -5   36.73    3.21
  -2  14   5   30.50    2.62
   2  14  -5   31.66    3.04
  -2  14   5   27.08    2.82
  -2  14   5   30.54    2.54
   2  14   5   30.93    2.95
  -2  14  -5   27.29    2.98
   2  14  -5   27.58    2.96
   2 -14   5   36.13    2.96
  -2 -14   5   28.67    2.67
   2 -14   5   28.02    2.69
  -2 -14   5   30.23    2.44
   2  14   6    2.36    2.28
  -2  14   6    1.17    1.97
   2  14   6   -2.27    2.12
  -2  14   6   -0.69    2.01
  -2  14   6   -1.93    2.04
   2  14   6   -1.35    2.28
   2 -14  -6   -1.33    2.29
  -2 -14  -6   -0.10    2.62
   2  14  -6    2.19    2.33
  -2  14   6    2.57    2.00
  -2 -14   6   -1.80    1.83
   2 -14   6    2.01    2.06
  -2 -14   6   -0.42    2.04
   2 -14   6    1.71    2.30
  -2  14  -6    2.35    2.75
   2  14  -6   -2.27    2.64
  -2  14  -7    7.23    3.31
   2  14  -7    7.78    3.09
   2  14   7    6.47    2.56
  -2  14   7    8.60    2.39
  -2  14   7    5.53    2.22
  -2  14   7   10.11    2.47
   2  14   7   11.07    2.70
  -2 -14   7    6.16    2.36
   2 -14   7    7.96    2.68
   2  14   7    7.46    2.79
   2 -14  -7   10.67    2.92
  -2 -14  -7    5.00    2.98
   2 -14   7    7.21    2.45
  -2 -14   8   23.96    2.97
   2 -14   8   20.08    3.26
  -2 -14   8   24.49    3.08
  -2 -14  -8   22.24    3.96
  -2  14   8   21.26    3.00
   2  14   8   27.27    3.54
   2 -14  -8   20.48    4.06
  -2  14   8   24.12    2.93
   2  14  -8   26.51    3.90
  -2  14  -8   22.01    4.00
   2 -14   8   21.85    3.22
   2  14   8   22.55    3.39
  -2  14   8   22.72    3.01
  -2  14  -9    2.74    3.98
   2  14  -9    3.20    3.95
   2 -14   9    2.85    3.14
  -2 -14   9    3.92    2.73
   2  14   9    3.64    3.28
  -2  14   9    7.26    2.98
   2 -14  -9    5.63    4.58
  -2 -14  -9    4.88    4.52
   2  14 -10   -0.16    4.29
  -2  14 -10   -5.77    4.58
   2 -14  10   -2.76    3.37
  -2 -14  10    0.73    2.87
   2  14  10   -2.26    3.72
  -2  14  10   -2.01    3.22
   2 -14 -10    1.38    5.66
  -2 -14 -10   -0.64    5.47
   2  14 -11   -5.41    4.75
  -2  14 -11   -1.69    4.92
   2 -16   0  379.66   19.56
  -2 -16   0  342.92   19.49
  -2 -16   0  350.91   19.30
   2 -16   0  351.96   19.42
  -2 -16   0  325.80   19.56
  -2  16   0  360.98   19.43
  -2 -16   1   11.78    1.39
   2 -16   1   11.93    1.65
  -2 -16   1   13.73    1.63
   2  16   1   10.50    1.68
   2 -16  -1   11.82    2.05
  -2 -16  -1   13.91    1.96
  -2 -16   1   10.98    2.02
   2  16  -1    9.23    1.84
   2  16   1   10.15    1.88
   2 -16  -1   13.48    2.13
   2 -16   1   12.15    1.98
  -2  16   1   12.81    1.90
  -2  16  -1   12.52    1.72
   2  16  -1   11.80    1.42
   2 -16  -1   10.92    1.60
  -2 -16  -2    0.89    1.86
  -2  16  -2    2.35    1.79
   2 -16   2    0.69    1.86
   2  16  -2    3.63    1.68
  -2  16   2    1.84    1.67
  -2 -16   2    1.52    1.80
   2  16   2    3.00    1.83
   2 -16  -2    4.44    1.88
  -2 -16  -2    2.15    1.95
   2 -16   2    2.20    1.48
   2  16  -2    1.35    1.29
  -2 -16  -2    1.89    2.01
  -2  16  -2    1.78    1.52
  -2 -16   2    1.51    1.23
  -2 -16   3   89.69    5.37
   2 -16   3   81.97    5.39
   2 -16  -3   85.00    5.45
   2  16   3   86.33    5.35
  -2  16   3   80.10    5.26
  -2 -16  -3   92.50    5.52
   2 -16  -3   82.16    5.38
  -2  16  -3   80.80    5.26
  -2 -16  -3   83.22    5.48
   2 -16  -3   81.40    5.28
   2  16  -3   99.86    5.56
  -2  16  -3   82.88    5.30
   2  16  -3   87.32    5.27
  -2  16   3   81.49    5.32
   2  16  -3   89.70    5.18
   2 -16   3   81.67    5.21
   2  16   4   51.07    3.81
  -2  16   4   51.46    3.72
  -2 -16   4   51.89    3.78
   2  16  -4   56.91    3.74
  -2  16  -4   48.57    3.81
   2  16   4   49.32    3.78
  -2  16   4   52.47    3.65
   2 -16  -4   51.37    3.85
  -2 -16  -4   53.59    4.03
   2 -16   4   48.11    3.81
   2  16  -4   55.51    3.61
  -2  16  -4   46.84    3.97
   2  16  -4   57.61    4.03
   2  16   5    5.17    2.18
  -2  16   5    2.72    1.99
   2  16   5    3.94    2.08
   2 -16  -5    8.43    2.36
  -2 -16  -5    6.77    2.55
  -2  16  -5    3.70    2.35
  -2  16   5    5.05    2.13
   2  16   5    6.94    2.08
   2  16  -5    3.76    2.26
   2 -16   5    3.45    2.32
  -2 -16   5    6.17    2.10
  -2  16  -5    3.45    2.52
   2  16  -5    4.47    2.37
  -2 -16   5    4.35    1.62
  -2  16   6   -0.76    2.14
   2  16   6    0.61    2.40
  -2 -16  -6   -0.31    2.83
   2 -16  -6   -0.36    2.47
  -2 -16   6    1.52    2.14
   2 -16   6    0.29    2.58
  -2  16   6   -0.82    2.11
   2  16   6    2.70    2.28
  -2  16   6    0.66    1.97
   2  16   6   -3.03    2.36
   2 -16   6    1.35    2.04
  -2 -16   6    0.28    1.82
   2  16  -6   -0.29    2.67
  -2  16  -6   -0.52    2.71
  -2  16   7   -0.23    2.31
   2  16   7    4.19    2.74
  -2 -16  -7    3.77    3.10
   2 -16  -7    1.64    3.00
  -2 -16   7   -0.81    2.35
   2 -16   7    4.63    2.99
  -2  16   7   -0.39    2.33
   2  16   7   -1.52    2.53
  -2  16   7    0.91    2.33
   2  16   7    2.64    2.68
   2 -16   7    2.95    2.42
  -2 -16   7    2.68    2.18
   2  16  -7    1.79    3.05
  -2  16  -7   -0.96    3.09
   2  16  -8   10.19    3.66
  -2  16  -8    6.15    3.64
  -2  16   8    7.57    2.69
  -2  16   8    8.74    2.65
   2  16   8    5.79    3.00
  -2  16   8    8.45    2.65
  -2 -16   8   10.17    2.73
   2 -16   8    6.18    3.20
   2  16   8    7.05    3.09
   2 -16  -8    5.21    3.93
  -2 -16  -8    0.98    3.81
   2 -16   8    6.97    2.71
  -2  16   9    4.32    2.80
   2  16   9    5.25    3.33
   2 -16   9    8.68    3.30
  -2 -16   9    4.05    2.83
   2 -16  -9    2.05    4.82
  -2 -16  -9   -1.15    4.59
   2  16  -9   -4.09    3.99
  -2  16  -9    0.46    4.09
   2 -16   9    0.48    2.95
  -2  16 -10    2.05    4.44
   2  16 -10   -1.79    4.36
  -2 -16 -10    4.47    5.61
   2 -16 -10   -1.11    5.82
  -2 -16  10   -1.46    3.01
   2 -16  10   -0.12    3.42
  -2  16  10    1.91    3.34
   2  16  10   -0.75    3.54
  -2  16 -11    0.94    5.13
   2  16 -11    5.57    4.97
  -2 -18   0  789.11   43.20
   2 -18   0  784.31   43.23
  -2 -18   0  791.04   43.02
  -2 -18   0  811.08   43.30
   2 -18   0  779.22   43.11
  -2 -18   1 1739.18   93.37
   2 -18  -1 1762.16   93.38
   2  18   1 1561.63   93.25
  -2 -18   1 1707.33   93.09
   2 -18   1 1690.74   93.19
   2  18   1 1658.29   93.23
  -2 -18   1 1761.31   93.25
   2 -18  -1 1751.41   93.37
   2 -18   1 1764.56   93.39
   2  18  -1 1710.46   93.28
  -2  18   1 1694.48   93.27
  -2 -18  -1 1693.35   93.33
   2 -18  -1 1699.48   93.18
  -2 -18  -1 1753.64   93.10
  -2  18  -1 1793.28   93.22
   2  18  -1 1718.49   93.10
   2  18  -2  280.95   16.48
  -2  18   2  308.01   16.50
   2 -18   2  316.83   16.62
  -2 -18  -2  291.52   16.58
  -2  18  -2  316.49   16.65
   2 -18  -2  297.09   16.61
   2  18   2  285.80   16.49
  -2 -18   2  297.97   16.61
  -2 -18  -2  274.93   16.58
   2  18  -2  286.52   16.30
  -2  18  -2  290.22   16.41
  -2 -18  -2  283.15   16.64
  -2  18  -2  317.66   16.58
   2 -18   2  302.29   16.40
  -2 -18   2  291.02   16.29
  -2  18  -3   13.34    2.11
   2 -18  -3   11.66    2.52
  -2  18   3   13.05    2.06
   2  18  -3   12.44    2.12
   2 -18   3   10.60    2.31
  -2  18   3   12.21    2.12
  -2 -18   3   10.02    2.24
   2  18   3   12.76    2.17
   2 -18  -3   11.46    2.27
  -2 -18  -3   11.69    2.32
  -2 -18  -3   12.51    2.50
   2 -18  -3   14.55    2.24
   2 -18   3   11.43    1.95
  -2  18  -3   10.11    2.06
   2  18  -3   12.12    1.83
  -2  18   4  235.66   13.69
   2  18   4  232.84   13.71
   2 -18   4  249.29   13.74
  -2 -18   4  228.50   13.66
   2 -18  -4  234.88   13.87
   2  18   4  237.87   13.68
  -2  18   4  253.96   13.64
   2 -18  -4  241.61   13.76
  -2 -18  -4  234.90   13.84
  -2  18  -4  263.97   13.90
   2  18  -4  230.39   13.57
   2  18  -4  235.32   13.81
   2  18  -4  240.39   13.59
   2 -18   4  245.82   13.62
  -2  18  -4  249.64   13.70
   2 -18   5  167.08    9.19
  -2 -18   5  156.33    9.03
  -2  18  -5  152.97    9.15
   2  18  -5  153.94    9.05
  -2 -18  -5  142.87    9.24
   2 -18  -5  159.02    9.19
  -2 -18   5  146.62    8.76
  -2  18   5  150.69    9.08
   2  18  -5  151.85    9.26
  -2  18   5  156.17    8.98
   2  18   5  144.35    9.03
   2 -18   6   15.07    2.88
  -2 -18   6   18.34    2.74
   2 -18   6   17.28    2.56
  -2 -18   6   19.44    2.28
   2  18   6   17.38    2.70
  -2  18   6   12.91    2.33
  -2  18   6   17.23    2.66
   2  18   6   17.60    2.77
   2 -18  -6   16.77    2.95
  -2 -18  -6   20.76    3.26
  -2  18  -6   20.09    3.18
   2  18  -6   18.85    2.98
   2  18   6   17.25    2.88
  -2  18   7  118.71    6.79
   2  18   7   95.39    6.91
  -2 -18  -7  109.96    7.33
   2 -18  -7  100.81    7.18
   2  18   7  108.02    6.99
   2 -18   7  114.53    7.09
  -2  18   7  110.15    6.81
  -2  18  -7  108.89    7.36
   2  18  -7  110.46    7.26
  -2 -18   7  107.92    6.67
   2 -18   7  110.94    6.84
  -2 -18   7   96.80    6.85
  -2  18   8   -0.09    2.58
  -2 -18  -8    0.26    3.84
   2 -18  -8   -3.54    4.12
  -2 -18   8    3.26    2.82
   2 -18   8   -0.76    3.15
   2  18  -8    2.60    3.47
  -2  18  -8    4.28    3.76
   2  18   8   -0.11    3.05
   2 -18   8    2.68    2.74
   2 -18  -9    0.80    4.98
   2  18   9    4.01    3.36
  -2  18   9   -0.09    2.89
   2 -18   9   -0.57    3.35
  -2 -18   9   -3.45    2.96
   2 -18   9   -4.97    3.01
  -2 -18  -9   -4.12    4.69
  -2  18  -9    0.31    4.03
   2  18  -9   -1.03    3.92
  -2 -18  10    3.01    3.22
   2 -18  10    2.38    3.49
   2 -18 -10   -0.93    6.05
  -2 -18 -10    3.85    5.83
   2  18  10   -3.26    3.68
   2  18 -10   -1.96    4.53
  -2  18 -10    0.69    4.56
  -2 -18 -11   -3.78    7.21
  -2  18 -11   -2.63    4.98
   2  18 -11   -2.52    5.14
  -2 -20   0  497.61   26.68
   2 -20   0  495.56   26.79
  -2 -20   0  467.81   26.99
   2 -20   0  464.25   26.95
  -2 -20   0  496.32   26.91
   2 -20   1   42.87    3.07
  -2 -20   1   43.76    2.85
   2  20   1   34.96    3.08
  -2 -20   1   39.20    3.24
   2 -20  -1   49.97    3.52
  -2 -20  -1   38.75    3.39
  -2  20  -1   43.64    3.16
  -2 -20  -1   39.64    2.89
   2  20  -1   44.12    2.91
   2 -20  -1   41.31    3.06
   2 -20   1   48.53    3.54
   2  20  -1   36.65    3.26
  -2  20   1   42.99    3.29
   2  20   1   33.80    3.22
   2 -20  -1   54.22    3.70
  -2 -20   1   39.23    3.49
   2 -20   2   89.30    5.72
  -2  20   2   81.43    5.49
   2  20  -2   88.86    5.50
  -2 -20  -2   86.19    5.70
  -2  20  -2   87.47    5.60
  -2 -20  -2   86.89    5.68
  -2  20  -2   90.43    5.43
   2  20  -2   90.14    5.22
  -2  20  -2   83.87    5.66
   2 -20  -2   80.16    5.70
  -2 -20   2   87.93    5.69
   2  20   2   86.13    5.54
   2 -20   2   83.89    5.34
  -2 -20   2   86.53    5.19
  -2 -20  -2   90.82    5.84
  -2 -20   2   93.16    5.39
   2  20   2   85.21    5.51
  -2 -20   3   62.02    4.55
   2 -20   3   65.97    4.63
   2  20  -3   66.50    4.46
  -2  20  -3   70.78    4.52
   2  20   3   61.44    4.50
  -2  20   3   62.67    4.45
  -2 -20  -3   63.62    4.69
   2 -20  -3   57.34    4.48
   2  20  -3   69.73    4.24
  -2  20  -3   66.10    4.40
  -2 -20  -3   68.55    4.80
   2 -20  -3   61.98    4.53
  -2  20   3   65.87    4.44
  -2 -20   3   64.66    4.16
   2 -20   3   63.99    4.29
  -2  20   4   11.53    2.28
   2  20  -4   13.70    2.22
   2 -20   4   11.37    2.58
   2  20  -4   15.50    2.72
  -2  20  -4   10.58    2.68
  -2  20   4   13.56    2.30
  -2 -20   4   15.51    2.53
   2  20   4   12.65    2.43
  -2 -20  -4   12.01    2.83
   2 -20  -4   10.03    2.64
   2 -20  -4   11.97    2.46
  -2  20  -4   13.38    2.45
   2  20  -4   10.40    2.21
   2 -20  -4   12.96    2.83
   2  20   4   11.43    2.30
   2 -20   4   13.47    2.18
  -2 -20  -5    4.95    2.90
   2 -20  -5    6.65    2.76
   2 -20   5    0.67    2.50
  -2 -20   5    2.74    1.65
   2  20  -5    3.71    2.36
  -2  20  -5    5.98    2.56
   2  20   5    1.52    2.37
  -2 -20   5    0.44    2.34
  -2  20   5    2.29    2.23
  -2  20  -6   45.42    4.11
   2  20  -6   41.38    3.90
  -2 -20   6   39.46    3.20
   2 -20   6   44.14    3.56
  -2 -20  -6   37.07    4.17
   2 -20   6   43.28    3.93
  -2 -20   6   43.45    3.81
  -2  20   6   34.49    3.58
   2 -20  -6   43.75    4.05
   2  20   7    0.50    2.88
   2 -20  -7    9.11    3.50
  -2 -20  -7   11.59    3.54
  -2 -20   7    5.86    2.76
   2 -20   7    3.69    2.97
   2 -20   7    5.43    2.54
  -2 -20   7    5.72    2.25
   2  20  -7    8.70    3.31
  -2  20  -7    8.82    3.36
  -2  20   7    1.52    2.48
   2  20   7    2.18    2.77
  -2 -20  -8   19.55    4.27
   2 -20  -8   15.03    4.32
   2 -20   8   12.69    3.46
  -2 -20   8   13.24    3.15
   2  20   8   12.92    3.30
  -2  20   8   17.62    3.00
   2  20  -8   18.77    3.98
   2 -20   8    9.53    2.85
  -2 -20   8   11.33    2.69
  -2  20  -8   12.37    3.93
  -2  20   9    4.42    2.95
   2  20   9   10.01    3.43
   2 -20  -9   -0.12    5.15
  -2 -20  -9    6.74    5.07
  -2 -20   9    6.78    3.21
   2 -20   9    5.14    3.47
   2  20  -9    7.24    4.23
   2 -20   9    4.97    3.01
  -2  20  -9   -2.49    4.22
  -2  20 -10    4.81    4.67
  -2 -20  10   -2.67    3.58
   2 -20  10   -1.73    3.65
   2  20  10    3.38    3.63
   2 -20 -10    2.46    6.08
  -2 -20 -10   -2.45    6.01
   2  20 -10   -2.46    4.70
   2  20 -11    2.70    5.33
  -2 -20 -11   -1.30    7.27
  -2  20 -11   -2.25    5.18
   2 -22   0   19.35    2.73
  -2 -22   0   23.52    2.87
  -2 -22   0   27.12    2.63
  -2 -22   0   22.50    2.04
   2 -22   0   20.73    2.30
  -2  22   1  100.33    5.77
   2  22  -1   80.17    5.68
   2  22   1   80.55    5.65
   2 -22   1   93.35    5.52
  -2 -22   1   89.28    5.35
   2 -22  -1   98.08    5.95
  -2 -22   1   86.52    5.70
   2 -22  -1   92.22    5.53
  -2 -22  -1   89.14    5.38
  -2  22  -1   94.52    5.61
   2  22  -1   86.77    5.36
  -2 -22  -1   86.15    5.86
   2 -22  -1   94.12    6.01
  -2 -22   1   88.96    5.91
   2 -22   1   91.67    6.02
   2 -22  -2    0.31    1.84
  -2 -22  -2    5.39    2.43
   2  22  -2    2.09    2.12
  -2  22  -2    0.87    2.18
  -2  22  -2    3.70    2.27
  -2 -22   2    0.67    2.37
  -2  22   2    1.93    2.13
   2 -22   2    2.51    2.32
   2  22   2    0.08    2.15
  -2 -22  -2    3.54    2.43
   2 -22  -2   -0.50    2.54
  -2 -22   2    3.34    1.55
  -2 -22  -2    2.09    2.63
   2  22   2    2.36    2.05
  -2 -22   2    1.84    1.81
   2 -22   2    1.49    1.73
  -2  22  -2    2.15    1.87
   2  22  -2    3.42    1.66
  -2  22  -3    5.27    2.31
   2 -22   3    8.68    2.52
  -2  22   3    8.97    2.23
   2  22   3    5.88    2.31
  -2 -22   3    8.07    2.55
   2 -22  -3    6.65    2.49
  -2 -22  -3    4.07    2.69
   2 -22  -3    8.58    2.56
  -2 -22  -3    8.01    2.76
   2  22  -3    5.36    2.22
   2  22  -3    8.35    1.96
  -2  22  -3    6.52    2.15
  -2 -22   3    5.96    1.74
   2 -22   3    6.08    1.98
   2 -22  -4  139.89    9.08
  -2 -22  -4  139.04    9.19
   2 -22   4  154.99    8.82
   2 -22  -4  144.92    8.98
  -2 -22  -4  149.67    9.18
  -2  22  -4  150.05    8.89
   2  22  -4  150.09    8.87
  -2  22  -4  159.16    8.94
   2  22  -4  149.52    8.77
   2 -22  -4  154.72    9.30
   2 -22   4  155.53    9.12
  -2 -22   4  144.24    9.01
  -2  22   4  155.83    8.92
   2  22   4  138.52    8.92
  -2  22   5   96.97    6.44
   2  22  -5  101.21    6.46
  -2  22  -5  103.19    6.60
   2 -22   5   93.97    6.62
  -2 -22   5  106.98    6.59
  -2 -22  -5  101.67    6.85
   2 -22  -5  102.39    6.76
   2  22  -6   25.07    3.39
  -2  22  -6   21.92    3.48
  -2 -22   6   17.15    3.11
   2 -22   6   27.29    3.48
  -2 -22   6   20.73    2.52
  -2 -22  -6   24.06    3.83
   2 -22  -6   20.44    3.47
   2 -22   7    4.22    2.58
  -2 -22   7    5.97    2.33
   2 -22   7    2.18    3.22
  -2  22  -7   11.44    3.63
   2  22  -7    2.99    3.31
  -2 -22   7    7.09    3.00
   2 -22  -7    3.11    3.66
  -2 -22  -7    2.53    3.63
   2  22   7    3.58    2.80
  -2  22   7    3.81    2.49
  -2 -22   8    2.21    2.48
   2 -22   8   -0.86    2.77
   2 -22   8    6.12    3.29
   2  22  -8    6.32    3.77
  -2  22  -8    2.11    3.83
  -2 -22   8    4.47    3.17
  -2 -22  -8    6.09    4.19
   2 -22  -8    2.11    4.37
   2  22   8    4.66    3.17
  -2  22   8    4.08    2.76
   2  22   9    6.54    3.36
  -2  22   9    2.52    3.01
   2 -22  -9    6.61    5.46
  -2 -22  -9    3.84    5.27
   2 -22   9   -2.96    3.04
   2 -22   9   -3.25    3.53
   2  22  -9   -5.04    4.53
  -2 -22   9   -1.25    3.36
  -2  22  -9    3.29    4.37
  -2  22 -10   -0.17    4.84
   2 -22  10    3.62    3.90
   2  22 -10    1.64    4.99
   2  22  10    6.28    3.73
  -2 -22 -10   -1.34    6.24
   2 -22 -10    0.39    6.46
   2  22 -11    2.33    5.63
  -2  22 -11   -9.39    5.48
   2 -24   0  105.41    6.50
  -2 -24   0  101.34    6.43
  -2 -24   0   91.38    6.64
  -2 -24   0  105.01    6.02
   2 -24   0   98.57    6.15
  -2  24   1   24.68    2.76
   2 -24   1   30.40    3.30
   2  24   1   24.58    2.73
  -2 -24   1   24.37    3.13
   2 -24  -1   17.27    3.14
  -2 -24   1   23.60    2.16
   2 -24   1   20.82    2.42
   2 -24   1   18.05    2.82
  -2 -24  -1   22.41    2.21
   2 -24  -1   29.95    2.56
  -2 -24   1   23.90    2.63
   2 -24  -1   22.58    3.11
  -2 -24  -1   17.45    2.83
   2  24  -1   24.16    2.24
  -2  24  -1   23.20    2.59
   2  24  -1   21.05    2.67
   2 -24  -2    4.82    1.91
   2 -24  -2    2.67    2.60
  -2 -24  -2    5.67    2.48
  -2  24  -2    8.12    2.50
   2  24  -2    2.34    2.19
  -2  24  -2    2.09    2.25
  -2 -24  -2    2.78    2.56
   2 -24  -2    1.87    2.62
  -2 -24   2    2.30    1.69
  -2  24  -2    5.33    2.01
   2  24  -2    4.35    1.82
  -2 -24  -2    2.87    2.73
  -2 -24   2    2.51    2.05
   2  24   2    6.46    2.12
  -2 -24   2    3.80    2.67
   2 -24   2    5.22    2.79
   2  24   2    0.46    2.35
  -2  24   2    2.68    2.14
   2 -24   2    5.75    1.94
  -2 -24   3  324.84   18.67
   2  24   3  326.45   18.59
   2 -24  -3  295.46   18.62
  -2 -24  -3  324.81   18.78
   2  24  -3  337.55   18.35
  -2  24  -3  342.49   18.48
   2 -24   3  335.25   18.41
  -2 -24   3  328.43   18.29
  -2  24  -3  331.86   18.59
   2  24  -3  330.26   18.57
   2 -24   3  331.23   18.71
  -2  24   3  328.41   18.54
  -2 -24   3  338.05   18.41
  -2 -24  -3  326.70   18.78
   2 -24  -3  324.70   18.67
  -2 -24  -4   58.91    4.84
   2 -24  -4   55.59    4.80
   2  24  -4   61.12    4.38
   2 -24   4   60.69    4.24
  -2  24  -4   66.07    4.44
   2  24  -4   62.74    4.27
   2 -24   4   62.47    4.72
  -2 -24   4   54.63    4.58
  -2 -24  -4   48.56    4.73
   2 -24  -4   56.65    4.63
  -2  24   4   53.44    4.36
   2 -24  -4   54.34    4.90
  -2 -24   5   20.34    3.19
  -2  24  -5   23.85    3.21
   2  24  -5   19.60    2.96
   2 -24   5   21.63    3.39
   2 -24  -5   20.43    3.50
  -2 -24  -5   26.94    3.69
  -2 -24   6   13.55    3.34
  -2 -24   6   17.12    2.41
  -2  24  -6   12.38    3.33
   2  24  -6   18.78    3.33
   2 -24   6   15.01    3.36
  -2 -24  -6   15.83    3.68
   2 -24  -6   18.81    3.62
   2 -24   7    6.26    2.67
  -2 -24   7    1.86    2.25
  -2  24   7    8.62    2.65
   2  24   7    2.59    2.84
   2 -24   7    3.18    3.50
  -2 -24  -7    5.80    3.74
   2 -24  -7    5.31    3.96
  -2  24  -7    6.75    3.51
   2  24  -7    4.82    3.49
  -2 -24   7   -1.12    3.09
   2 -24   8   15.50    3.09
  -2 -24   8   16.29    2.76
   2  24   8   10.77    3.34
  -2  24   8   17.49    3.08
   2 -24   8   20.16    3.90
  -2 -24   8   14.53    3.53
  -2  24  -8   11.45    4.25
   2  24  -8   13.12    4.06
  -2 -24  -8   27.36    4.70
   2 -24  -8   12.95    4.75
  -2 -24   9    4.59    3.56
  -2  24   9   -1.87    3.13
   2 -24  -9   -1.09    5.71
  -2 -24  -9   -2.96    5.47
   2 -24   9   -0.79    3.78
   2  24   9   -2.14    3.39
   2  24  -9    0.59    4.55
  -2  24  -9   -4.31    4.47
   2 -24   9    3.08    3.10
  -2 -24 -10    0.31    6.49
   2 -24 -10   -6.05    7.04
   2  24 -10    7.71    5.19
  -2  24 -10   -1.05    5.08
   2 -24  10    1.91    3.98
   2  24 -11    3.94    5.95
  -2  24 -11   -2.85    5.72
  -2 -26   0    6.64    3.06
   2 -26   0    4.74    2.05
  -2 -26   0    1.90    1.70
  -2 -26   0    1.21    2.36
   2 -26   0    3.02    2.53
   2 -26   1   25.25    3.37
   2 -26  -1   27.22    3.55
  -2 -26   1   33.83    3.68
  -2  26  -1   24.81    2.74
   2 -26   1   30.49    2.70
  -2 -26   1   25.82    2.48
  -2 -26   1   25.31    3.05
   2 -26  -1   31.03    3.53
  -2 -26  -1   25.29    3.28
  -2 -26  -1   24.84    2.52
   2 -26  -1   28.18    2.75
   2  26  -1   28.45    2.94
   2 -26   1   25.30    3.14
  -2 -26   2   76.37    5.77
   2 -26  -2   84.86    5.82
  -2 -26  -2   65.44    5.65
  -2 -26   2   75.34    5.29
   2 -26  -2   80.58    5.77
  -2 -26   2   82.01    5.02
   2 -26   2   82.21    5.19
  -2 -26  -2   78.11    5.69
  -2 -26  -2   74.55    5.84
   2 -26   2   88.66    5.86
   2 -26  -2   78.10    5.23
  -2 -26  -2   82.67    5.06
   2  26  -2   82.31    5.14
  -2  26  -2   86.45    5.39
  -2 -26   3  133.17    8.33
   2 -26  -3  119.76    8.27
  -2 -26  -3  124.00    8.45
  -2 -26  -3  123.94    8.33
   2 -26   3  138.35    7.88
  -2 -26   3  136.24    7.74
  -2 -26  -3  115.87    8.36
   2 -26  -3  121.52    8.24
   2  26  -3  143.33    7.84
  -2  26  -3  137.58    7.98
  -2 -26   3  129.34    7.88
   2 -26   3  129.26    8.33
  -2 -26  -4   12.20    3.40
   2 -26  -4   19.64    3.40
  -2 -26  -4   14.46    3.45
   2 -26  -4   16.17    3.33
   2  26  -4   16.61    2.64
  -2  26  -4   12.79    2.78
   2 -26   4   11.06    3.26
  -2 -26   4   21.27    3.20
   2 -26   4   12.22    2.58
   2 -26  -4    9.10    3.42
   2 -26   5    6.70    3.30
  -2 -26   5    6.55    3.10
  -2  26  -5    4.48    2.92
   2  26  -5    6.42    2.93
   2 -26  -5    9.12    3.44
  -2 -26  -5    3.92    3.44
  -2  26  -6   -2.86    3.23
   2  26  -6   -3.21    3.29
  -2 -26  -6    0.88    3.52
   2 -26  -6   -0.55    3.50
   2 -26   6    0.13    3.41
  -2 -26   6    4.00    3.12
  -2 -26   6   -1.11    2.12
   2 -26   7   -0.91    2.56
  -2 -26   7    2.96    2.35
   2  26  -7    3.55    3.87
  -2  26  -7   -3.24    3.74
   2 -26  -7   -0.28    4.06
  -2 -26   7   -2.06    3.42
  -2 -26  -7    4.81    3.88
   2 -26   7    0.26    3.49
  -2 -26   8    1.38    2.53
   2 -26   8    8.34    2.96
   2 -26   8    3.26    3.88
   2 -26  -8   10.01    4.91
  -2 -26  -8    8.12    4.68
  -2 -26   8    4.12    3.55
   2  26   8    5.95    3.20
  -2  26   8    7.12    2.99
  -2  26  -8    7.51    4.16
   2  26  -8    3.89    4.17
   2 -26   9    2.62    3.08
  -2  26  -9    2.57    4.78
   2  26  -9    5.57    5.00
   2  26   9    2.17    3.49
   2 -26   9    6.44    4.08
  -2 -26   9    6.97    3.73
   2 -26  -9    2.02    5.99
  -2 -26  -9    6.19    5.80
   2 -26  10   -4.90    4.24
  -2 -26 -10    4.46    6.80
   2 -26 -10  -10.80    7.11
  -2  26 -10    2.11    5.34
   2  26 -10    5.30    5.54
   2  26 -11    7.58    6.28
  -2 -28   0   18.63    3.44
   2 -28   0   14.64    3.04
  -2 -28   0   17.68    3.12
  -2 -28   0   14.97    2.18
   2 -28   0   15.39    2.45
   2 -28  -1   34.01    4.03
  -2 -28   1   32.65    3.80
  -2 -28  -1   31.75    2.82
   2 -28  -1   30.87    3.04
   2 -28   1   31.51    3.55
   2 -28   1   32.74    3.04
   2 -28  -1   28.71    3.83
  -2 -28   1   36.21    3.36
  -2 -28  -1   39.04    3.83
  -2  28  -1   36.18    3.10
  -2 -28   1   35.98    2.82
  -2 -28  -2  106.38    7.49
   2  28  -2  117.33    6.86
   2 -28  -2  108.71    6.93
  -2 -28  -2  124.42    6.82
  -2  28  -2  106.62    6.97
   2 -28   2  100.04    7.08
   2 -28  -2  115.45    7.52
  -2 -28   2  114.93    7.07
  -2 -28  -2  110.30    7.61
  -2 -28   2  109.98    7.48
   2 -28  -2  109.03    7.55
   2 -28   2  111.20    7.49
  -2 -28  -2  118.89    7.48
  -2 -28   2  117.90    6.74
   2 -28   2  101.53    6.86
   2 -28  -3    7.42    2.48
  -2 -28  -3   11.89    3.43
   2 -28   3   20.54    3.46
  -2 -28   3   11.21    3.31
   2 -28  -3   10.03    3.18
  -2 -28  -3    7.38    3.36
   2 -28  -3    7.56    3.15
  -2 -28   3   12.86    2.56
  -2  28  -3    7.69    2.66
   2  28  -3   11.73    2.60
   2 -28   3    7.88    2.50
  -2 -28   3   12.66    2.28
  -2 -28  -3   14.53    3.37
   2 -28   4    3.46    2.51
   2 -28  -4    4.51    3.30
  -2 -28  -4    3.99    3.50
   2 -28  -4    1.45    3.20
  -2 -28  -4    7.60    3.70
   2  28  -4    7.08    2.79
  -2  28  -4    1.63    2.78
  -2 -28   4    2.35    2.26
  -2 -28   4    3.83    3.09
   2 -28   4    4.97    3.26
  -2  28  -5   42.91    4.16
  -2 -28  -5   45.63    4.85
   2 -28  -5   41.92    4.67
   2  28  -5   44.90    4.17
   2 -28   5   42.25    4.51
  -2 -28   5   40.94    4.41
  -2 -28  -6   21.53    4.54
   2 -28  -6   36.16    4.62
   2  28  -6   29.94    4.07
  -2  28  -6   24.22    3.99
   2 -28   6   29.60    4.26
  -2 -28   6   35.30    4.23
  -2 -28   6   31.71    3.00
   2 -28   7   21.03    3.22
  -2 -28   7   24.01    2.88
   2 -28  -7   28.25    4.81
   2 -28   7   23.05    4.13
  -2 -28   7   21.66    4.04
  -2  28  -7   25.43    4.28
   2  28  -7   23.11    4.47
  -2 -28  -7   23.74    4.55
  -2 -28  -8    6.60    4.93
   2 -28  -8    0.15    5.21
  -2 -28   8    7.21    3.82
   2 -28   8   -5.05    4.13
   2 -28   8    0.89    2.91
   2  28   8   -1.58    3.27
  -2  28   8    4.13    2.89
   2  28  -8    0.40    4.59
  -2  28  -8    6.60    4.47
   2  28   9    6.12    3.69
  -2 -28  -9    9.60    6.03
   2 -28  -9   -0.61    6.24
  -2  28  -9    1.30    4.98
   2  28  -9   -0.15    5.41
  -2 -28   9    2.20    3.93
   2 -28   9    3.12    4.22
  -2 -28 -10  -13.38    7.38
   2 -28 -10   -2.17    7.39
   2 -28  10    8.64    4.58
  -2  28 -10    4.07    5.69
   2  28 -10    2.33    5.99
   2  28 -11   -4.87    6.89
  -2 -30   0  190.17   11.49
   2 -30   0  185.93   10.80
  -2 -30   0  184.59   10.67
   2 -30   0  182.22   11.25
  -2 -30   0  192.13   11.26
  -2 -30  -1   26.92    2.83
   2 -30  -1   28.57    3.03
   2 -30   1   31.81    3.52
   2 -30   1   30.78    3.03
  -2 -30   1   27.46    2.76
   2 -30  -1   32.13    3.94
  -2 -30  -1   27.11    3.84
  -2 -30   1   25.21    3.48
  -2 -30   1   33.89    4.10
   2 -30  -1   32.01    4.09
   2 -30   1   30.56    3.96
  -2 -30  -2   69.97    5.80
   2 -30  -2   74.80    5.13
   2  30  -2   73.87    5.12
  -2 -30  -2   70.33    4.96
  -2  30  -2   74.63    5.26
   2 -30  -2   77.25    5.97
  -2 -30   2   67.14    5.24
   2 -30   2   77.60    5.43
  -2 -30  -2   73.15    5.93
   2 -30  -2   76.51    5.95
   2 -30   2   80.69    5.83
  -2 -30   2   66.15    5.73
  -2 -30  -2   81.49    5.95
   2 -30   2   79.12    5.08
  -2 -30   2   76.53    4.89
  -2 -30  -3   11.13    2.46
  -2 -30  -3    8.90    3.65
   2 -30   3    6.17    3.49
  -2 -30   3   10.40    3.56
   2 -30  -3    5.15    3.37
  -2 -30  -3    7.51    3.66
   2 -30  -3    9.94    3.48
   2  30  -3   11.33    2.95
  -2  30  -3    7.55    2.78
  -2 -30  -3   10.17    3.88
  -2 -30   3   10.14    2.62
   2 -30   3   11.70    2.56
  -2 -30   3   12.30    2.37
   2 -30  -4   19.58    4.05
  -2 -30  -4   21.13    4.11
   2 -30   4   18.81    3.92
  -2 -30   4   28.03    3.97
  -2 -30  -4   26.39    4.31
   2 -30  -4   21.93    4.03
  -2 -30   4   27.79    3.09
  -2  30  -4   25.27    3.51
   2  30  -4   25.89    3.61
   2 -30  -5   23.13    4.21
  -2 -30  -5   12.92    4.32
  -2 -30   5   22.41    2.96
   2 -30  -5   17.51    4.44
  -2  30  -5   20.52    3.81
   2  30  -5   20.04    3.78
  -2 -30   5   25.29    4.04
   2 -30   5   26.70    4.13
  -2 -30   6    0.27    3.78
   2 -30   6    1.43    3.80
   2 -30  -6   -3.64    4.04
  -2 -30  -6    0.33    4.15
  -2  30  -6    0.72    3.70
   2  30  -6    1.60    3.86
  -2 -30   7   10.78    2.57
   2 -30   7   16.33    3.04
   2 -30  -7   14.82    4.83
   2 -30   7    2.65    4.00
  -2 -30   7   16.41    3.97
   2  30  -7   10.24    4.41
  -2  30  -7   18.85    4.40
  -2 -30  -7   10.58    4.68
   2 -30   8    3.38    3.01
  -2  30   8    2.59    3.03
   2  30   8   -2.79    3.41
   2 -30   8   -3.33    4.19
  -2 -30   8    2.71    4.00
  -2  30  -8   -0.30    4.80
   2  30  -8    4.88    5.04
  -2 -30  -8   -3.31    5.32
   2 -30  -8    8.06    5.64
   2  30   9    0.63    3.60
  -2  30  -9    6.50    5.43
   2  30  -9    4.69    5.79
   2 -30  -9    1.46    6.44
  -2 -30  -9   -6.45    6.27
   2 -30   9  -10.09    4.53
  -2 -30   9    3.96    4.21
  -2  30 -10    5.33    6.08
   2  30 -10    1.00    6.44
  -2 -30 -10    6.40    7.52
   2 -30  10    4.60    4.71
  -2 -32   0  401.97   22.05
   2 -32   0  405.51   22.16
   2 -32   0  397.78   22.57
  -2 -32   0  395.95   22.53
  -2 -32   0  372.86   22.70
   2 -32  -1   12.65    3.76
  -2 -32   1   10.76    3.78
   2 -32   1   13.80    2.63
  -2 -32   1   14.01    2.38
  -2 -32   1   17.26    3.13
   2 -32   1   12.50    3.32
  -2 -32  -1   10.31    3.57
   2 -32  -1   14.40    3.59
   2 -32  -1   11.65    2.62
  -2 -32  -1   12.32    2.37
   2 -32   1   14.46    3.65
   2 -32   2    3.05    3.73
  -2 -32  -2    4.05    3.59
  -2 -32   2    8.66    3.51
   2 -32  -2   11.83    3.86
   2 -32   2    2.69    2.45
   2 -32   2    6.06    2.94
  -2 -32  -2    3.14    3.69
   2 -32  -2    1.96    2.55
  -2 -32  -2    5.12    2.40
  -2 -32   2    4.94    2.26
  -2 -32  -2    7.37    3.53
  -2 -32   2    4.05    2.80
   2 -32  -2    4.33    3.37
   2  32  -2    6.76    2.88
  -2  32  -2    7.80    2.94
   2 -32  -3   16.29    4.14
  -2 -32   3   18.71    3.11
  -2 -32  -3   17.29    4.20
   2 -32   3   17.15    3.91
  -2 -32   3   16.72    3.83
  -2 -32  -3   19.63    4.33
   2 -32  -3   16.31    3.86
  -2 -32  -3   21.76    4.21
  -2 -32  -3   21.23    2.92
   2 -32   3   18.07    2.97
  -2 -32   3   22.34    2.72
   2 -32   3   16.21    3.21
   2 -32  -3   16.88    3.81
  -2  32  -3   18.85    3.56
   2  32  -3   18.24    3.49
  -2 -32  -4    1.81    3.82
   2 -32   4    7.06    3.69
  -2 -32   4    3.96    3.68
  -2 -32   4    2.35    2.76
  -2 -32  -4    0.63    3.95
   2 -32  -4   -2.83    3.99
   2 -32  -4   -1.26    3.81
   2  32  -4   -1.89    3.53
  -2  32  -4    4.33    3.44
  -2 -32   5   55.64    4.68
   2 -32  -5   61.93    6.20
   2 -32   5   69.26    5.77
  -2 -32   5   61.13    5.55
   2 -32  -5   69.87    5.92
  -2 -32  -5   52.49    5.87
  -2  32  -5   67.84    5.45
   2  32  -5   60.22    5.48
  -2 -32  -6   17.40    4.80
   2 -32  -6   26.10    4.84
  -2  32  -6   24.26    4.46
   2  32  -6   26.71    4.67
  -2 -32   6   27.53    3.21
   2 -32   6   18.35    4.46
  -2 -32   6   25.98    4.47
   2 -32   7    1.88    4.18
  -2 -32   7    1.48    4.06
  -2 -32  -7    0.18    4.75
   2 -32  -7   -0.34    4.99
   2  32  -7    7.70    4.76
  -2  32  -7   -3.77    4.57
   2  32   8   -0.72    3.43
   2 -32  -8    2.93    5.89
  -2 -32  -8   -3.50    5.44
  -2  32  -8    4.80    5.15
   2  32  -8    0.14    5.26
   2 -32   8   -0.32    4.37
  -2 -32   8   -5.17    4.14
   2 -32  -9  -13.28    7.10
  -2 -32  -9   -3.57    6.55
  -2  32  -9   -4.59    5.96
   2  32  -9    6.48    5.90
  -2 -32   9   -9.00    4.58
   2 -32   9    2.13    4.73
  -2 -32 -10   -5.20    8.14
  -2  32 -10    1.42    6.39
   2  32 -10    2.48    6.89
   2 -32  10    2.16    4.93
  -2 -34   0   61.73    5.09
   2 -34   0   58.61    5.00
  -2 -34   0   43.77    5.46
   2 -34   0   53.49    4.25
  -2 -34   0   52.53    4.04
  -2 -34   1   63.44    6.17
   2 -34   1   79.63    5.20
   2 -34  -1   70.76    5.11
  -2 -34  -1   70.12    4.94
  -2 -34  -1   71.64    5.89
  -2 -34   1   71.58    4.96
   2 -34   1   82.57    5.74
   2 -34  -1   72.01    6.03
  -2 -34   1   74.36    5.63
   2 -34  -1   76.25    6.21
   2 -34   1   64.67    6.01
   2 -34   2    6.34    3.75
   2 -34  -2    1.78    4.10
  -2 -34   2    2.13    3.85
  -2 -34  -2    5.14    3.77
   2 -34   2    6.54    2.64
   2 -34   2    3.49    3.20
  -2 -34  -2    1.17    3.96
  -2 -34  -2    2.47    2.52
  -2 -34   2    7.79    2.44
  -2  34  -2    6.43    3.09
   2 -34  -2    2.85    3.84
  -2 -34  -2    2.83    3.61
  -2 -34   2    5.88    3.05
  -2 -34   3    2.32    2.99
   2 -34  -3   -0.84    4.06
  -2 -34   3    8.06    3.91
   2 -34   3    3.74    3.86
  -2 -34  -3    2.76    4.20
   2 -34  -3   -1.37    3.80
  -2 -34  -3    7.23    4.15
  -2  34  -3    0.84    3.52
   2  34  -3    1.49    3.62
   2 -34   3    4.30    3.02
  -2 -34   3    3.36    2.50
   2 -34  -3   -1.22    3.72
   2 -34   4   97.71    7.16
  -2 -34   4   92.46    6.95
  -2 -34   4   93.82    6.34
   2 -34  -4   84.40    7.19
  -2 -34  -4   90.45    7.33
  -2 -34  -4   93.10    7.36
   2 -34  -4   96.70    7.38
   2  34  -4   91.91    6.83
  -2  34  -4   95.78    6.89
  -2 -34  -5   13.28    4.91
   2 -34  -5   14.94    5.19
  -2 -34  -5   23.74    4.96
   2 -34  -5   24.70    4.69
  -2 -34   5   19.29    3.21
   2  34  -5   25.95    4.51
  -2  34  -5   17.46    4.43
  -2 -34   5   16.51    4.22
   2 -34   5   12.65    4.43
  -2 -34  -6   63.04    6.62
   2 -34  -6   73.33    6.62
  -2 -34   6   68.77    5.17
   2  34  -6   66.22    6.46
  -2  34  -6   73.92    6.44
  -2 -34   6   63.34    6.11
   2 -34   6   76.35    6.40
   2 -34  -7    2.39    5.23
  -2 -34  -7    3.08    5.02
   2  34  -7   -5.40    5.11
  -2  34  -7   -0.14    5.05
  -2 -34   7   -1.61    2.77
  -2 -34   7    0.16    4.26
   2 -34   7   -3.49    4.48
   2  34  -8    0.95    5.86
   2  34   8    4.02    3.61
  -2 -34  -8    4.28    5.73
   2 -34  -8    7.17    6.33
   2 -34   8    2.55    4.75
  -2 -34   8   -1.60    4.33
  -2  34  -8    1.80    5.51
   2 -34  -9   -2.38    7.25
  -2 -34  -9   -4.36    6.74
  -2  34  -9    4.28    6.11
   2  34  -9    1.81    6.68
   2 -34   9   -3.63    4.92
  -2 -34   9    1.30    4.57
  -2 -34 -10   -3.03    8.20
   2  34 -10    3.13    7.34
  -2  34 -10   10.90    6.97
   2 -36   0  127.36    8.50
  -2 -36   0  116.62    8.36
  -2 -36   0  129.82    7.64
  -2 -36   0  121.56    8.74
  -2 -36   1  180.94   10.87
   2 -36   1  183.94   10.93
   2 -36  -1  170.31   11.11
  -2 -36   1  172.20   10.26
  -2 -36  -1  177.92   10.27
  -2 -36  -1  173.71   11.12
   2 -36   1  166.22   11.11
   2 -36  -1  177.40   11.30
  -2 -36   1  171.56   11.27
  -2 -36  -2    2.38    2.61
  -2 -36  -2    3.19    4.36
  -2  36  -2   -1.06    3.43
  -2 -36   2   -1.71    2.51
   2 -36  -2    1.35    4.00
  -2 -36   2   -0.50    3.34
   2 -36   2    3.19    3.21
  -2 -36  -2   -1.33    3.88
   2 -36   2    2.12    4.23
  -2 -36  -2   -0.17    4.22
   2 -36  -2    1.03    4.28
  -2 -36   2    1.94    4.04
   2 -36  -3   35.57    4.87
  -2 -36   3   35.46    4.93
  -2 -36  -3   38.23    5.26
   2 -36  -3   34.26    5.01
  -2 -36  -3   33.69    4.94
   2  36  -3   37.88    4.68
  -2  36  -3   44.32    4.68
  -2 -36   3   35.16    3.60
   2 -36   3   31.42    4.19
  -2 -36   3   34.47    4.03
   2 -36  -3   28.28    4.97
   2 -36   3   35.89    4.93
  -2 -36  -4  110.22    8.54
   2 -36  -4  110.33    8.58
   2 -36  -4  105.17    8.49
  -2 -36  -4  105.06    8.45
  -2  36  -4  130.35    8.18
   2  36  -4  114.79    8.14
   2 -36   4  115.27    8.34
  -2 -36   4  110.39    8.16
  -2 -36   4  111.65    7.49
   2 -36   4  123.41    7.73
   2 -36  -5    0.37    4.49
  -2 -36  -5   -0.20    4.67
   2 -36  -5    9.21    5.66
  -2 -36  -5   -9.94    5.45
  -2 -36   5   -3.88    3.11
   2 -36   5   -1.19    4.42
  -2 -36   5    4.62    4.08
  -2  36  -5   -2.70    4.51
   2  36  -5  -10.42    4.88
   2 -36  -6    3.26    4.86
  -2 -36  -6   -2.40    5.03
  -2 -36   6   -3.33    3.04
   2  36  -6   -2.29    5.10
  -2  36  -6   -4.44    5.03
   2 -36   6    7.62    4.53
  -2 -36   6    2.11    4.31
   2  36  -7    7.52    5.74
  -2  36  -7    6.95    5.53
   2 -36  -7   -5.84    5.73
  -2 -36  -7    7.13    5.26
  -2 -36   7   -0.99    4.56
   2 -36   7    2.98    4.59
   2 -36  -8    7.22    6.45
  -2 -36  -8    0.61    6.07
   2  36  -8    1.64    6.35
  -2  36  -8   11.13    6.01
  -2 -36   8    2.34    4.78
   2 -36   8   -0.18    4.84
  -2  36  -9    4.44    6.54
   2  36  -9    8.53    7.02
   2 -36  -9    3.29    7.69
  -2 -36  -9    6.45    7.33
  -2 -36   9   -2.03    4.81
   2 -36   9    4.35    4.99
  -2 -36 -10    5.49    8.64
  -2 -38   0  260.55   15.54
  -2 -38   0  230.51   15.74
   2 -38   0  259.57   15.60
  -2 -38   0  273.98   14.85
   2 -38   1    9.39    4.46
  -2 -38   1   20.01    4.53
   2 -38  -1   14.93    4.65
  -2 -38  -1   11.52    2.79
  -2 -38   1    6.31    3.75
   2 -38  -1   18.52    4.05
  -2 -38  -1    8.36    4.01
   2 -38   1   16.24    3.99
  -2 -38   1   19.21    2.91
  -2 -38  -2   35.23    5.32
   2 -38  -2   37.06    5.21
  -2 -38   2   28.33    4.96
  -2 -38  -2   31.14    5.10
  -2 -38   2   17.06    4.12
   2 -38  -2   32.34    4.90
  -2 -38  -2   38.94    5.03
   2 -38   2   26.14    4.32
  -2 -38   2   35.91    3.43
   2 -38   2   26.71    4.85
   2 -38   3  225.24   14.35
  -2 -38   3  233.36   14.38
  -2 -38   3  230.32   13.78
   2 -38   3  210.05   13.89
   2 -38  -3  209.69   14.36
  -2 -38  -3  222.91   14.45
   2 -38  -3  259.22   14.56
  -2  38  -3  263.09   14.03
   2  38  -3  244.72   13.86
  -2 -38  -3  235.99   14.66
   2 -38  -3  226.56   14.37
  -2 -38   4    8.54    4.32
   2 -38  -4   10.32    4.75
  -2 -38  -4   12.69    4.96
   2  38  -4   14.44    5.00
  -2  38  -4   13.02    4.84
   2 -38  -4    7.01    5.29
  -2 -38  -4    3.40    5.10
   2 -38  -4    2.20    4.75
  -2 -38   4   11.69    3.41
   2 -38   4    5.79    4.53
   2 -38   4    7.61    3.41
   2 -38   5   15.75    3.83
   2 -38  -5   28.47    6.41
  -2 -38  -5   20.62    5.97
  -2 -38   5   15.77    3.49
  -2  38  -5   32.70    5.42
   2  38  -5   11.96    5.47
  -2 -38  -5   15.31    5.23
   2 -38  -5    8.17    4.90
  -2 -38   5   10.92    4.57
   2 -38   5   16.29    4.90
   2 -38   6   18.24    3.92
  -2 -38   6   17.60    3.34
   2 -38  -6    9.73    5.32
  -2 -38  -6    6.97    5.31
  -2  38  -6   28.09    5.59
   2  38  -6   15.33    5.86
   2 -38   6   15.50    5.08
  -2 -38   6   10.69    4.63
   2 -38  -7    2.68    5.85
  -2 -38  -7    5.59    5.66
  -2  38  -7   -5.60    6.00
   2  38  -7    1.65    6.22
   2 -38   7    3.72    4.92
  -2 -38   7   -3.79    4.80
   2  38  -8   11.34    7.07
  -2  38  -8   12.75    6.80
   2 -38  -8   16.91    7.17
  -2 -38  -8    7.34    6.45
  -2 -38   8   11.36    4.98
   2 -38   8   17.00    5.35
  -2 -38  -9   -0.87    7.62
   2 -38  -9   -3.68    8.20
  -2  38  -9    5.65    7.34
   2 -38   9    4.38    5.36
  -2 -40   0   58.33    6.28
   2 -40   0   61.32    5.88
  -2 -40   0   64.87    5.84
   2 -40   1    8.29    4.65
  -2 -40   1   13.22    4.79
   2 -40  -1    4.00    4.68
  -2 -40   1    5.16    3.79
  -2 -40  -1    7.62    4.25
   2 -40   1    3.90    4.08
   2 -40  -1   12.66    4.44
   2 -40  -2   62.29    6.47
  -2 -40   2   67.22    5.78
  -2 -40  -2   68.80    6.48
   2 -40   2   57.68    6.36
  -2 -40  -2   71.87    6.71
  -2 -40   2   63.45    6.53
   2 -40  -2   66.72    6.77
   2 -40   2   70.99    5.89
  -2 -40  -2   65.02    6.76
   2 -40  -3   35.98    5.68
  -2 -40   3   47.55    5.57
  -2  40  -3   40.66    5.21
   2 -40   3   40.57    4.69
  -2 -40   3   30.93    4.39
   2 -40  -3   31.98    5.56
  -2 -40  -3   39.14    6.02
  -2 -40  -3   38.18    5.73
   2 -40  -3   35.64    5.78
   2 -40   3   32.99    5.40
  -2 -40   4    6.39    4.66
   2 -40  -4    9.29    4.99
  -2 -40  -4    3.57    5.08
  -2  40  -4    9.43    5.28
   2  40  -4   21.21    5.52
   2 -40  -4    6.30    5.78
  -2 -40  -4    1.78    5.41
  -2 -40   4    4.32    3.45
   2 -40  -4   -1.89    4.82
   2 -40   4    4.03    3.79
   2 -40   4    7.75    4.78
   2 -40  -5   20.09    5.15
  -2 -40  -5   14.20    5.54
   2 -40   5    9.62    3.87
   2 -40  -5   14.31    6.72
  -2 -40  -5   13.63    6.45
  -2 -40   5   22.26    3.74
   2 -40   5    5.24    4.83
   2  40  -5   19.72    6.10
  -2  40  -5   13.10    5.76
  -2 -40   5   13.43    4.80
   2 -40   6   27.05    4.21
   2  40  -6    9.57    6.51
  -2  40  -6   27.56    6.49
  -2 -40  -6   27.14    5.82
   2 -40  -6   27.76    5.83
  -2 -40   6   27.25    5.14
   2 -40   6   26.86    5.39
  -2 -40   6   11.86    3.70
   2 -40   7   10.08    5.19
  -2 -40   7    4.14    4.96
   2 -40  -7    1.30    6.33
  -2 -40  -7    9.95    5.91
  -2  40  -7    3.67    6.56
   2 -40  -8    9.98    7.42
  -2  40  -8   28.70    7.36
  -2 -40  -8   35.78    7.18
  -2 -40   8   23.07    5.47
   2 -40   8    9.02    5.54
   2 -40  -9    3.00    8.61
   2 -42   0    5.41    4.14
  -2 -42   0    1.53    4.34
  -2 -42   0    8.44    4.97
   2 -42   1   18.90    4.29
   2 -42  -1   11.65    4.79
  -2 -42  -1    5.66    4.58
  -2 -42   1   12.01    4.19
   2 -42  -1   19.48    5.34
  -2 -42   1   12.18    5.24
   2 -42   1   15.71    5.15
  -2 -42  -2   33.42    5.38
   2 -42  -2   41.78    5.69
   2 -42   2   35.31    4.71
  -2 -42   2   32.18    4.74
   2 -42  -2   34.28    5.75
  -2 -42   2   41.58    5.70
  -2 -42  -2   27.78    5.88
   2 -42   2   38.46    5.69
  -2 -42  -2   34.34    5.81
   2 -42   3   20.85    5.09
   2 -42  -3   19.94    5.77
  -2 -42  -3   28.17    5.75
  -2 -42  -3   24.46    5.88
   2 -42  -3   15.00    5.36
  -2 -42   3   19.62    5.21
  -2 -42   3   24.75    4.20
   2 -42   3   19.90    4.44
   2 -42  -3   34.15    5.39
  -2 -42   4   -8.61    5.17
  -2 -42  -4    4.98    5.85
   2 -42  -4   -7.73    6.34
   2 -42   4    5.02    5.10
   2 -42  -4    3.41    5.19
  -2 -42  -4   -7.75    5.48
   2  42  -4    9.80    5.76
  -2  42  -4   -0.12    5.63
  -2 -42   4    6.97    3.75
   2 -42   4   -4.09    3.98
  -2 -42   5    4.48    4.89
   2 -42  -5   -2.38    5.30
  -2 -42  -5   -0.23    5.37
  -2 -42  -5    6.08    6.65
   2 -42  -5   -3.42    7.04
   2 -42   5   -2.99    3.91
  -2  42  -5   -3.11    6.22
   2 -42   5    9.21    4.98
  -2 -42   5   -4.88    3.71
  -2 -42  -6   -3.04    5.67
   2 -42  -6    2.01    5.65
   2 -42   6   -3.98    5.25
   2 -42   6   -0.83    3.94
  -2 -42   6   -1.49    5.00
  -2  42  -6    2.30    6.67
   2 -42  -7    8.38    6.62
  -2 -42  -7   15.14    6.38
  -2 -42   7   10.89    5.18
   2 -42   7    8.05    5.52
  -2  42  -7    0.60    7.20
  -2 -42   8    5.10    5.37
  -2 -44   0    2.14    4.44
   2 -44   0    9.35    4.75
  -2 -44   0    4.85    5.09
  -2 -44  -1   65.84    6.50
   2 -44  -1   55.75    6.32
   2 -44   1   72.59    6.20
  -2 -44   1   54.39    6.04
   2 -44   1   64.15    6.90
   2 -44  -1   61.53    6.99
  -2 -44   1   53.94    6.65
   2 -44   2   11.21    4.38
   2 -44  -2   14.89    5.21
  -2 -44  -2   17.81    5.30
  -2 -44   2   10.77    4.33
  -2 -44   2    3.64    5.25
  -2 -44  -2    7.59    5.71
   2 -44  -2   11.61    5.08
   2 -44   2    9.10    5.17
  -2 -44  -2    5.21    5.31
   2 -44  -2    5.24    5.59
   2 -44  -3   -5.02    5.33
   2 -44   3   -1.01    5.29
  -2 -44   3    8.15    5.21
  -2 -44  -3    6.26    5.65
   2 -44  -3   -2.58    6.10
  -2 -44  -3    2.29    5.74
  -2 -44   3    2.24    3.95
   2 -44   3    5.39    4.30
   2 -44  -3    6.49    5.25
   2 -44  -4    8.48    5.51
  -2 -44  -4    7.45    5.87
  -2 -44   4   10.22    5.18
   2 -44  -4    6.88    6.83
  -2 -44  -4    1.51    6.40
  -2  44  -4   11.82    6.30
   2 -44   4   17.50    5.35
   2 -44   4   11.50    4.15
  -2 -44   4   12.19    3.98
   2 -44  -5    2.71    5.43
  -2 -44  -5    7.00    5.65
  -2  44  -5    7.83    7.03
   2 -44   5   -0.59    3.97
  -2 -44   5   11.33    3.81
  -2 -44   5   10.20    5.20
   2 -44   5   10.40    5.39
  -2 -44  -5    5.89    7.14
   2 -44  -5  -13.86    7.99
   2 -44   6    8.69    4.29
   2 -44  -6   12.15    6.24
  -2 -44  -6    2.44    5.94
   2 -44   6    4.95    5.47
  -2 -44   6   11.78    5.48
  -2 -44   7   -0.39    5.49
  -2 -46   0    2.42    5.21
  -2 -46   0    7.47    4.55
   2 -46   0   -1.92    4.80
  -2 -46  -1   35.18    6.44
  -2 -46   1   30.97    6.02
   2 -46  -1   40.99    6.35
   2 -46   1   21.83    5.96
  -2 -46   1   36.08    5.07
   2 -46   1   31.69    5.20
  -2 -46  -1   29.70    5.73
   2 -46  -1   44.65    5.93
  -2 -46  -2    2.72    5.77
   2 -46  -2   -3.15    5.97
  -2 -46   2    7.64    5.36
   2 -46  -2    7.50    5.23
   2 -46   2   12.72    5.39
  -2 -46  -2    2.57    5.69
   2 -46   2    3.80    4.42
   2 -46  -2   -5.96    5.36
  -2 -46   2    1.83    4.34
  -2 -46  -3    3.60    6.20
  -2 -46  -3   14.16    6.23
   2 -46  -3   26.47    6.66
   2 -46  -3   23.09    6.04
  -2 -46   3   17.49    5.46
   2 -46   3   15.43    5.79
   2 -46   3   16.65    4.62
   2 -46  -3   17.39    5.65
  -2 -46   3   10.24    4.36
   2 -46  -4   16.78    5.94
  -2 -46  -4    4.15    6.06
  -2 -46   4    7.02    5.48
   2 -46   4   21.94    5.74
  -2 -46   4   10.17    4.19
   2 -46   4   17.33    4.52
   2 -46  -4   15.11    7.43
  -2 -46  -4    4.71    6.71
   2 -46  -5   -7.18    8.49
  -2 -46  -5    1.36    7.72
   2 -46  -5    1.89    5.97
  -2 -46   5   -0.21    5.48
   2 -46   5   -2.02    4.32
   2 -46   5    3.60    5.51
  -2 -48   0   18.72    5.48
   2 -48   0   35.07    5.42
  -2 -48   0   26.96    6.11
  -2 -48  -1   11.54    6.13
  -2 -48   1   14.47    4.81
  -2 -48  -1    2.91    5.12
   2 -48  -1   -2.73    5.23
   2 -48   1   15.83    4.97
   2 -48  -1   10.80    5.69
   2 -48   1    0.67    5.68
  -2 -48   1    5.42    5.86
  -2 -48  -2    1.18    6.09
   2 -48  -2    0.22    6.40
   2 -48  -2   -4.88    5.59
  -2 -48   2    7.65    4.43
   2 -48   2   -1.09    4.63
   2 -48  -2    6.75    5.43
  -2 -48   2    0.67    5.53
  -2 -48  -2   -3.43    6.24
   2 -48   2   -6.89    5.68
   2 -48  -3   13.11    7.16
  -2 -48  -3    2.56    6.57
   2 -48   3    8.86    4.57
  -2 -48   3   14.36    4.58
  -2 -48   3    0.44    5.64
  -2 -48   4    9.57    4.27
   2 -48   4    0.34    4.29
  -2 -48  -4    5.11    7.31
   2 -48  -4    5.49    7.85
   2 -48   5   22.22    4.79
   2 -48  -5   19.26    9.02
  -2 -48  -5    6.29    8.39
  -2 -50   0   54.58    6.74
   2 -50   0   61.66    6.78
   2 -50  -1   -1.53    5.32
   2 -50   1    1.79    4.95
  -2 -50   1    0.38    4.85
  -2 -50  -1    4.98    5.47
  -2 -50  -1    3.99    6.30
  -2 -50   2    0.72    4.65
   2 -50   2    7.79    5.17
  -2 -50  -2   14.21    6.62
   2 -50  -2   17.65    7.01
   2 -50   3   42.22    5.76
  -2 -50   3   32.27    5.35
  -2 -50  -3   40.37    7.81
   2 -50  -3   41.39    8.22
   2 -50   4    3.32    4.77
  -2 -50  -4    0.96    7.86
   2 -50  -4    6.98    8.16
  -2 -50  -5   40.91    9.72
  -2 -52   1    2.78    5.10
  -2 -52   2   16.17    5.12
  -2 -52   3    3.22    4.87
   2 -52  -3    6.43    8.06
   3  -1  -1  587.63   31.28
  -3  -1  -1  559.51   31.32
   3  -1   2  199.36   10.99
   3   1   2  199.66   11.00
  -3  -1  -2  195.03   11.01
  -3   1   2  194.36   10.84
   3   1  -2  206.37   10.89
  -3   1   2  202.36   10.87
   3  -1  -2  190.76   10.83
   3   1   2  203.64   11.02
   3  -1   2  194.72   11.02
  -3   1  -2  191.40   11.00
  -3  -1  -2  202.02   10.99
  -3  -1   2  201.67   10.83
   3  -1   2  200.55   11.00
  -3  -1   3  167.95   11.43
   3   1   3  198.91   11.59
   3   1  -3  197.55   11.50
   3  -1   3  217.98   11.62
  -3   1   3  213.19   11.38
  -3   1   3  247.96   11.47
   3   1  -3  171.92   11.43
  -3   1   3  225.08   11.46
   3  -1   3  242.65   11.67
   3   1   3  168.44   11.56
   3  -1  -3  242.80   11.45
  -3   1  -3  249.55   11.65
  -3  -1  -3  177.90   11.54
  -3  -1   3  205.16   11.38
  -3  -1  -3  204.57   11.59
   3  -1  -3  209.08   11.38
   3  -1   3  217.26   11.59
   3   1   3  200.05   11.59
  -3  -1   4  129.17    7.09
   3  -1   4  124.79    7.27
  -3  -1  -4  123.13    7.23
   3  -1  -4  122.49    7.20
   3   1   4  122.05    7.29
   3   1  -4  123.69    7.13
   3  -1   4  118.46    7.26
  -3   1   4  117.08    7.05
  -3   1   4  127.82    6.96
  -3  -1  -4  126.91    7.23
  -3  -1   4  125.49    6.96
   3   1   4  125.66    7.21
   3  -1   4  121.99    7.19
   3  -1  -4  120.75    7.01
  -3  -1  -4  127.22    7.20
   3   1   4  120.09    7.25
  -3   1  -4  124.87    7.21
   3   1  -4  122.63    7.05
  -3   1   5   31.47    2.24
  -3  -1   5   29.44    2.24
   3  -1  -5   33.54    2.63
   3   1  -5   25.94    2.54
  -3  -1  -5   31.03    2.72
   3  -1   5   30.86    2.82
   3   1   5   26.00    2.76
  -3   1   5   30.47    2.49
   3   1  -5   27.77    2.43
   3  -1   5   32.44    2.92
   3   1   5   27.91    2.66
   3  -1   5   28.48    2.67
  -3  -1   5   28.83    2.56
  -3  -1  -5   29.27    2.69
  -3   1  -5   32.62    2.72
   3  -1  -5   33.82    2.42
  -3  -1   6  234.26   12.66
   3   1   6  230.23   12.89
  -3   1   6  219.42   12.65
  -3   1   6  198.68   12.77
   3   1   6  255.05   13.09
   3  -1   6  191.77   12.96
   3  -1  -6  215.71   12.92
  -3  -1  -6  221.85   12.98
   3   1  -6  230.56   12.93
   3  -1   6  236.31   12.92
  -3  -1   6  260.96   12.92
  -3  -1  -6  250.35   12.92
   3   1  -6  259.46   12.83
  -3   1  -6  217.79   12.90
   3  -1  -6  200.32   12.72
  -3   1   7   16.87    2.10
   3   1   7   24.88    3.08
  -3   1   7   13.85    2.16
  -3  -1  -7   21.06    2.98
   3   1  -7   14.57    2.49
   3  -1  -7   17.79    2.67
   3   1   7   18.48    2.59
  -3  -1   7   15.89    2.04
   3  -1   7   20.65    2.58
  -3   1   7   17.97    2.56
  -3  -1   7   21.20    2.66
   3  -1   7   10.65    2.86
  -3   1  -7   17.79    2.65
  -3  -1  -7   19.46    2.65
   3  -1  -7   16.12    2.41
   3   1  -7   21.04    2.50
   3   1  -8   30.55    3.65
   3  -1  -8   22.74    3.79
  -3   1   8   29.33    2.85
  -3  -1   8   32.46    2.77
   3   1  -8   26.69    3.34
   3  -1  -8   26.45    3.32
   3   1   8   27.25    3.17
   3  -1   8   28.33    3.08
   3   1   8   31.16    3.67
  -3   1   8   30.12    3.25
   3  -1   8   28.51    3.73
  -3  -1   8   32.20    3.29
  -3  -1   8   27.19    2.67
  -3   1   8   24.74    2.64
   3   1   9   65.61    4.86
  -3  -1   9   60.09    4.38
   3  -1   9   65.96    4.88
  -3   1   9   62.33    4.37
   3   1  -9   59.79    5.10
  -3   1   9   59.95    4.56
  -3  -1   9   63.43    4.52
   3  -1   9   68.96    5.47
   3   1  -9   63.77    7.05
   3  -1  -9   53.77    7.17
   3   1   9   64.19    5.42
  -3   1   9   65.88    5.09
  -3  -1   9   67.95    5.18
   3   1  10   17.27    4.00
  -3   1  10   20.00    3.85
   3  -1  10   12.24    4.07
  -3  -1  10   15.37    3.93
  -3   1  11    5.15    4.00
   3   1  11    9.05    4.24
   3  -1  11    1.08    4.34
  -3   1 -11   -0.19    5.12
   3  -1  12   42.76    5.93
   3   1  12   52.69    5.99
  -3  -3   0    0.52    0.65
   3  -3   0    0.22    0.50
  -3   3   0   -0.29    0.31
  -3  -3   0    1.06    0.54
   3  -3  -1  168.06    9.71
  -3   3   1  173.08    9.71
   3  -3  -1  163.22    9.75
  -3  -3  -1  177.87    9.78
  -3  -3   1  188.77    9.71
   3   3  -1  190.27    9.71
   3   3   2  152.50    8.22
   3  -3  -2  149.38    8.13
  -3  -3  -2  144.84    8.25
  -3   3   2  146.01    8.05
   3  -3  -2  147.27    8.06
   3   3   2  143.20    8.22
   3   3  -2  147.37    8.15
   3   3  -2  140.56    8.08
  -3  -3   2  147.27    8.03
   3  -3   2  147.37    8.27
  -3   3   2  147.66    8.12
  -3   3  -3  187.29   11.97
   3   3   3  255.70   12.06
  -3   3   3  184.17   11.80
  -3   3   3  209.19   11.80
   3   3   3  231.53   12.01
   3  -3  -3  211.28   11.82
   3  -3   3  183.06   12.02
   3   3  -3  252.60   11.95
  -3  -3   3  255.58   11.81
  -3  -3  -3  223.88   12.02
   3   3  -3  231.82   11.91
   3  -3   3  218.38   12.00
  -3   3   3  212.86   11.88
   3  -3  -3  188.68   11.79
   3  -3  -4   15.37    1.49
   3  -3   4   17.64    1.87
  -3  -3  -4   14.92    1.99
  -3  -3   4   14.80    1.43
  -3   3   4   15.07    1.44
  -3   3   4   18.23    1.59
   3   3  -4   11.52    1.69
   3   3   4   12.17    1.87
   3  -3   4   11.59    2.05
  -3   3  -4   14.82    1.93
   3   3   4   13.11    1.86
  -3  -3   4   13.86    1.80
  -3   3   4   16.02    1.59
  -3  -3  -4   15.41    1.98
   3  -3   4   14.32    1.95
   3   3  -4   12.87    1.66
  -3  -3  -4   14.03    1.85
   3  -3  -4   15.87    1.49
   3   3   5   55.59    3.58
  -3   3  -5   36.97    3.41
   3   3  -5   54.45    3.30
   3   3   5   51.11    3.41
  -3   3   5   40.22    3.12
  -3  -3   5   49.51    3.05
   3  -3   5   49.68    3.40
  -3  -3  -5   47.40    3.44
   3  -3  -5   43.85    3.07
  -3   3   5   43.08    3.02
   3  -3   5   41.77    3.46
  -3  -3  -5   52.26    3.58
   3   3  -5   44.76    3.29
   3  -3  -5   48.42    3.45
  -3  -3   5   55.54    3.41
   3  -3   5   37.46    3.58
   3  -3  -5   36.96    3.06
  -3   3   5   43.44    3.15
  -3  -3  -5   56.76    3.42
  -3  -3   6   28.93    2.80
  -3   3   6   26.73    2.55
   3  -3   6   24.19    3.00
   3  -3   6   30.42    2.78
   3   3   6   29.15    2.73
  -3  -3   6   29.21    2.37
  -3   3   6   29.09    2.48
  -3   3   6   25.67    2.31
   3  -3  -6   27.17    2.43
   3   3  -6   34.54    2.67
  -3  -3  -6   30.61    2.77
  -3   3  -6   27.97    2.86
  -3  -3  -6   27.84    2.84
   3   3  -6   27.88    2.61
   3  -3   6   26.30    2.83
   3  -3  -6   30.03    2.83
   3   3   6   30.75    2.95
  -3  -3   7   10.68    2.57
   3  -3   7   12.47    2.90
  -3   3   7   11.29    2.29
   3  -3   7   11.57    2.44
  -3  -3   7    9.98    1.91
   3   3   7   12.01    2.41
  -3   3   7   10.12    2.10
  -3   3   7    9.14    1.87
   3   3  -7    8.61    2.31
  -3   3  -7    8.52    2.50
   3  -3  -7    8.16    2.22
   3   3  -7   13.11    2.39
  -3  -3  -7   10.72    2.73
   3  -3  -7    7.73    2.51
   3   3   7    6.02    2.63
   3  -3   8    9.10    3.17
  -3   3   8   12.58    2.69
  -3  -3   8   15.61    2.89
   3  -3   8   13.13    2.71
  -3  -3   8   10.75    2.07
  -3   3   8   11.01    2.11
   3   3   8   12.28    2.70
  -3   3   8   14.10    2.36
   3   3  -8   12.50    2.98
   3   3   8   11.70    3.20
   3  -3  -8   11.73    2.83
  -3  -3  -8   14.04    3.04
   3   3  -8   12.90    2.79
  -3  -3   9    7.25    2.28
  -3   3   9    8.57    2.27
   3  -3   9   13.36    2.93
  -3   3  -9    6.37    4.12
   3   3   9    2.05    3.33
  -3  -3   9   11.12    3.46
  -3   3   9   11.00    3.13
   3  -3   9    7.11    3.66
  -3  -3   9   10.93    2.41
  -3  -3   9   11.31    2.29
  -3  -3  10    1.09    2.31
   3  -3  10    4.73    3.85
  -3   3  10   -2.16    3.44
   3   3  10   -0.14    3.76
  -3   3 -10    1.54    4.44
   3  -3  11   -1.42    4.26
   3   3  11    0.74    4.24
  -3   3  11    1.83    3.93
  -3   3 -11    2.46    4.83
   3  -3  12   22.95    5.25
   3   3  12   19.31    5.04
   3   5   0    0.79    0.59
  -3   5   0   -0.19    0.62
  -3  -5   0   -0.46    0.77
  -3   5   0    0.65    0.66
  -3  -5  -1 2814.20  150.95
   3   5  -1 2853.99  150.92
  -3   5   1 2707.21  150.92
   3   5   1 2812.76  151.00
  -3  -5   1 2907.91  150.92
   3  -5  -1 2690.66  150.93
   3  -5   1 2711.31  150.95
   3   5  -2   76.80    5.00
   3  -5  -2   96.31    5.13
  -3  -5   2   80.48    5.01
  -3   5   2   97.45    5.04
   3  -5  -2   95.78    5.05
  -3  -5  -2   83.53    5.22
   3   5   2   83.97    5.19
   3  -5   2  102.23    5.33
  -3   5   2   95.36    5.12
   3  -5   2   92.29    5.18
  -3  -5   2   88.90    4.99
  -3  -5  -2   79.86    5.18
  -3   5   2   95.27    4.98
  -3   5   3   90.74    4.83
   3   5   3   66.64    4.85
  -3   5  -3   95.74    5.02
  -3   5   3   95.17    4.70
  -3   5   3   85.73    4.70
   3  -5  -3   85.19    4.74
   3   5   3   71.95    4.90
   3   5  -3   66.54    4.82
   3  -5   3   94.27    5.07
  -3  -5   3   72.40    4.67
  -3  -5  -3   79.44    4.97
   3   5  -3   84.35    4.74
   3   5   4    9.76    1.87
  -3   5   4   10.97    1.39
   3   5   4   10.41    1.79
  -3   5   4   11.80    1.38
  -3   5  -4   11.47    1.89
   3  -5   4   14.85    2.12
   3   5  -4   11.74    1.71
  -3   5   4   12.39    1.57
  -3  -5   4   11.32    1.32
   3  -5  -4   11.78    1.50
  -3  -5  -4   11.53    1.94
   3   5  -4   11.85    1.55
   3  -5   4   14.30    1.84
  -3   5  -5  208.25   12.33
  -3   5   5  213.71   12.05
  -3  -5   5  214.44   11.91
  -3   5  -5  214.98   12.21
   3   5   5  213.68   12.21
  -3   5   5  206.75   11.93
   3   5   5  215.64   12.16
   3  -5   5  219.19   12.32
  -3   5   5  213.03   11.98
   3   5  -5  219.63   12.11
  -3  -5   5  220.10   12.16
  -3  -5  -5  214.09   12.21
  -3  -5   5  210.87   11.94
   3  -5   5  215.02   12.14
   3  -5  -5  216.08   11.99
   3   5  -5  215.27   12.08
   3  -5   5  216.66   12.21
  -3  -5  -5  218.52   12.27
  -3   5  -6   34.42    3.58
  -3   5   6   29.83    2.84
  -3  -5  -6   32.64    3.16
   3   5   6   42.50    3.30
   3   5  -6   42.23    3.03
  -3   5   6   32.94    2.64
   3   5   6   36.71    3.08
  -3   5  -6   30.02    3.16
  -3   5   6   27.32    2.76
   3  -5   6   30.16    3.37
  -3  -5   6   42.69    3.23
  -3  -5   6   38.81    2.72
   3  -5  -6   36.29    2.79
   3  -5   6   36.67    3.05
  -3  -5   6   42.14    2.67
   3   5  -6   36.82    2.99
   3  -5  -6   33.52    3.21
  -3  -5  -6   36.04    3.36
   3  -5   6   31.98    3.16
  -3  -5   7   19.60    2.02
   3  -5   7   13.20    3.02
  -3   5   7   16.05    2.37
  -3  -5   7   19.85    2.78
  -3  -5  -7   12.43    2.97
   3  -5  -7   11.36    2.70
  -3   5   7   14.81    2.06
   3   5   7   15.46    2.62
  -3  -5   7   13.35    2.09
   3  -5   7   12.38    2.54
  -3   5   7   12.48    2.25
  -3   5  -7   12.89    2.70
   3   5   7   16.00    2.85
   3   5  -7   18.86    2.65
  -3   5  -7   12.72    3.23
  -3  -5   8    7.54    2.01
   3  -5   8    2.76    3.12
  -3   5   8    2.97    2.44
  -3  -5  -8    5.14    3.01
   3  -5  -8    6.55    2.92
   3   5   8    5.28    2.51
  -3   5   8    6.48    2.02
   3  -5   8    7.18    2.60
  -3  -5   8    7.15    2.05
   3   5  -8    8.23    2.83
  -3   5   8    4.80    2.26
  -3   5  -8    6.41    3.43
   3   5   8    5.43    3.04
   3  -5   9    2.81    3.66
  -3   5   9    3.25    2.93
  -3  -5   9    5.25    2.22
  -3  -5   9    4.45    2.16
   3   5   9    4.82    3.40
  -3   5  -9    0.45    3.86
  -3   5   9    3.27    2.17
  -3   5 -10   10.89    4.44
  -3  -5  10    7.47    2.46
  -3   5  10    7.52    3.37
   3   5  10    1.98    3.67
   3  -5  10    4.57    3.98
  -3   5 -11    2.26    4.69
   3  -5  11    1.91    3.22
   3   5  11   -3.52    4.10
   3  -5  11   -1.95    4.35
   3   5 -12    2.22    5.64
   3  -5  12   -2.68    4.87
   3   7   0   -0.23    0.81
  -3  -7   0    0.26    0.83
   3  -7   0   -0.93    1.00
  -3  -7   0    0.36    0.96
  -3   7   0    0.33    0.96
   3  -7  -1  199.77   10.77
  -3  -7   1  190.42   10.75
   3   7  -1  195.38   10.62
   3  -7   1  201.07   10.76
  -3  -7   1  194.92   10.65
   3   7   1  201.30   10.83
  -3   7  -1  189.35   10.75
  -3   7   1  198.00   10.75
   3   7  -1  192.91   10.74
  -3   7  -1  179.44   10.80
   3  -7   2 1106.25   61.84
   3   7  -2 1204.33   61.78
  -3  -7   2 1188.47   61.79
   3  -7   2 1130.85   61.84
  -3   7  -2 1138.29   61.85
  -3   7   2 1112.83   61.77
   3  -7  -2 1110.89   61.78
   3   7   2 1150.08   61.87
  -3  -7  -2 1142.40   61.90
  -3  -7   2 1144.93   61.70
   3   7   2 1127.01   61.89
   3  -7  -2 1112.43   61.73
  -3   7   2 1119.85   61.82
   3  -7  -2 1136.64   61.85
   3   7  -3  497.60   22.80
   3  -7  -3  388.72   22.73
  -3   7   3  367.29   22.56
  -3  -7   3  486.15   22.64
  -3   7   3  402.28   22.62
   3  -7  -3  404.17   22.65
   3   7   3  450.10   22.79
  -3  -7  -3  437.22   22.81
   3  -7   3  369.78   22.80
  -3   7  -3  371.69   22.77
  -3   7  -3  419.86   22.79
  -3   7   3  396.78   22.69
  -3  -7   3  439.01   22.62
  -3   7   3  404.99   22.59
  -3   7  -4   95.82    5.77
  -3  -7   4  105.06    5.42
  -3   7   4   94.48    5.53
   3   7   4  104.00    5.67
  -3   7   4   82.04    5.36
  -3   7   4   87.08    5.39
   3  -7  -4   92.39    5.46
   3   7   4  101.06    5.67
   3  -7   4   82.99    5.78
  -3   7  -4   85.44    5.70
   3   7  -4   98.38    5.64
  -3  -7  -4   94.82    5.73
   3  -7   4   91.56    5.64
  -3   7  -5    2.40    2.18
  -3   7   5    1.26    1.62
   3  -7   5    3.36    2.20
  -3  -7   5    3.01    1.41
   3   7   5    3.50    1.97
  -3   7   5    4.88    1.45
   3   7   5    2.29    1.94
   3   7  -5    5.36    1.91
  -3   7   5    5.78    1.47
  -3   7  -5    2.12    2.00
   3  -7   5    5.23    1.77
   3  -7  -5    3.32    1.63
  -3  -7  -5    1.51    2.09
   3  -7   6   36.12    3.10
   3  -7  -6   36.64    3.22
  -3  -7  -6   37.27    3.40
   3  -7   6   34.93    3.12
  -3   7   6   33.98    2.70
   3   7   6   33.41    3.09
   3  -7  -6   36.98    2.90
  -3  -7   6   39.14    2.76
  -3  -7  -6   37.36    3.35
   3  -7   6   34.53    3.47
  -3   7   6   35.25    2.90
  -3  -7   6   34.16    2.71
  -3   7   6   34.33    2.80
   3   7  -6   32.98    3.05
  -3   7  -6   36.05    3.17
   3   7   6   32.67    3.17
  -3   7  -6   32.78    3.43
  -3  -7  -7   10.94    2.69
   3  -7  -7   11.79    2.62
   3  -7   7    9.41    2.59
  -3   7   7    9.68    2.01
   3   7   7    8.61    2.50
   3   7  -7   12.97    2.54
  -3   7  -7    8.72    2.72
   3   7   7   13.20    2.72
  -3   7   7   10.39    2.24
   3  -7   7   11.31    3.04
  -3   7   7   11.92    2.25
  -3  -7   7   12.14    2.00
   3  -7   7   14.45    2.63
   3  -7  -7   14.03    2.61
  -3  -7   7   10.32    2.03
  -3  -7  -7    8.40    2.68
  -3   7  -7   10.56    3.27
  -3   7   8    3.09    2.37
   3  -7   8    3.38    3.33
  -3  -7  -8    0.51    2.93
   3  -7  -8    4.47    2.98
  -3   7   8   -0.50    1.95
   3   7   8    0.27    2.49
   3   7  -8    0.83    2.82
   3   7   8    0.85    2.86
   3  -7   8    3.75    2.58
  -3  -7   8    3.18    2.06
  -3   7   8    0.17    2.31
  -3  -7   8    2.19    1.98
  -3   7  -8    0.13    3.50
  -3  -7   9   -0.07    2.25
  -3   7  -9   -0.61    3.87
  -3   7   9    1.38    2.21
   3   7   9    1.08    3.35
  -3   7   9   -1.22    2.83
   3  -7   9    3.73    3.73
  -3  -7   9   -0.34    2.25
  -3  -7  10    4.43    2.50
  -3   7 -10    6.97    4.36
   3  -7  10    3.36    4.03
  -3   7  10    4.60    3.35
   3   7  10    0.66    3.66
   3  -7  10    6.47    3.10
  -3   7 -11   -0.57    4.78
   3   7 -11    6.01    4.86
   3  -7  11    6.54    4.53
   3   7  11    2.90    4.24
   3  -7  11    4.55    3.29
   3   7 -12    0.80    5.50
  -3   9   0   -0.74    1.15
  -3  -9   0   -0.18    0.61
   3  -9   0   -0.99    1.13
  -3   9   0   -0.11    1.15
   3   9   0   -0.06    0.93
  -3  -9   0    0.40    0.94
  -3  -9   0    0.34    1.19
  -3   9   1   14.99    1.60
  -3  -9   1   17.93    1.65
   3  -9  -1   17.31    1.68
   3  -9   1   18.08    1.59
  -3  -9   1   17.49    1.37
  -3   9  -1   15.07    1.71
  -3  -9  -1   20.26    1.89
   3   9  -1   18.65    1.62
  -3   9  -1   16.32    1.59
  -3  -9   1   17.88    1.22
   3   9  -1   17.88    1.23
  -3  -9   2  683.69   38.32
   3  -9   2  710.16   38.35
   3   9  -2  690.78   38.26
  -3   9  -2  724.46   38.37
  -3   9   2  713.23   38.32
   3  -9  -2  741.24   38.34
   3   9   2  676.66   38.38
  -3  -9  -2  670.14   38.42
   3  -9   2  743.33   38.40
   3   9  -2  674.70   38.29
   3   9   2  677.55   38.40
  -3  -9  -2  692.89   38.43
   3  -9  -2  707.46   38.27
  -3   9   2  729.67   38.36
   3  -9  -2  721.63   38.40
   3  -9   3  137.96    7.43
   3   9  -3  111.07    7.26
  -3  -9   3  119.53    7.01
   3   9  -3  122.98    7.17
   3  -9   3  130.11    7.24
  -3   9  -3  127.92    7.29
   3   9  -3  112.05    7.06
   3  -9   3  145.11    7.29
  -3  -9   3  110.45    7.09
  -3   9   3  131.30    7.13
   3  -9  -3  129.70    7.16
   3   9   3  120.66    7.25
  -3  -9  -3  125.55    7.32
  -3   9   3  128.83    7.19
  -3   9  -3  145.07    7.37
   3  -9  -3  133.42    7.26
   3   9   3  123.70    7.30
  -3  -9   4   27.25    2.02
  -3  -9   4   27.06    2.03
   3  -9   4   21.79    2.28
  -3   9  -4   25.15    2.54
  -3   9   4   23.12    2.20
   3   9   4   27.47    2.39
  -3   9   4   20.40    1.94
  -3   9   4   23.66    2.06
   3  -9  -4   24.03    2.20
   3   9   4   28.09    2.36
  -3   9  -4   21.59    2.43
   3  -9   4   21.57    2.66
   3   9  -4   28.59    2.44
  -3  -9  -4   25.64    2.51
   3   9   4   27.81    2.54
  -3   9   4   24.20    2.02
   3  -9   5   57.11    4.09
   3  -9   5   70.65    4.49
  -3   9  -5   60.99    4.34
   3  -9   5   67.39    4.14
  -3  -9   5   53.43    3.82
  -3   9   5   63.40    4.06
  -3   9  -5   66.79    4.34
  -3   9   5   65.65    3.83
   3   9   5   52.31    4.14
  -3   9   5   59.02    3.84
   3   9   5   55.66    4.11
   3  -9  -5   60.65    3.95
   3   9  -5   55.23    4.12
  -3  -9  -5   57.97    4.33
  -3   9   5   59.88    3.86
  -3  -9  -6    8.94    2.31
   3  -9   6    9.96    2.26
   3  -9   6   13.15    2.81
  -3   9  -6   12.22    2.57
  -3   9   6    8.65    1.95
  -3  -9   6    6.66    1.86
   3   9   6    9.02    2.43
  -3   9   6    9.58    1.84
   3   9   6    9.58    2.16
  -3   9   6   11.83    1.85
   3   9  -6    9.43    2.26
  -3   9  -6   13.84    2.47
   3  -9  -6    9.83    2.07
  -3  -9  -6   11.13    2.48
  -3   9   6   13.31    2.06
  -3  -9   7   19.91    2.46
  -3   9   7   22.04    2.75
   3  -9   7   26.65    3.08
  -3  -9  -7   21.21    3.30
   3  -9  -7   21.29    3.21
  -3   9   7   20.66    2.32
   3   9   7   22.08    2.91
   3   9  -7   19.82    2.92
   3   9   7   19.02    3.10
  -3   9   7   22.86    2.60
   3  -9   7   26.91    2.96
   3  -9   7   21.10    3.53
   3  -9   7   26.77    2.95
  -3  -9   7   27.11    2.51
  -3  -9  -7   31.42    3.32
   3  -9  -7   19.16    3.04
  -3   9  -7   21.48    3.59
   3  -9  -8   -0.75    2.92
   3  -9   8   -1.01    2.75
  -3   9   8    0.19    1.99
   3   9   8    1.91    2.53
  -3   9  -8   -2.55    3.49
   3  -9   8   -0.58    2.72
   3  -9  -8    0.94    3.29
  -3  -9  -8   -5.05    3.21
  -3  -9   8    0.97    2.13
   3  -9   8   -2.34    3.41
  -3   9   8   -1.97    2.45
   3   9   8   -0.21    2.99
  -3  -9   8   -0.34    2.16
   3  -9   8   -0.09    2.54
  -3   9   9    3.61    2.26
   3   9   9   -0.36    3.19
  -3  -9   9    2.92    2.42
  -3  -9   9   -0.37    2.38
   3  -9   9    6.47    2.92
   3   9  -9    1.73    3.99
  -3   9  -9   -4.11    4.20
  -3   9   9    3.71    2.77
   3  -9   9    2.45    3.78
   3   9  10    4.21    3.66
  -3  -9  10    2.42    2.55
   3  -9  10    7.29    4.27
  -3   9  10    2.41    3.23
   3  -9  10    0.11    3.14
  -3   9 -10    4.42    4.51
   3   9 -10    0.49    4.30
   3   9  11   -0.28    4.10
   3  -9  11    9.01    4.68
  -3   9 -11    2.83    4.86
   3   9 -11    7.77    4.98
   3  -9  11    7.34    3.51
  -3  11   0    0.09    1.23
   3  11   0    0.07    1.04
  -3 -11   0    0.04    1.15
  -3 -11   0    0.33    0.75
   3 -11   0    0.70    1.20
  -3  11   0    1.46    1.21
  -3 -11   0   -0.65    1.35
  -3 -11  -1  111.02    6.58
  -3 -11   1  118.06    6.33
  -3  11  -1  110.55    6.61
  -3 -11  -1  118.11    6.70
   3 -11  -1  110.54    6.63
  -3 -11   1  109.06    6.60
  -3  11   1  111.02    6.54
   3  11  -1  115.04    6.56
   3  11   1  114.71    6.55
  -3 -11   1  116.47    6.45
   3 -11   1  113.03    6.52
  -3  11  -1  114.42    6.52
   3  11  -1  113.11    6.33
  -3  11  -2  601.25   31.86
   3 -11   2  638.06   31.95
  -3 -11   2  565.27   31.85
   3  11  -2  581.39   31.81
  -3  11   2  566.08   31.82
   3 -11  -2  583.28   31.85
  -3 -11  -2  563.10   31.92
   3  11   2  549.39   31.84
  -3  11  -2  579.04   31.84
   3 -11  -2  598.11   31.79
   3  11   2  600.43   31.91
   3 -11  -2  603.31   31.91
  -3  11   2  573.96   31.85
   3  11  -2  572.03   31.73
   3 -11   2  573.30   31.83
  -3 -11  -2  596.23   31.95
   3 -11   3   89.21    5.18
   3  11  -3   84.31    4.98
   3  11   3   82.74    5.18
   3 -11  -3   81.22    5.22
   3 -11   3   81.60    5.11
   3  11  -3   81.00    5.02
  -3  11  -3   84.80    5.15
  -3 -11   3   85.65    5.05
  -3  11   3   85.51    5.02
   3 -11  -3   83.98    5.09
   3  11   3   87.75    5.17
  -3 -11  -3   88.80    5.29
   3  11  -3   86.48    5.25
   3 -11   3   82.64    5.36
  -3 -11   3   81.46    4.84
   3  11   3   82.67    5.21
  -3  11   3   85.59    5.09
   3 -11   4   28.21    2.81
   3  11   4   36.54    2.95
  -3  11   4   32.48    2.75
  -3 -11  -4   35.02    2.90
  -3 -11   4   37.82    2.47
  -3  11  -4   35.30    2.99
   3  11  -4   37.96    2.87
  -3 -11   4   40.37    2.63
  -3  11   4   33.94    2.63
   3 -11   4   30.02    3.13
   3  11  -4   41.23    3.00
  -3  11   4   33.88    2.56
  -3 -11  -4   34.82    3.06
  -3  11  -4   32.43    3.03
   3  11   4   35.60    2.94
   3  11   4   37.85    2.90
   3 -11  -4   36.56    2.78
  -3 -11   5    4.70    1.47
   3 -11   5    5.79    1.88
   3 -11   5    1.60    1.97
   3  11   5    4.43    2.08
  -3  11   5    4.10    1.85
   3  11  -5    4.64    2.04
   3 -11   5    1.95    2.42
  -3  11  -5    4.55    2.28
   3  11  -5    3.18    2.08
  -3 -11   5    7.54    1.69
   3  11   5    6.44    2.02
  -3  11   5    4.73    1.56
  -3  11   5    7.51    1.66
   3  11   5    4.09    1.96
  -3  11  -5    5.29    2.25
  -3 -11  -5    5.39    2.27
   3 -11  -5    4.71    1.86
  -3  11   5    3.16    1.66
   3  11   5    2.33    2.04
   3 -11   6    5.80    2.19
   3 -11   6   10.82    2.97
   3  11  -6   10.58    2.61
  -3  11  -6    6.51    2.54
   3 -11   6    9.26    2.27
   3  11   6    8.82    2.16
  -3  11   6    7.75    2.16
  -3 -11   6   10.78    1.92
   3  11   6    7.71    2.39
  -3  11   6    9.44    1.90
   3  11   6   11.12    2.29
  -3  11   6    7.09    1.84
   3  11  -6    6.53    2.30
  -3  11  -6    5.87    2.47
  -3 -11  -6    8.11    2.58
   3 -11  -6    7.98    2.13
   3  11   6    9.04    2.41
  -3  11   6    8.61    1.91
   3  11  -7   22.43    3.39
  -3  11  -7   28.96    3.73
   3 -11   7   27.09    3.12
  -3  11   7   27.30    2.93
  -3 -11   7   23.05    2.61
   3 -11   7   23.38    3.08
  -3 -11  -7   23.24    3.40
  -3  11   7   23.74    2.69
   3  11   7   26.21    3.27
  -3  11   7   23.47    2.60
   3  11   7   28.68    3.07
   3 -11  -7   25.42    3.31
  -3 -11  -7   27.94    3.30
   3 -11   7   27.89    3.11
   3 -11   7   19.29    3.67
   3 -11  -7   22.27    3.23
  -3  11   7   24.35    2.69
   3  11   7   21.57    3.16
   3  11  -7   19.21    2.99
   3 -11   8    4.12    3.55
  -3  11   8    5.26    2.22
  -3  11   8    5.19    2.46
  -3  11   8    6.67    2.47
   3  11   8    3.84    3.10
  -3 -11  -8    3.60    3.32
  -3 -11   8    1.47    2.26
   3 -11  -8    3.62    3.50
   3 -11   8    1.99    2.81
   3 -11   8    1.34    2.66
   3  11   8    1.73    2.97
   3  11  -8    3.79    3.42
  -3  11  -8    6.49    3.52
   3 -11   8    8.19    2.92
  -3 -11   8   -0.42    2.22
  -3 -11   9    4.17    2.40
   3  11   9   -1.42    3.40
  -3  11   9    1.17    2.41
   3  11  -9    1.29    3.82
  -3  11  -9    1.99    4.02
  -3  11   9    3.85    2.76
   3 -11   9    3.92    3.80
   3 -11   9    5.07    2.98
   3 -11  -9    3.66    4.46
  -3 -11  -9   -0.60    4.29
  -3  11  10   -0.93    3.17
   3 -11  10   -0.16    4.30
   3  11 -10    1.13    4.27
  -3  11 -10    1.20    4.39
   3 -11  10    1.53    3.15
  -3 -11  10    0.72    2.61
   3  11  10   -1.32    3.68
   3 -11  11    3.77    3.56
   3  11  11    5.52    4.12
  -3  11 -11    6.97    4.80
   3  11 -11    7.01    4.84
  -3 -13   0   -0.72    1.58
   3  13   0    1.20    1.19
  -3  13   0   -0.61    1.48
  -3 -13   0   -0.14    1.27
  -3  13   0    1.36    1.34
  -3 -13   0    0.21    0.86
   3 -13   0    0.79    1.34
  -3 -13   1   18.96    1.39
   3 -13   1   19.00    1.75
   3  13  -1   16.49    1.40
  -3  13  -1   20.50    2.02
   3 -13  -1   20.43    1.78
  -3 -13   1   16.05    2.02
  -3  13   1   19.96    1.89
   3 -13  -1   17.21    2.03
   3  13  -1   16.57    1.85
  -3  13  -1   17.74    1.79
  -3 -13   1   17.84    1.65
   3  13   1   17.62    1.76
  -3 -13  -1   19.03    1.88
  -3 -13  -2  971.38   54.68
   3 -13   2  998.01   54.58
   3  13  -2  996.58   54.48
  -3 -13  -2 1009.87   54.72
  -3  13  -2 1014.35   54.64
   3 -13   2  989.28   54.65
  -3  13   2  973.42   54.59
   3  13  -2 1027.26   54.60
   3 -13  -2 1015.23   54.65
   3  13   2 1004.40   54.65
  -3 -13   2 1019.39   54.65
  -3  13  -2 1014.37   54.60
   3  13  -3  360.62   18.79
   3 -13   3  335.24   18.92
   3  13   3  354.84   18.90
   3 -13  -3  314.11   18.91
  -3 -13   3  353.85   18.83
  -3  13   3  329.75   18.78
   3 -13  -3  322.22   18.81
   3  13   3  339.14   18.85
  -3 -13  -3  360.36   18.98
  -3  13  -3  336.19   18.85
   3 -13   3  339.01   18.82
   3  13  -3  351.34   18.75
   3  13   3  347.16   18.90
   3 -13  -3  324.58   18.74
  -3  13   3  335.06   18.84
   3 -13   4    1.42    1.90
  -3 -13   4    4.57    1.71
   3  13   4    3.46    1.91
  -3  13   4    3.47    1.72
   3  13  -4    6.12    1.81
   3  13   4    4.98    1.95
  -3  13   4    2.35    1.64
   3  13   4    5.97    1.89
   3 -13  -4    3.47    1.79
  -3 -13  -4    4.16    2.15
  -3  13  -4    1.61    1.96
   3 -13   4    3.11    2.42
   3  13  -4    8.75    2.09
  -3  13  -4    1.63    2.01
   3  13  -4    4.14    1.42
  -3 -13   4    4.12    1.20
   3  13  -5    5.62    2.17
   3 -13   5    2.09    2.57
  -3  13  -5    4.66    2.38
   3  13  -5    6.09    2.15
  -3  13   5    5.29    2.00
   3  13   5    6.53    2.10
  -3 -13   5    5.83    1.56
   3 -13   5    7.03    1.93
  -3 -13  -5   10.31    2.42
  -3 -13   5    6.20    1.77
   3 -13   5    5.47    2.13
   3  13   5    8.51    2.06
  -3  13   5    4.50    1.60
   3  13   5    7.83    2.05
  -3  13   5    6.14    1.82
   3 -13  -5    7.06    2.14
   3  13   5    8.05    2.22
  -3  13   5    7.96    1.74
  -3 -13  -5    5.83    2.41
  -3  13  -5    5.60    2.33
  -3 -13   6   36.71    2.85
  -3  13   6   28.39    3.03
  -3  13   6   31.38    2.78
   3  13   6   30.81    3.15
   3  13   6   36.54    3.13
  -3  13   6   29.83    2.77
   3  13   6   35.35    3.31
  -3  13   6   31.82    2.80
   3 -13  -6   28.00    2.98
  -3 -13  -6   27.73    3.46
   3  13  -6   38.59    3.29
   3 -13   6   25.39    3.69
  -3  13  -6   35.27    3.55
   3  13  -6   34.42    3.33
  -3 -13   6   34.16    2.74
   3 -13   6   28.31    2.96
   3 -13   6   27.46    3.20
   3 -13   7  102.20    6.28
  -3  13  -7  100.02    6.66
   3  13  -7   99.07    6.56
  -3 -13   7  100.84    5.99
   3 -13  -7   87.31    6.31
  -3 -13  -7   89.21    6.53
   3  13   7   89.73    6.22
   3  13   7   99.39    6.39
  -3  13   7   96.51    5.95
   3 -13   7   90.99    6.19
   3 -13   7   99.33    6.79
  -3  13   7   93.56    5.95
  -3  13   7   95.56    5.96
   3  13   7   89.32    6.37
   3 -13   8    3.89    3.65
  -3  13   8    7.10    2.37
   3 -13   8    5.12    2.77
   3  13   8    5.46    3.12
  -3  13   8    6.19    2.46
   3 -13   8   10.58    2.84
  -3 -13   8    7.42    2.45
  -3 -13   8    4.89    2.43
  -3 -13  -8    4.69    3.65
   3 -13  -8    7.43    3.78
  -3  13   8    7.51    2.43
  -3  13  -8    4.91    3.52
   3  13  -8   10.48    3.41
   3  13  -9    3.73    3.89
  -3  13  -9    6.91    4.04
  -3 -13  -9    3.47    4.38
   3 -13  -9    5.26    4.62
  -3  13   9   -0.09    2.81
   3  13   9    4.28    3.39
  -3 -13   9   -1.85    2.64
   3 -13   9    4.19    3.18
   3  13  10    2.74    3.78
  -3  13 -10   -0.68    4.38
   3  13 -10   -3.22    4.39
   3 -13  10   -0.79    3.34
  -3 -13  10    0.08    2.74
  -3  13  10    1.81    3.18
   3 -13  11    4.03    3.59
   3  13  11   -4.70    4.18
  -3  13 -11    3.59    5.10
   3  13 -11    1.25    4.72
   3  15   0    0.96    1.27
   3 -15   0    0.15    1.36
  -3 -15   0    0.19    1.00
  -3  15   0    0.72    1.40
  -3 -15   0   -0.22    1.48
  -3 -15   0    0.19    1.55
  -3  15   0    0.23    1.58
   3 -15  -1  151.77    8.12
  -3 -15   1  137.62    8.06
  -3 -15  -1  132.35    8.00
  -3 -15   1  138.85    7.72
   3  15   1  133.35    7.92
  -3 -15   1  132.74    7.89
   3 -15   1  116.57    8.03
  -3  15   1  149.64    8.02
   3  15  -1  135.46    7.97
   3  15  -1  142.18    7.73
   3 -15  -1  140.28    7.90
  -3  15  -1  143.49    7.94
   3 -15   1  141.37    7.92
  -3  15  -2   42.11    3.14
   3 -15  -2   39.28    3.21
  -3 -15   2   45.44    3.24
   3  15   2   43.36    3.18
  -3 -15  -2   45.29    3.37
   3  15  -2   47.37    2.81
  -3  15  -2   41.47    3.07
  -3  15  -2   36.93    3.23
  -3 -15   2   40.04    2.75
   3 -15   2   42.36    3.04
  -3  15   2   38.31    3.06
   3  15  -2   50.51    3.12
   3 -15   2   38.99    3.23
  -3 -15   2   47.23    2.87
  -3 -15  -2   45.51    3.37
   3 -15   3   89.93    5.17
   3  15  -3   83.21    4.98
   3 -15  -3   83.86    5.23
  -3 -15   3   77.37    5.03
  -3  15   3   89.35    5.02
   3  15   3   78.24    5.10
   3 -15  -3   73.14    5.00
  -3 -15  -3   77.98    5.27
  -3  15  -3   82.31    5.09
   3  15  -3   81.60    4.88
   3 -15   3   80.99    4.99
  -3  15   3   73.59    5.02
  -3 -15  -3   80.43    5.30
   3 -15  -3   76.24    4.97
   3  15  -4  113.40    6.74
  -3 -15   4  108.53    6.27
  -3  15   4  107.58    6.55
   3 -15   4  115.44    6.74
   3  15  -4  105.05    6.40
  -3 -15   4  111.68    6.53
   3  15  -4  107.87    6.52
  -3  15  -4  105.73    6.64
  -3  15   4  105.90    6.47
   3  15   4  105.65    6.61
   3 -15  -4  110.25    6.59
  -3 -15  -4  113.77    6.85
  -3  15  -4  113.11    6.78
   3 -15  -4  105.73    6.76
   3  15   4  106.24    6.64
   3  15   4  106.35    6.65
   3  15   5   14.11    2.42
  -3  15   5   13.30    2.31
  -3 -15   5   13.53    2.18
   3 -15   5   13.78    2.46
  -3 -15   5   12.84    1.75
  -3  15  -5   11.64    2.61
  -3  15  -5   14.16    2.66
   3  15  -5   13.12    2.47
  -3  15   5   17.29    2.15
   3  15   5   13.94    2.26
   3 -15  -5   13.19    2.39
  -3 -15  -5   12.09    2.62
   3  15   5    9.87    2.43
   3  15  -5   12.23    2.42
   3 -15   6   44.36    3.59
  -3 -15   6   45.30    3.30
   3 -15   6   39.28    3.80
  -3 -15   6   50.03    3.51
  -3  15   6   42.67    3.68
  -3  15   6   45.45    3.47
   3  15   6   46.41    3.63
   3  15  -6   49.67    3.91
   3 -15  -6   42.87    3.68
  -3 -15  -6   46.37    3.99
  -3  15   6   44.22    3.40
  -3  15   6   37.66    3.31
   3  15   6   45.35    3.68
   3  15  -6   44.76    3.87
  -3  15  -6   46.39    4.00
   3  15   6   46.19    3.84
  -3  15   7    6.95    2.25
   3  15   7    8.59    2.87
  -3 -15  -7    6.38    3.11
   3 -15  -7    5.99    2.97
  -3 -15   7    6.43    2.33
   3 -15   7    4.85    2.78
  -3  15  -7    4.25    3.28
   3  15  -7    4.18    3.00
   3  15   7    4.02    2.88
  -3  15   7    4.05    2.24
  -3  15   7    6.25    2.32
   3 -15   7    5.25    2.53
   3  15   8    8.07    3.02
  -3  15   8    2.42    2.47
   3 -15  -8    5.88    3.84
  -3 -15  -8    2.95    3.73
  -3  15   8    2.64    2.43
   3 -15   8    3.50    2.98
  -3 -15   8    6.01    2.51
  -3  15  -8    6.49    3.74
   3  15  -8    5.58    3.39
  -3  15   8    3.39    2.49
   3 -15   8    5.20    2.78
   3 -15   9    4.04    3.08
  -3  15   9   -0.99    2.86
   3  15   9    6.06    3.40
  -3  15  -9   -0.15    3.92
   3  15  -9    3.17    3.88
   3 -15  -9    5.43    4.64
  -3 -15  -9    0.13    4.40
   3 -15   9   -0.45    3.25
  -3 -15   9   -3.42    2.75
   3  15  10    1.69    3.64
   3  15 -10    1.29    4.41
  -3  15 -10    1.90    4.59
  -3 -15 -10    5.11    5.44
   3 -15 -10   -3.70    5.76
   3 -15  10   -2.40    3.56
  -3 -15  10   -1.54    2.85
  -3  15 -11   -0.95    4.98
   3  15 -11    5.53    4.88
   3  15  11    0.57    4.22
   3 -15  11   -1.25    3.82
  -3  17   0   -0.47    1.51
   3 -17   0    0.05    1.48
  -3 -17   0   -0.10    1.12
  -3 -17   0    1.41    1.99
  -3  17   0   -1.35    1.62
  -3 -17   0   -0.06    1.52
  -3 -17   1  330.86   19.10
   3 -17  -1  376.38   19.19
   3 -17   1  351.17   18.97
   3  17   1  327.37   18.99
  -3 -17   1  335.34   18.96
  -3 -17   1  346.73   18.79
   3  17  -1  340.38   18.80
  -3  17  -1  362.33   18.99
   3 -17  -1  354.23   18.97
  -3 -17  -1  332.36   19.06
   3  17  -1  318.07   19.00
  -3  17   1  367.70   19.07
   3 -17   1  318.91   19.07
   3  17  -2  929.62   49.17
  -3  17   2  848.15   49.14
   3 -17   2  857.55   49.21
  -3  17  -2  881.05   49.19
   3  17   2  914.73   49.20
  -3 -17   2  960.04   49.26
   3 -17  -2  867.97   49.23
  -3 -17  -2  891.48   49.28
  -3  17  -2  891.65   49.12
   3  17  -2  913.77   48.98
  -3  17  -2  880.63   49.25
  -3 -17  -2  912.35   49.32
   3  17   2  888.44   49.17
  -3 -17   2  944.43   49.08
  -3 -17   2  905.82   48.98
   3 -17   2  896.40   49.11
  -3 -17   3  111.76    7.26
   3 -17   3  138.51    7.38
   3 -17  -3  128.31    7.43
  -3  17  -3  128.48    7.29
   3  17  -3  119.25    7.21
   3  17   3  118.46    7.30
  -3  17   3  128.09    7.23
   3 -17  -3  115.31    7.27
  -3 -17  -3  106.87    7.41
  -3  17  -3  124.34    7.25
   3 -17  -3  119.65    7.20
  -3 -17  -3  116.68    7.42
  -3  17   3  123.92    7.26
   3 -17   3  120.52    7.17
   3  17  -3  121.67    7.05
   3  17  -4    4.16    1.74
   3 -17   4   -0.08    2.13
  -3  17   4    3.26    2.06
  -3  17   4    1.84    1.86
  -3 -17   4    4.25    2.05
   3  17   4    5.02    2.10
  -3 -17  -4    0.96    2.36
   3 -17  -4    1.76    2.15
  -3  17  -4    2.48    2.30
   3  17  -4    7.56    2.32
   3 -17  -4    5.62    2.30
   3  17   4    4.56    2.07
   3 -17   4    4.10    2.00
   3  17  -4    5.94    1.84
  -3  17  -4    3.38    2.19
   3  17  -5    2.73    2.35
  -3  17   5    0.42    2.03
  -3  17  -5    4.23    2.46
   3 -17   5    2.71    2.36
  -3 -17   5    2.09    2.05
  -3  17   5    2.20    1.92
   3  17   5    0.33    2.17
   3 -17  -5    2.52    2.33
  -3 -17  -5    3.62    2.62
   3  17  -5    2.52    2.25
   3  17   5    2.47    2.25
  -3 -17   5    2.07    1.54
  -3  17   6  115.77    6.68
   3  17   6  106.03    6.83
  -3 -17  -6   97.75    7.04
   3 -17  -6  118.91    6.94
  -3 -17   6  100.08    6.67
  -3  17   6  111.49    6.54
   3  17   6  100.30    6.76
   3 -17   6  132.33    7.13
   3  17  -6  113.67    6.97
  -3  17  -6  116.87    7.11
  -3 -17  -6   98.29    6.97
  -3 -17   6   99.81    6.47
   3 -17   6  112.01    6.78
   3  17   6   98.15    6.84
   3  17   7   46.75    4.03
   3 -17  -7   35.85    4.06
  -3 -17  -7   41.54    4.27
  -3 -17   7   42.83    3.63
   3 -17   7   37.62    4.10
   3  17  -7   40.78    4.17
  -3  17  -7   40.14    4.27
   3  17   7   45.46    3.97
  -3  17   7   36.73    3.41
  -3 -17   7   42.75    3.34
   3 -17   7   39.80    3.62
  -3  17   7   35.48    3.50
  -3  17   8    4.62    2.56
  -3  17   8    8.66    2.55
  -3 -17  -8    6.22    3.74
   3 -17  -8    2.58    3.99
  -3  17  -8    7.25    3.87
   3  17  -8   10.08    3.63
   3 -17   8   10.52    3.37
  -3 -17   8    5.57    2.67
  -3  17   8    3.97    2.44
   3  17   8    8.55    3.18
   3 -17   8    7.76    2.81
   3  17   9    0.36    3.36
  -3  17   9    0.54    2.77
   3 -17   9    1.96    2.96
  -3  17  -9   -2.03    4.33
   3  17  -9    2.60    3.91
  -3 -17  -9   -0.94    4.65
   3 -17  -9    2.23    4.97
   3 -17   9   -2.95    3.54
  -3 -17   9   -0.18    2.84
   3 -17  10    3.91    3.60
   3 -17 -10   -0.43    5.94
  -3 -17 -10    9.88    5.71
  -3  17 -10    4.50    4.75
   3  17 -10    7.90    4.41
   3  17  10    6.50    3.82
  -3  17 -11   12.52    5.41
   3  17 -11    6.76    5.07
  -3 -19   0   -0.89    1.21
   3 -19   0    0.06    1.63
   3 -19   0   -2.21    1.92
  -3 -19   0   -1.42    2.18
  -3  19   0   -0.35    1.76
  -3 -19   0   -0.21    1.80
  -3 -19   1   41.55    3.39
   3 -19   1   37.13    3.47
   3 -19  -1   49.10    3.59
  -3 -19   1   39.11    2.73
   3 -19   1   42.19    3.06
  -3 -19   1   41.89    3.06
   3  19   1   38.79    3.07
   3 -19  -1   42.08    3.45
   3 -19  -1   40.84    3.08
  -3 -19  -1   38.29    2.75
  -3  19  -1   43.17    3.11
   3  19  -1   44.20    2.79
  -3 -19  -1   37.21    3.30
   3  19  -1   40.66    3.23
  -3  19   1   48.90    3.23
  -3  19   2  480.62   26.41
   3 -19   2  494.85   26.53
   3  19  -2  459.95   26.39
  -3 -19  -2  472.04   26.52
  -3  19  -2  523.94   26.51
   3  19   2  472.63   26.45
  -3 -19   2  462.86   26.50
   3 -19  -2  489.63   26.53
  -3 -19  -2  454.02   26.54
   3 -19   2  485.49   26.35
  -3 -19   2  478.06   26.19
  -3 -19   2  474.27   26.32
   3  19   2  456.98   26.41
  -3  19  -2  509.62   26.56
   3  19  -2  474.12   26.20
  -3  19  -2  484.07   26.37
  -3 -19  -2  476.18   26.61
  -3 -19   3  186.06    9.87
   3  19   3  178.41    9.83
   3 -19  -3  153.96    9.81
  -3 -19  -3  170.24    9.93
   3 -19   3  162.28    9.66
   3 -19  -3  160.73    9.73
  -3 -19  -3  172.10    9.97
  -3  19  -3  153.23    9.74
   3  19  -3  202.15    9.84
   3 -19  -3  161.24    9.90
   3 -19   3  151.83    9.82
  -3  19   3  159.89    9.69
   3  19  -3  171.14    9.54
  -3  19  -3  168.49    9.71
  -3  19   4   12.95    2.33
   3  19  -4   13.72    2.21
   3 -19   4   15.20    2.59
   3  19  -4   17.99    2.69
  -3  19  -4    9.51    2.72
  -3 -19   4   14.81    2.50
  -3  19   4    9.11    2.20
   3  19   4   15.94    2.39
   3 -19  -4   11.19    2.57
  -3 -19  -4   10.67    2.75
   3 -19  -4   16.11    2.36
  -3  19  -4   13.25    2.52
   3  19  -4   12.56    2.18
   3 -19  -4   16.75    2.77
   3  19   4   19.37    2.37
   3 -19   4   12.74    2.20
   3 -19  -5   21.70    3.01
  -3 -19  -5   16.83    3.15
   3 -19   5   21.04    3.03
  -3 -19   5   23.60    2.20
   3  19  -5   20.94    2.75
  -3  19  -5   24.94    3.10
  -3  19   5   23.09    2.63
  -3 -19   5   28.33    2.78
   3  19   5   23.45    2.83
  -3 -19   6   13.40    2.53
  -3  19   6    6.71    2.36
  -3  19   6    4.52    2.08
   3 -19  -6    8.53    2.89
  -3 -19  -6    9.67    3.14
   3  19  -6    5.94    2.77
  -3  19  -6    9.71    3.13
   3 -19   6    5.85    2.88
  -3 -19  -6   10.76    2.87
   3 -19   6    4.17    2.40
  -3 -19   6    8.27    1.91
   3  19   6    6.78    2.77
   3  19   7   25.07    3.48
  -3  19   7   38.80    3.18
   3  19   7   24.61    3.58
  -3 -19  -7   26.10    4.03
   3 -19  -7   30.86    3.90
   3 -19   7   37.10    3.79
   3  19  -7   36.10    3.91
  -3 -19   7   20.69    3.36
  -3  19   7   36.64    3.35
  -3 -19   7   28.91    2.99
   3 -19   7   35.48    3.36
  -3  19  -7   31.61    4.17
  -3  19  -8   16.71    3.98
  -3  19   8    8.51    2.74
   3 -19  -8    9.52    4.18
  -3 -19  -8   11.34    4.17
   3 -19   8   13.89    3.41
   3  19   8   12.32    3.44
   3  19  -8   18.41    3.85
   3 -19   8   10.16    3.00
  -3 -19   8   19.87    3.12
   3 -19   9   -4.12    3.44
  -3  19   9    0.99    2.76
   3  19   9    5.25    3.44
   3 -19  -9    1.70    5.21
  -3 -19  -9    4.51    4.75
   3 -19   9    3.43    3.14
   3  19  -9    3.92    4.04
  -3  19  -9    5.66    4.20
  -3 -19   9    1.80    3.10
   3  19  10    7.53    3.82
   3 -19  10    2.64    3.67
   3  19 -10   11.01    4.86
  -3  19 -10   11.28    4.65
  -3 -19 -10    9.03    6.06
   3 -19 -10    4.95    6.17
   3  19 -11    6.06    5.33
  -3  19 -11    9.49    5.35
  -3 -19 -11    2.35    7.25
   3 -21   0   -0.87    1.67
  -3 -21   0    1.95    1.34
   3 -21   0    2.52    2.05
  -3 -21   0    1.78    2.21
  -3  21   0   -0.62    2.03
  -3 -21   0    0.47    1.82
   3 -21  -1  333.04   18.38
  -3 -21   1  324.27   18.36
  -3 -21   1  325.01   17.91
   3 -21   1  323.37   18.09
   3  21   1  319.07   18.14
   3 -21  -1  332.60   18.35
  -3 -21   1  319.33   18.13
  -3  21  -1  326.50   18.13
   3 -21  -1  324.17   18.10
  -3 -21  -1  329.93   17.95
   3  21  -1  336.74   17.93
  -3 -21  -1  309.54   18.27
  -3  21   1  334.89   18.19
   3 -21   1  303.82   18.32
   3  21  -1  323.16   18.20
  -3  21  -2   59.50    4.35
   3 -21  -2   68.15    4.14
  -3 -21  -2   60.78    4.49
  -3  21  -2   65.71    4.48
  -3 -21  -2   59.05    4.54
   3  21  -2   64.54    3.93
   3  21   2   56.51    4.24
  -3 -21   2   62.02    4.10
  -3 -21  -2   63.25    4.67
   3  21   2   54.95    4.33
   3 -21  -2   62.34    4.59
  -3 -21   2   56.86    4.49
  -3  21   2   58.22    4.22
   3 -21   2   65.96    4.57
   3  21  -2   54.07    4.21
  -3  21  -2   64.08    4.22
  -3 -21   2   64.49    3.87
   3 -21   2   61.94    4.12
  -3  21   3   63.67    4.59
   3 -21   3   71.23    4.90
  -3 -21  -3   63.92    4.94
   3 -21  -3   67.56    4.85
   3  21  -3   64.70    4.36
  -3  21  -3   66.49    4.59
  -3 -21  -3   71.45    5.05
   3 -21  -3   68.92    4.79
  -3 -21   3   63.12    4.79
   3  21   3   66.77    4.68
  -3  21  -3   77.30    4.79
   3  21  -3   70.04    4.70
   3 -21   3   74.34    4.57
   3 -21   4   89.45    5.55
  -3 -21   4   70.49    5.37
   3 -21  -4   85.41    5.62
  -3  21   4   86.95    5.29
   3  21   4   71.54    5.35
   3 -21  -4   78.77    5.54
  -3 -21  -4   79.64    5.70
   3 -21   4   87.94    5.25
   3  21  -4   84.75    5.14
   3 -21  -4   84.27    5.35
  -3  21  -4   85.71    5.38
   3  21  -4   67.85    5.17
   3  21  -4   65.01    5.50
   3 -21  -5   62.68    5.04
  -3 -21  -5   65.28    5.23
  -3  21  -5   71.29    4.91
   3  21  -5   59.56    4.56
   3 -21   5   71.36    4.99
  -3 -21   5   66.55    4.83
   3  21  -5   63.61    4.71
  -3 -21   5   65.90    4.24
  -3  21   5   74.42    4.74
  -3  21   6   80.22    5.25
   3  21  -6   73.01    5.41
  -3  21  -6   76.05    5.64
   3 -21   6   71.55    5.54
  -3 -21   6   76.30    5.35
  -3 -21   6   74.05    4.86
   3 -21  -6   75.41    5.60
  -3 -21  -6   79.59    5.82
   3 -21   7   11.58    2.72
  -3 -21   7   10.53    2.31
   3 -21  -7   10.41    3.76
  -3 -21  -7    6.94    3.49
   3 -21   7    9.67    3.36
  -3  21   7   10.31    2.57
   3  21   7   10.69    2.97
  -3 -21   7   14.42    2.99
   3  21  -7   17.38    3.42
  -3  21  -7   12.43    3.61
   3 -21   8   -1.56    2.82
  -3 -21  -8    3.42    4.08
   3 -21  -8    0.46    4.29
   3 -21   8    8.48    3.42
  -3  21   8    5.39    2.68
   3  21   8    5.14    3.26
  -3 -21   8    2.96    3.06
   3  21  -8    5.44    3.70
  -3  21  -8   -1.28    3.85
  -3  21  -9   -4.58    4.31
   3  21   9   -3.74    3.57
  -3  21   9   -0.37    2.83
   3 -21  -9    2.42    5.31
  -3 -21  -9    3.72    4.94
   3 -21   9    2.02    3.52
   3  21  -9    0.73    4.21
   3 -21   9    1.83    3.13
  -3 -21   9   -0.96    3.14
  -3  21 -10    7.66    4.81
   3 -21  10    9.65    3.86
   3  21 -10   -0.49    4.91
   3  21  10    5.47    3.90
   3 -21 -10   12.93    6.50
  -3 -21 -10    5.15    6.21
   3  21 -11   -7.29    5.72
  -3 -21 -11    1.37    7.45
  -3  21 -11   -1.14    5.21
   3 -23   0   -0.19    2.36
   3 -23   0    0.33    1.81
  -3 -23   0   -0.32    1.45
  -3 -23   0    1.45    2.53
  -3  23   0    0.84    2.07
   3  23   0   -1.41    2.19
  -3 -23   0   -1.31    2.13
   3 -23  -1   51.39    4.31
  -3 -23   1   56.55    4.43
  -3 -23   1   54.01    3.62
   3 -23   1   63.96    3.99
   3  23  -1   58.58    3.65
   3 -23  -1   55.42    3.94
  -3  23  -1   60.66    4.03
  -3 -23  -1   57.90    3.69
   3 -23   1   56.34    4.41
  -3  23   1   54.48    4.15
   3  23  -1   54.35    4.10
  -3 -23  -1   54.51    4.22
   3 -23  -1   55.07    4.28
  -3 -23   1   59.33    4.01
  -3  23  -2  209.34   12.14
  -3 -23  -2  208.12   12.23
   3 -23   2  211.83   12.23
  -3  23   2  219.08   12.07
   3  23  -2  207.16   12.05
  -3  23  -2  210.31   12.21
   3 -23  -2  203.97   12.25
  -3 -23   2  214.47   12.22
   3  23   2  200.47   12.09
  -3 -23  -2  201.92   12.29
   3 -23   2  206.25   11.93
  -3 -23   2  217.32   11.76
  -3 -23  -2  209.44   12.34
   3 -23  -2  217.45   11.94
   3  23  -2  210.64   11.78
  -3  23  -2  213.42   11.99
  -3 -23   2  210.96   11.95
   3  23   2  190.97   12.01
  -3  23  -3   55.26    4.30
   3  23  -3   61.21    4.27
  -3 -23   3   60.00    4.46
   3  23   3   58.95    4.31
   3 -23  -3   53.96    4.52
  -3 -23  -3   53.28    4.67
   3 -23  -3   55.40    4.42
  -3 -23  -3   53.34    4.69
   3 -23   3   56.20    4.06
  -3 -23   3   56.81    3.82
  -3  23   3   53.89    4.16
   3 -23   3   58.49    4.52
  -3 -23   3   62.04    3.99
   3  23  -3   60.20    3.90
  -3  23  -3   53.36    4.16
   3 -23  -4   70.22    5.23
  -3 -23  -4   73.85    5.47
   3  23  -4   74.43    4.79
  -3  23  -4   68.47    5.00
   3 -23   4   69.10    4.84
   3  23  -4   76.72    4.92
   3 -23  -4   68.27    5.35
  -3  23   4   68.96    4.92
   3 -23   4   71.03    5.23
  -3 -23   4   68.96    5.12
  -3 -23  -4   71.11    5.44
   3 -23  -4   71.94    5.11
   3  23  -5    3.16    2.49
  -3  23  -5    2.30    2.77
   3  23  -5    7.07    2.42
   3 -23   5    0.99    2.86
  -3 -23  -5    2.18    3.21
   3 -23  -5    5.34    3.06
  -3  23   5    5.39    2.52
  -3 -23   5    4.21    2.71
  -3 -23   6   80.23    5.24
  -3  23  -6   85.96    6.09
  -3 -23   6   78.28    5.80
   3 -23   6   84.23    6.06
   3  23  -6   92.43    5.91
  -3 -23  -6   80.91    6.22
   3 -23  -6   81.91    6.17
  -3 -23  -7   36.23    4.71
   3 -23  -7   45.05    4.73
  -3 -23   7   39.76    4.09
   3  23   7   37.75    3.93
  -3  23   7   43.49    3.66
  -3 -23   7   39.37    3.41
   3 -23   7   40.33    3.89
   3  23  -7   42.02    4.43
  -3  23  -7   41.29    4.56
   3 -23   7   52.38    4.42
   3 -23  -8   -1.12    4.44
  -3 -23  -8    5.07    4.31
  -3 -23   8    4.95    3.23
   3  23   8    6.90    3.26
  -3  23   8    7.02    2.72
   3 -23   8    6.41    2.88
  -3  23  -8    4.49    3.99
   3  23  -8    1.04    3.90
   3 -23   8    3.93    3.53
  -3 -23  -9    0.16    5.28
   3 -23  -9    4.37    5.51
  -3 -23   9    0.57    3.35
   3 -23   9    1.83    3.14
   3 -23   9    0.26    3.74
   3  23   9    3.43    3.53
  -3  23  -9    4.84    4.37
   3  23  -9   -5.26    4.52
  -3 -23 -10    3.78    6.25
   3  23  10    0.26    3.77
   3 -23  10    1.22    3.93
   3 -23  10   -0.93    3.44
  -3  23 -10   -4.58    4.89
   3  23 -10    3.89    5.15
   3 -23 -10    0.90    6.72
   3  23 -11   -3.37    6.09
  -3  23 -11   -3.26    5.64
  -3 -23 -11   -0.63    7.62
   3  25   0   -0.71    2.26
  -3 -25   0   -0.25    1.55
   3 -25   0   -0.85    1.96
  -3 -25   0    3.36    2.41
  -3 -25   0    1.48    2.81
  -3  25   0   -1.35    2.20
   3 -25   0   -2.32    2.34
   3 -25   1   17.81    3.02
  -3 -25   1   14.47    3.16
   3 -25  -1   20.40    3.13
  -3 -25  -1   17.70    2.11
   3 -25  -1   17.81    2.36
   3 -25   1   20.33    2.66
  -3  25  -1   16.63    2.49
   3 -25  -1   19.95    2.88
  -3 -25   1   22.66    2.63
  -3 -25  -1   22.43    2.91
   3  25  -1   14.90    2.51
  -3  25   1   17.81    2.69
   3 -25   1   19.81    2.41
  -3 -25   1   18.52    2.01
  -3 -25   2   62.39    4.60
   3 -25   2   40.85    4.42
   3 -25  -2   50.37    4.52
  -3 -25  -2   51.60    4.54
  -3  25  -2   50.65    4.10
   3  25  -2   63.64    3.81
   3 -25  -2   48.04    3.92
  -3 -25   2   59.63    3.69
   3 -25   2   50.84    3.96
  -3 -25  -2   56.71    4.74
  -3  25   2   47.56    4.11
   3  25  -2   63.78    4.22
  -3 -25  -2   55.63    4.52
   3 -25  -2   42.98    4.47
  -3 -25  -2   61.30    3.76
   3  25   2   55.35    4.14
  -3 -25   2   60.20    4.08
   3  25  -3    8.99    2.50
  -3 -25   3   10.02    1.95
   3 -25   3    8.93    2.24
   3 -25   3   11.17    3.00
  -3 -25   3    9.12    2.85
  -3  25   3    7.72    2.42
   3 -25  -3    6.35    2.97
  -3 -25  -3    9.53    3.02
  -3 -25   3    7.64    2.21
  -3 -25  -3    8.45    3.09
   3 -25  -3   10.46    2.81
   3  25  -3    8.20    2.12
  -3  25  -3    6.96    2.49
  -3 -25   4    5.01    2.93
   3 -25   4    8.88    3.03
   3 -25  -4    9.88    3.11
  -3 -25  -4   21.35    3.52
  -3 -25  -4    3.17    3.15
   3 -25  -4   11.48    2.96
  -3  25  -4   13.12    2.69
   3  25  -4    6.98    2.58
   3  25  -4   12.36    2.45
   3 -25   4    9.60    2.43
   3 -25  -4   12.23    3.21
  -3 -25   5   34.78    3.89
   3 -25  -5   36.12    4.06
  -3 -25  -5   36.67    4.33
   3 -25   5   40.86    4.12
   3  25  -5   33.00    3.59
  -3  25  -5   39.34    3.83
   3  25  -6    7.66    3.27
  -3  25  -6    6.16    3.27
  -3 -25  -6    4.17    3.72
   3 -25  -6    2.06    3.50
  -3 -25   6    5.45    3.08
   3 -25   6    4.33    3.41
  -3 -25   6    6.82    2.03
   3 -25   7    6.85    3.66
  -3 -25   7    3.78    2.18
   3 -25   7    2.95    2.71
  -3  25   7    8.06    2.57
   3  25   7    3.05    2.97
  -3 -25   7    6.31    3.32
   3 -25  -7    5.67    4.08
  -3 -25  -7    8.94    3.82
   3  25  -7    3.69    3.70
  -3  25  -7    7.09    3.62
  -3 -25   8    4.15    3.34
  -3 -25   8    2.72    2.46
   3 -25   8   -0.34    2.91
  -3  25   8    0.89    2.73
   3  25   8    5.69    3.32
   3 -25   8    1.21    3.63
   3 -25  -8    2.39    4.89
  -3 -25  -8    5.77    4.54
   3  25  -8    6.16    4.21
  -3  25  -8    1.17    4.03
  -3 -25   9   -0.12    3.52
   3 -25   9   -0.69    3.91
   3 -25   9    2.46    3.07
   3  25  -9    1.02    4.85
  -3  25  -9   -4.06    4.56
   3 -25  -9    5.31    5.77
  -3 -25  -9   -2.95    5.73
   3  25   9    2.24    3.46
   3 -25  10    0.72    4.18
   3  25 -10   -4.04    5.58
  -3  25 -10    4.81    5.14
   3 -25 -10    1.09    7.05
  -3 -25 -10    6.12    6.66
   3  25 -11    2.47    6.15
  -3 -27   0   -0.76    1.73
   3 -27   0    0.52    2.07
   3 -27   0    3.73    2.62
  -3 -27   0   -3.97    3.14
  -3 -27   0    4.40    2.46
  -3  27  -1  349.96   19.27
   3 -27  -1  341.42   19.25
  -3 -27  -1  344.05   19.11
  -3 -27   1  338.70   19.40
   3 -27   1  354.53   19.48
   3 -27  -1  362.04   19.62
  -3 -27   1  332.91   19.06
  -3 -27   1  335.58   19.62
   3 -27  -1  345.37   19.67
   3 -27   1  354.99   19.67
  -3 -27  -1  344.74   19.57
   3 -27   1  346.10   19.24
  -3 -27   2  123.78    7.93
   3 -27  -2  108.53    7.93
  -3 -27  -2  118.96    8.01
   3  27  -2  124.15    7.26
   3 -27  -2  121.93    7.45
  -3  27  -2  116.61    7.52
  -3 -27  -2  122.44    7.23
  -3 -27  -2  115.33    8.04
  -3 -27   2  128.26    7.53
   3 -27  -2  115.51    7.98
   3 -27   2  119.46    7.91
  -3 -27  -2  121.17    7.87
   3 -27   2  127.88    7.43
  -3 -27   2  126.64    7.19
   3 -27  -3   24.74    2.92
   3 -27   3   26.52    2.91
  -3 -27   3   26.09    2.55
  -3 -27   3   30.88    3.53
   3 -27   3   16.30    3.46
   3 -27  -3   18.49    3.60
  -3 -27  -3   19.51    3.81
   3 -27  -3   22.96    3.55
  -3 -27  -3   28.33    3.87
  -3 -27   3   28.76    2.91
   3  27  -3   25.62    2.87
  -3  27  -3   24.15    3.08
  -3 -27  -4   80.03    6.28
   3 -27  -4   83.82    6.14
   3 -27  -4   79.36    6.19
   3 -27  -4   76.29    5.91
  -3 -27  -4   90.81    6.38
   3  27  -4   79.54    5.47
  -3  27  -4   80.70    5.72
  -3 -27   4   78.57    5.32
  -3 -27   4   84.73    5.97
   3 -27   4   85.19    5.99
   3 -27   4   85.20    5.54
   3  27  -5   62.63    4.89
  -3  27  -5   62.43    4.96
   3 -27  -5   66.17    5.40
  -3 -27   5   65.28    5.18
   3 -27   5   62.38    5.29
  -3 -27  -5   54.44    5.50
   3  27  -6  127.71    7.97
  -3  27  -6  111.15    7.90
   3 -27  -6  111.75    8.18
  -3 -27  -6  120.96    8.37
   3 -27   6  114.46    8.06
  -3 -27   6  121.74    7.93
  -3 -27   6  124.31    7.23
  -3 -27   7   11.30    2.38
   3 -27   7    7.31    2.95
  -3  27  -7    8.64    3.81
   3  27  -7    6.03    4.04
   3 -27  -7    8.83    4.45
  -3 -27   7    5.78    3.51
  -3 -27  -7   16.74    4.17
   3 -27   7    5.92    3.82
   3 -27   8    4.04    3.07
  -3 -27   8    4.67    2.59
   3 -27   8    7.72    3.99
   3 -27  -8    7.69    5.03
  -3 -27  -8    1.31    4.77
  -3 -27   8   -0.89    3.63
   3  27   8    2.08    3.27
  -3  27   8    8.14    2.82
  -3  27  -8    5.80    4.25
   3  27  -8   10.30    4.60
   3 -27   9    0.12    3.24
   3  27  -9    4.88    5.28
  -3  27  -9    4.59    4.75
   3  27   9    3.65    3.68
   3 -27   9   -1.03    3.99
   3 -27  -9    0.14    6.21
  -3 -27  -9   -3.60    5.69
  -3 -27   9    3.54    3.80
   3 -27  10    3.61    4.41
   3  27 -10    0.98    5.98
  -3  27 -10   -4.83    5.61
  -3 -27 -10   12.20    6.95
   3  27 -11   -2.67    6.61
  -3 -29   0    4.44    3.23
   3 -29   0   -0.71    2.18
  -3 -29   0   -1.45    1.84
   3 -29   0    0.71    2.98
  -3 -29   0    0.79    2.75
   3 -29  -1  104.92    6.62
  -3 -29  -1  107.76    6.40
  -3 -29   1  100.72    6.81
   3 -29  -1  104.90    7.20
   3 -29   1  104.29    6.94
  -3  29  -1  108.95    6.65
  -3 -29   1  102.87    7.16
   3 -29   1  102.44    7.25
   3 -29  -1   96.40    7.27
   3 -29   1  113.55    6.64
  -3 -29   1  107.84    6.36
  -3 -29  -1  101.47    7.06
  -3 -29  -2   92.93    6.76
  -3 -29   2   96.55    5.89
   3 -29   2  104.27    6.20
  -3  29  -2   86.54    6.25
  -3 -29  -2   97.17    5.99
   3  29  -2  105.24    6.12
   3 -29  -2  102.43    6.24
  -3 -29   2   91.89    6.27
   3 -29  -2   97.37    6.75
  -3 -29  -2   91.60    6.82
  -3 -29  -2   94.91    6.97
   3 -29  -2   91.97    6.77
   3 -29   2   83.92    6.82
  -3 -29   2   98.97    6.70
  -3 -29   3    6.98    2.48
   3 -29   3    3.96    3.40
  -3 -29   3    3.02    3.23
  -3 -29  -3    7.42    3.62
   3 -29  -3    5.07    3.19
   3 -29  -3   13.57    3.50
  -3 -29  -3    6.56    3.47
   3 -29   3    9.93    2.53
  -3 -29   3    9.05    2.13
   3  29  -3    6.92    2.76
  -3  29  -3    7.52    2.79
   3 -29  -4   43.58    4.48
  -3 -29  -4   41.18    4.63
  -3 -29   4   34.15    4.16
   3 -29   4   42.25    4.26
  -3 -29   4   29.72    3.29
   3 -29  -4   42.45    4.48
  -3 -29  -4   36.40    4.61
  -3  29  -4   37.32    3.84
   3  29  -4   36.76    3.82
  -3 -29  -5    1.74    3.82
   3 -29  -5    0.29    3.53
   3 -29  -5    5.03    4.05
  -3 -29   5    3.88    2.39
   3 -29   5   -0.95    3.52
  -3 -29   5    1.79    3.43
   3  29  -5    4.02    3.24
  -3  29  -5    3.97    3.24
  -3 -29   6   31.20    4.26
   3 -29   6   34.68    4.50
  -3  29  -6   34.63    4.25
   3  29  -6   32.02    4.43
   3 -29  -6   29.83    4.67
  -3 -29  -6   31.91    4.74
  -3 -29   6   32.35    3.04
  -3 -29   7    3.46    2.25
   3 -29   7    3.74    2.89
  -3 -29  -7    5.88    4.38
  -3 -29   7   -2.00    3.70
   3 -29   7    0.29    3.96
  -3  29  -7    5.55    4.05
   3  29  -7    7.72    4.37
   3 -29  -7   -0.31    4.67
   3 -29   8    0.58    3.08
   3 -29   8    6.52    4.36
  -3 -29   8    6.31    3.87
   3  29  -8    4.78    4.96
  -3  29  -8    7.49    4.66
   3  29   8    3.21    3.34
  -3  29   8   -1.21    2.88
  -3 -29  -8   -1.04    4.96
   3 -29  -8    1.53    5.37
  -3 -29   9    1.13    4.11
   3 -29   9   -2.96    4.41
   3  29  -9    2.07    5.61
  -3  29  -9   -1.82    5.04
   3  29   9    1.03    3.72
   3 -29  -9   -6.45    6.53
  -3 -29  -9   -4.14    5.72
   3 -29  10   -6.34    4.67
   3  29 -10   -1.31    6.29
  -3  29 -10   -1.62    5.80
  -3 -29 -10    2.38    7.19
   3  29 -11   -1.42    7.07
  -3 -31   0   -2.00    1.96
   3 -31   0   -1.39    3.11
  -3 -31   0   -1.59    3.06
  -3 -31   0   -4.93    3.75
   3 -31   0   -0.74    2.36
   3 -31   1  165.59    9.75
   3 -31  -1  161.66    9.73
  -3 -31  -1  165.11    9.56
  -3 -31  -1  175.29   10.32
   3 -31  -1  161.97   10.48
  -3 -31   1  163.07   10.34
   3 -31   1  149.88   10.31
  -3 -31   1  171.39    9.55
   3 -31   1  160.29   10.01
   3 -31  -1  163.01   10.27
  -3 -31   1  169.24   10.08
  -3 -31   2   48.12    4.81
   3 -31  -2   45.01    4.87
  -3 -31  -2   43.25    4.95
   3 -31   2   51.49    4.28
  -3 -31  -2   36.28    4.79
  -3 -31   2   38.85    4.02
  -3 -31  -2   52.73    4.75
   3 -31  -2   46.81    4.78
   3  31  -2   45.25    3.90
  -3  31  -2   48.19    4.00
   3 -31   2   34.84    4.79
   3 -31  -2   43.97    3.92
  -3 -31  -2   46.12    3.65
  -3 -31   2   51.36    3.56
   3 -31   2   49.71    3.92
   3 -31  -3   42.70    4.70
  -3 -31  -3   42.08    4.89
   3 -31  -3   39.10    4.46
  -3 -31  -3   34.31    4.75
  -3 -31   3   41.27    3.85
   3 -31   3   40.42    4.56
  -3 -31   3   38.73    4.56
  -3 -31   3   46.36    3.50
   3 -31   3   40.91    3.73
  -3  31  -3   43.48    4.12
   3  31  -3   43.82    4.08
  -3 -31  -3   42.39    3.54
  -3 -31   4    0.94    3.49
   3 -31   4    9.63    3.75
  -3 -31  -4    4.52    3.87
  -3 -31  -4   -4.27    3.98
   3 -31  -4    3.58    3.76
  -3 -31   4    5.69    2.62
   3 -31  -4    2.87    3.61
   3  31  -4    1.34    3.34
  -3  31  -4   -0.21    3.23
  -3 -31  -5  103.64    7.58
   3 -31  -5  101.73    7.34
  -3 -31   5   95.68    7.08
   3 -31  -5  106.56    7.56
   3 -31   5  111.94    7.31
   3  31  -5   97.56    6.91
  -3  31  -5   96.11    6.91
  -3 -31   5   86.47    6.29
  -3 -31  -6   19.17    4.66
   3 -31  -6   12.46    4.38
   3  31  -6   11.75    4.30
  -3 -31   6   10.45    2.66
  -3 -31   6   14.65    3.92
   3 -31   6   14.57    4.21
  -3 -31   6   16.90    2.46
  -3  31  -6    8.22    4.06
   3  31  -7    7.08    4.69
  -3  31  -7    6.60    4.38
  -3 -31   7   11.45    3.91
   3 -31   7    5.40    4.22
  -3 -31  -7    0.36    4.64
   3 -31  -7    9.04    5.00
   3 -31   8    2.49    3.19
  -3 -31   8    3.32    4.02
   3 -31   8   -0.48    4.32
   3 -31  -8    4.43    5.80
  -3 -31  -8    3.11    5.27
   3  31   8    2.93    3.58
   3  31  -8    4.11    5.34
  -3  31  -8    0.76    4.87
  -3 -31   9    6.07    4.31
   3 -31   9    2.44    4.41
   3 -31  -9    2.13    7.04
  -3 -31  -9   -0.19    6.28
   3  31   9    0.65    3.83
   3  31  -9   12.15    6.24
  -3  31  -9   16.46    5.58
  -3  31 -10    3.97    6.21
   3  31 -10   -6.52    6.93
   3 -31  10   -6.60    4.91
  -3 -31 -10    6.34    7.39
   3 -33   0    0.27    3.30
  -3 -33   0    0.52    3.34
   3 -33   0   -1.21    2.48
  -3 -33   0   -1.07    2.08
  -3 -33   0   -0.78    3.57
   3 -33   1  206.34   12.48
  -3 -33   1  201.46   12.36
   3 -33  -1  201.66   12.61
  -3 -33  -1  210.17   12.63
  -3 -33   1  214.72   11.89
   3 -33  -1  209.71   12.09
   3 -33   1  210.54   12.08
  -3 -33  -1  213.81   11.90
  -3 -33   1  207.82   12.72
   3 -33   1  192.79   12.71
   3 -33  -1  199.42   12.68
   3 -33   2   47.07    4.95
  -3 -33  -2   46.30    5.11
   3 -33  -2   47.45    5.12
  -3 -33   2   49.94    4.95
  -3 -33  -2   48.11    3.87
   3 -33   2   41.02    4.58
   3 -33   2   48.18    4.10
  -3  33  -2   46.88    4.42
  -3 -33   2   48.74    3.73
  -3 -33  -2   44.37    5.17
   3 -33  -2   48.05    5.13
  -3 -33   2   47.73    4.33
  -3 -33  -2   59.30    5.09
  -3 -33   3   26.54    3.49
   3 -33  -3   26.84    4.57
  -3 -33   3   28.94    3.04
   3 -33   3   30.73    4.29
  -3  33  -3   32.81    3.99
  -3 -33   3   27.40    4.32
   3 -33  -3   28.44    4.46
  -3 -33  -3   19.72    4.53
  -3 -33  -3   24.30    4.57
   3 -33  -3   22.19    4.39
   3  33  -3   26.05    3.85
  -3 -33  -3   32.36    3.22
   3 -33  -4   42.86    5.07
  -3 -33  -4   45.39    5.18
  -3 -33   4   39.33    3.94
   3 -33  -4   41.43    5.15
  -3 -33  -4   44.77    5.22
  -3 -33   4   43.61    4.79
   3 -33   4   38.82    4.77
   3  33  -4   43.69    4.74
  -3  33  -4   40.54    4.62
   3  33  -5   47.36    4.96
  -3  33  -5   37.97    4.83
  -3 -33   5   35.76    3.80
   3 -33  -5   43.45    5.83
  -3 -33  -5   42.77    5.41
   3 -33  -5   34.66    5.02
  -3 -33   5   43.55    4.79
   3 -33   5   49.39    5.02
  -3 -33  -6   49.59    5.87
   3 -33  -6   43.03    5.61
  -3 -33   6   54.11    5.30
   3 -33   6   47.40    5.49
  -3  33  -6   51.03    5.48
   3  33  -6   47.89    5.56
  -3 -33   6   52.20    4.16
  -3 -33   7    0.26    2.65
   3  33  -7   -3.91    5.15
  -3  33  -7   -0.84    4.71
   3 -33  -7   -2.64    5.27
  -3 -33  -7    0.95    4.78
   3 -33   7   -0.49    4.42
  -3 -33   7    1.04    4.05
   3  33   8    0.64    3.73
   3 -33  -8    9.48    6.34
  -3 -33  -8   -5.19    5.62
   3 -33   8    3.02    4.66
  -3 -33   8    4.11    4.32
   3  33  -8    4.66    5.69
  -3  33  -8    3.98    5.29
  -3 -33  -9    9.46    6.45
   3 -33  -9   -1.74    7.25
   3 -33   9    6.49    4.83
  -3 -33   9   -1.40    4.43
   3  33  -9   -1.47    6.50
  -3  33  -9    6.73    6.01
  -3 -33 -10   -1.41    7.98
   3  33 -10    1.13    7.20
  -3  33 -10    1.09    6.46
   3 -33  10    1.73    4.96
  -3 -35   0   -1.42    2.29
  -3 -35   0  -10.30    4.38
  -3 -35   0   -1.54    3.40
   3 -35   0   -5.61    3.59
   3 -35  -1   -3.42    4.02
  -3 -35   1    7.41    3.99
  -3 -35   1    4.28    2.31
   3 -35   1    1.75    4.03
   3 -35   1   -3.00    3.46
   3 -35  -1    8.23    3.92
  -3 -35   1    0.39    3.16
  -3 -35  -1    0.45    3.76
  -3 -35  -1    4.32    2.36
  -3 -35   2   44.59    5.28
   3 -35  -2   49.78    5.56
  -3 -35  -2   43.16    5.55
  -3  35  -2   57.19    4.77
  -3 -35   2   54.08    4.07
  -3 -35  -2   55.08    5.62
   3 -35   2   43.77    4.83
   3 -35   2   52.13    5.41
  -3 -35   2   52.59    4.71
  -3 -35  -2   57.81    5.37
   3 -35  -2   54.39    5.38
  -3 -35  -2   57.18    4.19
  -3 -35   3   27.55    3.51
   3 -35  -3   28.07    4.71
  -3 -35   3   31.02    3.21
   3 -35   3   33.17    4.52
  -3 -35  -3   24.87    4.91
   3  35  -3   30.98    4.32
  -3  35  -3   25.21    4.26
  -3 -35  -3   24.18    3.34
  -3 -35   3   25.42    4.33
   3 -35  -3   21.05    4.39
   3 -35   3   28.19    3.93
  -3 -35  -3   19.10    4.71
   3 -35  -3   21.08    4.58
   3 -35  -4   29.66    4.91
  -3 -35  -4   32.79    5.27
   3 -35  -4   22.80    5.20
  -3 -35  -4   32.89    5.15
  -3 -35   4   28.72    4.54
   3 -35   4   32.80    4.76
  -3  35  -4   29.86    4.62
   3  35  -4   42.70    4.95
  -3 -35   4   32.90    3.70
   3 -35  -5   23.20    4.80
  -3 -35  -5   17.65    5.16
  -3 -35   5   17.44    3.29
  -3  35  -5   21.16    4.52
   3  35  -5   19.02    4.80
  -3 -35   5   19.26    4.32
   3 -35   5   20.13    4.80
   3 -35  -5   32.61    5.83
  -3 -35  -5   15.88    5.33
  -3 -35   6    5.88    4.17
   3 -35   6    3.56    4.43
   3  35  -6    2.19    4.99
  -3  35  -6    8.36    4.71
   3 -35  -6    1.84    4.82
  -3 -35  -6    4.12    4.78
  -3 -35   6    2.42    2.86
  -3 -35  -7    4.00    5.11
   3 -35  -7    8.22    5.68
  -3  35  -7    4.88    5.27
   3  35  -7   -3.48    5.47
   3 -35   7    2.43    4.72
  -3 -35   7    2.37    4.28
  -3 -35  -8   -2.23    5.88
   3 -35  -8    5.42    6.25
   3  35  -8    1.59    6.14
  -3 -35   8    3.53    4.55
   3 -35   8    0.18    4.82
  -3  35  -8  -13.00    5.82
   3 -35   9   11.70    5.10
  -3 -35   9   15.50    4.94
  -3  35  -9   -2.18    6.34
   3  35  -9    8.09    7.11
   3 -35  -9    9.41    7.70
  -3 -35  -9   11.79    6.94
  -3 -35 -10   -2.75    8.24
  -3 -37   0   -2.32    2.41
  -3 -37   0   -1.34    3.39
   3 -37   0   -2.14    3.53
  -3 -37   0   -0.35    4.25
   3 -37  -1   36.16    4.82
   3 -37   1   32.57    4.55
  -3 -37  -1   31.22    4.57
  -3 -37   1   33.68    4.33
  -3 -37   1   40.48    5.03
   3 -37  -1   40.32    5.27
   3 -37   1   28.47    5.01
  -3 -37  -1   35.60    3.39
  -3 -37   1   34.63    3.37
  -3 -37  -2   40.02    5.35
  -3 -37   2   34.91    5.09
   3 -37  -2   35.10    5.17
  -3 -37   2   37.78    3.56
  -3 -37  -2   37.55    5.28
   3 -37   2   38.63    4.55
   3 -37   2   34.75    5.07
  -3 -37   2   38.15    4.26
   3 -37  -2   37.33    4.93
  -3 -37  -2   39.49    4.97
  -3 -37  -2   36.82    3.60
   3 -37  -3   60.19    5.91
  -3 -37   3   59.67    5.87
  -3 -37  -3   56.01    6.23
   3  37  -3   52.33    5.48
  -3  37  -3   68.79    5.63
  -3 -37  -3   46.95    5.95
   3 -37  -3   52.49    5.97
   3 -37   3   62.67    5.88
   3 -37  -3   59.29    6.08
  -3 -37   3   53.89    4.92
   3 -37   3   57.74    5.10
   3 -37  -4    2.20    4.59
  -3 -37   4    8.24    4.20
  -3 -37  -4    7.25    4.74
   3  37  -4   11.76    4.71
   3 -37   4    0.13    3.46
  -3  37  -4    0.74    4.32
   3 -37   4    5.73    4.27
  -3 -37   4    6.57    3.15
   3 -37  -4    9.75    5.16
  -3 -37  -4    4.33    4.68
  -3  37  -5   53.42    5.77
   3  37  -5   35.79    5.71
  -3 -37   5   40.94    5.26
   3 -37   5   42.03    5.61
   3 -37  -5   38.80    5.56
  -3 -37  -5   41.67    5.81
  -3 -37   5   37.69    4.13
  -3 -37  -5   44.65    6.38
   3 -37  -5   43.55    6.78
  -3 -37   6   19.39    4.77
   3 -37   6   20.86    5.02
  -3 -37   6   22.71    3.41
  -3  37  -6   13.16    5.44
   3  37  -6   19.83    5.72
  -3 -37  -6   25.54    5.57
   3 -37  -6   18.31    5.33
  -3  37  -7   -1.03    5.61
   3  37  -7    3.19    6.08
   3 -37  -7   -1.98    5.90
  -3 -37  -7    0.63    5.45
  -3 -37   7   -4.29    4.63
   3 -37   7   -1.83    4.79
  -3 -37   8    5.69    4.62
   3 -37   8   12.60    5.19
  -3 -37  -8   12.15    6.34
   3  37  -8   -0.93    6.72
  -3  37  -8    6.64    6.16
   3 -37  -8    1.78    6.85
   3 -37   9   20.24    5.56
  -3 -37  -9   15.39    7.36
   3 -37  -9    6.64    8.25
  -3  37  -9   14.72    6.95
  -3 -39   0    1.10    3.80
   3 -39   0    0.64    3.89
  -3 -39   0   -8.21    4.57
   3 -39  -1    5.15    4.23
  -3 -39   1    4.25    3.60
   3 -39   1    1.84    3.76
  -3 -39  -1    4.38    4.19
   3 -39  -1   -2.57    4.65
   3 -39   1   -4.83    4.59
  -3 -39   1    6.36    4.67
  -3 -39  -2   66.47    6.54
   3 -39   2   54.65    6.29
  -3 -39  -2   63.84    6.56
   3 -39  -2   65.15    6.36
  -3 -39   2   60.11    6.24
  -3 -39   2   64.23    5.45
   3 -39   2   69.72    5.76
   3 -39  -2   77.44    6.31
  -3 -39  -2   50.05    6.11
   3 -39  -3    9.86    4.54
  -3 -39   3    3.12    4.44
  -3  39  -3    7.93    4.46
  -3 -39  -3    6.31    4.79
   3 -39  -3   12.36    5.05
   3 -39   3    7.56    4.64
  -3 -39  -3   -1.63    4.92
   3 -39   3    7.39    3.80
   3 -39  -3    9.03    4.56
  -3 -39   3    0.64    3.42
   3 -39  -4   37.21    5.81
  -3 -39   4   33.64    5.33
  -3 -39  -4   47.53    6.17
   3  39  -4   43.28    5.87
  -3  39  -4   45.39    5.75
   3 -39   4   46.62    4.72
   3 -39   4   43.77    5.62
   3 -39  -4   41.68    6.38
  -3 -39  -4   40.04    5.98
  -3 -39   4   39.33    4.40
   3 -39  -5   12.81    5.03
  -3 -39  -5   -4.30    5.11
   3 -39  -5    0.51    6.59
  -3 -39  -5   -2.41    5.90
   3 -39   5    2.16    3.75
   3 -39   5   -9.48    5.05
  -3 -39   5   -4.95    4.52
  -3 -39   5    5.16    3.16
   3  39  -5    1.18    5.64
  -3  39  -5    2.04    5.25
  -3  39  -6   22.62    6.01
   3  39  -6   15.40    6.18
  -3 -39  -6   15.78    5.64
   3 -39  -6   15.83    5.60
  -3 -39   6   12.67    3.39
   3 -39   6   14.23    4.93
  -3 -39   6   13.54    4.74
   3 -39   7    2.90    5.13
  -3 -39   7    0.52    4.76
   3 -39  -7    0.21    6.14
  -3 -39  -7    2.22    5.61
  -3  39  -7    2.99    6.01
   3  39  -7   22.24    6.14
  -3  39  -8    9.91    6.70
   3 -39  -8    2.30    7.31
  -3 -39  -8    7.16    6.68
   3 -39   8    9.62    5.42
  -3 -39   8   16.98    5.06
  -3  39  -9    7.72    7.51
   3 -39   9    6.73    5.69
   3 -39  -9    9.68    8.43
   3 -41   0   -0.68    4.20
  -3 -41   0   -5.94    4.05
  -3 -41   0   -3.34    4.90
   3 -41  -1    5.06    4.54
   3 -41   1    1.94    3.97
  -3 -41  -1    8.51    4.19
  -3 -41   1   13.96    4.03
  -3 -41   1    2.69    5.03
   3 -41   1    7.56    4.86
   3 -41  -1    1.75    4.82
   3 -41  -2    7.28    4.46
  -3 -41   2    8.11    3.65
  -3 -41  -2    3.05    4.69
   3 -41   2    6.81    3.95
   3 -41   2    0.19    4.63
   3 -41  -2   -5.30    4.95
  -3 -41   2    5.42    4.68
  -3 -41  -2    0.42    5.02
  -3 -41  -2    9.30    4.88
  -3  41  -3   20.04    5.03
   3 -41  -3   17.73    5.61
  -3 -41  -3   20.26    5.42
   3 -41  -3   16.50    5.04
  -3 -41   3   13.03    4.93
  -3 -41  -3   14.37    5.50
   3 -41   3   11.49    4.89
  -3 -41   3   19.31    3.80
   3 -41   3   21.99    4.30
   3 -41  -3   12.10    5.26
   3 -41   4   10.16    5.05
   3 -41  -4    2.86    5.05
  -3 -41  -4   -2.41    5.19
   3  41  -4    1.92    5.56
  -3  41  -4    6.49    5.37
   3 -41  -4    6.83    6.06
  -3 -41  -4   11.63    5.69
  -3 -41   4    4.89    4.67
   3 -41   4    7.72    3.99
  -3 -41   4    4.35    3.52
   3 -41  -4    2.14    5.20
   3 -41   5    0.19    5.06
   3 -41  -5    1.24    5.06
  -3 -41  -5    4.53    5.40
   3  41  -5   17.77    6.40
   3 -41   5    0.57    3.93
  -3 -41   5    1.58    3.38
  -3 -41   5   -0.18    4.71
  -3  41  -5   -1.25    5.88
   3 -41  -5    7.22    6.98
  -3 -41  -5    8.83    6.53
   3 -41   6    2.09    3.87
  -3 -41  -6   13.38    5.63
   3 -41  -6    2.81    5.60
   3 -41   6   -0.20    4.97
  -3  41  -6   -0.58    6.37
  -3 -41   6    3.80    4.90
   3 -41  -7    3.72    6.54
  -3 -41  -7    8.41    5.99
   3 -41   7    4.02    5.40
  -3  41  -7    1.38    6.85
  -3 -41   7   14.52    5.17
   3 -41  -8    4.39    7.70
   3 -41   8   -0.41    5.55
  -3 -41   8    2.93    5.12
  -3  41  -8    4.21    7.20
   3 -43   0   -4.67    4.71
  -3 -43   0   -5.38    4.09
  -3 -43   0    3.91    5.20
   3 -43  -1    1.90    4.27
  -3 -43   1   -2.28    4.16
  -3 -43  -1    0.93    4.54
   3 -43   1    1.53    4.30
   3 -43  -1    5.11    5.20
   3 -43   1    3.38    5.07
  -3 -43   1   -0.20    5.05
  -3 -43  -1   -4.42    5.43
   3 -43   2    2.61    4.22
  -3 -43   2   -1.07    4.11
   3 -43  -2   -3.61    4.66
  -3 -43   2   -7.10    5.05
   3 -43   2    1.78    4.86
  -3 -43  -2    5.94    5.45
   3 -43  -2   -1.65    4.95
  -3 -43  -2    3.91    5.38
  -3 -43  -3   -0.43    5.48
   3 -43  -3   -2.09    5.83
  -3 -43   3   -0.97    4.98
   3 -43  -3   -4.75    5.15
  -3 -43  -3    2.03    5.51
   3 -43   3   -1.18    4.93
   3 -43   3    3.78    4.25
   3 -43  -3   -3.17    5.11
  -3 -43   3   -8.06    3.88
  -3  43  -4    1.94    5.81
   3 -43  -4   -9.40    6.57
  -3 -43  -4    2.60    5.97
  -3 -43   4    1.53    4.89
   3 -43  -4    1.94    5.19
  -3 -43  -4    2.31    5.74
   3 -43   4   -3.59    5.12
   3 -43   4   -3.36    4.08
  -3 -43   4   -1.77    3.76
   3 -43  -4    8.05    5.58
   3 -43   5    8.52    5.27
   3 -43  -5   16.53    5.64
  -3 -43  -5   17.13    5.79
  -3  43  -5   23.02    6.68
  -3 -43   5    1.28    3.66
  -3 -43   5   12.15    5.22
   3 -43   5    8.36    4.15
  -3 -43  -5   12.71    6.87
   3 -43  -5   20.40    7.78
   3 -43   6   -4.23    4.09
  -3 -43  -6    7.25    5.77
   3 -43  -6    4.29    5.94
   3 -43   6   -4.33    5.50
  -3  43  -6   15.05    7.01
  -3 -43   6  -11.02    5.36
  -3 -43   7    1.91    5.13
   3 -43  -7    2.52    6.81
  -3 -43   8   -3.06    5.42
  -3 -45   0   -2.32    5.29
   3 -45   0    1.70    4.63
  -3 -45   0   -7.47    4.52
  -3 -45  -1   -0.46    5.67
  -3 -45   1    5.51    5.38
   3 -45  -1    7.30    5.48
   3 -45   1    6.27    5.39
  -3 -45  -1   -8.19    5.04
   3 -45  -1    0.60    5.01
   3 -45   1   -0.89    4.52
  -3 -45   1   -7.32    4.28
   3 -45  -2   14.97    6.08
  -3 -45  -2   20.21    5.95
   3 -45  -2   24.02    5.23
  -3 -45   2   29.58    4.66
   3 -45   2   13.03    4.56
  -3 -45   2   11.82    5.52
   3 -45   2    6.02    5.37
  -3 -45  -2   26.82    6.29
   3 -45  -2   19.03    5.60
   3 -45  -3    5.90    5.34
   3 -45   3    1.66    5.41
  -3 -45   3   -1.42    5.24
  -3 -45  -3   11.32    5.74
   3 -45   3    1.81    4.31
  -3 -45   3    1.52    4.00
   3 -45  -3    8.59    5.27
   3 -45  -3    3.37    6.35
  -3 -45  -3    4.28    5.92
  -3  45  -4    0.90    6.38
   3 -45  -4    6.46    7.24
  -3 -45  -4   -1.58    6.34
  -3 -45   4    3.61    5.13
  -3 -45  -4    2.90    5.81
   3 -45  -4    6.54    5.79
   3 -45   4   10.41    5.30
   3 -45  -4    9.56    5.60
  -3 -45   4   11.34    4.14
   3 -45   4    2.24    4.16
  -3  45  -5    3.83    7.17
  -3 -45   5   -0.80    5.24
  -3 -45  -5    3.99    6.03
   3 -45  -5    7.06    5.79
   3 -45   5    8.41    4.20
   3 -45   5    4.43    5.38
   3 -45  -5    3.54    8.27
  -3 -45  -5    9.32    7.37
  -3 -45   6    3.58    5.38
   3 -45  -6    4.01    6.13
   3 -45   6    0.61    4.34
   3 -47   0    5.92    4.76
  -3 -47   0   -8.54    4.79
  -3 -47   0    2.97    5.42
   3 -47   1   -0.94    4.77
  -3 -47   1   -0.89    4.62
   3 -47  -1    4.36    4.94
  -3 -47  -1   -3.26    5.17
  -3 -47  -1    7.66    6.00
   3 -47  -1   -8.07    5.78
   3 -47   1   -0.44    5.55
  -3 -47   1    0.89    5.51
  -3 -47  -2    1.18    5.89
   3 -47  -2    5.05    6.08
   3 -47  -2   10.00    5.27
  -3 -47   2    5.20    4.42
   3 -47   2   11.28    4.83
  -3 -47  -2    6.30    6.01
   3 -47  -2   13.39    5.54
  -3 -47   2   18.50    5.55
   3 -47   2    6.96    5.58
   3 -47  -3    8.05    6.89
  -3 -47  -3   -7.24    6.42
   3 -47   3    4.50    4.50
  -3 -47   3    0.16    4.30
   3 -47  -3    3.67    5.53
  -3 -47  -3    1.97    5.99
   3 -47  -3    3.92    5.81
  -3 -47   3    5.33    5.39
   3 -47   3    3.91    5.37
  -3 -47  -4   12.64    7.20
   3 -47  -4   11.98    7.64
   3 -47   4    7.85    4.55
  -3 -47   4    5.88    4.25
   3 -47  -4   10.59    5.93
  -3 -47   4    8.41    5.47
  -3 -47  -5  -12.92    8.15
   3 -47  -5    2.04    8.74
   3 -47   5    1.95    4.38
  -3 -49   0    7.13    5.11
   3 -49   0    3.70    4.90
  -3 -49  -1    5.72    6.11
   3 -49  -1    6.67    5.33
   3 -49   1    7.46    5.09
  -3 -49   1   11.92    4.89
  -3 -49  -2    2.94    6.45
   3 -49  -2   -1.09    6.59
  -3 -49   2    4.38    4.53
   3 -49   2    2.06    4.68
  -3 -49  -3    3.62    6.64
   3 -49  -3    4.50    7.27
   3 -49   3   -6.66    4.79
  -3 -49   3   -1.16    4.37
  -3 -49  -4   10.39    7.61
   3 -49  -4   -0.42    8.15
   3 -49   4    2.79    4.66
  -3 -49  -5    2.90    8.60
   3 -49   5    0.17    4.71
  -3 -51   0   -5.57    5.34
  -3 -51   1   -1.93    5.12
   3 -51   1   -0.61    5.33
   3 -51  -2   10.42    7.17
  -3 -51   2    9.68    4.85
   3 -51   2   15.68    5.37
   3 -51  -3   -7.32    7.96
  -3 -51   3    3.11    4.50
   3 -51   3    3.57    5.05
   3 -51  -4   -3.24    8.80
   3 -51   4   -0.54    4.79
  -3 -53   2  -13.09    5.21
  -4   0   0 4672.56  252.51
  -4   0   0 4684.35  252.50
   4   0   0 4635.99  252.50
  -4   0  -1  357.61   19.50
   4   0  -2  724.99   39.06
  -4   0  -2  717.70   39.22
   4   0   2  713.43   39.21
   4   0   2  722.78   39.23
  -4   0   2  724.11   39.06
  -4   0  -2  702.19   39.20
  -4   0   3  244.72   13.39
   4   0  -3  241.41   13.48
   4   0   3  252.35   13.69
  -4   0   3  244.47   13.48
  -4   0   3  248.87   13.46
   4   0   3  249.24   13.66
   4   0   3  238.18   13.69
  -4   0  -3  248.81   13.66
   4   0  -4  300.57   16.54
   4   0   4  298.28   16.78
  -4   0  -4  299.08   16.72
   4   0   4  303.55   16.76
   4   0  -4  302.66   16.67
  -4   0   4  304.81   16.56
  -4   0   4  299.62   16.52
   4   0   4  302.12   16.72
  -4   0   4  298.51   16.45
  -4   0   5  566.10   31.38
   4   0   5  583.19   31.74
   4   0   5  583.35   31.72
   4   0  -5  564.35   31.62
  -4   0   5  576.28   31.52
  -4   0   5  581.88   31.46
   4   0   5  577.50   31.66
  -4   0  -5  586.05   31.66
   4   0  -5  574.12   31.48
   4   0  -6   50.98    3.40
  -4   0  -6   47.59    3.66
   4   0  -6   48.85    3.61
  -4   0   6   50.93    3.50
  -4   0   6   45.20    3.25
   4   0   6   52.43    3.91
  -4   0   6   47.86    3.17
   4   0   6   47.34    3.67
  -4   0   7    4.00    1.62
   4   0   7   -2.18    2.75
  -4   0   7    2.79    1.76
  -4   0   7    2.52    2.17
   4   0  -7    5.32    2.17
  -4   0  -7    2.15    2.31
   4   0  -7    4.56    2.20
   4   0   7    1.01    2.35
   4   0   8   40.94    3.72
   4   0  -8   41.54    3.80
   4   0   8   35.32    4.08
  -4   0   8   46.97    3.83
  -4   0   8   41.69    3.33
  -4   0   8   43.57    3.15
   4   0  -8   41.55    4.41
   4   0  -9    1.45    2.92
  -4   0   9    0.69    2.32
   4   0  -9    3.84    5.95
   4   0   9    1.17    3.55
  -4   0   9    1.44    3.02
  -4   0   9    3.47    2.05
   4   0  10    9.54    3.95
   4   0  11   -2.64    4.23
   4   0  12    0.85    4.68
   4  -2   0  163.77    1.96
  -4  -2   0  154.21    2.06
  -4  -2   0  155.13    2.18
  -4   2   0  159.72    2.14
  -4  -2  -1    9.10    0.90
   4  -2  -2   59.40    3.37
   4   2   2   55.52    3.58
  -4  -2  -2   53.31    3.58
   4   2  -2   57.36    3.39
   4  -2   2   61.79    3.62
   4   2   2   59.99    3.58
  -4   2   2   59.38    3.36
  -4  -2  -3   72.27    4.16
  -4  -2  -3   68.00    4.21
   4  -2   3   66.61    4.16
  -4  -2   3   66.95    3.82
   4  -2  -3   65.16    3.84
  -4   2  -3   64.88    4.16
   4  -2  -3   63.97    3.87
   4   2   3   74.52    4.26
  -4   2   3   68.85    3.82
   4   2   3   70.22    4.21
  -4   2   3   65.24    3.88
   4  -2   3   63.41    4.25
   4   2  -3   72.16    3.99
   4  -2   3   69.38    4.20
   4   2  -3   71.12    4.01
  -4   2   3   65.67    3.94
  -4  -2   3   69.32    3.80
  -4   2   4   21.59    1.70
  -4  -2   4   25.46    1.72
   4   2   4   24.19    2.29
   4  -2  -4   23.52    1.72
   4  -2   4   22.45    2.45
   4   2   4   27.73    2.38
   4   2  -4   26.19    2.00
  -4   2   4   19.79    1.84
  -4  -2   4   27.19    2.05
   4   2  -4   26.01    2.01
   4  -2   4   25.83    2.24
   4   2   4   27.81    2.29
  -4  -2  -4   23.64    2.36
  -4   2  -4   18.83    2.29
   4  -2  -4   18.23    1.77
  -4  -2  -4   30.78    2.25
  -4   2   4   21.39    1.86
   4  -2   4   23.14    2.27
  -4  -2  -4   21.58    2.31
  -4   2  -5  100.44    7.12
   4  -2  -5  103.83    6.85
   4   2  -5  142.30    7.02
   4   2   5  143.99    7.31
   4   2   5  122.31    7.16
  -4   2   5  102.85    6.88
   4  -2   5   99.43    7.22
  -4  -2   5  126.65    6.81
   4  -2   5  117.62    7.14
  -4   2   5  111.99    6.78
  -4   2   5  116.92    6.90
  -4  -2  -5  139.35    7.17
   4  -2  -5  123.89    7.13
   4  -2   5  116.38    7.18
  -4  -2  -5  122.05    7.27
   4   2  -5  124.05    7.06
  -4  -2   5  142.62    7.06
  -4   2  -6    6.47    2.18
   4  -2  -6    3.16    1.62
  -4  -2  -6    4.24    2.08
   4   2   6    4.58    2.37
   4   2  -6    3.59    1.75
   4  -2   6    5.87    2.10
   4   2   6    4.17    2.04
  -4  -2   6    3.93    1.38
  -4   2   6    3.11    1.40
  -4   2   6    2.62    1.57
   4  -2  -6    2.40    1.96
   4   2  -6    3.26    1.87
  -4  -2  -6    3.04    2.23
   4  -2   6    2.29    2.11
   4  -2   6    4.74    2.47
  -4  -2   6    3.59    1.96
  -4   2   6    1.38    1.74
  -4   2  -7    1.71    2.36
   4   2  -7   -1.67    2.13
  -4  -2  -7    3.22    2.39
   4  -2  -7    0.55    2.05
   4   2   7    2.66    2.69
   4   2   7    0.42    2.29
   4  -2   7    1.03    2.31
  -4  -2   7    2.05    1.63
  -4   2   7    1.92    1.57
  -4   2   7    1.80    1.85
   4   2  -7    2.69    2.19
   4  -2  -7    3.46    2.28
  -4  -2  -7    4.27    2.48
   4  -2   7    1.89    2.76
  -4   2   7    2.31    2.16
  -4  -2   7    1.83    2.34
   4   2  -8   11.42    3.33
   4  -2  -8    8.75    3.88
  -4  -2   8   11.49    1.99
  -4   2   8   10.84    1.93
   4   2   8   10.66    3.19
   4  -2   8    7.96    2.75
   4   2   8    7.63    2.70
  -4   2   8    8.97    2.24
  -4  -2   8   10.54    2.06
   4  -2   8   10.49    3.33
  -4   2   8    9.61    2.58
  -4  -2   8   10.00    2.79
   4   2  -8    4.97    2.60
   4  -2  -8   10.42    2.85
  -4  -2   9    2.20    2.08
  -4   2   9    3.12    2.00
  -4   2   9    5.01    2.44
  -4  -2   9    2.99    2.24
   4   2  -9    2.82    3.02
   4   2  -9    5.37    6.18
  -4   2   9    4.70    2.97
   4   2   9    8.81    3.64
   4  -2   9    3.30    3.66
  -4  -2   9    1.19    2.01
  -4   2  10    1.36    3.47
   4  -2  10   -0.58    3.85
   4   2  10   -2.39    3.87
  -4  -2  10   -0.68    2.18
   4   2  11    0.15    4.19
   4  -2  11    1.59    4.29
  -4   2 -11    2.85    4.87
   4  -2  12    0.69    4.85
   4   2  12    1.84    4.74
  -4  -4   0  442.09   22.77
  -4   4   0  378.96   22.68
   4  -4   0  388.09   22.68
   4   4   0  440.41   22.64
  -4  -4   0  441.47   22.73
   4   4   1  921.86   49.89
  -4  -4  -1  904.86   49.89
  -4   4   1  953.72   49.83
  -4   4  -1  898.46   49.91
   4  -4  -1  972.48   49.84
   4   4  -1  902.90   49.82
  -4  -4   1  875.51   49.82
   4  -4  -2   56.49    3.26
  -4  -4  -2   54.87    3.58
   4   4   2   53.27    3.54
  -4   4   2   57.91    3.36
   4  -4  -2   58.00    3.38
   4   4  -2   55.82    3.23
  -4  -4   2   56.76    3.25
  -4   4   2   61.28    3.27
  -4  -4  -2   56.44    3.51
   4   4  -2   56.17    3.24
   4   4   3  206.67   11.07
  -4   4   3  189.89   10.78
  -4   4  -3  196.20   11.05
   4   4   3  191.89   11.03
   4  -4  -3  189.89   10.81
   4   4  -3  200.64   10.93
   4  -4   3  194.71   11.12
  -4  -4  -3  188.56   11.06
   4   4  -3  203.00   10.87
  -4   4   3  196.84   10.79
  -4   4   3  196.11   10.89
  -4  -4   3  204.05   10.78
  -4  -4  -4 1071.99   58.13
   4  -4  -4 1059.32   57.90
   4  -4   4 1063.32   58.09
  -4   4  -4 1026.60   58.10
   4   4   4 1122.13   58.15
  -4   4   4 1043.34   57.88
   4   4   4 1070.69   58.10
   4  -4   4 1062.55   58.12
   4   4  -4 1073.59   58.00
  -4  -4   4 1101.11   57.87
   4  -4   4 1046.07   58.17
  -4   4   4 1049.03   57.90
   4   4  -4 1089.18   58.01
  -4   4   4 1049.35   57.98
  -4   4   5   40.90    3.00
  -4  -4   5   43.84    2.85
  -4  -4  -5   42.44    3.38
   4  -4  -5   42.33    2.88
   4  -4   5   42.74    3.28
   4   4   5   50.63    3.47
  -4   4   5   40.51    2.81
   4   4   5   46.05    3.29
  -4   4  -5   37.12    3.33
   4   4  -5   48.81    3.14
  -4   4   5   37.89    2.89
  -4  -4   5   50.28    2.79
   4  -4   5   33.27    3.42
   4  -4   5   38.28    3.28
  -4  -4  -5   41.07    3.40
   4   4  -5   45.51    3.10
  -4   4  -6    2.32    2.03
   4  -4   6    4.64    2.10
  -4  -4  -6    3.72    2.24
  -4   4   6    3.51    1.39
   4   4  -6    5.91    1.88
   4   4   6    4.52    2.31
  -4  -4   6    4.73    1.43
   4   4   6    4.46    2.04
  -4  -4   6    1.85    1.46
  -4   4   6    1.88    1.65
   4  -4   6    3.52    2.48
  -4   4   6    2.06    1.67
   4  -4  -6    4.69    2.10
  -4  -4  -6    3.29    2.27
   4   4  -6    2.32    1.80
   4  -4   6    3.81    2.21
   4  -4  -7   23.41    2.91
   4  -4   7   15.01    2.77
   4   4  -7   24.55    2.62
  -4  -4  -7   21.61    3.01
  -4   4   7   19.19    2.09
   4   4   7   15.03    2.76
   4   4   7   20.87    3.11
   4   4  -7   17.29    2.61
  -4  -4   7   17.92    2.01
  -4  -4   7   22.19    2.12
   4  -4   7   21.65    2.84
  -4   4   7   18.45    2.40
  -4   4  -7   22.01    2.90
  -4   4   7   22.59    2.56
   4  -4   7   22.21    3.30
   4   4  -8   14.86    3.19
   4  -4   8    9.04    3.35
  -4   4   8   11.92    2.53
  -4   4   8   10.34    1.97
   4   4   8    8.30    2.70
   4  -4   8    8.28    2.63
  -4  -4   8    9.24    1.95
  -4  -4  -8   12.25    3.04
   4  -4  -8   11.95    2.83
   4   4  -8    8.96    2.68
  -4   4  -8    9.03    3.63
   4   4   8    9.57    3.20
  -4  -4   8   11.54    1.95
  -4   4   8    8.80    2.34
  -4   4   9    3.29    2.91
   4   4   9    5.79    3.62
   4  -4   9    5.79    3.62
  -4  -4   9    5.98    2.09
  -4   4  -9    3.21    4.00
  -4   4   9    6.32    2.07
  -4  -4   9    7.90    2.13
  -4  -4   9    4.59    2.19
  -4   4   9    2.80    2.47
  -4   4 -10    4.11    4.53
  -4  -4  10    1.40    2.31
   4   4  10    1.78    3.72
   4  -4  10    3.86    3.90
  -4   4  10   -0.87    3.36
  -4   4 -11    3.04    5.10
   4  -4  11   -3.25    4.36
   4   4  11    5.15    4.20
   4   4  12    0.82    4.66
   4  -4  12    1.07    4.98
  -4  -6   0 1315.01   71.44
   4   6   0 1180.29   71.40
  -4   6   0 1373.63   71.41
  -4   6   0 1382.47   71.44
   4  -6   0 1418.40   71.42
  -4  -6   0 1282.54   71.34
  -4  -6   1  306.80   16.69
   4   6  -1  315.12   16.69
   4   6  -1  322.63   16.61
   4  -6   1  298.65   16.74
  -4  -6   1  313.68   16.61
   4   6   1  306.16   16.81
   4  -6  -1  284.89   16.70
  -4   6   1  292.81   16.69
  -4   6  -1  261.33   16.74
  -4  -6  -1  315.37   16.72
  -4  -6   2  224.13   12.68
  -4   6   2  233.37   12.68
   4  -6   2  226.78   12.79
   4  -6  -2  235.09   12.68
   4   6  -2  239.47   12.66
   4   6   2  234.54   12.83
  -4  -6  -2  229.75   12.84
  -4   6   2  228.97   12.74
   4  -6  -2  223.03   12.76
  -4  -6  -2  229.57   12.81
   4   6   2  227.98   12.86
   4   6  -3  481.88   27.53
   4   6   3  480.89   27.57
   4  -6  -3  514.59   27.54
  -4  -6   3  487.84   27.40
  -4   6   3  517.05   27.42
   4  -6  -3  509.71   27.45
  -4  -6  -3  495.60   27.63
   4   6   3  496.54   27.60
   4   6  -3  507.59   27.43
  -4  -6  -3  407.59   27.55
  -4   6  -3  538.64   27.65
   4  -6   3  542.21   27.70
  -4   6   3  511.08   27.51
  -4   6   3  523.40   27.37
  -4   6   3  511.63   27.38
  -4   6   4  478.51   25.99
   4   6   4  477.60   26.21
   4  -6  -4  476.09   26.02
   4  -6   4  491.67   26.32
   4   6  -4  468.93   26.13
  -4   6   4  468.95   26.09
  -4  -6   4  460.31   25.97
  -4   6  -4  493.52   26.25
   4   6   4  476.38   26.22
  -4   6   4  480.13   25.97
  -4  -6  -4  467.23   26.24
   4   6  -4  477.78   26.06
   4  -6   4  487.77   26.23
  -4   6  -5  106.02    6.65
  -4   6   5   99.82    6.12
   4   6   5  111.52    6.52
   4   6  -5  102.70    6.40
  -4   6   5  104.16    6.18
   4  -6   5  121.14    6.76
  -4   6   5  111.79    6.34
  -4  -6   5  106.78    6.15
   4   6   5  103.56    6.57
  -4   6  -5  112.85    6.59
  -4  -6  -5  104.18    6.60
   4  -6   5  112.70    6.54
   4  -6  -5  108.99    6.23
   4  -6   5  107.57    6.55
   4   6  -5  103.06    6.32
  -4   6  -6   95.63    6.39
  -4   6   6   95.82    5.89
  -4  -6   6   92.67    5.68
   4   6   6  102.15    6.23
  -4   6  -6   94.76    6.13
  -4   6   6  101.77    5.72
   4   6   6  100.63    6.12
   4   6  -6   98.59    5.99
  -4   6   6   97.69    5.79
   4  -6   6   98.07    6.36
  -4  -6  -6   89.80    6.26
   4  -6   6   94.32    6.14
   4  -6  -6   96.20    5.81
   4  -6   6  101.97    6.12
  -4  -6   6   97.96    5.73
  -4  -6  -6   87.71    6.16
  -4  -6  -7   16.50    2.96
   4  -6   7   19.68    2.81
  -4   6   7   17.73    2.37
   4  -6   7   21.77    3.32
  -4   6   7   18.18    2.07
   4   6   7   16.89    2.77
  -4  -6   7   21.77    2.19
  -4  -6   7   19.49    2.08
   4  -6   7   16.97    2.91
  -4  -6  -7   14.55    2.95
   4  -6  -7   15.38    2.83
  -4   6   7   16.35    2.39
   4   6  -7   20.92    2.72
   4   6   7   17.98    3.03
  -4   6  -7   19.69    3.28
   4  -6   8    9.77    3.29
  -4   6   8   10.43    2.46
   4  -6  -8    8.15    2.84
  -4  -6  -8    5.65    3.04
  -4   6   8    5.93    1.90
   4   6   8    7.63    2.64
   4   6  -8    5.32    2.93
   4   6   8    8.62    3.12
  -4  -6   8    6.71    1.98
   4  -6   8   10.69    2.74
  -4   6   8    8.70    2.32
  -4  -6   8    5.28    1.93
  -4   6  -8    4.72    3.51
  -4  -6   9    5.03    2.13
   4  -6   9   11.69    3.87
  -4   6   9    9.57    2.91
   4   6   9    8.54    3.54
  -4  -6   9    4.40    2.14
  -4   6   9    6.16    1.99
  -4   6  -9    3.52    4.02
  -4   6 -10    4.79    4.60
   4   6  10   -1.63    3.75
   4  -6  10   -0.92    4.11
  -4   6  10    1.26    3.26
  -4  -6  10   -1.28    2.31
   4  -6  11   -1.01    3.30
  -4   6 -11   -4.56    4.92
   4   6  11   -0.75    4.21
   4  -6  11   -4.86    4.60
   4   6 -12    3.01    5.45
   4  -6  12    1.28    4.95
   4   6  12   -2.27    4.76
   4  -8   0   11.72    1.37
  -4   8   0   11.45    1.27
   4   8   0    8.33    1.07
  -4   8   0   10.82    1.22
   4   8   0    8.33    1.33
  -4  -8   0    7.11    1.34
   4  -8  -1   30.67    2.01
  -4   8   1   33.03    1.92
   4   8   1   21.26    1.91
   4   8  -1   26.11    1.56
   4  -8   1   27.71    1.95
   4   8   1   24.01    2.11
  -4   8  -1   29.92    2.01
  -4  -8   1   23.40    1.89
   4   8  -1   23.88    1.88
   4   8  -1   22.79    1.62
  -4  -8   1   22.47    1.65
   4  -8   2  381.36   22.62
  -4   8  -2  416.94   22.64
   4  -8   2  417.03   22.62
   4   8  -2  448.01   22.54
  -4   8   2  384.57   22.53
   4  -8  -2  392.96   22.55
  -4  -8   2  439.60   22.57
   4   8   2  428.92   22.66
  -4  -8  -2  404.68   22.70
  -4  -8   2  420.24   22.41
  -4  -8  -2  426.98   22.64
   4  -8  -2  396.93   22.47
   4   8   2  418.54   22.68
   4  -8  -2  396.06   22.62
   4   8  -3   59.73    3.68
  -4  -8  -3   58.13    3.66
  -4  -8   3   56.35    3.32
   4   8  -3   54.97    3.38
  -4  -8   3   57.52    3.43
  -4   8  -3   55.96    3.73
   4  -8   3   57.74    3.68
  -4   8   3   52.47    3.42
   4  -8  -3   56.51    3.48
   4   8   3   52.51    3.70
  -4  -8  -3   54.63    3.73
  -4   8   3   54.36    3.55
   4  -8   3   56.67    3.85
   4  -8  -3   57.72    3.60
   4   8   3   62.30    3.83
   4  -8   4    7.12    2.13
   4   8  -4    8.46    1.78
  -4   8  -4    8.47    1.97
  -4   8   4    8.33    1.64
  -4  -8   4    8.72    1.32
  -4   8   4    7.83    1.27
   4   8   4   11.02    1.92
  -4   8   4    8.03    1.40
  -4   8  -4    9.05    2.00
  -4  -8  -4    8.11    2.01
  -4   8   4    7.91    1.32
   4  -8  -4   11.06    1.53
   4   8   4    7.08    1.83
  -4   8   5   67.99    4.31
   4  -8   5   63.79    4.41
  -4  -8   5   75.77    4.11
  -4   8  -5   68.12    4.75
  -4   8   5   63.16    4.11
  -4   8   5   67.79    4.14
   4   8   5   69.77    4.50
   4  -8  -5   60.23    4.17
   4  -8   5   63.04    4.77
   4   8  -5   72.76    4.42
  -4  -8  -5   68.63    4.65
  -4   8   5   59.22    4.07
   4   8   5   77.03    4.60
  -4   8  -5   59.42    4.54
  -4  -8  -6    2.01    2.33
   4  -8   6    1.32    2.11
  -4   8  -6    6.18    2.60
  -4  -8   6    4.58    1.73
   4  -8   6    3.85    2.48
   4   8   6    3.84    2.37
  -4   8   6    4.18    1.56
   4   8   6    5.09    2.20
  -4   8   6    1.63    1.59
   4   8  -6    5.10    2.14
  -4   8  -6    0.72    2.27
  -4   8   6    5.82    1.86
   4  -8   6    2.76    2.10
  -4  -8  -6    4.28    2.28
   4  -8  -6    4.46    1.83
  -4  -8  -7    3.50    2.66
   4  -8   7    1.03    2.51
   4  -8  -7   -1.08    2.56
  -4   8   7    3.83    1.75
   4   8   7   -2.40    2.45
   4   8  -7    3.77    2.43
  -4   8   7    1.76    1.96
   4   8   7    4.57    2.74
  -4  -8   7    0.92    1.79
   4  -8   7    1.73    2.49
  -4  -8  -7    1.11    2.68
   4  -8  -7   -0.58    2.48
  -4  -8   7    1.37    1.78
  -4   8   7    0.78    2.06
   4  -8   7    2.23    2.96
  -4   8  -7    0.35    3.10
  -4   8   8   27.02    2.86
   4  -8   8   22.13    3.87
   4  -8   8   23.14    3.24
  -4  -8  -8   21.75    3.73
  -4   8   8   21.54    2.45
   4   8   8   24.26    3.26
   4   8   8   27.12    3.62
   4   8  -8   22.22    3.40
  -4  -8   8   24.44    2.55
  -4  -8   8   24.12    2.60
  -4   8  -8   21.11    3.79
  -4   8   8   25.35    2.89
   4  -8  -8   22.20    3.44
   4  -8   8   24.26    3.29
  -4   8   9    3.26    2.72
   4  -8   9   -1.01    3.80
  -4  -8   9    1.30    2.30
   4   8   9    1.25    3.34
  -4   8  -9    6.60    4.07
  -4   8   9    0.25    2.15
  -4   8  10    2.96    3.18
   4  -8  10    5.05    4.19
  -4  -8  10    1.26    2.42
   4   8  10    5.89    3.82
  -4   8 -10    3.43    4.51
   4  -8  10    2.94    3.24
   4   8 -11    0.72    4.70
  -4   8 -11   -5.89    5.00
   4  -8  11   -0.35    4.53
   4   8  11   -1.03    4.17
   4  -8  11    1.95    3.38
   4   8 -12    2.98    5.36
   4  10   0 2040.71  113.59
  -4 -10   0 1961.34  113.60
  -4  10   0 2241.41  113.63
  -4 -10   0 2081.44  113.56
   4  10   0 2131.89  113.54
  -4  10   0 2181.63  113.61
   4 -10   0 2103.87  113.60
  -4 -10   0 2071.85  113.41
  -4 -10   1   53.76    3.28
  -4  10  -1   53.11    3.51
   4  10   1   56.38    3.43
   4  10  -1   56.75    3.46
  -4 -10   1   58.15    3.49
   4 -10  -1   52.52    3.50
  -4  10   1   49.86    3.41
  -4  10  -1   57.20    3.47
   4  10  -1   56.51    3.14
   4 -10   1   56.59    3.44
   4 -10  -2   57.58    3.55
   4 -10   2   56.48    3.56
  -4  10   2   54.41    3.42
   4  10  -2   53.59    3.41
  -4 -10   2   51.41    3.49
   4 -10  -2   55.19    3.49
   4  10   2   54.80    3.60
  -4 -10  -2   57.55    3.69
  -4 -10  -2   57.44    3.76
   4  10   2   56.24    3.67
  -4  10  -2   54.74    3.52
   4  10  -2   56.14    3.29
   4 -10   2   50.91    3.47
   4 -10   3  332.75   17.79
   4  10  -3  312.73   17.62
   4 -10  -3  323.81   17.79
   4 -10   3  321.97   17.75
   4  10  -3  330.80   17.67
  -4  10  -3  325.56   17.78
  -4 -10   3  317.53   17.65
  -4  10   3  322.00   17.65
   4 -10  -3  315.94   17.67
   4  10   3  315.26   17.77
  -4 -10  -3  310.05   17.84
   4 -10   3  322.68   17.89
  -4 -10  -3  309.78   17.79
  -4 -10   3  320.84   17.53
   4  10   3  326.33   17.83
  -4  10   3  320.08   17.72
  -4  10   4  147.75    8.15
   4  10  -4  130.07    8.38
   4 -10   4  156.60    8.63
  -4 -10  -4  134.70    8.46
  -4 -10   4  136.70    8.14
  -4  10  -4  151.16    8.50
   4 -10   4  154.13    8.44
  -4 -10   4  134.83    8.18
  -4  10   4  155.75    8.13
  -4  10   4  145.62    8.21
   4  10   4  135.55    8.39
   4 -10  -4  143.87    8.29
  -4 -10  -4  146.90    8.54
   4  10   4  139.54    8.48
  -4  10   4  149.30    8.35
  -4  10  -4  156.23    8.53
  -4  10   5   58.81    3.73
  -4  10   5   61.41    3.96
   4 -10   5   65.93    4.45
  -4  10  -5   66.00    4.35
   4 -10   5   63.33    4.13
   4 -10   5   62.77    4.08
   4  10   5   57.62    4.19
  -4 -10   5   48.56    3.67
  -4  10   5   64.05    3.77
   4  10   5   57.05    4.08
   4 -10  -5   58.71    3.87
   4  10  -5   45.46    3.97
  -4 -10  -5   50.02    4.24
  -4  10  -5   62.02    4.26
  -4  10   5   64.37    3.69
   4  10   5   49.51    4.07
  -4  10  -6   -0.10    2.50
   4 -10   6    4.18    2.76
   4 -10   6    3.14    2.14
   4 -10   6    3.65    2.30
  -4  10   6    1.92    1.82
  -4 -10   6    3.78    1.65
   4  10   6   -0.09    2.40
  -4  10   6    2.57    1.68
   4  10   6    2.32    2.18
  -4  10   6    1.72    1.59
   4  10  -6    3.91    2.17
  -4  10  -6    7.06    2.38
   4 -10  -6    3.38    1.99
  -4 -10  -6    5.81    2.48
  -4  10   6    2.59    1.71
  -4 -10  -7    1.38    2.76
   4 -10   7    4.52    2.60
  -4 -10   7    0.49    1.90
  -4  10  -7    5.37    3.13
   4 -10   7    2.87    2.48
  -4  10   7    0.16    2.22
  -4  10   7    1.54    2.07
  -4  10   7    5.10    1.88
   4  10   7    3.88    2.53
   4  10  -7    4.64    2.56
  -4  10   7    2.35    1.99
   4  10   7    3.67    2.73
   4 -10   7    0.10    2.42
  -4 -10  -7    4.54    2.78
   4 -10  -7    2.58    2.55
  -4 -10   7    5.65    1.92
   4 -10   7    1.47    3.16
   4 -10  -7    5.55    2.66
   4 -10   8   19.99    3.25
   4 -10   8   17.25    3.90
  -4  10   8   18.36    2.47
   4 -10   8   21.08    3.22
   4  10   8   16.17    3.37
  -4  10   8   21.81    2.78
  -4  10   8   19.57    2.72
  -4 -10   8   18.29    2.45
  -4 -10   8   23.43    2.54
   4 -10  -8   20.23    3.63
  -4 -10  -8   15.43    3.57
  -4  10  -8   20.34    3.97
  -4  10  -9    3.70    3.88
   4  10  -9    0.86    3.68
  -4 -10   9    4.19    2.29
   4  10   9    3.09    3.56
   4 -10   9    3.70    3.02
  -4  10   9    1.46    2.74
   4 -10   9    2.85    3.76
   4  10  10    1.51    3.86
   4 -10  10    4.72    3.37
   4  10 -10    2.58    4.30
  -4  10 -10    3.10    4.40
  -4  10  10    4.46    3.20
   4 -10  10   -2.79    4.29
   4 -10  11    2.82    3.55
   4  10  11    8.06    4.29
   4 -10  11    1.78    4.71
  -4  10 -11    7.79    4.97
   4  10 -11    8.42    4.82
   4  12   0  261.86   14.17
  -4 -12   0  274.04   14.23
  -4 -12   0  264.58   13.93
   4 -12   0  238.59   14.14
  -4  12   0  229.29   14.14
   4  12   0  271.01   14.10
  -4 -12   0  263.17   14.13
  -4  12   0  223.41   14.14
  -4 -12   1   65.63    4.10
   4 -12  -1   61.32    4.16
  -4 -12  -1   67.19    4.26
  -4 -12   1   65.77    3.73
  -4  12  -1   61.85    4.05
   4  12  -1   65.47    3.74
   4 -12   1   69.83    4.02
   4  12   1   65.30    4.05
  -4 -12   1   64.43    3.89
  -4  12  -1   68.39    4.13
   4 -12  -1   67.63    4.00
   4  12  -1   64.74    4.04
  -4  12   1   65.29    4.04
  -4 -12   2   51.21    2.90
   4 -12  -2   45.37    3.25
   4  12   2   46.88    3.35
   4 -12   2   42.73    3.30
  -4  12  -2   48.34    3.21
   4  12  -2   53.12    3.11
  -4  12   2   40.72    3.10
  -4 -12   2   48.57    3.21
   4 -12  -2   43.17    3.17
  -4 -12  -2   44.04    3.36
   4  12   2   49.20    3.21
   4 -12   2   45.50    3.16
   4  12  -2   46.84    2.89
  -4  12  -2   41.67    3.29
  -4  12  -2   45.71    3.19
  -4 -12  -2   50.26    3.45
  -4  12   3  270.64   14.62
   4 -12   3  277.38   14.71
   4  12  -3  269.29   14.55
   4 -12  -3  267.12   14.73
  -4 -12   3  269.62   14.39
  -4 -12   3  261.62   14.59
  -4  12   3  269.14   14.58
   4 -12  -3  243.55   14.56
   4  12   3  262.54   14.68
   4 -12   3  257.03   14.62
  -4  12  -3  266.98   14.69
   4  12  -3  250.88   14.53
   4 -12   3  239.37   14.78
   4 -12  -3  261.09   14.49
   4  12   3  263.39   14.72
  -4 -12  -3  257.63   14.77
  -4  12  -4   20.66    2.53
   4 -12   4   15.78    2.62
   4  12  -4   24.55    2.40
   4  12  -4   21.12    1.87
   4 -12   4   15.95    2.33
   4  12  -4   21.73    2.24
   4 -12  -4   14.35    2.35
   4  12   4   23.30    2.33
  -4  12   4   15.67    2.15
  -4  12   4   17.62    1.97
  -4 -12   4   25.74    2.04
  -4 -12  -4   21.93    2.31
  -4 -12   4   18.26    1.67
   4 -12  -4   15.58    2.09
   4  12   4   21.89    2.37
  -4  12  -4   15.83    2.42
   4  12   4   19.78    2.48
  -4 -12  -4   22.63    2.61
  -4  12   5   99.56    6.30
   4 -12   5  110.41    6.79
  -4  12   5  103.92    6.08
  -4  12  -5  112.38    6.58
   4  12  -5  108.54    6.43
   4 -12   5  111.30    6.45
   4  12   5  100.11    6.40
   4  12   5   98.78    6.35
  -4 -12  -5   99.81    6.53
  -4 -12   5  104.54    6.08
  -4 -12   5  100.27    6.14
  -4  12   5  103.71    6.15
   4  12   5   96.16    6.37
  -4 -12  -5  101.12    6.56
   4 -12  -5  103.29    6.28
  -4  12  -5  114.39    6.58
   4  12  -5   98.28    6.42
  -4  12   5  104.97    6.07
   4  12   5  100.49    6.48
   4  12  -6    4.19    2.46
  -4  12  -6    5.96    2.70
   4 -12   6    4.49    2.30
  -4  12   6    2.13    2.06
   4  12  -6    2.24    2.25
   4 -12   6    6.85    2.90
   4 -12   6    5.13    2.27
  -4 -12   6    4.34    1.81
   4  12   6    4.66    2.42
  -4  12   6    6.56    1.82
   4  12   6    6.47    2.33
  -4  12   6    5.49    1.70
  -4 -12  -6    3.28    2.67
   4 -12  -6    3.46    2.11
  -4  12   6    2.73    1.80
   4  12   6    5.10    2.49
  -4  12  -7   12.19    3.32
   4  12  -7   14.34    3.22
   4 -12   7   14.75    3.49
   4 -12   7   11.27    2.79
   4 -12   7   10.88    2.81
  -4  12   7   12.66    2.59
  -4 -12   7   14.64    2.23
   4  12   7   18.64    3.06
  -4  12   7   12.94    2.19
   4  12   7   13.85    2.77
  -4  12   7   13.43    2.25
   4  12   7   14.35    3.06
   4 -12  -7   13.71    3.08
  -4 -12  -7   15.64    3.17
  -4  12   7   12.04    2.21
   4  12  -7   14.99    2.85
   4 -12   8    0.51    2.90
   4 -12   8    2.72    3.55
  -4  12   8    0.81    2.14
  -4  12   8    1.14    2.26
   4  12   8   -1.34    3.06
  -4  12   8    5.59    2.46
   4 -12   8    5.85    2.91
  -4  12  -8   -0.55    3.51
   4  12  -8    1.88    3.40
  -4 -12   8    1.36    2.14
   4 -12  -8    7.22    3.59
  -4 -12   8    0.92    2.23
  -4 -12  -8   -3.24    3.56
  -4  12   9    1.18    2.72
   4 -12   9    4.06    4.08
   4  12   9    4.95    3.47
   4 -12   9    2.54    3.11
  -4 -12   9    1.68    2.40
   4 -12   9    2.97    3.24
   4  12  -9    5.27    3.82
  -4  12  -9    5.73    4.08
   4 -12  -9    0.17    4.45
  -4 -12  -9    1.90    4.28
  -4  12  10   -0.88    3.14
   4 -12  10   -2.21    4.30
   4  12  10   -2.17    3.73
   4 -12  10    1.39    3.37
   4  12 -10    0.96    4.24
  -4  12 -10   -0.52    4.45
   4 -12  11   -0.48    3.61
   4  12 -11    1.42    4.78
  -4  12 -11    8.01    5.13
   4  12  11   -8.40    4.28
   4  14   0  307.74   17.23
  -4 -14   0  297.87   17.29
  -4  14   0  328.92   17.27
   4  14   0  303.87   17.15
   4 -14   0  315.46   17.22
  -4 -14   0  311.88   17.00
  -4  14   0  322.18   17.23
  -4 -14   0  301.94   17.20
  -4 -14   1  288.24   16.01
   4 -14  -1  311.38   16.07
   4 -14   1  295.00   15.94
  -4 -14   1  268.19   15.86
   4  14   1  284.22   15.92
  -4 -14   1  281.84   15.71
  -4  14  -1  290.39   15.94
   4  14  -1  288.47   15.72
   4 -14  -1  291.54   15.92
  -4 -14  -1  280.23   15.98
  -4  14  -1  305.36   16.04
  -4 -14  -1  287.86   16.11
  -4  14   1  294.91   15.97
   4  14  -1  277.38   15.95
   4  14  -2   72.37    4.37
  -4  14   2   66.83    4.37
   4 -14   2   68.20    4.50
  -4  14  -2   66.16    4.45
  -4 -14   2   70.77    4.44
   4 -14  -2   71.81    4.49
  -4 -14  -2   71.41    4.60
   4  14   2   69.17    4.46
  -4  14  -2   69.52    4.39
  -4  14  -2   69.55    4.54
  -4 -14  -2   67.66    4.66
  -4 -14   2   71.82    4.19
   4 -14  -2   67.45    4.57
   4  14  -2   71.78    4.12
   4 -14   2   72.59    4.40
  -4  14   3   81.46    4.91
   4  14   3   78.80    5.08
   4 -14   3   83.70    5.17
   4  14  -3   85.14    4.91
   4 -14  -3   79.70    5.11
  -4 -14   3   75.81    4.92
  -4  14   3   76.29    4.85
   4  14   3   74.65    4.96
   4 -14  -3   71.43    4.93
  -4 -14  -3   84.88    5.22
   4 -14  -3   83.38    4.81
  -4  14  -3   84.31    5.06
   4 -14   3   79.62    4.93
   4  14  -3   74.73    4.76
   4  14  -4  176.43   10.19
   4 -14   4  176.23   10.37
  -4 -14   4  175.56    9.79
  -4  14   4  176.07   10.05
   4 -14   4  183.00   10.19
   4  14  -4  173.62    9.91
   4 -14  -4  180.99   10.18
   4  14   4  166.84   10.10
  -4 -14   4  168.85    9.99
  -4  14   4  170.52    9.95
   4  14   4  173.27   10.10
   4 -14  -4  178.63   10.05
  -4 -14  -4  171.82   10.26
  -4  14  -4  187.47   10.26
   4  14   4  173.24   10.15
   4  14  -4  177.79    9.99
  -4  14  -4  173.90   10.14
   4 -14   4  172.23   10.08
   4  14   5   21.30    2.73
   4  14  -5   21.01    2.64
  -4  14  -5   22.62    2.94
   4 -14   5   14.85    3.07
   4  14  -5   22.33    2.71
   4  14   5   25.45    2.66
  -4  14   5   20.67    2.44
  -4 -14   5   24.13    2.06
  -4 -14  -5   22.65    2.72
   4 -14   5   21.11    2.77
  -4 -14   5   23.17    2.32
  -4  14   5   20.45    2.28
   4  14   5   21.19    2.63
   4 -14  -5   24.26    2.59
  -4 -14  -5   26.13    2.97
  -4  14   5   22.21    2.14
  -4  14  -5   26.94    2.97
   4 -14   6   42.51    3.62
   4 -14   6   42.46    3.74
  -4  14  -6   41.51    4.08
   4  14  -6   46.05    3.79
  -4 -14   6   47.08    3.34
  -4 -14  -6   35.61    3.90
   4 -14  -6   42.73    3.59
  -4  14   6   42.96    3.32
   4  14   6   46.35    3.70
   4  14  -6   50.75    3.76
  -4  14   6   44.64    3.58
   4 -14   6   38.23    4.13
  -4  14   6   44.21    3.24
   4  14   6   40.57    3.79
  -4  14   6   43.64    3.22
   4  14   6   41.08    3.70
  -4 -14   7    5.55    2.19
  -4  14  -7   10.68    3.35
   4  14  -7    4.11    3.00
   4  14   7    5.52    2.85
   4  14   7    4.75    2.80
  -4  14   7    7.58    2.15
  -4  14   7    4.58    2.19
  -4  14   7    3.76    2.07
   4 -14   7    7.88    2.65
   4 -14   7    5.49    2.79
   4 -14   7    3.55    3.58
  -4 -14  -7    6.44    3.30
   4 -14  -7    4.47    2.92
   4 -14   8   25.47    4.26
   4 -14   8   29.80    3.64
  -4 -14  -8   22.99    4.04
  -4 -14   8   24.60    2.96
  -4  14   8   28.22    2.95
   4  14   8   13.54    3.53
   4 -14  -8   20.45    4.13
  -4  14   8   25.93    2.88
  -4  14   8   26.63    2.90
  -4 -14   8   24.72    2.87
  -4  14  -8   18.10    4.06
   4  14  -8   23.88    3.84
   4 -14   8   26.75    3.39
   4 -14   9    9.97    3.23
   4  14   9    7.16    3.45
  -4  14   9    8.13    2.73
   4  14  -9    3.27    4.02
  -4  14  -9    6.26    4.15
   4 -14  -9    6.54    4.69
  -4 -14  -9    5.66    4.54
   4 -14   9   10.40    3.33
  -4 -14   9    9.54    2.60
   4  14  10   -2.02    3.82
   4  14 -10   -3.03    4.15
  -4  14 -10    0.52    4.70
  -4 -14 -10    5.39    5.45
   4 -14  10   -1.20    3.58
   4 -14  11    2.13    3.80
   4  14  11    0.59    4.20
   4  14 -11    3.72    4.84
  -4  14 -11    1.91    5.02
   4  16   0    8.23    1.85
  -4 -16   0    9.21    1.90
   4  16   0    7.04    1.50
  -4 -16   0    8.42    1.13
   4 -16   0   10.85    1.72
  -4 -16   0    9.01    1.63
  -4  16   0    5.92    1.74
  -4  16   0    8.46    1.67
   4 -16  -1  795.80   44.08
  -4 -16   1  802.56   44.06
  -4 -16  -1  821.96   44.06
  -4  16  -1  775.78   44.05
   4 -16   1  783.24   43.96
   4  16   1  818.43   43.97
  -4 -16   1  820.30   43.94
  -4 -16   1  813.96   43.77
  -4  16  -1  795.11   43.98
   4  16  -1  847.67   43.79
   4 -16  -1  781.58   43.95
   4  16  -1  820.27   44.01
  -4  16   1  738.51   43.98
  -4  16  -2   14.61    2.08
   4  16   2   10.14    1.87
  -4  16  -2   13.58    2.20
  -4  16   2   14.14    1.87
  -4 -16   2   12.16    2.10
   4 -16  -2   12.20    2.06
   4  16   2    8.32    2.02
   4 -16   2   11.60    1.81
   4  16  -2    9.73    1.40
  -4 -16   2    9.69    1.47
  -4 -16   2   12.21    1.34
   4 -16   2    9.15    2.00
   4  16  -2   10.09    1.83
  -4  16  -2   10.73    1.89
  -4 -16  -2    9.10    2.38
  -4  16   3   36.48    2.96
   4 -16  -3   40.41    3.39
  -4 -16   3   37.02    3.15
   4  16   3   37.60    3.15
  -4 -16  -3   40.97    3.42
   4 -16  -3   37.19    3.12
  -4  16  -3   40.95    3.14
   4  16  -3   38.90    2.77
   4 -16   3   42.82    3.08
   4 -16   3   40.21    3.28
   4  16  -3   44.70    3.04
   4 -16  -3   35.45    2.98
  -4 -16  -3   39.07    3.48
  -4  16   4  278.56   15.18
   4  16   4  274.40   15.28
   4  16  -4  279.81   15.34
   4  16  -4  267.90   15.07
   4 -16   4  274.83   15.33
  -4 -16   4  275.28   15.14
  -4  16   4  259.12   15.10
   4 -16  -4  259.82   15.19
   4  16   4  264.72   15.22
  -4 -16  -4  262.30   15.38
  -4  16  -4  264.05   15.34
  -4  16  -4  265.94   15.25
   4  16  -4  269.53   15.10
   4 -16   4  262.67   15.18
   4  16   4  285.47   15.27
   4 -16  -4  268.04   15.35
  -4 -16   4  273.95   14.90
  -4  16  -5   15.76    2.76
   4  16  -5   16.55    2.69
  -4  16   5   22.99    2.47
   4  16   5   19.58    2.69
   4 -16   5   21.91    2.82
   4  16  -5   20.30    2.51
  -4 -16   5   14.62    2.30
  -4  16   5   16.77    2.30
   4  16   5   15.04    2.46
   4 -16  -5   18.83    2.55
  -4  16  -5   20.85    2.89
  -4 -16  -5   17.60    2.74
  -4 -16   5   19.19    1.87
   4  16   5   11.34    2.64
  -4 -16  -5   16.44    2.90
   4 -16   6   12.52    2.80
  -4  16  -6    8.10    2.99
  -4 -16   6    1.65    2.12
  -4  16   6    6.92    2.13
   4  16   6    6.07    2.46
   4 -16  -6    8.18    2.50
   4  16   6    9.10    2.73
  -4 -16  -6    3.92    2.88
   4  16  -6    8.12    2.76
   4  16   6    6.53    2.51
  -4  16   6    6.08    1.89
   4 -16   6    8.02    2.36
  -4 -16   6    7.60    1.84
  -4 -16  -6    6.82    2.76
   4  16   7    6.03    2.89
   4 -16  -7    5.60    3.14
  -4 -16  -7    8.37    3.27
   4  16  -7    5.22    3.13
  -4  16  -7    2.36    3.46
   4 -16   7   10.54    3.12
  -4 -16   7    3.34    2.35
  -4  16   7    4.78    2.31
   4  16   7    3.59    2.90
  -4  16   7    7.85    2.17
   4 -16   7    5.69    2.65
  -4  16   8    2.08    2.42
  -4  16   8   -1.32    2.42
   4 -16  -8    2.96    3.91
  -4 -16  -8    1.18    3.77
   4 -16   8   -2.29    2.84
  -4  16   8   -0.93    2.38
   4 -16   8   -0.34    3.13
  -4 -16   8   -3.89    2.54
   4  16  -8    0.38    3.35
  -4  16  -8   -0.84    3.70
   4  16   8   -0.79    3.16
   4 -16   9    2.91    3.20
  -4  16   9    2.38    2.71
   4  16   9   -1.24    3.55
   4  16  -9    2.56    3.76
  -4  16  -9    5.36    4.12
  -4 -16   9    1.29    2.65
   4 -16   9    0.12    3.42
   4 -16  -9    2.75    4.76
  -4 -16  -9    4.41    4.51
   4  16  10   -1.48    3.86
   4  16 -10    1.44    4.28
  -4  16 -10   -5.59    4.63
   4 -16  10    1.54    3.70
  -4 -16 -10   -1.42    5.62
   4 -16 -10    9.88    5.88
   4  16  11   -2.35    4.42
  -4  16 -11   -6.32    5.15
   4  16 -11   -0.71    5.04
   4 -16  11    0.81    3.94
  -4 -18   0  484.41   25.74
   4 -18   0  477.30   25.94
  -4  18   0  482.22   26.03
  -4 -18   0  474.03   26.00
   4  18   0  437.11   25.87
   4  18   0  448.52   26.00
  -4 -18   0  456.25   26.08
  -4  18   0  504.04   25.97
   4 -18  -1   49.94    3.65
  -4 -18   1   46.38    3.57
   4 -18   1   48.40    3.34
  -4 -18   1   45.87    3.23
   4  18   1   45.22    3.30
  -4 -18   1   45.62    2.91
   4  18  -1   48.04    2.95
  -4  18  -1   46.56    3.37
   4 -18  -1   45.67    3.34
  -4 -18  -1   47.39    3.44
  -4  18  -1   45.12    3.53
   4  18  -1   47.38    3.42
  -4  18   1   47.57    3.38
   4 -18   2  178.04    9.83
  -4 -18   2  171.31    9.57
   4  18  -2  165.82    9.58
  -4  18  -2  178.71    9.86
  -4  18  -2  197.39   10.06
  -4 -18   2  157.66    9.92
   4 -18  -2  186.36   10.03
   4  18   2  161.62    9.90
  -4 -18  -2  165.02   10.10
  -4  18  -2  191.45    9.97
   4  18   2  165.28    9.85
  -4 -18   2  160.08    9.69
  -4  18   2  180.95    9.87
   4 -18   2  182.08   10.02
   4  18  -2  152.19    9.80
   4 -18   3  428.68   24.02
  -4  18   3  434.35   23.90
   4  18  -3  446.31   23.91
  -4  18  -3  439.18   23.96
  -4 -18   3  432.48   23.98
   4  18   3  438.56   23.99
   4 -18  -3  423.73   23.99
  -4 -18  -3  435.51   24.12
  -4  18  -3  424.48   23.93
   4 -18  -3  425.79   23.89
  -4 -18  -3  427.88   24.13
   4 -18  -3  423.92   24.09
   4  18  -3  443.88   23.76
   4 -18   3  420.21   23.90
  -4  18   4   38.28    3.01
   4  18  -4   33.60    3.37
   4  18  -4   34.74    2.92
  -4 -18   4   39.84    3.14
   4 -18   4   33.36    3.34
   4 -18   4   39.24    3.10
   4  18  -4   38.87    3.00
  -4  18   4   36.39    3.02
   4  18   4   31.44    3.16
   4 -18  -4   35.02    3.26
  -4 -18  -4   34.73    3.54
   4 -18  -4   35.25    3.45
   4  18   4   38.53    3.24
  -4  18  -4   34.97    3.26
   4 -18  -4   35.03    3.00
   4  18  -5   12.45    2.87
   4 -18   5   25.22    2.98
   4  18  -5   20.24    2.64
  -4 -18   5   19.53    2.60
  -4  18   5   20.66    2.44
   4  18   5   15.03    2.64
   4 -18  -5   19.19    2.80
  -4  18  -5   18.66    2.95
  -4  18   5   17.49    2.59
  -4 -18  -5   18.43    3.14
  -4 -18   5   18.22    1.91
   4  18   5   20.51    2.91
  -4 -18   6   24.32    2.88
  -4  18   6   22.19    2.68
  -4  18   6   21.56    2.41
   4  18   6   24.79    3.05
   4 -18  -6   16.59    3.09
  -4 -18  -6   18.72    3.45
   4  18  -6   22.66    3.12
  -4  18  -6   21.61    3.46
   4 -18   6   28.19    3.52
  -4 -18   6   23.15    2.33
  -4 -18  -6   18.76    3.19
   4  18   6   23.15    3.19
   4 -18   7   -1.56    2.51
   4 -18  -7   -0.86    3.30
  -4 -18  -7    0.64    3.29
   4 -18   7   -0.12    3.24
  -4  18   7   -0.27    2.17
   4  18   7   -1.96    2.90
  -4 -18   7   -2.60    2.55
  -4  18   7    1.59    2.39
   4  18  -7    2.41    3.09
  -4  18  -7    1.75    3.36
  -4  18  -8   17.04    4.08
   4  18   8   15.96    3.56
  -4  18   8   20.94    2.83
  -4 -18  -8   17.85    4.26
   4 -18  -8   18.75    4.27
  -4  18   8   21.32    2.92
  -4 -18   8   19.54    3.12
   4  18  -8   19.81    3.92
   4 -18   8   16.53    3.24
   4 -18   8   26.35    3.90
   4 -18   9   -0.78    3.71
  -4 -18  -9    2.99    4.71
  -4  18   9    3.21    2.81
   4  18   9    1.36    3.48
   4 -18  -9   -0.53    5.09
  -4  18  -9    4.28    4.35
   4 -18   9    7.57    3.19
   4  18  -9    3.57    4.01
  -4 -18   9    1.03    2.83
   4  18 -10    2.55    4.58
   4 -18  10    2.32    3.75
  -4  18 -10    4.73    4.40
  -4 -18 -10    5.01    5.80
   4 -18 -10    3.61    6.21
   4  18  10    2.15    3.88
  -4 -18 -11    8.91    7.03
   4  18 -11    4.41    5.22
  -4  18 -11    5.75    5.12
   4 -18  11    0.13    3.88
  -4 -20   0    1.34    2.30
  -4 -20   0    2.95    1.75
  -4 -20   0    2.96    1.24
   4 -20   0    1.70    1.79
  -4  20   0    5.13    1.92
   4  20   0    2.30    1.84
  -4 -20   1   17.86    2.55
   4 -20   1   18.15    2.21
  -4 -20   1   19.46    1.66
  -4  20  -1   21.49    2.46
   4 -20  -1   17.08    2.60
   4  20   1   16.96    2.15
   4 -20  -1   19.76    2.21
  -4  20  -1   20.85    2.29
   4  20  -1   16.64    1.70
  -4 -20  -1   17.21    1.72
  -4 -20  -1   18.62    2.40
  -4 -20   1   17.64    2.15
   4  20  -1   18.51    2.33
   4 -20  -1   19.80    2.74
  -4  20   1   19.10    2.26
   4 -20   2  105.22    6.58
  -4 -20   2  107.80    6.29
  -4  20  -2  112.29    6.66
   4  20  -2  107.84    6.32
  -4  20  -2  114.49    6.88
   4  20   2  105.13    6.61
  -4 -20   2  110.85    6.51
   4  20   2  108.77    6.72
   4 -20  -2  113.77    6.87
  -4 -20   2  102.59    6.79
   4 -20  -2  116.01    6.58
  -4  20  -2  122.09    6.78
  -4  20   2  110.31    6.68
   4  20  -2  107.26    6.64
   4 -20   2  105.59    6.82
  -4 -20  -2  106.41    6.99
   4 -20   3  329.12   17.94
  -4  20   3  316.49   17.77
   4  20  -3  323.01   17.77
  -4  20  -3  330.62   17.86
  -4 -20   3  306.41   17.86
   4  20   3  322.27   17.86
   4 -20  -3  307.98   17.89
  -4 -20  -3  306.67   18.00
  -4  20  -3  315.44   17.78
   4  20  -3  319.30   17.58
  -4  20  -3  301.57   17.93
  -4 -20  -3  318.50   18.04
   4 -20  -3  312.55   17.78
  -4 -20   3  319.87   17.60
   4 -20  -3  313.08   18.00
   4 -20   3  329.37   17.76
  -4  20   4   18.81    2.60
   4 -20  -4   22.76    3.11
   4  20  -4   16.31    2.39
   4 -20   4   21.29    2.93
   4  20  -4   15.02    2.88
   4 -20  -4   20.83    2.84
   4  20   4   18.25    2.60
  -4 -20  -4   16.76    2.98
   4 -20   4   18.16    2.50
   4  20  -4   20.76    2.33
  -4  20  -4   16.37    2.71
  -4  20   4   17.97    2.43
  -4 -20   4   16.04    2.61
   4 -20  -4   20.12    2.51
  -4 -20   5    5.42    2.36
  -4  20   5    4.73    2.23
  -4  20  -5    3.27    2.71
   4  20  -5    3.19    2.29
   4  20  -5    4.39    2.00
   4 -20   5    0.51    2.72
  -4 -20   5    5.92    1.51
   4 -20  -5    3.71    2.61
  -4 -20  -5    5.91    2.95
   4  20   6    1.42    2.84
   4 -20  -6    2.76    2.95
  -4 -20  -6    4.13    3.20
   4 -20   6    3.38    3.02
   4  20  -6    3.95    2.69
  -4  20   6    3.40    2.39
  -4 -20   6    5.28    2.58
  -4  20  -6    2.60    2.99
  -4 -20   6    3.88    1.80
  -4 -20  -6    6.67    2.72
  -4 -20   7    4.38    2.10
   4 -20   7    7.13    2.64
   4 -20  -7    5.53    3.56
  -4 -20  -7    6.03    3.53
   4 -20   7    5.57    3.22
  -4  20   7    6.54    2.32
   4  20   7    4.62    2.99
  -4  20   7    3.45    2.61
  -4 -20   7    2.65    2.67
   4  20  -7    7.86    3.21
  -4  20  -7    4.61    3.45
  -4  20  -8    9.61    3.89
  -4  20   8    8.15    2.61
  -4 -20  -8    9.81    3.99
   4 -20  -8    9.84    4.43
   4 -20   8    9.55    3.43
   4  20   8    6.46    3.29
  -4 -20   8   10.03    3.02
   4  20  -8    8.90    3.70
   4 -20   8    7.85    2.95
  -4  20  -9   -0.80    4.08
   4  20   9   -0.12    3.53
  -4  20   9   -3.33    2.89
  -4 -20  -9   -1.94    4.98
   4 -20  -9   -3.38    5.27
   4 -20   9    3.28    3.28
   4 -20   9   -4.09    3.60
  -4 -20   9    0.50    3.11
   4  20  -9    0.14    4.15
  -4  20 -10    1.23    4.52
   4 -20  10    3.82    3.44
   4 -20  10    5.56    3.93
   4 -20 -10   10.71    6.34
  -4 -20 -10    1.23    5.91
   4  20 -10    1.44    4.79
   4  20  10    1.89    3.81
  -4  20 -11   -2.68    5.37
  -4 -20 -11   -6.50    7.18
   4  20 -11    5.11    5.45
  -4 -22   0   24.40    3.17
  -4 -22   0   28.47    2.77
   4 -22   0   30.06    2.63
   4 -22   0   32.87    2.91
   4  22   0   23.33    2.69
  -4  22   0   27.06    2.72
  -4 -22   0   28.43    2.20
  -4  22   1   26.17    2.78
  -4 -22  -1   25.96    2.82
  -4 -22   1   26.17    2.56
   4 -22  -1   25.61    3.12
   4  22  -1   28.67    2.72
  -4 -22   1   26.41    3.05
  -4 -22   1   27.47    2.11
   4 -22  -1   28.05    2.64
   4  22  -1   29.68    2.16
  -4 -22  -1   28.01    2.24
   4 -22  -1   25.24    2.98
   4  22   1   26.77    2.59
  -4  22  -1   29.41    2.77
   4 -22   1   25.36    2.58
  -4 -22   2   73.06    5.22
   4 -22  -2   80.97    5.36
   4  22   2   70.55    5.05
   4  22   2   72.31    5.02
  -4 -22   2   76.88    4.88
  -4 -22   2   76.91    4.59
   4 -22   2   73.80    4.94
  -4  22  -2   78.45    5.01
   4 -22  -2   76.30    4.93
   4  22  -2   78.98    4.65
  -4  22  -2   78.54    5.26
  -4  22  -2   74.67    5.09
   4  22  -2   70.00    4.98
  -4  22   2   79.05    5.05
   4 -22   2   80.48    5.30
  -4 -22  -2   77.34    5.46
   4 -22   3   96.57    6.00
  -4  22   3   98.65    5.73
   4  22  -3   86.16    5.70
  -4  22  -3   91.24    5.83
   4  22   3   92.87    5.80
  -4 -22   3   84.90    5.85
   4 -22  -3   82.76    5.94
  -4 -22  -3   85.34    6.05
  -4  22  -3   89.24    5.76
   4  22  -3   86.51    5.38
   4 -22  -3   80.67    5.75
  -4  22  -3   86.64    5.97
  -4 -22  -3   87.84    6.13
   4 -22  -3   88.87    6.07
  -4 -22   3   90.30    5.44
   4 -22   3   88.98    5.62
   4 -22   4   64.34    4.79
  -4  22   4   61.49    4.42
   4 -22  -4   66.22    4.90
  -4 -22   4   62.53    4.67
   4 -22  -4   62.77    4.75
  -4 -22  -4   62.15    5.01
   4 -22   4   61.39    4.42
   4  22  -4   59.05    4.21
  -4  22  -4   71.34    4.66
   4  22  -4   55.70    4.38
   4 -22  -4   64.27    4.57
  -4 -22  -5   13.67    3.44
   4 -22  -5   14.90    3.10
   4  22  -5   13.03    2.62
  -4  22  -5    9.95    2.93
   4  22  -5   17.41    2.47
   4 -22   5    9.55    2.99
  -4 -22   5   11.59    1.77
  -4 -22   5   16.69    2.82
  -4  22   5   10.07    2.54
  -4 -22   6    1.16    2.71
  -4  22   6    0.18    2.57
  -4 -22  -6    2.66    3.33
  -4  22  -6    3.35    3.22
   4  22  -6    0.09    2.72
   4 -22   6    4.49    3.05
  -4 -22   6   -0.31    1.83
  -4 -22  -6    0.64    2.89
   4 -22  -6    1.90    3.16
  -4  22  -7   11.50    3.75
   4  22  -7   17.55    3.64
   4 -22   7   17.18    3.50
   4 -22   7   14.73    3.00
  -4 -22   7   14.00    2.36
  -4 -22   7   16.58    3.26
   4 -22  -7   14.48    3.87
  -4 -22  -7   19.61    3.94
  -4  22   7   21.48    2.69
   4  22   7   17.86    3.15
  -4  22   8    4.89    2.57
   4  22   8    4.67    3.29
  -4 -22  -8    7.07    4.15
   4 -22  -8   -1.16    4.49
   4 -22   8    8.06    3.51
   4 -22   8    2.91    3.01
  -4 -22   8   10.69    3.19
   4  22  -8   12.01    3.96
  -4  22  -8    1.91    4.05
   4  22   9   -1.14    3.56
   4 -22   9    3.54    3.12
   4 -22  -9   -1.68    5.49
  -4 -22  -9   -3.92    5.04
   4 -22   9    0.13    3.60
  -4 -22   9   -2.81    3.25
   4  22  -9   -3.32    4.50
  -4  22  -9    6.66    4.36
  -4  22 -10    0.18    4.88
   4 -22  10   -3.15    3.69
   4 -22  10    0.82    3.94
  -4 -22 -10   -2.71    6.27
   4 -22 -10   16.25    6.56
   4  22 -10    6.41    5.09
   4  22  10   -1.75    3.80
  -4  22 -11   -4.26    5.31
  -4 -22 -11    6.26    7.32
   4  22 -11    1.76    5.82
  -4 -24   0   28.81    2.90
   4 -24   0   25.00    2.62
   4 -24   0   22.59    2.93
  -4 -24   0   22.86    3.18
  -4 -24   0   27.09    2.17
   4  24   0   27.11    2.87
  -4  24   0   24.55    2.92
  -4 -24   1   61.18    4.71
   4 -24  -1   60.36    4.73
   4 -24   1   63.40    4.23
  -4 -24   1   62.08    3.81
  -4 -24  -1   65.18    3.91
  -4  24  -1   56.97    4.29
   4 -24  -1   57.19    4.22
  -4 -24  -1   58.11    4.53
  -4  24   1   63.75    4.39
   4  24  -1   61.87    4.39
   4  24   1   54.59    4.17
  -4 -24   1   66.21    4.36
   4 -24  -1   54.81    4.54
   4 -24  -2  179.24   10.48
  -4 -24   2  167.35   10.36
   4  24   2  165.83   10.23
   4  24   2  158.51   10.11
  -4 -24   2  172.47   10.08
  -4  24  -2  181.35   10.41
  -4 -24  -2  169.26   10.56
  -4  24  -2  186.66   10.34
   4  24  -2  169.01   10.15
   4 -24   2  176.99   10.44
  -4  24   2  172.99   10.16
  -4 -24  -2  167.51   10.38
   4 -24   2  186.34   10.12
  -4 -24   2  174.51    9.83
  -4  24  -2  175.71   10.19
   4 -24  -2  177.16   10.10
   4  24  -2  176.22    9.87
  -4  24  -3   11.91    2.52
   4  24  -3   13.10    2.07
   4  24  -3   10.40    2.40
  -4  24   3   11.29    2.47
  -4 -24   3   12.05    2.93
   4 -24   3    9.39    3.02
   4 -24  -3   11.90    2.94
  -4 -24  -3   13.63    3.08
   4 -24  -3   11.95    2.76
  -4 -24  -3   15.57    3.17
  -4 -24   3   13.08    2.17
   4 -24   3    9.63    2.37
  -4  24  -4   46.71    4.02
   4  24  -4   45.94    3.88
   4 -24  -4   47.41    4.43
   4 -24   4   50.16    4.35
   4 -24   4   49.36    3.87
  -4 -24   4   52.58    4.17
  -4  24   4   46.82    3.89
   4 -24  -4   45.79    4.28
  -4 -24  -4   45.97    4.43
   4  24  -4   48.62    3.69
  -4 -24   4   48.69    3.50
  -4 -24  -4   47.69    4.54
   4 -24  -4   55.83    4.21
   4 -24  -5   56.55    4.88
  -4 -24  -5   57.89    5.13
  -4  24  -5   62.60    4.82
   4  24  -5   53.32    4.32
  -4 -24   5   58.54    3.85
   4  24  -5   54.72    4.46
   4 -24   5   67.76    4.97
  -4 -24   5   56.94    4.67
  -4 -24  -6    1.14    3.58
  -4 -24   6    0.94    1.81
  -4 -24   6    3.80    2.87
   4 -24   6    3.78    3.25
  -4  24  -6    3.89    3.31
   4  24  -6    3.95    3.05
   4 -24  -6   -4.02    3.46
   4 -24  -7   43.54    4.85
  -4 -24  -7   37.43    4.71
   4 -24   7   39.70    4.44
  -4  24   7   38.05    3.42
   4  24   7   33.35    3.92
  -4 -24   7   36.85    4.09
   4  24  -7   38.71    4.41
  -4  24  -7   41.46    4.59
   4 -24   7   38.64    3.78
  -4 -24   7   36.92    3.23
  -4 -24  -8    5.66    4.28
   4 -24  -8   -1.62    4.76
   4 -24   8    7.22    3.60
   4  24   8   11.37    3.36
  -4  24   8    1.74    2.60
  -4 -24   8    2.24    3.27
  -4  24  -8    3.86    4.00
   4  24  -8    5.23    4.19
   4 -24   8    6.60    3.03
  -4 -24  -9    4.44    5.31
   4 -24  -9    5.37    5.71
  -4 -24   9   -1.75    3.55
   4  24   9    0.64    3.62
   4 -24   9    1.14    3.22
   4 -24   9   -1.53    3.93
   4  24  -9    0.72    4.77
  -4  24  -9    4.60    4.38
   4  24 -10    4.15    5.60
  -4  24 -10    3.78    4.97
  -4 -24 -10    7.99    6.56
   4  24  10    1.62    4.00
   4 -24  10   -3.83    3.70
   4 -24  10   -1.57    4.25
  -4 -24 -11  -10.06    7.80
   4  24 -11   -2.62    6.07
   4 -26   0  543.10   30.43
  -4 -26   0  545.78   30.34
  -4 -26   0  521.80   30.48
   4 -26   0  546.56   30.17
  -4 -26   0  560.46   29.97
  -4 -26   1   14.21    3.05
   4 -26  -1    9.76    2.33
  -4 -26  -1   11.39    1.91
  -4  26  -1   13.34    2.48
  -4 -26   1   13.43    2.50
   4 -26  -1   16.40    3.02
  -4 -26  -1    9.95    2.91
   4 -26  -1   18.38    3.18
   4  26  -1   10.31    2.47
  -4 -26   1   13.79    1.80
   4 -26   1   15.44    2.29
   4 -26   2   23.39    3.42
  -4 -26   2   26.46    3.45
   4 -26  -2   25.76    3.44
  -4  26  -2   24.20    3.00
  -4 -26   2   24.09    2.27
  -4 -26  -2   24.46    3.67
   4  26  -2   19.69    2.89
  -4 -26   2   21.16    2.68
  -4 -26  -2   24.95    3.23
   4 -26  -2   22.63    2.81
   4  26  -2   21.36    2.46
  -4 -26  -2   21.97    2.33
   4 -26   2   27.13    2.78
   4 -26  -3    5.66    3.01
  -4 -26  -3   -2.59    3.07
   4 -26  -3    1.59    2.77
  -4 -26  -3   -2.13    3.25
  -4 -26   3   -0.61    2.02
   4 -26   3   -0.09    2.27
   4 -26   3    1.53    2.89
  -4 -26   3    3.35    2.82
  -4  26  -3    1.45    2.52
   4  26  -3   -0.85    2.15
   4 -26  -3    1.25    2.35
   4 -26   4   12.91    2.70
   4 -26   4   10.54    3.20
  -4 -26   4   11.74    3.11
   4 -26  -4    6.60    3.11
  -4 -26  -4   14.79    3.53
   4 -26  -4    8.70    3.33
  -4 -26   4    9.30    2.19
  -4 -26  -4    7.08    3.56
   4 -26  -4   11.22    3.17
  -4  26  -4    8.82    2.87
   4  26  -4   12.99    2.54
   4 -26  -5   10.71    3.47
  -4 -26  -5   12.45    3.81
  -4  26  -5    8.73    3.17
   4  26  -5   11.37    2.91
  -4 -26   5   12.81    2.18
   4 -26  -5    9.30    3.57
  -4 -26   5   13.43    3.19
   4 -26   5   11.07    3.55
  -4 -26   6    8.50    2.05
  -4 -26  -6    7.55    3.93
   4 -26  -6   15.38    3.87
   4 -26   6    7.31    3.60
  -4 -26   6    5.76    3.25
   4  26  -6    8.39    3.42
  -4  26  -6    8.46    3.47
  -4 -26   7    0.35    3.25
   4 -26   7   -0.33    2.76
  -4 -26   7   -0.44    2.12
  -4  26   7   -3.41    2.57
   4 -26   7    0.14    3.62
   4 -26  -7    2.15    4.21
  -4 -26  -7    1.25    4.08
  -4  26  -7    0.40    3.78
   4  26  -7   -0.23    3.74
   4  26  -8    3.24    4.41
  -4  26  -8   -3.31    4.21
   4 -26  -8   -0.13    4.81
  -4 -26  -8   -2.13    4.62
   4 -26   8   -2.26    2.98
  -4 -26   8    1.70    3.46
   4 -26   8   -3.95    4.01
   4  26   8    2.71    3.28
  -4  26   8    0.26    2.69
  -4  26  -9    3.81    4.70
   4  26  -9   -4.19    5.32
   4 -26  -9   -3.65    5.98
  -4 -26  -9    8.62    5.70
   4 -26   9    1.02    3.28
   4  26   9    3.23    3.62
   4 -26   9    1.31    4.10
  -4 -26   9    0.75    3.63
   4 -26  10    0.15    4.40
  -4 -26 -10    1.40    6.75
  -4  26 -10    6.16    5.32
   4  26 -10   -3.51    5.83
  -4 -26 -11    4.73    8.09
   4  26 -11    7.32    6.71
   4 -28   0  284.68   15.78
  -4 -28   0  284.65   15.54
  -4 -28   0  272.28   16.01
  -4 -28   0  267.50   16.24
   4 -28   0  276.21   16.07
   4 -28   1  107.84    6.53
   4 -28   1   98.86    6.85
  -4 -28   1  107.99    6.74
   4 -28  -1  101.14    6.96
  -4 -28  -1  106.43    6.91
  -4 -28   1   99.39    7.06
   4 -28  -1  104.00    7.12
  -4 -28   1  107.79    6.19
  -4 -28  -1  100.57    6.22
  -4  28  -1  100.71    6.54
   4 -28  -1  102.47    6.50
   4 -28   2    4.27    2.30
  -4 -28  -2    3.84    3.44
  -4 -28   2    7.07    2.41
  -4 -28  -2    6.65    3.19
   4 -28  -2    8.44    3.23
  -4 -28   2    8.91    1.88
   4 -28   2   11.54    3.29
   4 -28  -2    5.76    2.40
  -4  28  -2   13.69    2.68
   4  28  -2    5.04    2.24
  -4 -28  -2    5.30    1.96
  -4 -28   2    0.62    3.16
   4 -28  -2    5.27    3.15
  -4 -28   3   25.14    2.58
   4 -28   3   27.54    3.07
  -4 -28   3   25.57    2.87
   4  28  -3   21.30    3.03
  -4  28  -3   29.96    3.30
   4 -28  -3   24.00    3.75
  -4 -28  -3   21.26    3.90
  -4 -28   3   22.30    3.62
   4 -28   3   27.78    3.80
  -4 -28  -3   27.68    4.03
   4 -28  -3   25.00    3.56
  -4 -28   4    2.05    3.15
   4 -28   4    1.17    3.35
  -4 -28  -4   -1.34    3.53
   4 -28  -4   -1.33    3.38
  -4  28  -4    2.36    2.89
   4  28  -4    2.89    2.80
   4 -28  -4    7.92    3.35
  -4 -28   4    5.19    2.27
   4 -28  -4   -3.52    3.46
  -4 -28  -4    6.76    3.60
   4  28  -5   33.51    3.91
  -4 -28   5   30.97    3.02
   4 -28  -5   34.19    4.30
  -4 -28  -5   28.93    4.53
   4 -28  -5   31.84    4.53
   4 -28   5   30.47    4.25
  -4 -28   5   32.23    3.93
   4 -28  -5   33.33    4.59
  -4  28  -5   32.53    3.85
  -4  28  -6    7.42    3.50
   4  28  -6    2.86    3.67
  -4 -28   6    6.41    3.43
  -4 -28   6    4.57    2.03
  -4 -28   6    8.18    2.27
  -4 -28  -6    4.99    4.08
   4 -28  -6    2.44    3.83
   4 -28   6    6.54    3.77
  -4 -28   7    8.81    2.29
   4 -28   7    7.97    4.01
  -4 -28  -7   14.91    4.30
   4 -28  -7    5.53    4.65
   4  28  -7   11.38    4.21
  -4  28  -7   12.21    4.01
  -4 -28   7    6.57    3.60
  -4  28   8    1.33    2.77
   4  28   8    0.12    3.35
   4 -28   8   -1.45    3.16
   4 -28   8    2.55    4.02
  -4  28  -8    7.74    4.42
   4  28  -8    2.85    4.89
  -4 -28  -8    1.21    4.88
   4 -28  -8   -2.02    5.29
  -4 -28   8    2.60    3.66
   4  28   9    7.87    3.73
  -4  28  -9    3.19    4.90
   4  28  -9    3.78    5.58
  -4 -28   9    0.40    3.82
   4 -28   9    4.35    3.45
   4 -28   9   -1.39    4.34
   4 -28  -9    4.77    6.59
  -4 -28  -9    6.31    5.64
   4  28 -10    3.69    6.32
  -4  28 -10   -0.73    5.57
   4 -28  10    0.16    4.46
  -4 -28 -10    1.65    6.98
   4  28 -11   -1.40    7.12
   4 -30   0   12.38    2.52
   4 -30   0   17.14    3.11
  -4 -30   0   10.91    3.02
  -4 -30   0    4.78    3.49
  -4 -30   0    9.25    2.00
   4 -30  -1   43.61    3.70
  -4 -30  -1   48.21    3.39
   4 -30   1   37.98    4.22
   4 -30  -1   37.98    4.34
  -4 -30  -1   40.31    4.26
  -4 -30   1   40.51    4.06
  -4 -30   1   43.51    3.27
  -4  30  -1   46.60    3.83
   4 -30  -1   47.25    4.66
  -4 -30   1   47.56    4.46
   4 -30   1   45.38    3.76
  -4 -30   2    1.33    3.43
   4 -30  -2   -0.83    3.41
   4 -30  -2    1.08    2.52
   4 -30   2    0.27    2.52
   4 -30   2   -0.96    3.32
  -4 -30  -2   -0.34    2.09
   4  30  -2   -3.58    2.56
  -4  30  -2    0.97    2.80
  -4 -30   2    0.54    1.96
  -4 -30  -2   -1.98    3.51
   4 -30  -2   -4.04    3.47
  -4 -30   2   -3.25    2.66
  -4 -30  -2    1.51    3.27
   4 -30   3   20.83    3.89
  -4 -30  -3   17.97    3.85
  -4 -30  -3   24.68    4.26
   4 -30  -3   15.45    3.64
   4  30  -3   22.30    3.19
  -4  30  -3   21.27    3.35
   4 -30  -3   22.92    3.88
  -4 -30   3   18.55    3.60
  -4 -30   3   21.45    2.49
  -4 -30   3   17.15    2.83
   4 -30  -4   44.87    4.79
  -4 -30  -4   50.44    5.11
  -4  30  -4   48.83    4.41
   4  30  -4   52.22    4.33
  -4 -30   4   41.34    4.54
   4 -30   4   39.74    4.70
  -4 -30   4   48.48    3.90
   4 -30  -4   50.73    4.91
  -4 -30  -4   48.02    5.10
   4 -30  -4   35.55    4.88
  -4 -30  -5   17.82    4.31
   4 -30  -5   15.64    4.00
  -4 -30   5   16.13    3.81
   4 -30   5   14.59    4.03
   4  30  -5   14.32    3.73
  -4  30  -5   10.26    3.51
  -4 -30   5   20.05    2.67
   4 -30  -5   21.25    4.62
   4 -30  -5   13.64    4.33
   4  30  -6   16.88    4.22
  -4 -30   6   12.17    2.52
  -4  30  -6    9.98    3.86
  -4 -30   6    7.82    2.12
   4 -30   6    7.87    3.93
  -4 -30   6   10.78    3.61
   4 -30  -6   16.02    4.40
  -4 -30  -6    3.60    4.29
  -4 -30   7    0.30    2.32
  -4 -30  -7    1.40    4.42
  -4  30  -7   -4.05    4.23
   4  30  -7    2.97    4.53
  -4 -30   7    4.30    3.68
   4 -30   7   -5.55    4.12
   4 -30  -7    0.78    4.81
   4 -30   8    4.16    3.18
  -4  30  -8   -8.01    4.76
   4  30  -8    0.91    5.29
   4 -30  -8    6.39    5.80
  -4 -30  -8    4.17    5.04
  -4 -30   8    1.38    3.77
   4 -30   8    0.16    4.24
   4  30   8   -0.12    3.63
   4  30  -9    6.10    5.84
  -4  30  -9    8.76    5.18
  -4 -30  -9   -1.89    5.91
   4 -30  -9    0.46    6.75
  -4 -30   9    8.07    4.25
   4 -30   9   -0.33    4.53
   4  30   9    2.94    3.85
  -4  30 -10   -2.75    6.00
   4  30 -10    1.60    6.64
   4 -30  10    0.17    4.70
  -4 -30 -10    4.03    7.34
   4  30 -11   -2.78    7.58
  -4 -32   0   98.03    6.79
  -4 -32   0  104.42    6.05
   4 -32   0   95.51    6.33
  -4 -32   0   98.59    7.12
   4 -32   0   90.00    6.83
  -4 -32   1   85.68    5.25
   4 -32   1   82.63    5.65
  -4 -32  -1   85.63    5.30
  -4 -32  -1   86.03    6.16
  -4 -32   1   79.74    6.37
   4 -32  -1   83.20    6.52
   4 -32   1   79.16    6.08
  -4 -32   1   81.06    5.95
   4 -32  -1   77.02    6.31
  -4  32  -2   69.12    4.98
  -4 -32  -2   66.72    4.52
  -4 -32   2   61.31    4.91
   4 -32   2   66.61    5.20
   4 -32  -2   67.62    5.67
  -4 -32   2   61.10    4.34
  -4 -32  -2   55.17    5.81
   4 -32  -2   67.72    5.62
  -4 -32  -2   64.34    5.48
   4 -32   2   61.17    5.57
  -4 -32   2   69.99    5.71
   4 -32   3   50.06    5.07
   4 -32  -3   49.46    5.15
  -4 -32   3   54.27    5.12
  -4 -32  -3   38.31    5.20
  -4 -32  -3   51.83    5.34
   4 -32  -3   41.93    4.89
  -4 -32   3   54.02    3.90
  -4 -32   3   46.49    4.21
   4  32  -3   62.11    4.58
  -4  32  -3   54.38    4.64
  -4 -32  -3   53.92    4.02
   4 -32   4  101.54    7.00
  -4  32  -4   90.16    6.58
   4  32  -4   97.79    6.53
  -4 -32   4   88.54    6.71
   4 -32  -4   88.25    6.96
  -4 -32  -4  100.21    7.21
  -4 -32   4   84.37    6.05
   4 -32  -4   88.38    7.09
  -4 -32  -4   86.84    7.09
   4 -32  -5   10.09    4.92
   4  32  -5    4.11    3.99
  -4  32  -5   10.02    3.74
  -4 -32   5    4.65    2.54
   4 -32  -5    4.65    4.36
  -4 -32   5    6.34    3.71
   4 -32   5    5.96    3.98
  -4 -32  -5   11.45    4.37
   4 -32  -5    4.76    3.94
  -4 -32   6    0.76    2.10
   4  32  -6   -3.04    4.41
  -4  32  -6    3.00    3.96
  -4 -32   6   -4.07    3.74
   4 -32   6    1.41    4.10
  -4 -32   6   -6.37    2.56
   4 -32  -6    1.32    4.47
  -4 -32  -6   -3.09    4.49
   4 -32  -7   -0.50    5.21
  -4 -32  -7   -3.35    4.80
  -4 -32   7   -0.80    2.42
   4 -32   7    2.59    4.34
  -4 -32   7   -6.85    3.96
  -4  32  -7    0.14    4.40
   4  32  -7    3.92    4.89
   4 -32  -8    0.84    6.03
  -4 -32  -8    7.82    5.40
   4  32  -8    6.60    5.61
  -4  32  -8    4.68    5.11
   4 -32   8    4.85    3.20
   4  32   8    2.32    3.67
   4 -32   8    9.64    4.55
  -4 -32   8    2.04    4.18
  -4  32  -9   -4.27    5.56
   4  32  -9    9.80    6.41
   4  32   9   -0.14    3.96
   4 -32   9   -2.54    4.84
  -4 -32   9   -0.15    4.41
   4 -32  -9   -2.80    7.29
  -4 -32  -9   15.72    6.46
   4 -32  10   -1.37    4.95
   4  32 -10  -14.17    7.36
  -4  32 -10   -9.40    6.35
  -4 -32 -10    3.83    7.60
  -4 -34   0   54.99    5.59
   4 -34   0   57.54    5.36
  -4 -34   0   59.89    5.22
  -4 -34   0   62.68    4.22
   4 -34   1    5.63    3.23
   4 -34  -1    3.45    3.80
  -4 -34   1    9.89    3.98
  -4 -34  -1    4.95    2.26
  -4 -34   1    7.84    3.27
   4 -34  -1    5.64    3.59
  -4 -34  -1    1.16    3.30
  -4 -34   1    5.02    2.18
  -4 -34   2   62.36    6.00
   4 -34  -2   72.20    6.06
  -4 -34   2   71.91    5.33
   4 -34   2   68.32    5.54
   4 -34  -2   72.49    6.01
  -4 -34  -2   70.44    6.29
  -4 -34  -2   75.00    4.89
  -4  34  -2   71.16    5.47
  -4 -34  -2   59.53    5.92
  -4 -34   2   71.10    4.74
   4 -34   2   63.27    5.87
   4 -34  -3  144.02    9.70
  -4 -34  -3  152.36    9.91
   4 -34  -3  128.07    9.47
  -4 -34  -3  134.57    9.78
  -4 -34   3  152.07    9.00
  -4 -34   3  142.26    8.64
   4 -34   3  129.91    9.50
  -4 -34   3  125.93    9.50
  -4 -34  -3  152.12    8.78
  -4  34  -3  160.57    9.29
   4  34  -3  158.61    9.12
  -4 -34  -4    4.82    4.28
   4 -34  -4   10.38    4.65
  -4 -34   4    5.89    2.86
  -4 -34  -4    6.55    4.40
   4 -34   4    8.30    4.17
   4  34  -4    0.09    4.13
  -4  34  -4    8.36    3.81
   4 -34  -4    8.87    4.15
  -4 -34   4    7.93    3.80
   4 -34  -5   18.37    4.68
  -4 -34   5   26.46    3.26
   4 -34  -5   15.04    5.61
   4 -34  -5   22.86    4.59
  -4 -34  -5   13.54    5.04
  -4 -34   5   23.45    4.31
   4 -34   5   25.16    4.73
   4  34  -5   22.68    4.68
  -4  34  -5   18.25    4.39
  -4 -34  -6   -2.12    4.77
   4 -34  -6    6.68    4.81
   4 -34   6    0.50    4.28
  -4 -34   6   -0.59    3.92
  -4 -34   6    1.98    2.67
   4  34  -6   -1.56    4.84
  -4  34  -6    7.57    4.50
   4 -34   7    3.08    4.66
  -4 -34   7    8.88    4.28
  -4 -34  -7   12.61    4.95
   4  34  -7    5.76    5.34
  -4  34  -7    6.97    4.85
   4 -34  -7    3.94    5.55
   4  34   8    8.44    3.71
   4 -34  -8    6.61    6.57
  -4  34  -8   12.72    5.55
  -4 -34   8   15.50    4.54
   4 -34   8    7.01    4.77
  -4 -34  -8    9.23    5.74
   4  34  -8   -2.85    6.09
   4 -34   9   -0.71    4.82
  -4 -34  -9  -10.70    6.72
   4 -34  -9    5.26    7.57
   4  34  -9   -4.31    6.78
  -4  34  -9   -3.59    6.05
   4 -34  10    0.54    5.14
  -4 -34 -10    1.90    7.91
  -4 -36   0   85.45    6.53
  -4 -36   0   92.83    5.63
   4 -36   0   80.70    6.76
  -4 -36   0   83.85    7.15
  -4 -36   1    7.04    3.49
   4 -36  -1    5.51    4.03
  -4 -36  -1    7.41    3.69
   4 -36   1    6.25    3.65
  -4 -36   1    4.20    2.33
  -4 -36   1   -0.67    4.18
   4 -36  -1    2.17    4.27
  -4 -36  -1    5.78    2.40
  -4 -36   2   66.34    5.87
   4 -36  -2   55.31    5.93
  -4 -36  -2   58.75    4.48
  -4 -36  -2   48.28    5.92
  -4  36  -2   60.32    5.25
   4 -36   2   63.06    5.36
   4 -36  -2   67.90    5.84
  -4 -36   2   54.96    5.09
   4 -36   2   62.07    5.89
  -4 -36   2   65.12    4.44
   4 -36  -3   16.38    4.42
  -4 -36   3    9.04    4.19
  -4 -36  -3   13.84    4.83
  -4 -36  -3   20.48    4.66
   4 -36  -3   19.24    4.68
   4  36  -3   20.11    4.18
  -4 -36  -3   21.46    3.10
  -4  36  -3   17.60    4.12
   4 -36   3   18.95    3.84
   4 -36   3   19.48    4.41
  -4 -36   3   23.80    2.94
   4 -36  -3   23.71    4.58
  -4 -36   3   20.53    3.49
  -4 -36  -4   20.74    4.83
   4 -36  -4   26.45    5.33
   4 -36   4   27.46    4.84
  -4 -36   4   24.23    3.39
  -4 -36   4   13.78    4.30
   4 -36  -4   20.72    4.80
  -4  36  -4   24.28    4.53
   4  36  -4   27.88    4.82
  -4 -36  -4   18.89    4.96
   4 -36  -5   15.51    5.91
   4 -36   5   23.62    4.71
  -4 -36   5    9.92    3.12
   4 -36  -5   18.00    4.71
  -4 -36  -5   17.98    5.03
  -4  36  -5   16.51    4.74
   4  36  -5   15.33    5.00
  -4 -36   5   11.35    4.27
  -4 -36   6   -0.29    2.83
  -4  36  -6    2.36    4.91
   4  36  -6    1.06    5.39
   4 -36   6    0.35    4.49
  -4 -36   6   -4.38    4.36
  -4 -36  -6   -0.20    4.95
   4 -36  -6   -4.30    5.12
  -4  36  -7    5.08    5.38
   4  36  -7   15.35    5.99
   4 -36   7   12.13    5.00
  -4 -36   7    5.06    4.55
   4 -36  -7   18.04    6.15
  -4 -36  -7    8.11    5.22
  -4 -36   8   -1.77    4.51
   4 -36   8    8.10    5.14
  -4 -36  -8    1.27    5.89
   4  36  -8   -8.23    6.75
  -4  36  -8   -4.16    5.93
   4 -36  -8   12.35    6.98
   4 -36   9   -0.37    5.08
  -4 -36  -9   -6.25    7.07
   4 -36  -9   -1.30    7.98
  -4  36  -9    0.69    6.49
   4 -38   0   68.33    6.21
  -4 -38   0   68.83    5.96
  -4 -38   0   73.84    4.93
  -4 -38   0   69.39    6.47
   4 -38  -1   87.65    7.38
  -4 -38  -1   94.65    5.88
   4 -38   1   88.99    6.77
   4 -38  -1   91.06    7.02
  -4 -38   1   94.13    7.40
  -4 -38   1   85.64    6.69
  -4 -38  -1   85.39    6.97
   4 -38  -2   11.71    4.41
  -4 -38   2   11.43    3.48
   4 -38   2   18.44    4.02
  -4 -38  -2   13.84    2.92
  -4 -38   2   14.64    4.61
   4 -38  -2   20.88    4.83
   4 -38   2   13.82    4.57
  -4 -38  -2   12.15    4.88
  -4 -38   3    3.71    4.24
   4 -38  -3    3.35    4.39
   4 -38   3   -0.70    3.37
   4 -38   3    5.31    4.44
  -4 -38  -3    0.99    4.65
  -4 -38  -3    4.12    4.68
   4 -38  -3    4.39    4.71
  -4  38  -3    3.12    4.38
  -4 -38   3    9.43    3.38
   4 -38  -3   -3.00    4.66
  -4 -38   4   -1.16    4.32
   4 -38  -4    4.47    4.73
  -4 -38  -4    2.66    4.81
   4 -38   4    6.06    3.74
  -4  38  -4    0.77    4.67
   4  38  -4    0.46    5.03
  -4 -38  -4   -5.57    5.09
   4 -38  -4   -6.52    5.54
   4 -38   4   -1.80    4.61
  -4 -38   4   -0.11    3.14
  -4 -38   5    1.30    3.02
   4  38  -5    6.90    5.46
  -4  38  -5    1.37    4.89
   4 -38   5    2.03    4.71
  -4 -38  -5   -6.56    5.21
   4 -38  -5    7.22    4.68
   4 -38  -5   -0.81    6.32
  -4 -38  -5    3.82    5.68
  -4 -38   5    5.62    4.40
  -4 -38  -6   31.47    5.63
   4 -38  -6   25.30    5.77
  -4 -38   6   30.77    3.71
  -4 -38   6   34.02    5.05
   4 -38   6   26.77    5.49
   4  38  -6   28.67    6.25
  -4  38  -6   37.73    6.00
   4 -38  -7   18.04    6.35
  -4 -38  -7   12.49    5.69
   4 -38   7    7.39    5.14
  -4 -38   7    8.49    4.61
  -4  38  -7    3.34    5.94
   4 -38   8    7.51    5.44
  -4 -38   8    4.71    4.72
   4 -38  -8    2.01    7.23
  -4 -38  -8    0.22    6.18
  -4  38  -8    2.94    6.40
   4 -38  -9    9.85    8.51
   4 -38   9   -0.58    5.33
  -4  38  -9    1.40    7.00
  -4 -40   0    6.33    4.63
   4 -40   0    7.33    4.21
  -4 -40   0    3.36    4.02
  -4 -40  -1  161.05   11.33
  -4 -40   1  143.53   11.03
   4 -40  -1  184.24   11.17
  -4 -40   1  164.46   10.51
  -4 -40  -1  173.99   10.86
   4 -40  -1  153.99   10.88
   4 -40   1  168.35   10.73
   4 -40  -2   -1.68    4.57
   4 -40   2   -4.28    3.70
  -4 -40   2   -3.76    3.62
  -4 -40  -2    3.10    5.03
   4 -40   2   -1.47    4.63
   4 -40  -2    4.38    4.97
  -4 -40   2   -1.10    4.69
   4 -40  -3   35.50    5.37
  -4 -40   3   32.42    5.19
   4 -40   3   29.14    4.62
  -4 -40   3   28.28    4.09
   4 -40  -3   33.64    5.28
   4 -40  -3   31.24    5.80
  -4 -40  -3   31.36    5.67
  -4  40  -3   27.97    5.07
   4 -40   3   22.38    5.41
  -4 -40  -3   28.13    5.65
   4 -40  -4   81.60    7.50
  -4 -40   4   78.84    7.11
  -4 -40  -4   87.61    7.81
   4 -40   4   91.56    6.70
  -4 -40   4   83.44    6.25
   4 -40  -4   78.47    8.09
  -4 -40  -4   81.78    7.73
   4  40  -4   85.67    7.41
  -4  40  -4   85.01    7.49
   4 -40   4   82.27    7.40
  -4 -40   5   -4.02    4.60
   4 -40   5    6.56    3.96
  -4  40  -5    9.45    5.51
   4  40  -5    1.54    6.03
  -4 -40  -5   -1.48    6.08
   4 -40  -5    0.86    6.82
  -4 -40   5   -0.81    3.27
   4 -40  -5    9.01    4.98
  -4 -40  -5    1.34    5.31
   4 -40   5    6.36    4.99
  -4  40  -6    8.88    5.88
   4 -40   6   18.54    5.30
  -4 -40  -6   17.95    5.75
   4 -40  -6   16.43    5.59
  -4 -40   6   12.40    4.91
  -4  40  -7   -1.87    6.50
   4 -40   7    5.83    5.31
  -4 -40  -7    0.46    5.82
   4 -40  -7   -0.84    6.42
  -4 -40   7    1.23    4.78
  -4  40  -8    3.13    6.96
   4 -40   8    5.10    5.58
  -4 -40   8    4.07    4.99
   4 -40  -8   -0.64    7.51
  -4  40  -9   14.44    7.44
   4 -42   0   26.63    4.88
  -4 -42   0   34.37    4.92
  -4 -42   0   28.02    5.60
  -4 -42  -1   36.53    5.15
   4 -42  -1   43.47    5.36
   4 -42   1   34.18    4.89
  -4 -42   1   33.44    4.65
  -4 -42  -1   28.06    5.98
   4 -42   1   27.54    5.71
  -4 -42   1   33.78    5.68
   4 -42  -1   23.15    5.60
   4 -42  -2   -5.31    4.75
   4 -42   2   -1.13    4.02
  -4 -42   2   -1.18    3.69
  -4 -42  -2    7.59    5.28
   4 -42   2   -0.19    4.94
  -4 -42   2    4.24    4.81
   4 -42  -2   -5.60    5.22
   4 -42  -3   11.33    4.89
  -4 -42   3    0.19    4.91
   4 -42   3    7.66    4.19
   4 -42  -3   11.52    4.95
  -4 -42   3    5.66    3.67
  -4 -42  -3   18.77    5.43
   4 -42  -3    7.23    5.71
  -4 -42  -3    6.19    5.49
   4 -42   3    1.17    4.89
  -4  42  -3   10.49    5.12
  -4 -42   4   20.02    5.11
   4 -42  -4   10.76    5.48
   4 -42   4   21.48    4.41
   4 -42  -4   26.99    5.87
  -4 -42   4   20.16    3.94
  -4 -42  -4   15.91    5.85
   4 -42  -4   29.14    6.77
  -4 -42  -4   23.15    6.13
   4 -42   4   12.09    5.23
  -4  42  -4   23.13    6.04
  -4 -42   5    2.94    4.92
   4 -42  -5    9.02    5.32
  -4 -42  -5    7.76    5.68
   4 -42   5   11.64    4.12
  -4 -42   5    8.60    3.59
  -4 -42  -5    2.42    6.71
   4 -42  -5    9.16    7.38
   4 -42   5    0.20    5.17
  -4  42  -5   22.83    6.30
   4 -42   6   10.69    4.18
  -4  42  -6    9.97    6.59
   4 -42   6   10.48    5.47
  -4 -42  -6    4.29    5.73
   4 -42  -6    3.27    5.94
  -4 -42   6    7.53    4.93
  -4  42  -7   -7.48    7.02
   4 -42   7    3.12    5.64
  -4 -42   7    2.03    5.08
   4 -42  -7   13.48    6.90
  -4 -42   8    2.60    5.22
   4 -42  -8   -0.22    7.96
  -4  42  -8   -6.36    7.52
  -4 -44   0   25.66    5.38
   4 -44   0   30.66    5.19
  -4 -44   0   24.22    5.12
   4 -44   1    1.22    5.34
  -4 -44   1    2.28    5.35
   4 -44  -1   -0.21    5.07
  -4 -44   1    1.32    4.17
   4 -44   1   -5.28    4.34
  -4 -44  -1   10.28    4.77
   4 -44  -1    2.53    4.73
  -4 -44  -1    3.43    5.53
   4 -44   2   20.32    5.27
   4 -44  -2   -2.94    5.74
  -4 -44   2    8.31    5.27
   4 -44   2   14.02    4.59
   4 -44  -2   19.26    5.27
  -4 -44   2   12.54    4.18
  -4 -44  -2    1.36    5.43
  -4 -44  -3   14.61    5.96
   4 -44  -3   14.61    6.46
   4 -44  -3    7.53    5.52
   4 -44   3   10.97    4.54
  -4 -44   3   16.33    4.10
  -4 -44  -3    8.36    5.84
   4 -44   3   22.39    5.58
  -4 -44   3   16.46    5.36
   4 -44  -3   28.42    5.46
  -4 -44   4   -1.36    4.95
   4 -44  -4    0.43    5.28
   4 -44   4   -3.84    4.27
  -4 -44   4   -0.69    3.72
   4 -44  -4    0.23    5.10
  -4 -44  -4    5.22    6.19
   4 -44  -4  -13.31    7.14
  -4  44  -4   -3.08    6.13
   4 -44   4   -7.00    5.22
  -4 -44  -4   -5.05    5.81
  -4 -44   5   21.66    5.48
   4 -44   5   18.78    4.59
   4 -44  -5   17.13    5.69
  -4 -44  -5    1.73    6.31
   4 -44  -5   19.14    8.21
  -4 -44  -5   18.53    7.32
   4 -44   5   21.44    5.74
  -4  44  -5   24.13    7.09
   4 -44   6    9.34    4.27
  -4  44  -6    4.33    7.10
   4 -44   6    6.82    5.50
  -4 -44   6    9.45    5.29
   4 -44  -6    0.91    6.05
  -4 -44   7   -4.24    5.43
  -4 -46   0   55.93    6.85
  -4 -46   0   60.01    6.46
   4 -46   0   71.73    6.55
   4 -46   1  -10.70    5.82
  -4 -46   1   -9.30    5.68
  -4 -46   1    1.56    4.61
   4 -46  -1    0.61    5.03
   4 -46   1    3.32    4.67
  -4 -46  -1   -5.48    6.09
  -4 -46   2   21.67    5.79
   4 -46   2   18.97    5.89
   4 -46  -2    6.12    5.70
  -4 -46   2   17.16    4.56
   4 -46   2   22.39    4.88
   4 -46  -2   11.32    5.41
  -4 -46  -2   16.76    6.07
   4 -46  -2   17.48    6.28
   4 -46   3   33.22    5.34
   4 -46  -3   47.37    6.49
  -4 -46   3   37.07    4.91
  -4 -46  -3   32.08    6.63
   4 -46  -3   32.43    6.34
  -4 -46   3   32.04    6.06
   4 -46   3   39.58    6.11
   4 -46  -3   34.51    7.20
  -4 -46  -3   28.25    6.60
   4 -46  -4   -0.91    5.72
  -4 -46  -4    5.30    6.17
  -4 -46   4    3.04    4.07
   4 -46   4   -3.83    4.45
  -4 -46  -4    0.24    6.70
   4 -46  -4    1.75    7.36
  -4  46  -4    6.95    6.61
  -4 -46   4    6.35    5.19
   4 -46   4    0.21    5.40
   4 -46   5    5.38    4.47
  -4 -46  -5   -4.26    7.60
   4 -46  -5   -0.98    8.56
   4 -46  -5    0.46    5.85
  -4  46  -5   20.55    7.15
  -4 -46   5    6.68    5.35
  -4 -46   6    5.65    5.46
  -4 -48   0    2.90    5.05
   4 -48   0    5.67    4.75
  -4 -48   0    0.69    5.58
   4 -48   1   14.77    6.03
   4 -48  -1   15.75    6.01
  -4 -48   1   18.55    5.69
  -4 -48   1   12.84    4.75
   4 -48  -1   15.96    5.47
   4 -48   1   15.08    5.16
  -4 -48  -1    8.66    6.16
   4 -48   2    4.45    5.83
  -4 -48   2    4.22    5.45
   4 -48  -2    1.56    5.59
   4 -48  -2   17.52    5.28
  -4 -48   2   19.00    4.74
   4 -48   2    8.15    4.99
   4 -48  -2    7.81    6.59
  -4 -48  -2    8.34    6.26
  -4 -48   3    2.84    5.48
  -4 -48   3    9.92    4.28
   4 -48   3   -4.67    4.78
   4 -48  -3   -4.94    7.42
  -4 -48  -3   -2.66    6.49
   4 -48   4   11.11    4.83
  -4 -48  -4   11.20    7.41
   4 -48  -4    5.25    7.91
   4 -48   5    3.39    4.57
  -4 -48  -5    7.32    8.07
   4 -50   0    6.96    5.24
  -4 -50   0    7.66    5.36
  -4 -50   1   28.09    5.37
   4 -50   1   22.42    5.65
  -4 -50  -1   16.96    6.75
   4 -50   2   22.21    5.22
  -4 -50   2   23.39    4.92
   4 -50  -2    7.45    7.18
  -4 -50  -2   12.72    6.62
  -4 -50   3   -3.84    4.46
   4 -50   3   -1.68    4.76
  -4 -50  -3   -3.75    6.90
   4 -50  -3    6.62    7.74
   4 -50   4   25.03    5.47
   4 -50  -4   18.33    8.73
   4 -50   5    6.49    4.68
  -4 -52   1   16.49    5.23
  -4 -52   2    5.16    4.85
   4 -52  -2   -1.59    7.52
   4 -52  -3   -8.62    8.62
  -5   1   0    0.52    0.59
   5  -1   0    0.57    0.61
  -5  -1   0    0.02    0.71
   5   1   0    0.67    0.71
  -5   1   0    0.11    0.75
   5   1   0   -0.10    0.57
  -5  -1   0   -0.14    0.61
   5  -1   0    0.34    0.70
  -5   1  -1  237.15   12.74
  -5  -1  -1  230.65   12.70
   5   1   1  222.91   12.69
  -5  -1   1  225.20   12.66
  -5   1  -1  252.38   12.77
   5  -1   2  820.04   44.17
   5   1   2  796.52   44.16
   5   1  -2  789.67   43.96
   5   1   2  704.79   44.14
   5  -1   2  847.70   44.18
   5  -1  -2  883.47   44.01
  -5  -1  -2  809.39   44.12
  -5   1  -2  825.65   44.15
  -5   1  -3   17.71    1.92
  -5  -1  -3   21.73    1.90
  -5   1  -3   15.34    1.87
   5  -1  -3   16.15    1.36
   5   1  -3   20.47    1.49
   5  -1   3   15.83    1.99
   5   1   3   22.37    1.99
   5  -1   3   14.01    1.82
   5  -1   3   16.05    1.89
  -5  -1   3   21.12    1.31
  -5   1   3   17.77    1.41
  -5  -1  -3   18.41    1.91
   5   1   3   18.02    1.90
  -5   1  -4    7.50    1.77
  -5  -1  -4    8.20    1.73
  -5   1  -4    9.34    1.95
  -5   1   4    8.59    0.95
  -5  -1   4    7.41    0.94
   5   1   4    4.78    1.80
   5  -1   4    7.05    1.92
   5   1   4    8.73    1.91
   5   1  -4    7.57    1.31
   5  -1  -4    5.68    1.19
  -5  -1  -4    7.72    1.89
   5  -1   4    8.37    1.83
   5   1   4    7.11    1.68
   5  -1   4    8.26    1.68
  -5   1   4    7.84    1.21
  -5   1   4    8.23    1.22
  -5  -1   4    8.24    1.10
  -5   1   5  231.27   13.08
  -5  -1   5  244.30   13.06
  -5  -1   5  232.11   12.96
   5  -1   5  229.41   13.45
  -5   1   5  231.23   13.10
  -5  -1   5  228.71   13.15
  -5   1   5  228.24   12.96
   5  -1  -5  234.29   13.28
   5   1   5  243.89   13.44
   5   1  -5  238.03   13.25
   5  -1   5  241.97   13.43
   5   1   5  248.56   13.47
   5   1  -5  243.58   13.13
  -5   1  -5  233.93   13.34
   5  -1  -5  230.58   13.07
  -5  -1  -5  238.15   13.32
   5   1   5  245.96   13.36
   5  -1   5  239.16   13.34
   5  -1  -6   14.07    1.98
  -5   1  -6   10.15    2.28
  -5  -1  -6   21.40    2.55
   5   1  -6   20.66    2.06
   5  -1   6   12.23    2.72
   5   1   6   18.47    2.76
  -5  -1   6   20.84    2.13
  -5   1   6   14.96    2.04
  -5   1   6   15.63    1.65
  -5  -1   6   18.33    1.67
   5  -1  -6   15.80    2.25
   5  -1   6   16.42    2.61
   5   1  -6   17.99    2.27
  -5  -1   6   18.34    1.81
  -5   1   6   15.77    1.85
   5  -1   6   16.91    2.42
   5   1   6   14.47    2.39
   5  -1  -7    4.52    2.14
   5   1  -7    2.34    2.17
  -5  -1  -7    2.02    2.28
  -5   1  -7    5.39    2.42
   5   1   7    5.06    2.85
   5  -1   7    6.43    2.94
  -5  -1   7    6.14    2.25
  -5   1   7    2.13    2.08
  -5   1   7    5.15    1.53
  -5  -1   7    3.38    1.51
   5   1  -7    7.04    2.31
   5  -1  -7    4.01    2.22
  -5  -1   7    3.97    1.68
  -5   1   7    3.63    1.78
   5   1   7    3.53    2.35
   5  -1   7    3.94    2.34
   5  -1  -8   12.19    4.04
   5   1  -8   14.10    3.98
  -5  -1   8   13.18    1.93
  -5   1   8   14.67    1.91
   5   1   8   17.52    3.46
  -5   1   8   11.24    2.58
  -5  -1   8   20.87    2.84
   5  -1   8   11.08    3.36
  -5   1   8   10.91    2.30
  -5  -1   8   15.32    2.18
   5   1  -8   16.52    2.86
   5  -1  -8   14.34    2.80
   5   1   8   11.47    2.75
   5  -1   8   12.79    2.87
  -5   1   9    0.31    1.86
  -5  -1   9    2.26    1.94
  -5  -1   9    1.45    2.16
  -5   1   9    0.84    2.27
  -5  -1   9   -0.61    1.84
  -5   1   9    0.39    3.01
   5   1   9   -1.18    3.61
   5  -1   9    1.22    3.69
   5   1  -9    1.07    6.17
   5  -1  -9   -8.78    6.21
   5  -1  -9    3.64    3.11
   5   1  -9    0.47    2.90
   5  -1  10    2.96    3.99
   5   1  10    0.88    3.99
   5  -1  11    8.99    4.48
   5   1  11   12.82    4.44
   5  -1  12   -0.52    4.81
   5   1  12    5.68    4.64
  -5   3   0   -0.07    0.65
   5  -3   0    0.48    0.72
   5   3   0   -0.73    0.77
  -5  -3   0   -0.15    0.93
  -5   3   0   -0.13    0.94
  -5  -3   0   -0.57    0.78
  -5   3  -1   24.78    1.82
  -5  -3   1   24.49    1.56
   5   3   1   25.43    1.73
   5  -3  -1   27.61    1.56
  -5   3   1   23.66    1.52
   5   3  -1   23.35    1.53
  -5  -3  -1   23.05    1.61
   5  -3  -2   79.99    4.81
   5   3   2   89.81    5.05
   5   3   2  104.18    5.04
  -5   3   2   80.67    4.69
   5  -3  -2   84.29    4.69
  -5  -3  -2   87.99    4.96
   5  -3  -3   91.34    5.20
  -5  -3   3   91.68    5.03
   5  -3  -3   84.35    5.04
  -5  -3   3   95.35    5.02
  -5   3   3   93.10    5.05
   5   3  -3   90.15    5.22
  -5   3   3   89.85    5.05
   5  -3   3   88.03    5.51
  -5   3   3   90.47    5.18
   5  -3   3   92.53    5.43
  -5   3  -3   88.86    5.43
   5   3   3   92.65    5.44
   5  -3   3   89.72    5.43
  -5  -3  -3   87.36    5.43
   5   3   3   91.45    5.44
   5  -3  -3   89.89    5.06
   5  -3   4   30.56    2.68
  -5  -3   4   32.17    2.08
   5  -3  -4   33.87    2.13
  -5   3   4   31.86    2.04
   5   3   4   32.30    2.70
  -5  -3   4   28.44    2.02
  -5  -3  -4   31.78    2.75
  -5   3   4   36.04    2.32
   5   3   4   27.94    2.71
  -5   3  -4   40.09    2.74
   5  -3  -4   35.50    2.16
   5   3  -4   25.17    2.35
   5  -3   4   42.06    2.96
  -5   3   4   38.13    2.21
   5  -3   4   31.19    2.72
   5   3  -4   29.53    2.35
   5   3   4   30.47    2.75
   5  -3  -5  179.73   10.44
  -5  -3  -5  191.25   10.83
  -5  -3   5  191.48   10.40
   5  -3   5  183.33   10.76
  -5   3  -5  170.23   10.74
   5   3   5  219.47   10.92
  -5   3   5  174.85   10.38
   5   3   5  191.88   10.78
  -5  -3   5  208.74   10.38
  -5   3   5  176.32   10.52
  -5  -3  -5  195.96   10.88
   5   3  -5  193.98   10.65
   5  -3   5  186.13   10.79
   5   3  -5  203.88   10.60
  -5   3   5  171.69   10.46
   5  -3   5  169.97   10.86
   5  -3  -6   43.99    3.31
   5  -3   6   47.99    3.70
   5   3  -6   57.23    3.52
   5   3   6   59.21    4.01
  -5   3  -6   45.10    3.81
  -5   3   6   45.35    3.12
  -5  -3   6   52.71    3.15
   5   3   6   47.43    3.77
  -5  -3   6   56.56    3.14
  -5   3   6   46.25    3.35
  -5   3   6   42.31    3.34
   5  -3   6   36.78    3.91
  -5  -3  -6   52.05    3.86
   5  -3   6   48.56    3.81
   5   3  -6   49.88    3.58
   5  -3  -6   50.28    3.76
   5  -3  -7    4.01    2.40
   5   3  -7    6.32    2.20
  -5  -3  -7    4.84    2.56
   5  -3   7    9.98    2.69
   5   3   7    6.63    2.46
  -5  -3   7    3.36    1.52
   5  -3   7    4.00    2.41
  -5   3   7    8.08    1.54
  -5  -3   7    5.13    1.69
  -5   3   7    5.31    1.90
   5  -3   7    4.85    2.86
  -5   3   7    2.97    2.01
  -5  -3   7    6.59    1.54
  -5   3  -7    4.33    2.46
   5  -3  -7    9.46    2.41
   5   3   7    4.52    2.84
   5   3  -7    5.63    2.24
   5  -3  -8    2.99    2.60
   5   3  -8    2.01    2.48
   5   3   8    2.22    2.57
   5  -3   8   -0.39    2.75
  -5   3   8    1.06    1.70
  -5  -3   8    1.52    1.68
  -5  -3   8    1.64    1.60
   5   3   8    1.67    3.17
  -5   3   8    2.57    2.34
   5  -3   8   -0.25    3.22
  -5  -3   8   -0.06    1.81
  -5   3   8    1.46    2.08
   5   3  -8   -0.95    3.57
  -5   3   9    9.59    2.02
  -5  -3   9   11.17    2.09
  -5   3   9    8.68    2.55
  -5  -3   9    8.86    2.27
   5   3  -9    9.58    2.95
   5   3  -9    5.74    6.42
   5   3   9    9.96    3.72
  -5   3   9   11.50    2.97
   5  -3   9    9.76    3.76
  -5  -3   9    9.28    2.07
   5   3  10   -1.42    3.74
   5  -3  10   -0.30    4.07
  -5   3  10    2.05    3.42
  -5  -3 -11   -4.99    4.95
  -5   3 -11   -2.10    4.98
   5   3  11    1.10    4.42
   5  -3  11    2.63    4.45
   5   3  12    4.89    4.84
   5  -3  12    0.36    4.92
  -5  -5   0    0.20    0.97
   5   5   0    0.22    0.96
  -5  -5   0   -0.53    1.19
   5  -5   0   -0.09    0.81
   5  -5   0    0.05    0.89
   5   5   0    0.23    0.52
  -5   5   0    0.09    0.81
   5   5   1 1506.28   80.09
  -5  -5  -1 1503.45   80.09
   5   5  -1 1521.54   80.04
  -5   5  -1 1427.35   80.13
  -5   5   1 1415.75   79.98
  -5   5   1 1492.39   80.05
  -5  -5   1 1504.50   80.05
   5  -5  -1 1488.70   80.05
   5  -5  -2  227.90   14.27
   5   5   2  262.46   14.39
   5   5  -2  303.08   14.21
  -5   5   2  232.16   14.19
  -5  -5   2  282.18   14.20
   5  -5  -2  236.38   14.19
  -5  -5  -2  262.92   14.37
   5   5  -2  266.18   14.15
   5   5   2  255.72   14.37
   5  -5  -3    2.31    1.15
   5  -5   3    1.91    1.71
   5   5  -3    1.88    1.28
  -5  -5  -3    2.73    1.53
   5   5  -3    3.40    0.89
  -5  -5  -3    2.82    1.62
   5   5   3    2.75    1.52
  -5  -5   3    4.08    0.85
  -5   5   3    2.19    0.88
  -5   5   3    2.77    0.74
   5  -5  -3    2.22    0.94
   5   5   3    5.16    1.57
  -5   5   3    2.76    0.70
  -5   5  -3    1.56    1.54
  -5   5   3    3.46    1.13
   5   5   4    7.94    1.88
  -5   5   4    6.82    1.12
  -5  -5  -4    6.27    1.93
   5  -5   4    7.19    1.61
   5   5  -4    6.91    1.31
  -5   5   4    5.26    1.08
  -5   5  -4    3.90    1.80
  -5   5   4    5.68    1.38
   5  -5   4    6.19    2.04
   5   5  -4    8.22    1.53
  -5  -5   4    9.38    1.03
   5  -5  -4    5.87    1.16
   5   5   4    4.62    1.73
   5   5   5   20.80    2.52
  -5   5   5   19.32    1.68
  -5  -5   5   19.52    1.72
   5  -5   5   19.39    2.41
  -5  -5  -5   18.88    2.56
   5  -5   5   19.29    2.45
   5   5  -5   18.51    2.05
  -5   5  -5   22.87    2.49
   5   5  -5   18.47    2.15
  -5   5   5   19.10    1.98
   5  -5   5   22.32    2.74
  -5   5   5   21.97    1.85
  -5  -5   5   18.66    1.66
   5   5   5   20.01    2.41
   5  -5  -5   20.48    1.82
  -5  -5   6    5.01    1.35
   5  -5   6   11.88    2.73
  -5   5   6    5.77    1.66
  -5  -5  -6    4.79    2.27
   5  -5   6    8.09    2.23
   5   5  -6    3.69    1.84
  -5   5   6    4.97    1.69
  -5   5  -6    6.15    2.22
   5   5   6    7.61    2.23
   5   5  -6    4.03    1.92
   5   5   6    5.03    2.39
   5  -5  -6    4.94    1.56
   5  -5   6    5.70    2.20
  -5  -5  -6    5.49    2.37
  -5  -5   6    6.05    1.41
  -5   5   6    7.38    1.36
  -5   5   7   16.20    1.91
   5   5   7   16.44    2.80
   5   5   7   21.00    3.19
   5   5  -7   16.09    2.58
   5  -5   7   17.70    3.31
  -5   5   7   20.67    2.31
   5  -5   7   18.06    2.76
  -5  -5   7   19.28    1.97
  -5   5   7   19.15    2.36
  -5  -5   7   15.95    1.94
   5   5  -7   18.99    2.56
  -5  -5  -7   19.10    3.09
   5  -5  -7   18.15    2.91
   5  -5   7   18.80    2.98
  -5  -5   8    2.92    1.72
  -5   5   8    4.08    2.20
  -5  -5   8    4.29    1.75
  -5   5   8    3.32    1.65
   5   5   8    4.11    2.62
   5  -5   8    4.43    2.82
  -5  -5   8    5.36    1.77
  -5   5   8    8.70    2.37
   5  -5   8    3.83    3.24
   5   5  -8    4.13    3.33
   5   5   8   -0.12    3.09
  -5  -5  -8    4.01    3.01
   5  -5  -8    0.35    2.89
  -5   5  -8    4.08    3.55
   5   5   9   10.19    3.63
  -5  -5   9    5.27    2.03
  -5   5  -9    7.09    4.10
  -5   5   9    6.25    2.83
   5  -5   9    2.66    3.62
  -5  -5   9    6.96    2.15
  -5   5  10    1.35    3.24
   5   5  10    1.98    3.84
   5  -5  10   -4.31    4.01
  -5   5 -10   -1.03    4.35
   5   5  11   -2.18    4.41
   5  -5  11    2.01    4.45
  -5   5 -11    1.72    5.15
   5   5  12   -7.52    4.74
   5  -5  12    2.57    4.95
   5   7   0   -0.19    1.02
  -5  -7   0    0.83    1.15
  -5   7   0    0.81    1.03
  -5  -7   0   -0.02    0.59
   5  -7   0   -0.52    1.01
  -5   7   0    0.19    0.94
   5  -7   0    0.54    1.11
  -5  -7   0   -0.21    1.37
   5   7  -1   81.27    5.56
  -5  -7   1   84.04    5.57
   5  -7  -1  117.97    5.65
  -5  -7  -1   90.03    5.58
  -5   7   1  113.00    5.62
   5   7  -1   86.77    5.45
  -5   7   1  114.43    5.51
   5  -7   1  107.36    5.73
  -5   7  -1  116.50    5.74
   5  -7   1   99.82    5.66
   5  -7  -2 2094.92  114.25
  -5  -7   2 2061.69  114.24
   5  -7  -2 2131.60  114.33
   5  -7   2 2089.49  114.34
   5   7   2 2097.14  114.37
  -5  -7  -2 2123.62  114.35
   5   7   2 2107.69  114.41
   5  -7  -2 2087.10  114.15
   5   7  -2 2158.09  114.24
  -5   7   2 2144.74  114.24
   5   7  -3  341.57   19.37
  -5  -7   3  353.77   19.40
   5  -7   3  365.02   19.59
  -5   7   3  351.74   19.41
   5  -7  -3  360.24   19.42
  -5  -7  -3  350.28   19.64
   5   7   3  351.20   19.61
  -5   7   3  356.74   19.50
   5  -7  -3  348.76   19.53
  -5  -7  -3  353.65   19.61
   5  -7   3  361.19   19.70
  -5   7   3  361.29   19.31
  -5  -7  -4   67.10    4.74
  -5  -7   4   64.07    4.21
  -5   7   4   76.26    4.27
  -5   7   4   83.66    4.21
   5   7   4   56.60    4.61
  -5   7  -4   85.48    4.77
   5   7   4   71.04    4.64
   5  -7  -4   77.10    4.33
  -5   7   4   77.02    4.44
   5   7  -4   67.73    4.31
   5   7  -4   59.09    4.46
   5  -7   4   80.04    4.92
  -5   7   4   72.48    4.23
   5  -7   5   40.41    3.58
  -5   7  -5   42.25    3.44
  -5  -7   5   37.15    2.60
  -5   7   5   36.98    2.90
  -5   7   5   39.37    2.65
   5   7  -5   38.29    2.82
   5  -7   5   35.89    3.14
   5   7   5   44.11    3.25
   5  -7  -5   40.32    2.74
  -5   7   5   37.56    2.62
  -5   7  -5   35.77    3.28
   5   7  -5   38.14    3.01
  -5  -7  -5   42.73    3.35
   5   7   5   37.43    3.37
  -5  -7  -6    3.07    2.38
   5  -7   6    2.77    2.18
  -5   7   6    3.96    1.46
   5   7   6    1.09    2.20
   5   7   6    0.73    2.32
   5   7  -6    3.22    2.03
  -5   7  -6    5.37    2.25
  -5   7   6    4.87    1.59
   5  -7   6    5.29    2.71
  -5  -7   6    3.43    1.42
  -5   7   6    3.00    1.78
  -5  -7  -6    6.03    2.49
   5  -7  -6    0.70    1.64
  -5  -7   6    2.78    1.46
   5  -7   6    4.63    2.24
  -5   7  -6    1.13    2.67
   5  -7  -7   10.36    2.48
  -5  -7  -7    9.85    2.82
   5  -7   7    6.30    2.64
  -5   7   7   10.05    2.01
   5  -7   7    5.56    3.04
  -5   7   7    6.24    1.75
   5   7   7    8.65    2.58
  -5  -7   7    9.08    1.81
  -5   7   7   10.42    2.17
  -5   7  -7    8.47    3.27
  -5  -7  -7    9.67    2.85
   5  -7  -7    6.86    2.57
   5  -7   7    8.36    2.70
  -5  -7   7    8.96    1.81
   5   7   7   11.35    2.86
   5   7  -7    9.64    2.51
  -5  -7   8   10.86    2.06
   5   7  -8    5.54    3.19
   5   7   8   12.46    3.29
  -5  -7   8    6.97    1.94
   5  -7  -8    6.09    2.97
   5  -7   8    7.13    2.90
  -5   7   8   11.04    2.43
   5  -7   8    4.71    3.42
  -5   7   8    7.30    2.36
  -5   7   8    5.53    1.87
  -5   7  -8    5.61    3.64
  -5   7   9    1.53    2.73
   5  -7   9   -3.33    3.70
  -5  -7   9    3.38    2.08
  -5   7  -9    6.34    4.09
   5   7   9    0.26    3.63
  -5   7 -10   -2.60    4.52
   5   7  10   -0.71    3.91
  -5   7  10    1.09    3.16
   5  -7  10    0.16    4.06
   5  -7  11   -2.50    3.55
   5   7  11   -6.09    4.25
   5  -7  11   -1.90    4.57
  -5   7 -11    0.96    5.06
   5   7  12    1.16    4.79
   5  -7  12   -1.12    5.04
   5   7 -12   -3.18    5.42
   5   9   0   -0.19    1.24
  -5  -9   0    1.36    1.18
  -5   9   0   -0.08    1.21
   5  -9   0   -0.36    1.23
   5   9   0    0.57    0.96
  -5   9   0    0.41    1.05
   5  -9   0   -0.41    1.24
   5  -9  -1  104.54    6.96
  -5   9   1  106.29    6.92
  -5  -9   1  132.97    6.82
  -5  -9   1  132.23    6.98
   5   9  -1  136.73    6.96
   5   9  -1  122.06    6.71
   5   9  -1  135.20    6.81
   5   9   1  135.06    7.13
   5  -9   1   97.85    6.98
   5  -9   1  118.80    6.97
   5  -9  -1  126.22    6.95
  -5   9  -1  106.54    6.97
  -5   9   2  119.04    6.34
   5   9  -2  107.59    6.32
  -5  -9   2  110.32    6.14
   5  -9  -2  108.38    6.45
  -5  -9  -2  112.88    6.44
   5  -9  -2  112.57    6.37
  -5  -9   2  104.11    6.33
   5   9   2  109.64    6.47
  -5   9  -2  115.95    6.50
   5   9   2  105.03    6.54
   5  -9   2  114.09    6.44
   5  -9   2  115.05    6.49
  -5  -9  -3   71.82    4.52
   5  -9   3   74.48    4.50
  -5   9  -3   72.98    4.53
   5  -9   3   69.93    4.47
   5   9  -3   75.74    4.23
  -5  -9   3   71.66    4.26
  -5   9   3   67.93    4.25
   5  -9  -3   69.97    4.25
   5   9   3   73.19    4.55
   5  -9   3   67.20    4.65
  -5   9   3   70.18    4.36
   5  -9  -3   71.45    4.46
   5   9   3   71.00    4.63
  -5  -9  -3   71.42    4.61
   5  -9   4   12.85    2.44
   5   9  -4   20.56    2.06
  -5  -9  -4   14.92    2.08
  -5   9   4   16.28    1.91
  -5   9  -4   18.68    2.27
  -5   9   4   15.92    1.70
  -5  -9   4   19.49    1.65
  -5   9   4   13.64    1.44
   5   9   4   19.37    2.24
   5   9   4   14.93    2.18
   5  -9  -4   16.84    1.79
  -5   9  -4   13.60    2.24
   5  -9  -4   16.08    2.03
  -5  -9  -4   15.91    2.32
  -5   9   4   16.67    1.53
   5  -9   5   49.74    3.59
  -5   9  -5   48.80    3.84
  -5  -9   5   38.30    3.04
  -5  -9  -5   44.03    3.79
  -5   9   5   48.86    3.12
  -5   9   5   47.88    3.07
   5   9   5   43.41    3.59
   5  -9  -5   46.22    3.22
   5  -9   5   54.61    3.97
   5   9  -5   37.88    3.41
  -5   9   5   49.59    3.37
   5   9   5   38.72    3.67
  -5   9   5   55.21    3.07
  -5   9  -5   52.66    3.74
   5  -9   6    8.46    2.25
  -5   9   6    3.87    1.89
   5  -9   6    5.31    2.27
  -5  -9  -6    6.37    2.52
  -5   9  -6    7.79    2.75
  -5  -9   6    3.84    1.49
   5  -9  -6    8.14    1.96
   5   9   6    4.55    2.46
  -5   9   6    6.25    1.58
   5   9   6    6.11    2.32
  -5   9  -6    7.99    2.45
  -5   9   6    5.53    1.53
   5   9  -6    8.01    2.18
   5  -9   6    1.64    2.74
  -5   9   6    6.06    1.69
  -5  -9   7   20.58    2.22
   5  -9   7   24.90    3.63
   5  -9  -7   22.48    2.99
  -5  -9  -7   20.25    3.25
   5  -9   7   20.90    3.06
  -5  -9   7   19.83    2.24
  -5   9   7   24.77    2.70
  -5   9   7   23.86    2.43
  -5   9   7   22.58    2.33
   5   9   7   27.31    3.05
   5  -9   7   21.61    3.05
  -5  -9  -7   20.57    3.27
  -5   9  -7   23.51    3.47
  -5   9   7   25.64    2.44
   5   9   7   18.51    3.21
   5   9  -7   15.76    2.85
   5  -9  -8    1.29    3.31
  -5  -9  -8    1.87    3.15
  -5   9   8    0.63    2.21
   5  -9   8    3.69    3.61
  -5   9   8    1.10    2.19
  -5   9   8    1.83    1.89
   5   9   8    4.65    3.18
   5   9  -8   -2.51    3.16
  -5  -9   8   -0.30    1.95
  -5   9  -8    3.31    3.58
  -5  -9   8    1.07    1.90
  -5   9   8    0.09    2.44
   5  -9  -8    2.35    2.98
   5  -9   8    2.61    2.81
   5   9   9    8.76    3.69
   5  -9   9   10.03    3.13
  -5  -9   9   13.22    2.34
  -5   9  -9    7.78    4.00
  -5   9   9    8.22    2.81
   5  -9   9    9.41    3.97
   5   9  10    4.41    3.94
  -5   9 -10    3.47    4.56
   5  -9  10    3.00    3.38
   5  -9  10    5.88    4.33
  -5   9  10    0.29    3.11
   5   9 -11   -2.68    4.64
  -5   9 -11    0.19    5.00
   5  -9  11    6.06    3.62
   5  -9  11    5.52    4.71
   5   9  11    6.53    4.33
   5   9 -12   -1.57    5.29
   5  -9  12   -0.58    5.27
   5  11   0    0.75    1.28
  -5 -11   0   -0.24    1.38
   5 -11   0   -1.28    1.36
  -5  11   0   -0.10    1.48
  -5  11   0    0.95    1.26
   5  11   0   -0.18    1.08
   5 -11   0    0.57    1.27
  -5  11   0   -0.65    1.37
   5 -11  -1    1.93    1.41
   5  11  -1    0.38    1.24
  -5 -11   1    0.77    1.32
  -5  11  -1    1.86    1.35
   5 -11   1    1.92    1.38
   5  11  -1    1.36    0.61
  -5  11  -1    1.08    1.35
   5  11   1    1.20    1.23
  -5 -11   1    2.31    1.00
   5 -11  -1    1.60    1.35
   5  11  -1    2.64    0.94
  -5  11   1    1.17    1.27
   5  11  -2  857.72   45.55
  -5  11   2  834.93   45.55
   5 -11   2  818.19   45.64
  -5 -11   2  832.12   45.57
   5 -11  -2  792.23   45.58
   5  11   2  852.34   45.65
   5 -11   2  822.94   45.60
   5  11  -2  843.24   45.44
  -5  11  -2  801.55   45.65
  -5  11  -2  835.89   45.62
  -5 -11   2  873.47   45.43
   5 -11  -2  794.94   45.65
   5  11   2  840.84   45.69
  -5 -11  -2  861.28   45.75
   5  11  -3  161.78    8.46
   5 -11   3  150.86    8.63
  -5 -11  -3  147.94    8.60
  -5 -11   3  152.49    8.26
  -5  11   3  145.18    8.44
  -5 -11   3  149.64    8.48
   5  11   3  142.66    8.61
   5 -11  -3  146.95    8.47
  -5 -11  -3  150.82    8.75
   5 -11  -3  148.34    8.63
  -5  11   3  148.54    8.53
  -5  11  -3  147.42    8.62
   5 -11   3  149.31    8.61
   5  11  -3  151.18    8.43
   5  11   3  151.11    8.69
   5 -11  -3  140.76    8.34
  -5  11   4   11.64    1.83
   5  11  -4   12.41    1.49
   5 -11   4    8.25    2.06
  -5 -11  -4   10.65    2.27
   5 -11  -4    8.95    1.92
  -5 -11   4   12.56    1.69
  -5  11   4   10.01    1.63
   5  11   4   12.98    2.29
   5  11   4   11.95    2.12
   5 -11  -4   14.11    1.75
  -5  11  -4   10.13    2.25
  -5  11  -4   11.30    2.24
   5  11  -4    9.57    2.06
   5 -11   4   11.30    2.46
  -5 -11  -4   12.69    2.19
   5  11  -5    7.55    2.08
   5 -11   5    6.55    2.62
  -5  11  -5    6.68    2.32
   5 -11   5    3.77    2.13
  -5  11   5    3.65    1.86
  -5 -11  -5    3.64    2.16
  -5 -11   5    6.72    1.57
  -5  11   5    4.39    1.57
   5  11   5    4.39    2.24
  -5  11   5    6.31    1.48
   5 -11  -5    4.56    1.78
   5  11   5    8.64    2.25
  -5  11  -5    6.84    2.24
  -5 -11  -5    7.08    2.48
  -5  11   5    5.28    1.43
   5  11   5    8.09    2.11
   5 -11   6   13.23    2.41
   5  11  -6   14.09    2.42
   5 -11   6    9.71    2.95
  -5  11  -6   13.44    2.88
   5 -11   6    8.44    2.48
  -5  11   6    9.20    2.18
  -5 -11   6   14.36    1.86
   5  11   6   11.94    2.69
  -5  11   6    9.47    1.86
   5  11   6   12.03    2.40
  -5  11   6    9.14    1.74
  -5 -11  -6   10.06    2.91
   5 -11  -6   12.83    2.18
   5  11   6   11.87    2.64
  -5  11   6   12.79    1.85
   5 -11   7   -1.05    2.57
   5 -11   7   -1.54    3.25
  -5  11  -7   -0.37    3.18
   5 -11   7    0.48    2.61
  -5  11   7    1.91    2.24
  -5 -11   7   -1.51    1.83
   5 -11  -7    2.43    2.72
   5  11   7    3.98    2.92
  -5  11   7    0.98    1.86
   5  11   7    1.04    2.58
  -5  11   7    0.91    1.92
   5  11  -7   -0.37    2.59
  -5  11   7    1.37    1.86
  -5 -11  -7    2.14    2.92
   5 -11   7    3.31    2.72
   5 -11   8    0.71    3.70
  -5  11   8   -0.89    2.26
  -5  11   8   -0.49    1.96
   5 -11   8   -0.47    2.87
   5  11   8    3.03    3.21
  -5  11   8   -0.13    2.15
  -5 -11   8    1.28    1.99
  -5 -11   8   -1.41    2.06
  -5 -11  -8    1.22    3.37
   5 -11  -8   -1.19    3.53
   5 -11   8   -1.88    3.05
  -5  11  -8    3.89    3.56
  -5 -11  -9   -0.13    4.19
   5 -11   9    2.80    3.17
   5 -11   9    3.78    3.23
   5  11   9    5.78    3.56
  -5 -11   9    2.64    2.22
   5  11  -9    0.14    3.90
  -5  11  -9    7.97    4.11
   5 -11   9    4.36    3.94
  -5  11   9    5.17    2.76
   5  11  10    0.99    3.82
   5  11 -10   -1.28    4.18
  -5  11 -10    0.70    4.46
   5 -11  10    0.51    4.39
   5 -11  10    1.55    3.41
   5  11  11   -4.58    4.31
  -5  11 -11    3.27    5.18
   5  11 -11    2.48    4.75
   5 -11  11   -1.47    4.81
   5 -11  11    0.87    3.59
  -5 -13   0    0.08    0.67
   5 -13   0    1.52    1.43
  -5  13   0   -0.64    1.36
  -5  13   0    1.09    1.61
   5 -13   0    0.90    1.59
  -5 -13   0   -0.68    1.26
   5  13   0   -0.40    1.17
  -5  13   0    1.25    1.47
  -5 -13   0    0.16    1.53
   5  13   0   -0.20    1.42
   5 -13  -1   38.84    2.90
  -5  13   1   37.37    2.72
   5  13   1   35.85    2.66
  -5 -13   1   38.70    2.52
   5  13  -1   38.44    2.71
  -5 -13   1   36.28    2.80
  -5 -13  -1   32.33    3.03
  -5 -13   1   36.90    2.22
  -5  13  -1   35.93    2.75
   5 -13  -1   39.06    2.72
  -5  13  -1   36.96    2.80
   5  13  -1   37.82    2.24
   5 -13   1   38.24    2.75
  -5  13   2  278.12   14.91
   5  13  -2  263.49   14.89
   5 -13   2  283.97   15.07
  -5 -13   2  267.16   14.94
   5 -13  -2  262.31   14.95
   5  13   2  244.29   14.93
   5 -13   2  278.03   14.94
   5  13  -2  266.39   14.73
  -5  13  -2  269.59   15.03
  -5  13  -2  259.77   14.95
   5 -13  -2  273.07   15.02
  -5 -13   2  275.83   14.76
  -5 -13  -2  265.76   15.11
   5 -13  -3  151.02    8.47
   5 -13   3  147.93    8.44
   5  13  -3  144.52    8.24
  -5 -13   3  142.84    8.00
  -5  13   3  141.22    8.26
  -5 -13   3  141.45    8.30
   5 -13  -3  149.18    8.33
   5  13   3  141.55    8.43
  -5 -13  -3  149.28    8.58
  -5  13  -3  143.34    8.44
   5 -13   3  143.73    8.37
   5  13  -3  143.46    8.19
   5  13   3  141.83    8.49
   5 -13  -3  145.64    8.17
  -5  13   4    3.97    1.76
   5 -13   4    2.67    2.40
   5  13  -4    6.92    2.06
  -5  13  -4    6.51    2.21
   5 -13   4    4.81    2.04
   5  13  -4    6.65    1.48
  -5 -13   4    5.38    1.16
  -5 -13  -4    7.78    1.99
   5  13   4    4.72    2.05
   5 -13  -4    7.88    2.14
  -5  13   4    3.39    1.62
  -5 -13   4    8.33    1.71
   5  13   4    4.74    2.15
   5 -13  -4    4.14    1.82
   5  13   4    4.33    1.98
  -5 -13  -4    7.89    2.23
  -5  13  -4    4.26    2.12
   5 -13   4    6.53    1.93
   5  13  -4    6.67    1.82
   5  13  -5   26.26    2.69
  -5  13  -5   22.94    2.97
   5 -13   5   25.26    3.22
   5  13  -5   19.93    2.72
  -5 -13  -5   22.81    2.71
   5 -13   5   27.13    2.87
  -5 -13  -5   21.07    3.04
   5  13   5   23.34    2.80
  -5 -13   5   22.93    2.32
  -5  13   5   26.91    2.32
   5  13   5   20.31    2.75
  -5  13   5   26.38    2.12
   5 -13  -5   24.54    2.52
   5  13   5   23.90    2.76
   5  13   5   25.77    2.97
  -5  13  -5   29.01    2.96
  -5  13   5   25.89    2.56
   5  13   6   51.92    4.36
   5 -13   6   67.45    4.77
  -5  13   6   57.77    3.70
   5  13  -6   50.49    4.26
  -5  13  -6   62.56    4.65
   5 -13   6   66.45    4.40
   5 -13   6   55.68    4.20
  -5  13   6   57.09    4.10
  -5 -13   6   49.58    3.79
  -5  13   6   58.37    3.85
   5  13   6   54.03    4.22
   5 -13  -6   52.58    4.04
  -5 -13  -6   55.68    4.53
  -5  13   6   59.65    3.70
   5  13   6   50.37    4.30
   5  13  -6   49.64    4.18
   5 -13   7   94.51    6.25
   5  13  -7   96.31    6.36
  -5  13  -7   95.79    6.55
  -5 -13   7   91.34    5.72
  -5 -13  -7   86.44    6.45
   5 -13  -7   93.36    6.12
   5  13   7   96.48    6.36
  -5  13   7   93.13    5.65
   5  13   7   88.35    6.29
  -5  13   7   92.85    5.67
   5  13  -7   85.81    6.14
   5 -13   7   84.64    6.69
  -5  13   7   88.56    5.73
   5 -13   7   93.79    6.15
   5 -13   8    8.73    3.16
   5 -13   8   10.42    3.89
  -5  13   8    7.45    2.26
  -5  13   8    8.84    2.26
  -5  13   8   14.16    2.49
   5  13   8    6.86    3.27
   5 -13   8    8.49    2.97
   5  13  -8    4.33    3.35
  -5  13  -8   13.77    3.81
  -5 -13   8    6.06    2.29
  -5 -13  -8    8.13    3.75
   5 -13  -8    5.06    3.74
  -5 -13   8    7.27    2.27
   5 -13   9    4.05    4.10
  -5  13   9    6.45    2.63
   5  13   9    3.59    3.59
   5 -13   9    6.52    3.29
  -5 -13   9   -1.59    2.37
   5 -13   9    5.46    3.31
  -5  13  -9    6.63    4.12
   5  13  -9    1.27    3.78
   5 -13  -9    4.50    4.60
  -5 -13  -9    0.94    4.32
   5  13  10    0.14    3.81
  -5  13 -10   -1.05    4.63
   5  13 -10    0.63    4.30
   5 -13  10    2.11    4.45
   5 -13  10    4.89    3.55
  -5  13 -11    1.16    5.13
   5  13 -11   -3.34    4.77
   5 -13  11    3.19    3.83
   5  13  11   -1.37    4.54
  -5  15   0    0.73    1.56
   5  15   0   -0.50    1.23
  -5 -15   0   -1.22    1.42
   5 -15   0   -1.21    1.58
  -5 -15   0    0.30    0.79
  -5  15   0    1.47    1.64
   5  15   0   -0.46    1.58
   5 -15   0   -0.33    1.77
  -5 -15   0   -0.59    1.64
   5 -15  -1   20.13    2.07
  -5 -15   1   20.94    1.86
   5  15   1   21.04    2.04
  -5  15  -1   24.78    2.29
  -5  15   1   21.06    2.08
   5  15  -1   20.39    2.11
   5 -15  -1   23.07    2.32
  -5 -15   1   18.96    2.23
  -5 -15  -1   17.40    2.52
   5 -15   1   22.48    2.09
  -5  15  -1   22.58    2.15
   5  15  -1   19.59    1.50
  -5 -15   1   21.34    1.48
  -5  15   2  218.23   12.83
   5  15  -2  238.74   12.84
   5  15   2  243.87   12.92
   5 -15   2  214.94   12.91
  -5  15  -2  209.45   12.87
  -5 -15   2  249.44   12.93
   5 -15  -2  206.98   12.88
   5  15   2  233.82   12.93
  -5 -15  -2  222.48   13.06
  -5  15  -2  217.54   12.93
   5 -15   2  230.94   12.85
   5 -15  -2  212.84   12.94
  -5 -15   2  247.22   12.70
  -5  15  -2  228.91   12.88
   5  15  -2  235.61   12.62
  -5 -15   3   18.88    1.52
   5 -15  -3   11.11    2.25
   5  15  -3   15.17    1.89
   5 -15   3   12.45    2.45
  -5 -15   3   13.44    2.00
  -5  15   3   13.05    1.92
   5  15   3   14.69    2.16
   5 -15  -3   16.79    2.17
  -5 -15  -3    9.22    2.34
   5  15   3   12.73    2.31
   5 -15  -3   14.45    1.90
   5  15  -3   15.23    1.72
   5 -15   3   14.61    2.11
  -5  15  -3   14.68    2.15
  -5  15   4  121.94    6.75
   5 -15   4  121.78    7.21
   5  15  -4   99.26    6.84
   5  15  -4   98.48    6.54
   5 -15   4  128.23    6.94
  -5 -15   4  105.50    6.67
  -5  15   4  119.62    6.68
   5  15   4  110.87    6.81
   5 -15  -4  112.58    6.73
  -5 -15  -4  100.01    6.98
   5  15   4  110.26    6.91
   5  15  -4  114.61    6.64
   5 -15   4  113.04    6.76
  -5  15  -4  112.93    6.93
   5 -15  -4  121.25    6.91
   5  15   4  101.50    6.77
  -5 -15   4  114.22    6.35
  -5 -15  -4  108.25    6.83
   5  15   5    6.24    2.41
  -5  15  -5    2.93    2.47
   5 -15   5    6.94    3.04
   5  15  -5    3.76    2.33
   5  15  -5    3.92    2.14
  -5  15   5    3.54    2.06
   5  15   5    4.61    2.35
  -5 -15  -5    2.06    2.60
   5 -15   5    2.44    2.39
  -5  15   5    6.92    1.87
  -5 -15   5    4.70    1.90
   5  15   5    4.26    2.24
   5 -15  -5    4.41    2.11
  -5 -15  -5    3.31    2.27
  -5 -15   5    5.00    1.38
  -5  15  -5    3.84    2.50
  -5  15   5    3.63    1.56
  -5  15  -6   21.86    3.33
   5  15  -6   21.66    3.06
   5 -15   6   23.37    3.66
   5  15  -6   24.96    3.04
  -5 -15  -6   25.87    3.30
   5 -15   6   24.77    2.89
  -5  15   6   26.91    2.90
   5 -15   6   26.38    3.16
  -5 -15   6   25.36    2.63
  -5  15   6   24.16    2.54
   5  15   6   23.40    3.02
   5 -15  -6   24.63    2.91
   5  15   6   24.05    3.13
  -5 -15  -6   27.02    3.48
   5  15   6   20.75    3.02
  -5  15   6   22.73    2.29
  -5  15  -7    5.77    3.33
   5  15  -7    2.78    2.90
  -5 -15   7    2.45    2.16
[truncated: 1,520,548 more chars]
