# Supplementary material for: Tunable Charge Transport Properties Through Precise π‐Stacking Modulation in Isostructural Porous Molecular Conductors
Source: Angew Chem Int Ed Engl. 2025 Dec 31;65(7):e15533. doi: 10.1002/anie.202515533 (PMC12887638; doi:10.1002/anie.202515533)
Supplement: Supplementary file 2 — Supporting Information [file ANIE-65-e15533-s002.zip › 241124_ZnCl2_exp_470_sq.cif]

data_exp_470_sq

# start Validation Reply Form
_vrf_PLAT934_ALERT_3_B
;
PROBLEM: Number of (Iobs-Icalc)/Sigma(W) > 10 Outliers .. 7 Check
RESPONSE: These reflections likely originate from regions of diffuse electron density associated with disordered or partially occupied solvent molecules that could not be reliably modeled due to limited resolution. Although the SQUEEZE procedure (as implemented in PLATON) was applied to account for these electron densities, some weak residual density remains. However, these residual features do not affect the integrity of the core structure or the overall refinement statistics. 
;
# end Validation Reply Form 

_audit_creation_date               2024-11-24
_audit_creation_method
;
Olex2 1.5
(compiled 2024.02.16 svn.r378c4104 for OlexSys, GUI svn.r6928)
;
_shelx_SHELXL_version_number       '2019/2'
_audit_contact_author_address      ?
_audit_contact_author_email        ?
_audit_contact_author_name         ''
_audit_contact_author_phone        ?
_publ_contact_author_id_orcid      ?
_publ_section_references
;
Dolomanov, O.V., Bourhis, L.J., Gildea, R.J, Howard, J.A.K. & Puschmann, H.
 (2009), J. Appl. Cryst. 42, 339-341.

Sheldrick, G.M. (2015). Acta Cryst. C71, 3-8.
;
_chemical_name_common              ?
_chemical_name_systematic          ?
_chemical_formula_moiety           'C48 H24 Cl4 N8 O8 Zn2, C24 H12 N4 O8 Zn'
_chemical_formula_sum              'C72 H36 Cl4 N12 O16 Zn3'
_chemical_formula_weight           1663.04
_chemical_melting_point            ?
loop_
  _atom_type_symbol
  _atom_type_description
  _atom_type_scat_dispersion_real
  _atom_type_scat_dispersion_imag
  _atom_type_scat_source
 'C' 'C' 0.0033 0.0016 'International Tables Vol C Tables 4.2.6.8 and 6.1.1.4'
 'H' 'H' 0.0000 0.0000 'International Tables Vol C Tables 4.2.6.8 and 6.1.1.4'
 'Cl' 'Cl' 0.1484 0.1585 'International Tables Vol C Tables 4.2.6.8 and 6.1.1.4'
 'N' 'N' 0.0061 0.0033 'International Tables Vol C Tables 4.2.6.8 and 6.1.1.4'
 'O' 'O' 0.0106 0.0060 'International Tables Vol C Tables 4.2.6.8 and 6.1.1.4'
 'Zn' 'Zn' 0.2839 1.4301 'International Tables Vol C Tables 4.2.6.8 and 6.1.1.4'

_shelx_space_group_comment
;
The symmetry employed for this shelxl refinement is uniquely defined
by the following loop, which should always be used as a source of
symmetry information in preference to the above space-group names.
They are only intended as comments.
;
_space_group_crystal_system        'orthorhombic'
_space_group_IT_number             67
_space_group_name_H-M_alt          'C m m e'
_space_group_name_Hall             '-C 2b 2'
loop_
  _space_group_symop_operation_xyz
 'x, y, z'
 '-x, -y+1/2, z'
 '-x, y+1/2, -z'
 'x, -y, -z'
 'x+1/2, y+1/2, z'
 '-x+1/2, -y+1, z'
 '-x+1/2, y+1, -z'
 'x+1/2, -y+1/2, -z'
 '-x, -y, -z'
 'x, y-1/2, -z'
 'x, -y-1/2, z'
 '-x, y, z'
 '-x+1/2, -y+1/2, -z'
 'x+1/2, y, -z'
 'x+1/2, -y, z'
 '-x+1/2, y+1/2, z'

_cell_length_a                     31.9728(8)
_cell_length_b                     39.2757(10)
_cell_length_c                     9.5955(3)
_cell_angle_alpha                  90
_cell_angle_beta                   90
_cell_angle_gamma                  90
_cell_volume                       12049.6(6)
_cell_formula_units_Z              4
_cell_measurement_reflns_used      7388
_cell_measurement_temperature      120.00
_cell_measurement_theta_max        26.3800
_cell_measurement_theta_min        2.6650
_shelx_estimated_absorpt_T_max     0.979
_shelx_estimated_absorpt_T_min     0.831
_exptl_absorpt_coefficient_mu      0.727
_exptl_absorpt_correction_T_max    0.979
_exptl_absorpt_correction_T_min    0.831
_exptl_absorpt_correction_type     multi-scan
_exptl_absorpt_process_details     ?
_exptl_absorpt_special_details     ?
_exptl_crystal_colour              black
_exptl_crystal_colour_lustre       black
_exptl_crystal_density_diffrn      0.917
_exptl_crystal_density_meas        ?
_exptl_crystal_density_method      ?
_exptl_crystal_description         rectangular-prism
_exptl_crystal_F_000               3352
_exptl_crystal_size_max            0.265
_exptl_crystal_size_mid            0.115
_exptl_crystal_size_min            0.03
_exptl_transmission_factor_max     ?
_exptl_transmission_factor_min     ?
_diffrn_reflns_av_R_equivalents    0.0549
_diffrn_reflns_av_unetI/netI       0.0558
_diffrn_reflns_Laue_measured_fraction_full  0.999
_diffrn_reflns_Laue_measured_fraction_max  0.906
_diffrn_reflns_limit_h_max         44
_diffrn_reflns_limit_h_min         -43
_diffrn_reflns_limit_k_max         42
_diffrn_reflns_limit_k_min         -54
_diffrn_reflns_limit_l_max         11
_diffrn_reflns_limit_l_min         -13
_diffrn_reflns_number              47027
_diffrn_reflns_point_group_measured_fraction_full  0.999
_diffrn_reflns_point_group_measured_fraction_max  0.906
_diffrn_reflns_theta_full          25.242
_diffrn_reflns_theta_max           29.611
_diffrn_reflns_theta_min           2.276
_diffrn_ambient_temperature        120.00
_diffrn_detector_area_resol_mean   ?
_diffrn_measured_fraction_theta_full  0.999
_diffrn_measured_fraction_theta_max  0.906
_diffrn_measurement_device_type    'XtaLAB AFC10 (RCD3): fixed-chi single'
_diffrn_measurement_method         '\w scans'
_diffrn_radiation_type             MoK\a
_diffrn_radiation_wavelength       0.71073
_diffrn_source                     ?
_reflns_Friedel_coverage           0.000
_reflns_Friedel_fraction_full      .
_reflns_Friedel_fraction_max       .
_reflns_number_gt                  4418
_reflns_number_total               7936
_reflns_special_details
;
 Reflections were merged by SHELXL according to the crystal
 class for the calculation of statistics and refinement.
 
 Structure factors included contributions from the .fab file.
 
 _reflns_Friedel_fraction is defined as the number of unique
 Friedel pairs measured divided by the number that would be
 possible theoretically, ignoring centric projections and
 systematic absences.
;
_reflns_threshold_expression       'I > 2\s(I)'
_computing_cell_refinement         ?
_computing_data_collection         ?
_computing_data_reduction          ?
_computing_molecular_graphics      'Olex2 1.5 (Dolomanov et al., 2009)'
_computing_publication_material    'Olex2 1.5 (Dolomanov et al., 2009)'
_computing_structure_refinement    'SHELXL 2019/2 (Sheldrick, 2015)'
_computing_structure_solution      'SHELXT 2018/2 (Sheldrick, 2018)'
_refine_diff_density_max           0.543
_refine_diff_density_min           -0.475
_refine_diff_density_rms           0.082
_refine_ls_extinction_coef         .
_refine_ls_extinction_method       none
_refine_ls_goodness_of_fit_ref     1.139
_refine_ls_hydrogen_treatment      constr
_refine_ls_matrix_type             full
_refine_ls_number_parameters       266
_refine_ls_number_reflns           7936
_refine_ls_number_restraints       0
_refine_ls_R_factor_all            0.1066
_refine_ls_R_factor_gt             0.0713
_refine_ls_restrained_S_all        1.139
_refine_ls_shift/su_max            0.003
_refine_ls_shift/su_mean           0.000
_refine_ls_structure_factor_coef   Fsqd
_refine_ls_weighting_details      
 'w=1/[\s^2^(Fo^2^)+(0.1513P)^2^+4.2858P] where P=(Fo^2^+2Fc^2^)/3'
_refine_ls_weighting_scheme        calc
_refine_ls_wR_factor_gt            0.2575
_refine_ls_wR_factor_ref           0.2750
_refine_special_details            ?
_olex2_refinement_description
;
1. Fixed Uiso
 At 1.2 times of:
  All C(H) groups
2. Others
 Sof(O7)=Sof(O6)=0.5*(1-FVAR(2))
 Sof(O4)=Sof(O5)=0.5*FVAR(2)
3.a Aromatic/amide H refined with riding coordinates:
 C18(H18), C12(H12), C11(H11), C1(H1), C2(H2), C4(H4), C5(H5), C14(H14),
 C13(H13)
;
_atom_sites_solution_hydrogens     geom
_atom_sites_solution_primary       ?
_atom_sites_solution_secondary     ?
loop_
  _atom_site_label
  _atom_site_type_symbol
  _atom_site_fract_x
  _atom_site_fract_y
  _atom_site_fract_z
  _atom_site_U_iso_or_equiv
  _atom_site_adp_type
  _atom_site_occupancy
  _atom_site_site_symmetry_order
  _atom_site_calc_flag
  _atom_site_refinement_flags_posn
  _atom_site_refinement_flags_adp
  _atom_site_refinement_flags_occupancy
  _atom_site_disorder_assembly
  _atom_site_disorder_group
 Zn1 Zn 0.500000 0.36009(2) 0.61701(8) 0.0597(3) Uani 1 2 d S T P . .
 Zn2 Zn 0.750000 0.250000 1.000000 0.0725(4) Uani 1 4 d S T P . .
 Cl1 Cl 0.500000 0.32604(5) 0.8005(3) 0.1046(8) Uani 1 2 d S T P . .
 Cl2 Cl 0.500000 0.34049(7) 0.4021(3) 0.1369(11) Uani 1 2 d S T P . .
 O2 O 0.69346(8) 0.40358(6) 0.6489(3) 0.0515(7) Uani 1 1 d . . . . .
 O1 O 0.61852(8) 0.50218(6) 0.6762(3) 0.0554(7) Uani 1 1 d . . . . .
 O3 O 0.67877(9) 0.41019(6) 1.0123(3) 0.0570(7) Uani 1 1 d . . . . .
 N1 N 0.54943(9) 0.39265(8) 0.6364(3) 0.0469(7) Uani 1 1 d . . . . .
 N2 N 0.65685(9) 0.45323(8) 0.6622(3) 0.0477(7) Uani 1 1 d . . . . .
 N4 N 0.750000 0.41107(10) 1.000000 0.0495(11) Uani 1 2 d S T P . .
 C9 C 0.73268(11) 0.45468(9) 0.6646(3) 0.0408(8) Uani 1 1 d . . . . .
 C18 C 0.67399(12) 0.48239(9) 1.0015(4) 0.0467(9) Uani 1 1 d . . . . .
 H18 H 0.648201 0.470421 1.005681 0.056 Uiso 1 1 calc R U . . .
 C7 C 0.69268(11) 0.50825(9) 0.6652(4) 0.0425(8) Uani 1 1 d . . . . .
 C12 C 0.72845(11) 0.56157(9) 0.6651(4) 0.0460(8) Uani 1 1 d . . . . .
 H12 H 0.727344 0.585743 0.663526 0.055 Uiso 1 1 calc R U . . .
 C8 C 0.73087(10) 0.49021(9) 0.6664(4) 0.0414(8) Uani 1 1 d . . . . .
 C10 C 0.69474(11) 0.43485(9) 0.6587(4) 0.0446(8) Uani 1 1 d . . . . .
 N3 N 0.750000 0.30363(11) 1.000000 0.0694(15) Uani 1 2 d S T P A .
 C17 C 0.71194(12) 0.46411(8) 0.9985(4) 0.0451(9) Uani 1 1 d . . . . .
 C19 C 0.750000 0.48181(12) 1.000000 0.0456(12) Uani 1 2 d S T P . .
 C16 C 0.71099(12) 0.42717(8) 1.0054(4) 0.0465(9) Uani 1 1 d . . . . .
 C6 C 0.65309(11) 0.48913(9) 0.6690(4) 0.0436(8) Uani 1 1 d . . . . .
 C3 C 0.61885(11) 0.43375(9) 0.6567(4) 0.0449(8) Uani 1 1 d . . . . .
 C11 C 0.69177(12) 0.54334(9) 0.6679(4) 0.0468(9) Uani 1 1 d . . . . .
 H11 H 0.665724 0.554939 0.671734 0.056 Uiso 1 1 calc R U . . .
 C1 C 0.55810(11) 0.41596(10) 0.5393(4) 0.0490(9) Uani 1 1 d . . . . .
 H1 H 0.539701 0.418178 0.462081 0.059 Uiso 1 1 calc R U . . .
 C2 C 0.59197(11) 0.43657(10) 0.5462(4) 0.0517(9) Uani 1 1 d . . . . .
 H2 H 0.597056 0.452845 0.474940 0.062 Uiso 1 1 calc R U . . .
 C15 C 0.750000 0.37392(12) 1.000000 0.0530(14) Uani 1 2 d S T P . .
 C4 C 0.61046(12) 0.41051(10) 0.7625(4) 0.0545(10) Uani 1 1 d . . . . .
 H4 H 0.628221 0.408695 0.841482 0.065 Uiso 1 1 calc R U . . .
 C5 C 0.57528(12) 0.39007(10) 0.7488(5) 0.0574(10) Uani 1 1 d . . . . .
 H5 H 0.569075 0.373899 0.819496 0.069 Uiso 1 1 calc R U . . .
 C14 C 0.73285(17) 0.35680(10) 0.8891(5) 0.0749(15) Uani 1 1 d . . . . .
 H14 H 0.721050 0.368572 0.812023 0.090 Uiso 1 1 calc R U . . .
 C13 C 0.73356(18) 0.32136(11) 0.8947(5) 0.0816(17) Uani 1 1 d . . . . .
 H13 H 0.721645 0.309093 0.819231 0.098 Uiso 1 1 calc R U . A .
 O4 O 0.8096(5) 0.250000 1.107(3) 0.148(11) Uani 0.63(3) 2 d S T P A 1
 O5 O 0.7814(6) 0.250000 0.8153(14) 0.127(7) Uani 0.63(3) 2 d S T P A 1
 O7 O 0.7429(9) 0.250000 0.7754(16) 0.088(10) Uani 0.37(3) 2 d S T P A 2
 O6 O 0.8155(6) 0.250000 0.971(4) 0.112(11) Uani 0.37(3) 2 d S T P A 2

loop_
  _atom_site_aniso_label
  _atom_site_aniso_U_11
  _atom_site_aniso_U_22
  _atom_site_aniso_U_33
  _atom_site_aniso_U_23
  _atom_site_aniso_U_13
  _atom_site_aniso_U_12
 Zn1 0.0390(4) 0.0368(4) 0.1033(6) -0.0005(3) 0.000 0.000
 Zn2 0.0764(7) 0.0207(4) 0.1205(9) 0.000 -0.0371(6) 0.000
 Cl1 0.0660(11) 0.0668(11) 0.181(2) 0.0622(13) 0.000 0.000
 Cl2 0.154(3) 0.0993(19) 0.158(2) -0.0571(17) 0.000 0.000
 O2 0.0412(14) 0.0378(14) 0.0756(17) 0.0068(12) -0.0089(12) 0.0002(11)
 O1 0.0345(13) 0.0461(14) 0.0855(19) 0.0123(13) 0.0039(13) 0.0018(11)
 O3 0.0620(18) 0.0279(12) 0.0811(19) 0.0067(12) -0.0189(15) -0.0080(12)
 N1 0.0355(15) 0.0473(18) 0.0579(18) 0.0047(14) 0.0047(14) -0.0020(13)
 N2 0.0362(16) 0.0454(18) 0.0615(18) 0.0117(14) -0.0078(14) -0.0012(13)
 N4 0.059(3) 0.0207(18) 0.069(3) 0.000 -0.024(2) 0.000
 C9 0.0405(19) 0.0376(18) 0.0444(18) 0.0015(15) -0.0053(15) -0.0001(14)
 C18 0.046(2) 0.0294(17) 0.065(2) 0.0098(16) 0.0012(17) -0.0045(15)
 C7 0.0328(17) 0.0383(19) 0.057(2) 0.0039(16) 0.0039(16) 0.0004(14)
 C12 0.0358(18) 0.0353(18) 0.067(2) -0.0016(16) 0.0087(17) -0.0016(14)
 C8 0.0338(17) 0.0393(19) 0.0511(19) 0.0037(15) -0.0019(15) 0.0042(14)
 C10 0.0364(18) 0.044(2) 0.053(2) 0.0040(16) -0.0057(16) 0.0043(15)
 N3 0.079(4) 0.027(2) 0.102(4) 0.000 -0.039(3) 0.000
 C17 0.052(2) 0.0253(16) 0.058(2) 0.0073(15) -0.0092(18) -0.0051(14)
 C19 0.048(3) 0.025(2) 0.064(3) 0.000 0.009(2) 0.000
 C16 0.056(2) 0.0261(16) 0.058(2) -0.0002(15) -0.0171(18) -0.0010(16)
 C6 0.0342(18) 0.0399(19) 0.057(2) 0.0068(16) -0.0049(16) 0.0004(14)
 C3 0.0387(18) 0.0397(19) 0.056(2) 0.0084(16) 0.0018(16) -0.0004(15)
 C11 0.042(2) 0.044(2) 0.055(2) 0.0061(17) 0.0111(17) 0.0074(16)
 C1 0.0307(18) 0.052(2) 0.065(2) 0.0057(19) -0.0029(17) 0.0043(15)
 C2 0.0354(19) 0.048(2) 0.071(2) 0.0146(19) 0.0034(18) -0.0003(16)
 C15 0.067(4) 0.021(2) 0.071(3) 0.000 -0.030(3) 0.000
 C4 0.045(2) 0.051(2) 0.068(2) 0.0073(19) -0.0096(19) -0.0030(17)
 C5 0.048(2) 0.048(2) 0.076(3) 0.019(2) -0.004(2) -0.0053(17)
 C14 0.097(4) 0.0253(19) 0.102(4) 0.001(2) -0.046(3) 0.005(2)
 C13 0.110(4) 0.029(2) 0.105(4) -0.008(2) -0.059(3) -0.003(2)
 O4 0.108(10) 0.055(6) 0.28(3) 0.000 -0.110(15) 0.000
 O5 0.147(17) 0.098(8) 0.137(10) 0.000 0.017(11) 0.000
 O7 0.15(3) 0.029(6) 0.083(9) 0.000 0.012(10) 0.000
 O6 0.081(11) 0.047(8) 0.21(3) 0.000 -0.011(15) 0.000

_geom_special_details
;
 All esds (except the esd in the dihedral angle between two l.s. planes)
 are estimated using the full covariance matrix.  The cell esds are taken
 into account individually in the estimation of esds in distances, angles
 and torsion angles; correlations between esds in cell parameters are only
 used when they are defined by crystal symmetry.  An approximate (isotropic)
 treatment of cell esds is used for estimating esds involving l.s. planes.
;
loop_
  _geom_bond_atom_site_label_1
  _geom_bond_atom_site_label_2
  _geom_bond_distance
  _geom_bond_site_symmetry_2
  _geom_bond_publ_flag
 Zn1 Cl1 2.211(2) . ?
 Zn1 Cl2 2.201(3) . ?
 Zn1 N1 2.042(3) 12_655 ?
 Zn1 N1 2.042(3) . ?
 Zn2 N3 2.107(4) 13_657 ?
 Zn2 N3 2.106(4) . ?
 Zn2 O4 2.163(10) . ?
 Zn2 O4 2.163(10) 13_657 ?
 Zn2 O5 2.037(12) . ?
 Zn2 O5 2.037(12) 13_657 ?
 Zn2 O7 2.167(16) 13_657 ?
 Zn2 O7 2.167(16) . ?
 Zn2 O6 2.113(19) 13_657 ?
 Zn2 O6 2.113(19) . ?
 O2 C10 1.233(4) . ?
 O1 C6 1.220(4) . ?
 O3 C16 1.229(4) . ?
 N1 C1 1.335(5) . ?
 N1 C5 1.363(5) . ?
 N2 C10 1.411(4) . ?
 N2 C6 1.417(5) . ?
 N2 C3 1.437(5) . ?
 N4 C16 1.399(4) 7_647 ?
 N4 C16 1.399(4) . ?
 N4 C15 1.459(6) . ?
 C9 C12 1.397(5) 6_655 ?
 C9 C8 1.397(5) . ?
 C9 C10 1.443(5) . ?
 C18 C18 1.383(7) 4_567 ?
 C18 H18 0.9500 . ?
 C18 C17 1.410(5) . ?
 C7 C8 1.412(5) . ?
 C7 C6 1.472(5) . ?
 C7 C11 1.378(5) . ?
 C12 H12 0.9500 . ?
 C12 C11 1.374(5) . ?
 C8 C8 1.445(7) 6_655 ?
 N3 C13 1.335(5) . ?
 N3 C13 1.335(5) 7_647 ?
 C17 C19 1.401(4) . ?
 C17 C16 1.453(5) . ?
 C19 C19 1.429(9) 6_655 ?
 C3 C2 1.370(5) . ?
 C3 C4 1.391(5) . ?
 C11 H11 0.9500 . ?
 C1 H1 0.9500 . ?
 C1 C2 1.354(5) . ?
 C2 H2 0.9500 . ?
 C15 C14 1.373(5) 7_647 ?
 C15 C14 1.373(5) . ?
 C4 H4 0.9500 . ?
 C4 C5 1.388(5) . ?
 C5 H5 0.9500 . ?
 C14 H14 0.9500 . ?
 C14 C13 1.393(6) . ?
 C13 H13 0.9500 . ?

loop_
  _geom_angle_atom_site_label_1
  _geom_angle_atom_site_label_2
  _geom_angle_atom_site_label_3
  _geom_angle
  _geom_angle_site_symmetry_1
  _geom_angle_site_symmetry_3
  _geom_angle_publ_flag
 Cl2 Zn1 Cl1 122.31(11) . . ?
 N1 Zn1 Cl1 107.84(10) . . ?
 N1 Zn1 Cl1 107.84(10) 12_655 . ?
 N1 Zn1 Cl2 107.72(10) 12_655 . ?
 N1 Zn1 Cl2 107.72(10) . . ?
 N1 Zn1 N1 101.46(18) . 12_655 ?
 N3 Zn2 N3 180.0 . 13_657 ?
 N3 Zn2 O4 90.000(6) . . ?
 N3 Zn2 O4 90.000(2) . 13_657 ?
 N3 Zn2 O4 90.000(2) 13_657 . ?
 N3 Zn2 O4 90.000(6) 13_657 13_657 ?
 N3 Zn2 O7 90.000(2) . . ?
 N3 Zn2 O7 90.000(2) 13_657 13_657 ?
 N3 Zn2 O7 90.000(2) . 13_657 ?
 N3 Zn2 O7 90.000(2) 13_657 . ?
 N3 Zn2 O6 90.000(3) . 13_657 ?
 N3 Zn2 O6 90.000(10) . . ?
 N3 Zn2 O6 90.000(3) 13_657 . ?
 N3 Zn2 O6 90.000(10) 13_657 13_657 ?
 O4 Zn2 O4 180.0 . 13_657 ?
 O4 Zn2 O7 124.3(7) 13_657 13_657 ?
 O4 Zn2 O7 55.7(7) . 13_657 ?
 O5 Zn2 N3 90.000(1) . . ?
 O5 Zn2 N3 90.000(2) 13_657 . ?
 O5 Zn2 N3 90.000(2) 13_657 13_657 ?
 O5 Zn2 N3 90.000(2) . 13_657 ?
 O5 Zn2 O4 88.7(7) . . ?
 O5 Zn2 O4 88.7(7) 13_657 13_657 ?
 O5 Zn2 O4 91.3(7) 13_657 . ?
 O5 Zn2 O4 91.3(7) . 13_657 ?
 O5 Zn2 O5 180.0 . 13_657 ?
 O5 Zn2 O7 144.4(5) . 13_657 ?
 O5 Zn2 O7 35.6(5) 13_657 13_657 ?
 O5 Zn2 O6 53.0(9) 13_657 13_657 ?
 O5 Zn2 O6 127.0(9) . 13_657 ?
 O7 Zn2 O7 180.0 13_657 . ?
 O6 Zn2 O7 88.6(9) . . ?
 O6 Zn2 O7 91.4(9) 13_657 . ?
 O6 Zn2 O6 180.0 13_657 . ?
 C1 N1 Zn1 121.8(3) . . ?
 C1 N1 C5 118.5(3) . . ?
 C5 N1 Zn1 119.7(2) . . ?
 C10 N2 C6 125.7(3) . . ?
 C10 N2 C3 116.9(3) . . ?
 C6 N2 C3 117.4(3) . . ?
 C16 N4 C16 126.3(4) 7_647 . ?
 C16 N4 C15 116.9(2) 7_647 . ?
 C16 N4 C15 116.9(2) . . ?
 C12 C9 C10 120.1(3) 6_655 . ?
 C8 C9 C12 119.5(3) . 6_655 ?
 C8 C9 C10 120.3(3) . . ?
 C18 C18 H18 119.7 4_567 . ?
 C18 C18 C17 120.6(2) 4_567 . ?
 C17 C18 H18 119.7 . . ?
 C8 C7 C6 119.2(3) . . ?
 C11 C7 C8 121.3(3) . . ?
 C11 C7 C6 119.4(3) . . ?
 C9 C12 H12 119.3 6_655 . ?
 C11 C12 C9 121.4(3) . 6_655 ?
 C11 C12 H12 119.3 . . ?
 C9 C8 C7 122.5(3) . . ?
 C9 C8 C8 119.8(4) . 6_655 ?
 C7 C8 C8 117.7(4) . 6_655 ?
 O2 C10 N2 118.9(3) . . ?
 O2 C10 C9 124.7(3) . . ?
 N2 C10 C9 116.4(3) . . ?
 C13 N3 Zn2 121.5(2) 7_647 . ?
 C13 N3 Zn2 121.5(2) . . ?
 C13 N3 C13 117.1(5) . 7_647 ?
 C18 C17 C16 119.3(3) . . ?
 C19 C17 C18 119.6(3) . . ?
 C19 C17 C16 120.9(3) . . ?
 C17 C19 C17 120.5(4) . 7_647 ?
 C17 C19 C19 119.7(2) . 6_655 ?
 C17 C19 C19 119.7(2) 7_647 6_655 ?
 O3 C16 N4 120.3(3) . . ?
 O3 C16 C17 124.2(3) . . ?
 N4 C16 C17 115.5(3) . . ?
 O1 C6 N2 119.8(3) . . ?
 O1 C6 C7 124.5(3) . . ?
 N2 C6 C7 115.7(3) . . ?
 C2 C3 N2 121.1(3) . . ?
 C2 C3 C4 119.8(3) . . ?
 C4 C3 N2 119.1(3) . . ?
 C7 C11 H11 119.9 . . ?
 C12 C11 C7 120.2(3) . . ?
 C12 C11 H11 119.9 . . ?
 N1 C1 H1 118.6 . . ?
 N1 C1 C2 122.8(4) . . ?
 C2 C1 H1 118.6 . . ?
 C3 C2 H2 120.3 . . ?
 C1 C2 C3 119.4(4) . . ?
 C1 C2 H2 120.3 . . ?
 C14 C15 N4 119.3(2) 7_647 . ?
 C14 C15 N4 119.3(2) . . ?
 C14 C15 C14 121.4(5) . 7_647 ?
 C3 C4 H4 121.1 . . ?
 C5 C4 C3 117.8(4) . . ?
 C5 C4 H4 121.1 . . ?
 N1 C5 C4 121.5(3) . . ?
 N1 C5 H5 119.2 . . ?
 C4 C5 H5 119.2 . . ?
 C15 C14 H14 121.6 . . ?
 C15 C14 C13 116.9(4) . . ?
 C13 C14 H14 121.6 . . ?
 N3 C13 C14 123.9(4) . . ?
 N3 C13 H13 118.1 . . ?
 C14 C13 H13 118.1 . . ?

loop_
  _geom_torsion_atom_site_label_1
  _geom_torsion_atom_site_label_2
  _geom_torsion_atom_site_label_3
  _geom_torsion_atom_site_label_4
  _geom_torsion
  _geom_torsion_site_symmetry_1
  _geom_torsion_site_symmetry_2
  _geom_torsion_site_symmetry_3
  _geom_torsion_site_symmetry_4
  _geom_torsion_publ_flag
 Zn1 N1 C1 C2 -176.3(3) . . . . ?
 Zn1 N1 C5 C4 176.6(3) . . . . ?
 Zn2 N3 C13 C14 -179.8(5) . . . . ?
 N1 C1 C2 C3 0.0(6) . . . . ?
 N2 C3 C2 C1 175.0(3) . . . . ?
 N2 C3 C4 C5 -174.8(3) . . . . ?
 N4 C15 C14 C13 -179.8(4) . . . . ?
 C9 C12 C11 C7 -2.4(6) 6_655 . . . ?
 C18 C18 C17 C19 3.4(6) 4_567 . . . ?
 C18 C18 C17 C16 178.5(4) 4_567 . . . ?
 C18 C17 C19 C17 178.0(4) . . . 7_647 ?
 C18 C17 C19 C19 -2.0(4) . . . 6_655 ?
 C18 C17 C16 O3 0.8(6) . . . . ?
 C18 C17 C16 N4 179.2(3) . . . . ?
 C12 C9 C8 C7 179.6(3) 6_655 . . . ?
 C12 C9 C8 C8 1.1(4) 6_655 . . 6_655 ?
 C12 C9 C10 O2 -2.8(6) 6_655 . . . ?
 C12 C9 C10 N2 178.4(3) 6_655 . . . ?
 C8 C9 C10 O2 175.7(4) . . . . ?
 C8 C9 C10 N2 -3.1(5) . . . . ?
 C8 C7 C6 O1 175.7(4) . . . . ?
 C8 C7 C6 N2 -5.0(5) . . . . ?
 C8 C7 C11 C12 3.2(6) . . . . ?
 C10 N2 C6 O1 -177.6(4) . . . . ?
 C10 N2 C6 C7 3.1(5) . . . . ?
 C10 N2 C3 C2 -115.4(4) . . . . ?
 C10 N2 C3 C4 61.4(5) . . . . ?
 C10 C9 C8 C7 1.1(5) . . . . ?
 C10 C9 C8 C8 -177.4(2) . . . 6_655 ?
 C19 C17 C16 O3 175.8(3) . . . . ?
 C19 C17 C16 N4 -5.8(4) . . . . ?
 C16 N4 C16 O3 -178.7(4) 7_647 . . . ?
 C16 N4 C16 C17 2.8(2) 7_647 . . . ?
 C16 N4 C15 C14 65.1(3) 7_647 . . 7_647 ?
 C16 N4 C15 C14 -114.9(3) 7_647 . . . ?
 C16 N4 C15 C14 -114.9(3) . . . 7_647 ?
 C16 N4 C15 C14 65.1(3) . . . . ?
 C16 C17 C19 C17 3.1(2) . . . 7_647 ?
 C16 C17 C19 C19 -177.0(2) . . . 6_655 ?
 C6 N2 C10 O2 -178.0(3) . . . . ?
 C6 N2 C10 C9 0.9(5) . . . . ?
 C6 N2 C3 C2 63.8(5) . . . . ?
 C6 N2 C3 C4 -119.3(4) . . . . ?
 C6 C7 C8 C9 3.1(5) . . . . ?
 C6 C7 C8 C8 -178.3(2) . . . 6_655 ?
 C6 C7 C11 C12 179.6(3) . . . . ?
 C3 N2 C10 O2 1.2(5) . . . . ?
 C3 N2 C10 C9 -179.9(3) . . . . ?
 C3 N2 C6 O1 3.2(5) . . . . ?
 C3 N2 C6 C7 -176.1(3) . . . . ?
 C3 C4 C5 N1 -0.5(6) . . . . ?
 C11 C7 C8 C9 179.6(3) . . . . ?
 C11 C7 C8 C8 -1.8(4) . . . 6_655 ?
 C11 C7 C6 O1 -0.8(6) . . . . ?
 C11 C7 C6 N2 178.4(3) . . . . ?
 C1 N1 C5 C4 -1.3(6) . . . . ?
 C2 C3 C4 C5 2.1(6) . . . . ?
 C15 N4 C16 O3 1.3(4) . . . . ?
 C15 N4 C16 C17 -177.2(2) . . . . ?
 C15 C14 C13 N3 -0.5(9) . . . . ?
 C4 C3 C2 C1 -1.9(6) . . . . ?
 C5 N1 C1 C2 1.6(6) . . . . ?
 C14 C15 C14 C13 0.2(4) 7_647 . . . ?
 C13 N3 C13 C14 0.2(5) 7_647 . . . ?

_smtbx_masks_special_details       ?
loop_
  _smtbx_masks_void_nr
  _smtbx_masks_void_average_x
  _smtbx_masks_void_average_y
  _smtbx_masks_void_average_z
  _smtbx_masks_void_volume
  _smtbx_masks_void_count_electrons
  _smtbx_masks_void_content
 1 -0.663 -0.744 -0.029 6718.1 1891.4 ?

_smtbx_masks_void_probe_radius     1.2
_smtbx_masks_void_truncation_radius  1.2
_shelx_res_file
;
TITL exp_470_a.res in Cmma
    exp_470_sq.res
    created by SHELXL-2019/2 at 01:11:31 on 24-Nov-2024
REM Old TITL exp_470 in Cmme
REM SHELXT solution in Cmma: R1 0.309, Rweak 0.030, Alpha 0.045
REM <I/s> 0.261 for 382 systematic absences, Orientation as input
REM Formula found by SHELXT: C76 N12 O7 Cl4 Zn3
CELL 0.71073 31.9728 39.2757 9.5955 90 90 90
ZERR 4 0.0008 0.001 0.0003 0 0 0
LATT 7
SYMM -X,0.5-Y,+Z
SYMM -X,0.5+Y,-Z
SYMM +X,-Y,-Z
SFAC C H Cl N O Zn
UNIT 288 144 16 48 64 12

L.S. 5 0 142
PLAN  30
SIZE 0.03 0.115 0.265
TEMP -153.15
CONF
MORE -1
BOND $H
ABIN
fmap 2 53
acta
REM <olex2.extras>
REM <HklSrc "%.\\exp_470.hkl">
REM </olex2.extras>

WGHT    0.151300    4.285800
FVAR       0.08686   0.63359
ZN1   6    0.500000    0.360086    0.617008    10.50000    0.03900    0.03679 =
         0.10330   -0.00055    0.00000    0.00000
ZN2   6    0.750000    0.250000    1.000000    10.25000    0.07640    0.02074 =
         0.12047    0.00000   -0.03711    0.00000
CL1   3    0.500000    0.326035    0.800542    10.50000    0.06605    0.06685 =
         0.18101    0.06223    0.00000    0.00000
CL2   3    0.500000    0.340487    0.402121    10.50000    0.15382    0.09931 =
         0.15766   -0.05711    0.00000    0.00000
O2    5    0.693464    0.403580    0.648862    11.00000    0.04120    0.03780 =
         0.07558    0.00677   -0.00887    0.00024
O1    5    0.618524    0.502183    0.676158    11.00000    0.03451    0.04612 =
         0.08554    0.01233    0.00390    0.00177
O3    5    0.678769    0.410192    1.012308    11.00000    0.06204    0.02786 =
         0.08114    0.00674   -0.01894   -0.00804
N1    4    0.549432    0.392646    0.636359    11.00000    0.03547    0.04732 =
         0.05791    0.00466    0.00466   -0.00202
N2    4    0.656848    0.453226    0.662227    11.00000    0.03623    0.04542 =
         0.06146    0.01168   -0.00775   -0.00117
N4    4    0.750000    0.411068    1.000000    10.50000    0.05884    0.02074 =
         0.06896    0.00000   -0.02405    0.00000
C9    1    0.732683    0.454679    0.664594    11.00000    0.04046    0.03759 =
         0.04436    0.00154   -0.00529   -0.00009
C18   1    0.673989    0.482393    1.001529    11.00000    0.04591    0.02940 =
         0.06486    0.00978    0.00124   -0.00451
AFIX  43
H18   2    0.648201    0.470421    1.005681    11.00000   -1.20000
AFIX   0

C7    1    0.692676    0.508254    0.665158    11.00000    0.03282    0.03829 =
         0.05652    0.00393    0.00393    0.00036
C12   1    0.728446    0.561575    0.665124    11.00000    0.03578    0.03525 =
         0.06690   -0.00162    0.00869   -0.00162
AFIX  43
H12   2    0.727344    0.585743    0.663526    11.00000   -1.20000
AFIX   0
C8    1    0.730873    0.490213    0.666429    11.00000    0.03383    0.03932 =
         0.05110    0.00373   -0.00194    0.00421
C10   1    0.694743    0.434852    0.658727    11.00000    0.03637    0.04414 =
         0.05318    0.00396   -0.00570    0.00430

N3    4    0.750000    0.303633    1.000000    10.50000    0.07945    0.02650 =
         0.10211    0.00000   -0.03913    0.00000
C17   1    0.711942    0.464111    0.998536    11.00000    0.05215    0.02526 =
         0.05780    0.00729   -0.00921   -0.00511
C19   1    0.750000    0.481810    1.000000    10.50000    0.04829    0.02475 =
         0.06385    0.00000    0.00907    0.00000
C16   1    0.710988    0.427166    1.005414    11.00000    0.05585    0.02611 =
         0.05768   -0.00024   -0.01711   -0.00099
C6    1    0.653092    0.489130    0.669021    11.00000    0.03418    0.03987 =
         0.05683    0.00682   -0.00491    0.00043
C3    1    0.618851    0.433746    0.656739    11.00000    0.03874    0.03966 =
         0.05616    0.00836    0.00177   -0.00038
C11   1    0.691770    0.543336    0.667906    11.00000    0.04202    0.04385 =
         0.05454    0.00610    0.01110    0.00745
AFIX  43
H11   2    0.665724    0.554939    0.671734    11.00000   -1.20000
AFIX   0
C1    1    0.558097    0.415958    0.539293    11.00000    0.03067    0.05181 =
         0.06465    0.00565   -0.00286    0.00435
AFIX  43
H1    2    0.539701    0.418178    0.462081    11.00000   -1.20000
AFIX   0
C2    1    0.591970    0.436566    0.546177    11.00000    0.03537    0.04848 =
         0.07126    0.01461    0.00337   -0.00030
AFIX  43
H2    2    0.597056    0.452845    0.474940    11.00000   -1.20000
AFIX   0

C15   1    0.750000    0.373916    1.000000    10.50000    0.06658    0.02149 =
         0.07094    0.00000   -0.02985    0.00000
C4    1    0.610457    0.410514    0.762469    11.00000    0.04484    0.05113 =
         0.06756    0.00729   -0.00961   -0.00295
AFIX  43
H4    2    0.628221    0.408695    0.841482    11.00000   -1.20000
AFIX   0
C5    1    0.575277    0.390066    0.748813    11.00000    0.04818    0.04782 =
         0.07613    0.01941   -0.00368   -0.00527
AFIX  43
H5    2    0.569075    0.373899    0.819496    11.00000   -1.20000
AFIX   0

C14   1    0.732849    0.356797    0.889052    11.00000    0.09708    0.02534 =
         0.10229    0.00109   -0.04602    0.00471
AFIX  43
H14   2    0.721050    0.368572    0.812023    11.00000   -1.20000
AFIX   0
C13   1    0.733563    0.321364    0.894743    11.00000    0.11047    0.02922 =
         0.10523   -0.00758   -0.05891   -0.00272
AFIX  43
H13   2    0.721645    0.309093    0.819231    11.00000   -1.20000
AFIX   0
PART 1
O4    5    0.809592    0.250000    1.106644    20.50000    0.10803    0.05477 =
         0.28237    0.00000   -0.11026    0.00000
O5    5    0.781422    0.250000    0.815287    20.50000    0.14735    0.09813 =
         0.13689    0.00000    0.01707    0.00000
PART 2
O7    5    0.742869    0.250000    0.775391   -20.50000    0.15129    0.02897 =
         0.08333    0.00000    0.01232    0.00000
O6    5    0.815522    0.250000    0.971339   -20.50000    0.08078    0.04748 =
         0.20716    0.00000   -0.01125    0.00000
HKLF 4


REM  exp_470_a.res in Cmma
REM wR2 = 0.2750, GooF = S = 1.139, Restrained GooF = 1.139 for all data
REM R1 = 0.0713 for 4418 Fo > 4sig(Fo) and 0.1066 for all 7936 data
REM 266 parameters refined using 0 restraints

END

WGHT      0.1504      5.0409

REM Highest difference peak  0.543,  deepest hole -0.475,  1-sigma level  0.082
Q1    1   0.5000  0.3374  0.6200  10.50000  0.05    0.54
Q2    1   0.5000  0.3823  0.6139  10.50000  0.05    0.51
Q3    1   0.5000  0.3603  0.3000  10.50000  0.05    0.50
Q4    1   0.5000  0.3178  0.2959  10.50000  0.05    0.42
Q5    1   0.5000  0.3618  0.5203  10.50000  0.05    0.40
Q6    1   0.6770  0.5028  0.6989  11.00000  0.05    0.35
Q7    1   0.5000  0.3387  0.2488  10.50000  0.05    0.34
Q8    1   0.8419  0.2500  1.1191  10.50000  0.05    0.33
Q9    1   0.5361  0.4195  0.6171  11.00000  0.05    0.32
Q10   1   0.5000  0.4133  0.6187  10.50000  0.05    0.32
Q11   1   0.7415  0.4225  0.9502  11.00000  0.05    0.31
Q12   1   0.7813  0.2799  0.8223  11.00000  0.05    0.31
Q13   1   0.5000  0.3589  0.7465  10.50000  0.05    0.29
Q14   1   0.6811  0.3826  0.6165  11.00000  0.05    0.29
Q15   1   0.7216  0.2500  0.6790  10.50000  0.05    0.28
Q16   1   0.6758  0.5000  1.0000  10.50000  0.05    0.28
Q17   1   0.7384  0.3451  0.8314  11.00000  0.05    0.28
Q18   1   0.6248  0.5161  0.7905  11.00000  0.05    0.28
Q19   1   0.7425  0.4848  1.0143  11.00000  0.05    0.27
Q20   1   0.6220  0.4822  0.6451  11.00000  0.05    0.27
Q21   1   0.6240  0.4222  0.6428  11.00000  0.05    0.27
Q22   1   0.7179  0.4806  0.9589  11.00000  0.05    0.25
Q23   1   0.7481  0.4584  0.5154  11.00000  0.05    0.24
Q24   1   0.6210  0.5199  0.7046  11.00000  0.05    0.23
Q25   1   0.6611  0.3990  0.6350  11.00000  0.05    0.23
Q26   1   0.8506  0.2500  1.0074  10.50000  0.05    0.22
Q27   1   0.5361  0.4202  0.5489  11.00000  0.05    0.22
Q28   1   0.5986  0.5016  0.6899  11.00000  0.05    0.22
Q29   1   0.6828  0.4167  1.0578  11.00000  0.05    0.21
Q30   1   0.7972  0.2251  0.7592  11.00000  0.05    0.21
;
_shelx_res_checksum                36968
_shelx_hkl_file
;
   0   0   2    3.19    0.46
   0   0   2    2.98    0.55
   0   0   3 9213.29  313.80
   0   0   3 9987.60  313.80
   0   0   3 9999.00  313.77
   0   0   4  121.69    4.16
   0   0   4  116.59    4.21
   0   0   4  122.95    4.12
   0   0   5  353.66   11.58
   0   0   5  344.06   11.50
   0   0   5  349.25   11.46
   0   0   6 1364.84   44.23
   0   0   6 1371.02   44.15
   0   0   6 1355.17   44.10
   0   0   7    6.63    0.98
   0   0   7    7.12    0.93
   0   0   7    5.52    1.16
   0   0   8   59.53    2.29
   0   0  -8   53.31    2.80
   0   0   8   53.37    2.32
   0   0   8   48.12    2.53
   0   0   9  216.70    7.64
   0   0   9  231.52    7.62
   0   0  -9  211.36    8.19
   0   0 -10    1.22    2.43
   0   0 -10    4.49    1.86
   0   0  10    3.22    1.16
   0   0 -11    2.60    2.00
   0   0 -11    3.09    3.22
   0   0 -12    8.69    2.75
   0   0 -12    3.38    4.55
   0  -2   1   15.46    1.39
   0   2  -1  412.03    1.91
   0  -2  -2  342.38   11.48
   0   2  -2  345.97   11.42
   0   2   2  359.60   11.44
   0  -2  -2  356.61   11.44
   0   2   2  344.38   11.47
   0  -2   2  357.31   11.43
   0   2  -3 4193.07  134.37
   0   2   3 4190.04  134.40
   0   2   3 4150.28  134.45
   0  -2   3 4158.03  134.38
   0  -2   4    9.50    0.88
   0   2   4    8.98    0.94
   0   2   4    9.23    0.77
   0   2   4   10.20    0.86
   0  -2   4    9.64    0.80
   0  -2   5  217.33    7.25
   0   2   5  217.73    7.24
   0   2   5  215.87    7.19
   0  -2   5  215.54    7.20
   0   2   5  219.63    7.34
   0  -2   5  207.39    7.27
   0  -2   6  692.88   22.31
   0   2   6  692.50   22.36
   0  -2   6  686.82   22.21
   0   2  -6  649.09   22.46
   0   2   6  681.49   22.20
   0  -2   6  679.48   22.25
   0   2   6  679.45   22.24
   0   2   7   11.73    1.33
   0   2   7   11.68    1.03
   0  -2   7   11.37    1.13
   0   2  -7   10.92    1.36
   0   2   7   13.39    1.12
   0  -2   7   10.96    1.05
   0  -2   7   13.06    1.29
   0  -2   8    6.10    1.11
   0   2  -8    3.20    1.43
   0  -2  -8   10.48    1.59
   0  -2   8    4.04    1.32
   0  -2   8    7.82    1.08
   0   2   8    9.65    1.07
   0   2   8    8.26    1.13
   0   2  -9   96.56    4.69
   0   2  -9  100.35    4.69
   0  -2  -9  104.52    4.74
   0  -2   9  122.15    4.13
   0   2   9  110.27    4.11
   0  -2   9  108.16    4.15
   0   2   9  115.57    4.11
   0   2  10    9.57    1.26
   0  -2  10   12.05    1.35
   0   2 -10    4.46    2.66
   0  -2 -10    3.99    2.06
   0   2 -10    7.44    1.97
   0   2 -11    2.67    3.43
   0  -2 -11   -0.38    3.04
   0   2 -11   -1.39    2.02
   0  -2 -11    1.75    2.18
   0  -2 -12   13.18    4.20
   0   2 -12    9.80    2.74
   0  -2 -12    8.14    2.70
   0  -4  -1  454.48   14.15
   0   4  -1  466.00   14.14
   0  -4   1  454.92   14.14
   0   4  -1  428.60   14.10
   0  -4   1  404.09   14.09
   0  -4   2    4.57    0.60
   0   4  -2    6.23    0.58
   0   4   2    4.75    0.70
   0  -4  -2    5.37    0.65
   0   4  -2    5.75    0.54
   0   4   2    4.60    0.61
   0   4  -2    5.02    0.66
   0   4   3  739.47   24.28
   0   4  -3  752.51   24.22
   0  -4  -3  729.20   24.32
   0  -4  -3  752.44   24.24
   0   4  -3  742.23   24.27
   0  -4   3  758.76   24.22
   0   4   3  752.17   24.23
   0   4  -3  743.31   24.20
   0   4   4  228.93    7.73
   0   4   4  234.49    7.65
   0  -4   4  228.17    7.61
   0  -4  -4  229.16    7.65
   0   4  -4  227.77    7.72
   0   4  -4  227.18    7.61
   0   4  -5  169.90    5.61
   0   4   5  163.64    5.59
   0   4   5  168.09    5.76
   0   4   5  164.58    5.64
   0  -4   5  164.35    5.65
   0  -4   5  164.46    5.61
   0   4  -5  159.54    5.77
   0   4   6  304.90   10.21
   0  -4   6  307.61   10.25
   0   4   6  313.92   10.36
   0   4  -6  295.61   10.41
   0  -4   6  304.61   10.18
   0   4   6  310.85   10.17
   0  -4   7   11.79    1.06
   0  -4   7   10.39    1.19
   0   4   7   11.02    1.34
   0   4  -7   11.92    1.35
   0   4  -7   11.24    1.31
   0   4   7   10.56    1.01
   0  -4   7   12.20    1.14
   0   4   7    9.66    1.07
   0  -4   8   54.04    2.35
   0  -4   8   51.42    2.46
   0   4  -8   48.95    2.72
   0   4  -8   46.93    2.71
   0   4   8   56.97    2.29
   0  -4   8   53.95    2.29
   0   4   8   57.53    2.30
   0   4   9   40.23    1.93
   0   4  -9   31.19    2.47
   0  -4   9   36.92    1.99
   0  -4  -9   37.77    2.71
   0  -4   9   42.31    2.03
   0   4  -9   29.58    2.72
   0   4   9   45.50    1.96
   0   4 -10    1.83    2.70
   0   4 -10    0.32    1.86
   0  -4 -10   -1.06    1.85
   0  -4  10   -1.87    1.22
   0  -4 -11   -0.62    2.17
   0   4 -11    1.80    2.05
   0   4 -11    5.14    3.67
   0  -4 -12    3.65    2.51
   0   4 -12    5.61    2.54
   0  -4 -12    6.99    3.85
   0  -4 -13   -8.80    5.08
   0   6   0    7.94    0.50
   0  -6   0    8.06    0.48
   0  -6   1   92.98    3.08
   0   6  -1   91.53    3.07
   0  -6   1   85.43    2.95
   0  -6  -2  469.08   15.01
   0   6   2  461.37   14.99
   0  -6   2  472.79   15.00
   0   6   2  432.61   15.00
   0   6  -2  473.59   14.96
   0   6  -2  437.99   14.91
   0   6  -2  474.01   14.99
   0  -6   2  474.56   14.96
   0  -6   2  456.52   14.91
   0   6   3  137.21    4.77
   0   6  -3  142.72    4.76
   0   6  -3  142.60    4.78
   0  -6  -3  135.95    4.79
   0   6   3  138.91    4.83
   0  -6   3  151.59    4.81
   0   6  -3  141.71    4.72
   0  -6  -3  131.10    4.83
   0   6   4  543.89   18.42
   0   6   4  564.40   18.50
   0   6  -4  557.61   18.40
   0  -6  -4  568.28   18.56
   0   6  -4  573.42   18.42
   0  -6  -4  566.74   18.45
   0   6  -4  574.48   18.49
   0  -6   4  571.92   18.41
   0   6   5   50.50    2.00
   0  -6   5   45.57    1.96
   0  -6  -5   46.87    2.02
   0   6  -5   48.52    1.97
   0   6   5   48.23    2.11
   0   6  -5   47.87    2.02
   0  -6   5   49.07    1.99
   0   6  -5   46.14    2.08
   0   6   6   34.96    1.84
   0  -6   6   31.64    1.52
   0   6  -6   32.64    1.72
   0   6  -6   32.70    1.79
   0   6   6   33.48    1.59
   0   6  -6   33.47    1.65
   0   6   6   35.42    1.61
   0  -6   6   33.94    1.60
   0   6   7    2.58    0.93
   0   6   7    1.56    1.21
   0   6  -7    1.99    1.20
   0  -6   7    2.18    1.00
   0   6  -7    2.76    1.21
   0  -6   7    1.13    0.94
   0   6   7    4.43    0.94
   0   6   8   12.15    1.21
   0  -6   8    9.26    1.32
   0   6  -8   12.02    1.73
   0   6   8   12.23    1.17
   0   6  -8   11.33    1.58
   0  -6   8   12.64    1.35
   0  -6   8   12.76    1.31
   0  -6   9    6.36    1.25
   0   6  -9    1.01    2.20
   0   6   9    6.04    1.17
   0  -6   9    4.27    1.19
   0   6  -9    3.91    1.63
   0   6   9    5.07    1.12
   0  -6  10   12.51    1.44
   0   6 -10    8.51    2.01
   0  -6 -10   11.15    2.12
   0   6 -10    8.79    3.03
   0  -6 -11    1.92    2.29
   0   6 -11    0.71    2.06
   0   6 -11    1.59    3.82
   0  -6 -12    0.61    2.20
   0   6 -12   -1.65    2.43
   0  -6 -12   -5.11    3.65
   0  -6 -13   -1.72    4.68
   0  -8   0  274.23    8.96
   0  -8   1  103.88    3.54
   0  -8  -1  106.76    3.66
   0   8  -1  110.97    3.70
   0  -8   1  107.34    3.72
   0  -8   2   17.84    0.88
   0   8  -2   17.07    0.85
   0  -8   2   18.07    0.84
   0   8  -2   19.97    1.12
   0  -8   2   18.49    1.08
   0  -8  -2   19.18    1.11
   0  -8  -3  386.21   12.73
   0   8  -3  390.71   12.68
   0   8  -3  383.32   12.61
   0   8  -3  378.85   12.68
   0  -8   3  397.24   12.72
   0   8   3  385.11   12.74
   0   8   4   44.94    1.90
   0   8   4   48.90    2.03
   0   8  -4   47.22    1.91
   0   8  -4   47.21    1.96
   0   8  -4   46.62    1.85
   0  -8   4   45.42    1.92
   0  -8  -4   48.04    2.14
   0  -8  -4   44.63    1.97
   0   8   5   56.25    2.28
   0   8   5   58.88    2.45
   0  -8  -5   56.92    2.37
   0   8  -5   58.36    2.41
   0   8  -5   58.23    2.30
   0   8  -5   57.41    2.28
   0  -8   5   58.10    2.35
   0   8   6    1.76    1.06
   0  -8   6    1.71    0.85
   0   8   6    0.90    0.87
   0  -8   6    1.31    0.98
   0   8  -6    0.13    0.95
   0   8  -6    0.79    1.00
   0   8  -6    0.91    0.97
   0  -8   7    0.85    0.97
   0   8   7   -0.53    0.95
   0  -8   7   -0.03    1.01
   0   8   7   -0.38    0.96
   0   8  -7    1.25    1.25
   0   8  -7    2.70    1.19
   0   8   8   18.06    1.33
   0   8  -8   18.15    1.77
   0  -8   8   18.51    1.42
   0  -8   8   19.30    1.46
   0   8   8   17.21    1.41
   0   8  -8   15.29    1.97
   0  -8   9    7.50    1.31
   0  -8   9    7.69    1.41
   0  -8   9    8.55    1.32
   0   8   9   12.06    1.36
   0   8  -9   10.13    1.75
   0   8  -9    7.74    2.36
   0   8 -10    4.16    1.91
   0  -8 -10    3.51    1.95
   0  -8  10    2.20    1.33
   0   8 -10    4.48    3.11
   0   8 -11    3.40    4.02
   0  -8 -11   -0.49    2.15
   0   8 -11   -0.07    2.21
   0   8 -12    1.37    2.60
   0  -8 -13    6.20    4.51
   0 -10   0  669.85   21.70
   0  10   1   50.63    1.97
   0 -10   1   49.42    2.09
   0  10  -1   51.94    2.08
   0  10  -1   54.05    1.84
   0 -10  -1   51.67    2.00
   0 -10   2  110.18    3.76
   0 -10   2  111.07    3.74
   0 -10  -2  115.49    3.96
   0  10  -2  118.34    3.93
   0  10  -2  104.49    3.75
   0 -10   2  115.14    3.96
   0  10  -3    3.38    0.85
   0  10   3    2.48    0.89
   0  10  -3    2.03    0.61
   0 -10   3    2.90    0.66
   0 -10   3    1.95    0.58
   0 -10   3    2.74    0.88
   0  10  -3    3.20    0.57
   0 -10  -3    3.24    0.89
   0  10   4  278.82    9.61
   0 -10  -4  282.27    9.68
   0  10  -4  283.88    9.44
   0  10  -4  293.55    9.54
   0 -10   4  283.55    9.56
   0  10  -4  289.92    9.53
   0 -10  -4  287.92    9.59
   0 -10   5   18.85    1.25
   0  10   5   16.04    1.33
   0  10  -5   16.75    1.20
   0  10  -5   16.89    1.12
   0  10  -5   18.67    1.25
   0 -10  -5   20.77    1.50
   0 -10  -5   18.10    1.33
   0 -10   6    1.52    0.97
   0  10   6    3.46    1.11
   0 -10   6    2.23    0.86
   0 -10  -6    3.49    1.11
   0  10  -6    2.56    1.00
   0  10  -6    1.57    0.91
   0  10  -6    0.70    1.03
   0  10   6    2.43    0.96
   0 -10   7    1.37    1.07
   0  10  -7    1.27    1.18
   0  10  -7    0.86    1.33
   0 -10   7    0.95    0.83
   0 -10   8   -0.48    1.10
   0 -10   8    0.33    1.14
   0  10  -8   -1.38    1.83
   0  10  -8    2.68    3.97
   0  10   8   -1.06    1.22
   0  10  -8   -0.82    1.40
   0 -10   9    2.67    1.27
   0  10   9    0.06    1.27
   0 -10   9    0.85    1.24
   0  10  -9    2.04    1.64
   0  10  -9   -0.20    2.46
   0 -10  10    0.73    1.35
   0  10 -10    1.10    1.86
   0  10 -10   -0.74    3.27
   0  10 -11    3.12    2.33
   0  10 -11    5.39    4.28
   0 -10 -11    2.28    2.30
   0  10 -12    5.15    2.83
   0 -12   0 3212.91  103.51
   0 -12   1  349.93   11.37
   0  12  -1  341.12   11.12
   0  12  -1  337.66   11.31
   0  12   1  339.85   11.24
   0 -12  -1  344.37   11.27
   0 -12  -2  168.52    5.78
   0  12  -2  168.90    5.77
   0 -12   2  174.94    5.83
   0 -12   2  163.10    5.58
   0 -12  -2  177.40    5.82
   0 -12   2  165.52    5.59
   0 -12   3   12.08    0.83
   0 -12   3   10.21    0.74
   0  12  -3    9.82    1.06
   0  12  -3    9.76    0.78
   0 -12   3   11.18    1.13
   0 -12  -3   10.02    1.10
   0 -12   4  118.84    4.32
   0  12  -4  119.87    4.12
   0  12  -4  119.44    4.21
   0  12   4  123.07    4.33
   0 -12  -4  121.42    4.38
   0  12  -4  115.68    4.27
   0 -12  -5   32.17    1.93
   0 -12  -5   33.46    1.77
   0 -12   5   33.12    1.71
   0  12   5   34.27    1.77
   0  12  -5   33.71    1.67
   0  12  -5   33.10    1.53
   0  12  -5   33.97    1.69
   0  12  -6   41.75    1.93
   0 -12   6   42.42    2.03
   0  12  -6   43.98    2.01
   0  12  -6   40.04    2.03
   0 -12  -6   40.68    2.14
   0  12  -7    3.47    1.85
   0 -12  -7    4.64    1.69
   0  12  -7    7.14    1.31
   0  12  -7    4.66    1.49
   0 -12   7    7.41    1.01
   0 -12   7    6.66    1.20
   0 -12   8   -0.30    1.21
   0  12  -8    0.33    1.37
   0  12  -8    0.20    1.98
   0 -12   8    0.03    1.06
   0  12  -8    3.12    4.26
   0  12  -9    7.17    2.70
   0 -12   9    8.80    1.42
   0  12   9    8.35    1.52
   0  12  -9    6.91    1.73
   0 -12  10    0.80    1.42
   0  12 -10   -0.90    3.54
   0  12 -10   -0.66    1.98
   0  12 -11   -2.61    2.50
   0 -12 -11    4.40    2.29
   0  12 -12   -2.85    3.06
   0 -14   0   20.91    1.09
   0 -14   0   21.79    0.98
   0 -14  -1 1476.15   47.24
   0 -14   1 1458.13   47.12
   0  14   1 1415.31   47.18
   0  14  -1 1485.96   47.07
   0  14  -1 1446.47   47.28
   0  14   1 1455.46   47.29
   0 -14   1 1453.22   47.33
   0 -14   2    0.90    1.04
   0  14  -2   -0.33    1.02
   0 -14   2    0.61    0.58
   0 -14  -2    0.64    0.82
   0  14   2    0.86    0.85
   0  14  -3   75.04    2.96
   0 -14   3   76.20    2.75
   0 -14   3   80.32    3.06
   0 -14   3   76.03    2.71
   0 -14  -3   76.20    3.03
   0 -14   4  421.27   14.04
   0 -14   4  419.49   13.80
   0  14  -4  405.48   13.90
   0  14   4  431.51   14.03
   0  14  -4  427.11   13.99
   0 -14  -4  442.40   14.12
   0  14  -5   41.10    1.68
   0 -14  -5   39.10    2.06
   0  14   5   37.04    1.97
   0 -14   5   37.19    1.91
   0  14  -5   39.82    1.91
   0  14  -5   39.53    1.84
   0 -14  -5   35.97    2.16
   0 -14   6    1.47    1.13
   0  14  -6   -0.14    1.12
   0 -14  -6    2.18    1.27
   0  14  -6    0.23    1.03
   0  14  -6    1.80    1.12
   0  14  -7    2.89    1.98
   0 -14   7    7.28    1.31
   0 -14   7    5.69    0.97
   0 -14  -7    7.35    1.88
   0  14  -7    4.86    1.53
   0  14  -7    6.84    1.27
   0 -14   8    3.34    1.33
   0  14  -8    7.95    4.53
   0  14  -8    3.22    1.47
   0  14  -8    5.71    2.19
   0 -14   8    2.47    1.04
   0  14  -9   -0.37    1.75
   0  14   9   -0.83    1.55
   0 -14   9    2.67    1.42
   0  14 -10    1.64    3.72
   0 -14  10   -0.04    1.51
   0  14 -10    1.72    2.18
   0 -14 -11   -1.32    2.43
   0  14 -11    0.39    2.67
   0  14 -12    0.64    3.24
   0 -16   0  747.55   24.31
   0 -16   0  747.20   24.19
   0  16   1    1.05    1.04
   0  16  -1    1.72    1.06
   0 -16   1    1.48    0.66
   0  16   1    1.10    0.81
   0 -16  -1    2.09    0.82
   0  16   2  109.84    4.06
   0 -16  -2  115.19    4.15
   0 -16   2  115.19    3.90
   0  16  -2  117.30    4.19
   0 -16   2  113.63    4.25
   0  16  -2  113.09    3.87
   0 -16   3  101.63    4.04
   0 -16  -3  105.32    4.04
   0 -16   3  104.88    3.71
   0 -16   3  109.90    3.75
   0  16  -3  116.13    4.05
   0 -16  -3  107.77    4.09
   0 -16  -4   16.44    1.43
   0 -16   4   15.70    0.94
   0  16  -4   16.55    1.32
   0  16  -4   14.11    1.03
   0 -16   4   15.20    1.03
   0 -16   4   14.93    1.39
   0  16   5   43.12    2.22
   0 -16  -5   45.77    2.32
   0 -16   5   44.94    2.23
   0  16  -5   49.35    2.19
   0  16  -5   48.35    2.05
   0  16  -6   57.37    2.47
   0 -16   6   58.17    2.64
   0  16  -6   59.54    2.59
   0  16  -6   62.04    2.55
   0 -16  -6   53.71    2.77
   0 -16  -6   55.90    2.93
   0 -16  -7    4.24    2.01
   0 -16   7    7.23    0.97
   0  16  -7    2.75    2.17
   0  16  -7    6.79    1.34
   0  16  -7    4.92    1.73
   0 -16   7    4.38    1.35
   0 -16   8   19.44    1.38
   0 -16   8   23.84    1.87
   0 -16  -8   22.87    2.91
   0  16  -8   20.69    1.96
   0  16  -8   22.34    2.55
   0  16  -8   21.58    4.95
   0  16  -9    8.34    1.98
   0  16  -9   11.72    3.18
   0 -16   9    6.36    1.60
   0 -16  10    2.79    1.64
   0  16 -10    2.09    2.45
   0  16 -11    3.01    2.91
   0  16 -12   -1.12    3.50
   0 -18   0  224.93    7.50
   0 -18   0  230.24    7.64
   0 -18  -1 1199.20   38.92
   0  18   1 1200.24   39.01
   0  18  -1 1204.73   38.98
   0  18   1 1163.85   38.85
   0 -18   1 1224.12   38.81
   0  18   2 1295.46   41.99
   0  18  -2 1305.24   42.07
   0 -18   2 1265.34   41.84
   0 -18   2 1323.70   42.18
   0  18  -2 1293.77   41.80
   0 -18  -2 1322.13   42.09
   0 -18   3   10.73    1.32
   0  18   3   10.77    1.15
   0 -18  -3   11.17    1.32
   0 -18  -3   12.80    1.38
   0  18  -3   14.19    1.41
   0 -18   3   11.50    0.89
   0 -18   3   12.85    0.91
   0 -18   4  269.86    8.66
   0  18  -4  259.99    8.81
   0 -18   4  256.18    8.91
   0 -18   4  252.11    8.57
   0 -18  -4  253.08    8.98
   0  18  -5  366.93   12.21
   0  18  -5  368.66   12.29
   0 -18   5  367.08   12.39
   0 -18  -5  360.90   12.48
   0 -18   6    8.32    1.44
   0 -18  -6    6.79    1.58
   0  18  -6    8.04    1.22
   0 -18  -6    7.84    1.66
   0  18  -6    6.43    1.44
   0  18  -7   33.77    2.10
   0 -18  -7   31.72    2.67
   0 -18   7   35.25    2.16
   0  18  -7   37.90    2.78
   0 -18   8   64.94    2.70
   0 -18   8   74.60    3.29
   0 -18  -8   82.42    4.30
   0  18  -8   70.18    3.61
   0  18  -8   75.05    3.40
   0  18  -8   73.94    5.94
   0  18  -9    1.12    2.11
   0 -18   9    0.71    1.59
   0  18  -9   -0.79    3.18
   0  18 -10    6.79    2.71
   0  18 -11   -3.58    3.24
   0  18 -12    3.70    3.98
   0 -20   0 1103.64   36.04
   0 -20   0 1134.24   36.20
   0 -20  -1  149.80    5.39
   0  20   1  153.98    5.50
   0  20  -1  155.19    5.52
   0 -20   1  153.02    5.26
   0  20   2   84.19    3.20
   0 -20   2   83.33    3.02
   0 -20  -2   84.10    3.32
   0  20   2   88.52    3.39
   0 -20   2   83.22    3.47
   0 -20   2   85.30    3.01
   0  20  -2   81.11    2.95
   0  20  -2   84.20    3.36
   0  20  -3  634.25   20.89
   0 -20  -3  629.17   21.24
   0 -20   3  632.16   20.92
   0  20  -3  662.32   21.20
   0 -20  -3  630.14   21.28
   0  20   3  641.64   21.11
   0 -20   3  636.34   21.29
   0 -20   3  667.47   20.94
   0 -20  -4  108.69    4.46
   0  20  -4  116.14    4.33
   0 -20   4  112.17    4.03
   0 -20  -4  116.18    4.52
   0 -20   4  122.51    4.10
   0 -20   4  114.16    4.47
   0  20  -5   12.77    1.44
   0 -20   5    9.88    1.50
   0 -20  -5   12.38    1.65
   0 -20   5   12.80    0.95
   0  20  -6   40.84    2.20
   0 -20  -6   33.79    2.48
   0  20  -6   34.70    1.98
   0 -20   6   34.46    2.17
   0 -20  -6   36.28    2.39
   0 -20  -7   15.67    2.49
   0  20  -7    9.63    2.60
   0  20  -7   13.69    1.77
   0 -20   7   18.70    1.81
   0 -20   8    0.83    1.61
   0  20  -8   -1.44    1.96
   0 -20  -8    3.20    3.24
   0 -20   9    5.79    1.84
   0 -20  -9   -2.69    3.96
   0  20  -9    1.39    2.38
   0  20 -10    4.24    2.86
   0  20 -11    6.21    3.53
   0  20 -12    7.35    4.28
   0 -22   0  183.83    6.04
   0 -22   0  171.76    6.20
   0 -22  -1  256.33    8.69
   0  22  -1  248.42    8.77
   0 -22   1  256.11    8.54
   0  22   1  253.97    8.77
   0 -22  -2  156.82    5.76
   0  22  -2  155.95    5.76
   0  22   2  162.46    5.79
   0 -22   2  157.40    5.43
   0 -22   2  165.23    5.48
   0  22   2  157.98    5.63
   0 -22   3   47.31    1.94
   0 -22  -3   45.54    2.36
   0 -22  -3   47.16    2.50
   0  22  -3   45.42    2.35
   0 -22   3   49.44    1.92
   0  22   3   42.22    2.17
   0  22  -3   45.81    1.89
   0  22   3   49.25    2.35
   0 -22   3   48.37    2.49
   0 -22  -4  140.96    5.43
   0 -22   4  137.01    4.91
   0 -22   4  147.98    4.97
   0 -22  -4  140.57    5.44
   0 -22   4  141.68    5.41
   0  22  -4  147.73    5.26
   0 -22   5   21.24    1.84
   0 -22   5   21.98    1.19
   0 -22  -5   20.27    1.95
   0  22  -5   20.54    1.73
   0 -22  -6   -1.03    1.82
   0 -22   6    0.61    1.55
   0 -22  -7   32.41    2.99
   0  22  -7   28.51    2.21
   0 -22   7   29.64    2.21
   0 -22  -8    8.45    3.36
   0  22  -8    3.14    2.11
   0 -22   8    2.36    1.78
   0 -22  -9    1.01    4.32
   0  22  -9    4.25    2.61
   0 -22   9    0.47    1.89
   0  22 -10   -0.88    3.23
   0  22 -11    1.45    3.90
   0 -24   0  101.07    3.60
   0 -24   0  102.68    3.81
   0  24  -1  174.88    6.32
   0  24   1  171.59    6.30
   0 -24  -1  176.34    6.21
   0 -24   1  178.23    6.08
   0  24  -2   29.11    1.91
   0 -24   2   30.80    1.41
   0  24   2   32.48    1.96
   0 -24   2   31.36    1.48
   0  24   2   27.82    1.67
   0 -24  -2   28.15    1.83
   0 -24   3    5.69    0.83
   0  24  -3    4.83    0.90
   0 -24   3    4.33    0.80
   0 -24  -3    3.41    1.25
   0 -24   3    4.89    0.90
   0  24   3    4.26    1.39
   0 -24  -3    5.07    1.45
   0  24  -3    4.18    1.39
   0 -24  -4  142.27    5.52
   0  24   4  146.68    5.39
   0 -24   4  141.58    5.56
   0 -24   4  150.54    5.06
   0  24  -4  145.48    5.06
   0 -24  -4  145.69    5.62
   0 -24   4  141.62    5.03
   0 -24   5    3.78    0.86
   0 -24   5    6.03    1.65
   0 -24  -5    2.65    1.64
   0 -24  -5    2.20    1.42
   0 -24   6   55.50    2.97
   0 -24  -6   53.97    3.16
   0 -24  -7    8.41    2.72
   0 -24  -7   11.63    2.12
   0 -24   7    9.36    1.89
   0 -24  -8   16.60    3.73
   0 -24   8   17.09    2.17
   0  24  -9    1.71    2.81
   0 -24   9    2.87    1.96
   0  24 -10   -4.83    3.51
   0 -26   0  608.55   19.66
   0 -26   0  591.94   19.86
   0 -26   1   49.45    2.19
   0 -26  -1   51.19    2.40
   0  26   1   50.74    2.56
   0 -26  -2   33.98    2.01
   0 -26   2   31.79    1.63
   0 -26   2   32.66    1.52
   0 -26   3   11.01    0.95
   0 -26  -3    8.24    1.56
   0 -26  -3    9.56    1.66
   0 -26   3    9.69    1.05
   0  26  -3   11.17    1.12
   0 -26   3    8.51    0.97
   0 -26   4    3.47    1.65
   0 -26  -4   -2.35    1.61
   0 -26   4    0.75    0.86
   0 -26  -4    0.29    1.57
   0 -26   4    1.88    0.77
   0  26  -4    0.43    1.24
   0 -26   4   -0.18    0.88
   0 -26  -5   49.73    2.93
   0 -26  -5   47.09    2.70
   0 -26   5   49.04    2.08
   0 -26   5   53.51    2.86
   0 -26   6    4.57    1.80
   0 -26  -6   -1.01    2.02
   0 -26   7    1.63    1.84
   0 -26  -7    1.59    2.81
   0 -26   8    5.66    1.99
   0 -26  -8    4.36    3.84
   0 -26   9   -1.85    2.08
   0 -26  -9   -0.34    5.11
   0 -28   0  294.09    9.57
   0 -28   0  274.93    9.76
   0 -28   1    3.17    1.08
   0 -28  -1    1.78    1.17
   0 -28  -2    8.66    1.50
   0 -28   2    9.65    1.12
   0 -28   2    7.86    0.94
   0 -28  -3   15.89    1.81
   0 -28   3   14.47    1.08
   0 -28  -3   10.58    1.84
   0 -28   3   13.89    1.21
   0 -28   3   15.10    1.12
   0 -28   4   62.59    2.57
   0 -28  -4   63.97    3.34
   0 -28   4   66.97    2.56
   0  28  -4   61.69    2.71
   0 -28   4   64.02    2.48
   0 -28  -4   62.25    3.23
   0 -28  -5    0.85    1.84
   0 -28   5    2.92    1.02
   0 -28  -5    2.27    1.58
   0  28  -5    1.23    1.82
   0 -28   5    2.62    0.94
   0 -28  -6   -0.69    2.28
   0 -28   6   -0.71    1.82
   0 -28  -6    0.82    1.82
   0 -28   7   13.02    2.14
   0 -28  -7    9.22    3.14
   0 -28  -8    2.04    4.07
   0 -28  -9    2.58    5.45
   0 -30   0   14.50    1.46
   0 -30   0   15.12    1.31
   0 -30  -1  159.66    5.74
   0 -30   1  172.40    5.93
   0 -30  -1  168.84    6.09
   0 -30   2   27.39    1.62
   0 -30  -2   29.91    2.05
   0 -30   2   28.97    1.49
   0 -30  -3    1.96    1.59
   0 -30   3   -0.16    0.84
   0 -30   3    0.59    0.95
   0 -30  -3   -0.19    1.73
   0 -30  -4   62.27    3.44
   0 -30   4   61.41    2.61
   0 -30   4   65.26    2.51
   0 -30  -4   65.89    3.31
   0 -30   4   64.93    2.55
   0  30  -4   60.84    2.83
   0 -30   5    0.47    0.80
   0 -30  -5   -0.17    1.57
   0  30  -5   -0.62    2.04
   0 -30  -5    0.56    1.93
   0 -30   5    0.20    1.01
   0 -30   5    0.73    0.98
   0 -30   6    0.31    0.78
   0  30  -6   -2.15    2.50
   0 -30  -6    1.85    1.92
   0 -30  -7    7.29    3.26
   0 -30  -8    2.17    4.24
   0 -30  -9    0.79    5.75
   0 -32   0    2.16    1.29
   0 -32   0    3.05    1.23
   0 -32   1   86.35    3.47
   0 -32  -1   88.47    3.67
   0 -32  -1   85.14    3.31
   0 -32   2   30.25    1.76
   0 -32   2   26.76    1.54
   0 -32  -2   36.16    2.23
   0 -32  -3    7.48    1.80
   0 -32   3    9.33    1.16
   0 -32   3    7.50    0.98
   0 -32  -3    7.86    2.00
   0 -32   4   79.87    3.00
   0 -32   4   76.47    3.09
   0 -32  -4   77.12    3.73
   0 -32   4   78.06    2.98
   0 -32  -4   74.11    3.90
   0  32  -5    0.39    2.30
   0 -32   5    2.93    0.86
   0 -32  -5    0.45    2.03
   0 -32  -5    1.69    1.72
   0  32  -6   11.47    2.90
   0 -32  -6    5.93    2.19
   0 -32  -6    5.71    2.69
   0  32  -7   -4.49    3.45
   0 -32  -7    1.48    2.28
   0 -32  -8    5.36    4.64
   0 -32  -9   -1.76    6.20
   0 -34   0   25.48    1.73
   0 -34   0   18.90    1.76
   0 -34  -1    2.32    1.24
   0 -34  -1    3.22    1.57
   0 -34   1    3.88    1.32
   0 -34   2   17.63    1.50
   0 -34   2   15.19    1.26
   0 -34  -2   17.35    1.96
   0 -34   3   93.78    3.65
   0 -34  -3   92.65    4.54
   0 -34  -3  102.72    4.31
   0 -34   3   94.43    3.52
   0 -34   4   -2.03    0.99
   0 -34   4   -1.47    0.97
   0 -34   4   -1.72    1.16
   0 -34  -4    0.61    2.04
   0 -34  -4   -2.11    1.86
   0  34  -5    8.06    2.63
   0 -34   5    7.07    0.97
   0 -34  -5   11.77    2.08
   0 -34  -5    7.27    2.30
   0 -34  -6   22.02    2.68
   0 -34  -6   26.86    3.22
   0  34  -6   14.78    3.32
   0 -34  -7   -1.20    2.29
   0 -34  -7   -1.10    3.71
   0 -34  -8    9.45    5.07
   0 -34  -9    4.33    6.48
   0 -36   0   51.50    2.77
   0 -36   0   58.04    2.65
   0 -36  -1    0.23    1.34
   0 -36  -1    0.58    1.59
   0 -36   1   -0.59    1.38
   0 -36  -2   21.12    2.15
   0 -36   2   19.64    1.64
   0 -36   2   21.52    1.43
   0 -36   3    5.11    1.20
   0 -36  -3    9.97    2.00
   0 -36  -3    7.13    2.29
   0 -36   4    0.33    0.99
   0 -36  -4    2.18    1.95
   0 -36  -4    3.40    2.25
   0 -36  -5   21.96    2.44
   0 -36  -5   19.79    2.75
   0 -36  -6    8.38    2.46
   0 -36  -6    8.64    3.13
   0 -36  -7    0.98    2.52
   0 -36  -7    3.65    3.87
   0 -36  -8    8.58    5.31
   0 -38   0  352.95   12.87
   0 -38   0  392.70   12.71
   0 -38   1   53.88    2.71
   0 -38  -1   58.16    3.00
   0 -38  -1   49.47    2.59
   0 -38  -2   28.17    2.80
   0 -38  -2   28.19    2.40
   0 -38   2   28.53    1.95
   0 -38  -3   66.28    4.01
   0 -38   3   71.66    3.03
   0 -38  -3   73.84    3.71
   0 -38  -4    6.26    2.45
   0 -38  -4    2.61    2.10
   0 -38   4    6.83    1.15
   0 -38  -5   10.32    2.39
   0 -38  -5   12.72    2.72
   0 -38  -6   47.49    3.45
   0 -38  -6   41.85    4.06
   0 -38  -7    1.40    4.15
   0 -38  -8    0.39    5.51
   0 -40   0   18.05    2.02
   0 -40   1   88.89    3.87
   0 -40  -1   93.06    4.14
   0 -40  -2    1.25    2.43
   0 -40  -2   -0.06    1.92
   0 -40   2    0.79    1.39
   0 -40  -3    0.63    2.09
   0 -40   3    3.88    1.30
   0 -40  -4   11.16    2.18
   0 -40  -4    9.52    2.62
   0 -40  -5    0.81    2.32
   0 -40  -5   -3.16    2.73
   0 -40  -6    1.17    2.47
   0 -40  -6    1.16    3.33
   0 -40  -7   -1.07    4.30
   0 -40  -8    1.21    5.94
   0 -42   0    8.48    1.92
   0 -42  -1   29.62    2.55
   0 -42   1   30.16    2.26
   0 -42  -2    4.26    2.06
   0 -42   2    4.61    1.56
   0 -42  -3   -0.85    2.50
   0 -42  -3   -1.39    2.09
   0 -42   3    1.33    1.31
   0 -42  -4   26.67    2.61
   0 -42  -4   29.15    3.18
   0 -42  -5    3.48    2.41
   0 -42  -5   -3.71    2.91
   0 -42  -6   -1.21    2.62
   0 -42  -6   -4.94    3.67
   0 -42  -7   -1.22    4.61
   0 -42  -8   -0.31    6.12
   0 -44   0   99.44    4.40
   0 -44  -1   -0.84    1.96
   0 -44   1    0.62    1.72
   0 -44  -2    1.50    2.65
   0 -44  -2    4.52    2.18
   0 -44   2    1.73    1.53
   0 -44  -3   38.03    3.65
   0 -44  -3   42.94    3.15
   0 -44  -4   -1.51    2.80
   0 -44  -4    2.04    2.29
   0 -44  -5    3.58    3.03
   0 -44  -5    4.48    2.69
   0 -44  -6   -2.42    3.82
   0 -44  -7    2.43    4.78
   0 -46   0    5.13    2.04
   0 -46   1    2.69    1.77
   0 -46  -1    2.94    2.11
   0 -46  -1    1.70    2.91
   0 -46  -2   14.41    2.45
   0 -46  -2    9.10    3.06
   0 -46  -3    1.39    2.20
   0 -46  -3    1.27    2.86
   0 -46  -4    7.01    2.49
   0 -46  -4    5.35    2.96
   0 -46  -5    5.22    3.21
   0 -48   0    5.11    2.02
   0 -48  -1    3.85    2.20
   0 -48   1    0.67    1.86
   0 -48  -1    2.81    3.12
   0 -48  -2    8.73    2.38
   0 -48  -2    3.89    3.11
   0 -48  -3   -0.15    2.28
   0 -48  -3    0.22    2.97
   0 -48  -4    2.68    2.57
   0 -50   0   -1.02    2.07
   0 -50  -1   15.01    2.42
   0 -50  -2   -0.28    2.13
   0 -50  -3    4.26    2.58
   0 -52  -1   18.49    2.35
   0 -52  -2    9.16    2.61
  -1   1   1   -0.22    0.19
   1  -1   1   -0.21    0.22
  -1  -1   2  714.80   23.63
  -1   1   2  740.61   23.66
   1  -1   2  733.45   23.65
   1   1  -2  745.84   23.59
  -1   1  -2  746.87   23.64
  -1  -1   2  738.72   23.59
   1  -1  -2  680.93   23.64
  -1   1   2  743.46   23.60
   1   1   2  718.56   23.66
  -1  -1   3  177.14    6.44
  -1   1   3  170.53    6.50
   1   1   3  221.49    6.46
  -1   1   3  204.39    6.36
   1  -1   3  208.65    6.46
  -1  -1   3  200.57    6.37
  -1   1   3  182.25    6.38
   1   1   3  189.10    6.49
   1   1   3  162.91    6.52
   1  -1   4   10.85    0.97
   1   1   4    9.86    0.92
  -1   1   4   10.37    0.95
  -1  -1   4   11.80    0.92
  -1   1   4   12.09    0.74
   1   1   4   11.58    0.85
   1  -1   4    9.25    0.94
  -1  -1   4   10.69    0.83
  -1   1   4   11.97    0.84
   1   1   4   10.97    0.96
   1  -1   4   11.39    0.86
  -1  -1   4   11.90    0.77
   1  -1   5   16.57    1.15
  -1  -1   5   17.92    1.20
  -1   1   5   17.63    1.24
   1   1   5   18.54    1.27
  -1   1   5   20.13    1.03
   1   1   5   19.84    1.12
  -1  -1   5   19.24    1.02
   1  -1   5   19.61    1.11
  -1  -1   5   17.78    1.08
   1   1   5   17.70    1.19
  -1   1   5   18.03    1.06
   1  -1   5   17.29    1.19
  -1   1  -5   16.48    1.24
  -1   1   6  232.17    7.85
   1  -1   6  230.87    7.97
  -1  -1   6  222.66    7.85
   1   1   6  230.88    7.94
  -1   1  -6  217.59    8.13
  -1  -1   6  236.05    7.81
   1   1   6  228.19    7.90
   1  -1   6  246.57    7.90
  -1   1   6  241.45    7.80
   1  -1   6  226.10    8.03
  -1  -1   6  228.62    8.00
   1   1   6  232.74    8.06
  -1   1   6  239.79    8.04
  -1  -1   7    3.74    1.06
  -1   1   7    3.80    1.13
   1   1   7    4.19    0.93
   1  -1   7    6.79    0.99
  -1   1   7    3.34    0.82
  -1  -1   7    5.14    0.84
  -1  -1   7    2.81    0.88
  -1   1   7    5.00    0.89
   1   1   7    4.99    1.05
   1  -1   7    4.82    1.07
   1   1   7    4.29    1.18
   1  -1   7    4.63    1.16
  -1  -1  -7    4.37    1.29
  -1   1  -7    5.74    1.31
   1  -1   8    6.54    1.14
  -1  -1   8   10.97    1.04
  -1   1   8    9.48    1.03
   1   1   8   10.30    1.17
   1  -1   8    6.88    1.23
   1   1   8    6.65    1.18
  -1  -1   8    7.93    1.06
  -1   1   8    9.04    1.07
  -1   1   8    8.39    1.42
  -1  -1   8    8.76    1.39
   1  -1   8    7.52    1.41
  -1  -1  -8    9.70    1.66
  -1   1  -8    7.59    1.63
   1   1  -8   10.26    1.61
   1   1   9  139.27    4.80
  -1   1  -9  112.55    5.33
  -1   1  -9  116.97    5.48
  -1  -1   9  120.76    4.64
  -1   1   9  130.97    4.64
   1  -1   9  134.96    4.79
   1   1  -9  133.17    5.39
   1  -1  -9  136.91    5.42
  -1  -1  -9  131.58    5.50
  -1   1   9  128.99    4.66
   1   1   9  130.56    4.79
  -1  -1   9  118.19    4.65
   1  -1   9  125.90    4.83
   1   1  10    1.71    1.18
   1  -1 -10    0.61    1.91
  -1   1 -10    2.19    1.83
   1   1 -10    2.83    1.90
  -1  -1 -10    4.22    1.90
   1  -1  10    0.56    1.17
   1   1 -10    2.49    2.61
  -1  -1 -10    2.90    2.30
  -1   1 -10    2.17    2.48
  -1  -1 -11    4.22    2.12
   1   1 -11   -0.07    2.04
   1  -1 -11    1.20    2.04
  -1   1 -11    0.30    2.04
   1  -1 -11   -4.30    3.29
  -1  -1 -11   -0.32    3.11
   1   1 -11    5.89    3.40
  -1   1 -11    0.97    3.23
   1   1 -12   30.13    3.35
  -1   1 -12   35.20    3.29
  -1  -1 -12   27.46    3.34
   1  -1 -12   33.27    3.24
  -1   1 -12   22.30    4.75
   1  -1 -12   23.45    4.74
   1   1 -12   19.10    4.82
  -1  -1 -12   25.46    4.48
   1  -3   1  121.70    1.56
   1  -3   1  384.59    2.09
  -1   3  -1  374.13    1.96
   1   3  -1  378.45    1.93
  -1  -3   1  376.40    1.96
  -1   3   2  626.45   20.15
   1  -3  -2  621.55   20.16
   1   3   2  620.47   20.21
   1  -3  -2  613.59   20.23
  -1   3   2  620.55   20.21
   1   3   2  570.64   20.20
   1  -3   2  618.73   20.19
   1   3  -2  627.33   20.15
  -1   3  -2  610.22   20.18
  -1   3  -2  637.24   20.22
  -1  -3  -2  610.40   20.21
  -1   3  -2  629.79   20.19
  -1  -3   2  677.45   20.17
  -1  -3   3  124.62    4.18
  -1   3   3  124.52    4.19
  -1   3   3  127.09    4.30
   1   3   3  112.58    4.32
   1  -3   3  130.80    4.24
  -1  -3  -3  123.35    4.27
  -1   3  -3  123.27    4.31
  -1   3  -3  126.77    4.28
  -1  -3   3  113.16    4.19
   1  -3  -3  114.67    4.31
  -1   3  -3  134.79    4.25
   1   3  -3  126.52    4.17
   1   3   3  127.76    4.28
   1  -3  -3  122.68    4.19
  -1  -3   4    4.07    0.66
   1  -3   4    3.94    0.76
  -1   3   4    4.10    0.70
   1   3   4    3.49    0.84
   1   3  -4    3.52    0.69
  -1   3  -4    4.40    0.80
  -1   3   4    3.64    0.87
  -1   3  -4    3.57    0.85
  -1  -3   4    2.52    0.67
   1   3   4    4.06    0.88
   1  -3   5    1.82    0.90
   1   3   5    2.24    1.05
  -1  -3   5    1.49    0.83
  -1   3   5    1.43    0.96
  -1   3  -5    2.36    0.97
  -1   3   5    2.94    0.72
   1   3   5    2.20    0.80
   1  -3   5    1.55    0.83
  -1  -3   5    1.94    0.71
  -1   3   5    0.95    0.76
   1   3   5    1.94    0.89
  -1   3   6   83.57    2.97
   1   3   6   82.87    3.06
  -1  -3   6   76.93    3.13
   1   3   6   80.33    3.29
  -1   3   6   88.74    3.25
   1  -3   6   75.01    3.10
   1  -3   6   84.15    3.10
  -1   3  -6   75.19    3.38
   1  -3   6   79.77    3.15
  -1  -3   6   77.27    3.03
  -1  -3   6   76.17    2.99
   1   3   6   80.52    3.13
  -1   3   6   79.42    3.02
  -1  -3   7    1.35    0.81
   1   3   7    0.24    1.15
  -1  -3   7    2.38    1.03
   1  -3   7    0.24    1.05
  -1   3   7    1.54    1.10
   1   3   7    1.11    1.00
  -1   3   7    1.79    0.82
  -1   3  -7    0.44    1.20
   1   3  -7    2.23    1.16
  -1   3  -7    1.60    1.20
   1  -3   7    1.09    1.03
  -1  -3   7    1.35    0.91
   1   3   7    1.51    0.92
  -1   3   7    1.77    0.81
   1  -3   7    1.52    0.93
   1   3   8   23.05    1.51
  -1   3   8   23.62    1.35
   1  -3   8   20.95    1.63
  -1  -3   8   18.81    1.59
   1  -3   8   21.88    1.57
  -1  -3   8   20.92    1.40
  -1   3  -8   21.25    1.91
  -1  -3  -8   21.53    1.97
   1   3  -8   22.59    1.88
  -1   3  -8   18.02    1.84
  -1   3   8   25.86    1.32
   1   3   8   23.42    1.45
  -1  -3   8   20.74    1.33
   1  -3   8   20.99    1.45
   1   3   9   43.12    2.15
  -1   3   9   43.30    1.98
  -1   3  -9   34.26    2.86
   1   3  -9   29.17    2.84
  -1  -3   9   34.22    2.01
   1  -3   9   39.99    2.20
  -1   3   9   45.84    1.98
   1   3   9   44.52    2.14
   1  -3   9   43.77    2.15
  -1  -3   9   43.11    2.21
   1  -3  -9   46.19    2.82
  -1  -3  -9   43.15    2.86
   1   3  -9   39.16    2.69
  -1   3  -9   37.84    2.64
   1   3 -10    2.95    1.88
  -1  -3 -10    6.14    2.11
  -1   3 -10   -0.52    1.77
   1  -3 -10    0.28    1.90
   1   3 -10   -0.46    2.72
  -1   3 -10   -1.71    2.56
   1   3  10    1.42    1.21
   1  -3  10    1.84    1.25
  -1  -3 -11    1.24    2.12
   1  -3 -11    4.76    2.23
  -1   3 -11    0.51    1.97
   1   3 -11    1.00    1.98
  -1  -3 -11   -0.86    2.90
   1   3 -11    3.37    3.57
  -1   3 -11    1.05    3.44
   1   3 -12   11.74    2.68
  -1  -3 -12   12.38    2.77
   1  -3 -12   14.04    2.67
  -1   3 -12    9.31    2.75
  -1  -3 -12   11.71    4.11
  -1   3 -12    6.94    4.69
   1  -3 -12    8.08    4.16
   1   3 -12   24.29    4.85
  -1  -3 -13    1.20    4.91
   1  -5   0   -0.60    0.25
   1   5   0   -0.25    0.29
  -1  -5   0    0.19    0.26
  -1  -5   1   15.78    0.82
  -1   5  -1   14.00    0.70
   1  -5   1   15.61    0.69
   1  -5   1   14.35    0.70
   1   5   1   16.65    0.83
  -1  -5   1   17.40    0.63
   1   5  -1   15.81    0.62
   1  -5   1   16.95    0.84
   1   5  -1   16.84    0.83
  -1   5  -2   65.72    2.41
   1  -5  -2   68.70    2.40
   1   5   2   65.52    2.45
  -1  -5  -2   68.28    2.47
   1   5  -2   69.22    2.39
   1  -5   2   70.28    2.43
   1  -5   2   67.21    2.36
   1   5  -2   68.82    2.30
  -1  -5   2   71.49    2.41
  -1   5   2   70.05    2.45
   1   5   2   62.09    2.45
  -1   5  -2   66.02    2.37
  -1   5  -2   67.68    2.44
   1  -5   2   65.84    2.39
   1   5  -2   68.52    2.36
  -1  -5  -3   19.85    1.13
   1  -5  -3   19.79    1.02
  -1   5  -3   19.32    1.07
  -1   5   3   20.78    0.98
   1   5   3   18.68    1.10
   1   5   3   19.34    1.14
  -1   5   3   20.97    1.16
   1  -5  -3   18.24    1.17
  -1   5  -3   19.03    1.07
   1   5  -3   18.13    0.99
   1   5  -3   19.53    1.04
  -1  -5   3   18.78    0.99
   1  -5   3   20.27    1.10
   1   5  -3   19.08    0.95
  -1   5  -3   19.82    1.03
   1  -5   4    0.26    0.74
  -1   5   4    0.83    0.68
   1   5   4    1.08    0.82
  -1  -5   4    1.47    0.70
  -1   5   4    1.59    0.86
   1   5  -4    1.66    0.70
  -1   5  -4    0.20    0.77
   1   5  -4    1.07    0.77
  -1   5  -4    0.21    0.80
  -1   5  -4    0.96    0.74
  -1  -5  -4    0.14    0.75
   1  -5  -4    1.00    0.72
   1   5   4    0.72    0.89
  -1  -5   4    0.29    0.66
   1  -5  -4    1.23    0.87
   1   5  -5   18.88    1.36
  -1   5  -5   20.04    1.32
  -1   5  -5   18.86    1.31
   1  -5   5   17.91    1.22
  -1  -5   5   19.89    1.14
  -1  -5   5   17.77    1.14
   1   5   5   20.65    1.45
  -1   5   5   19.15    1.37
  -1   5  -5   19.77    1.24
   1   5  -5   21.73    1.18
   1   5   5   19.78    1.29
  -1   5   5   18.13    1.12
   1   5  -6   44.47    2.10
   1  -5   6   42.38    1.90
  -1  -5   6   41.27    1.86
  -1   5   6   44.13    2.08
   1   5   6   43.79    2.13
  -1  -5   6   44.04    1.92
  -1   5  -6   42.23    2.05
   1  -5   6   42.19    1.92
  -1   5  -6   41.40    2.12
   1   5   6   44.56    1.97
  -1   5   6   44.08    1.84
   1   5   6   45.30    1.90
  -1   5   6   44.93    1.83
   1  -5   7   16.73    1.33
  -1  -5   7   16.38    1.20
   1  -5   7   15.40    1.23
  -1  -5   7   16.72    1.16
  -1   5   7   15.73    1.44
   1   5   7   15.93    1.49
  -1  -5   7   15.51    1.29
   1  -5   7   15.94    1.30
   1   5  -7   14.16    1.43
  -1   5  -7   13.58    1.49
  -1   5  -7   13.65    1.44
   1   5  -7   15.23    1.42
  -1   5   7   15.80    1.11
   1   5   7   18.71    1.32
   1   5   7   17.41    1.23
  -1   5   7   17.59    1.12
  -1   5   8   16.14    1.20
   1   5   8   16.64    1.36
   1   5   8   18.29    1.37
   1  -5   8   14.83    1.49
  -1  -5   8   14.88    1.42
  -1  -5   8   14.43    1.28
   1  -5   8   16.22    1.35
  -1   5  -8   13.89    1.80
   1   5  -8   10.47    1.73
  -1  -5   8   14.37    1.28
   1  -5   8   15.82    1.44
   1   5  -8   12.23    1.66
  -1   5  -8   11.40    1.65
  -1   5   8   17.68    1.23
  -1   5   9    2.10    0.99
   1   5   9    1.06    1.15
  -1  -5   9    0.75    1.33
   1   5  -9    2.99    2.18
  -1   5  -9    0.79    2.05
  -1   5   9    1.90    1.00
  -1  -5   9    1.88    1.11
   1  -5   9    3.25    1.24
   1   5  -9    2.05    1.57
  -1  -5  -9    1.93    1.66
  -1   5  -9    0.17    1.60
   1   5   9    2.40    1.17
  -1  -5   9    3.73    1.12
   1  -5   9    2.00    1.21
  -1   5 -10    3.11    1.92
  -1  -5 -10    2.80    1.99
   1   5 -10    2.64    1.79
   1  -5 -10   -1.08    2.02
   1   5  10    1.24    1.20
   1   5 -10   -0.53    2.91
  -1   5 -10    3.37    2.83
   1  -5  10   -0.22    1.30
  -1   5 -11    0.44    2.05
   1  -5 -11    4.58    2.24
  -1  -5 -11    2.93    2.18
   1   5 -11    3.68    2.10
  -1   5 -11    4.33    3.75
   1   5 -11   -5.15    3.88
   1  -5 -12    0.36    3.87
  -1   5 -12   -0.08    2.46
   1   5 -12   -0.55    2.44
  -1  -5 -12    2.50    2.39
   1  -5 -12   -0.94    2.38
  -1  -5 -12   -0.22    3.56
  -1  -5 -13   -0.23    4.66
   1  -5 -13   -3.99    4.93
  -1  -7   0    0.04    0.39
   1   7   0    0.11    0.43
   1  -7   0    0.07    0.42
  -1  -7   1  495.00   16.03
   1  -7   1  524.24   16.05
   1   7  -1  494.45   16.02
  -1  -7   1  481.14   15.89
   1  -7   1  481.93   15.94
  -1  -7  -1  491.57   16.05
  -1  -7  -1  507.38   16.02
  -1   7  -2  349.65   11.34
   1   7  -2  333.51   11.27
  -1   7  -2  342.24   11.36
   1  -7   2  340.72   11.36
   1   7  -2  359.47   11.33
  -1  -7   2  352.59   11.41
  -1   7   2  331.71   11.41
   1  -7   2  340.02   11.33
  -1  -7   2  347.62   11.27
  -1   7  -2  367.53   11.42
   1   7  -2  363.20   11.40
   1  -7   2  366.45   11.43
   1   7   2  347.73   11.42
  -1  -7  -2  341.33   11.44
   1  -7  -2  357.73   11.41
   1  -7   3    8.01    0.82
   1   7  -3    7.53    0.74
  -1   7  -3    7.04    0.71
  -1   7  -3    8.14    0.83
   1   7   3    8.79    0.87
  -1  -7   3    9.53    0.84
   1  -7   3    9.59    0.93
  -1   7   3    7.93    0.93
   1   7  -3    7.09    0.82
  -1   7  -3    9.32    0.93
  -1  -7  -3    7.92    0.91
   1  -7  -3    9.11    0.83
   1   7   3    7.40    0.94
   1  -7  -3    8.16    0.97
   1   7  -3    8.05    0.64
   1   7  -4    1.82    0.69
  -1   7  -4    1.35    0.76
   1   7  -4    1.37    0.77
  -1   7   4    1.49    0.87
   1  -7  -4    0.58    0.91
   1   7   4    1.65    1.01
   1   7   4    1.12    0.84
  -1   7   4    2.06    0.74
   1  -7  -4    1.70    0.79
  -1  -7  -4    1.63    0.92
   1   7  -4    2.32    0.77
  -1   7  -4    1.87    0.78
  -1   7  -4    1.14    0.86
   1  -7   4    1.08    0.81
  -1  -7   4    1.58    0.77
   1  -7   5    5.43    0.95
  -1  -7   5    3.20    0.86
  -1   7   5    3.01    1.08
  -1   7  -5    4.94    0.97
   1   7  -5    5.11    0.89
  -1  -7   5    4.25    0.81
   1  -7  -5    5.18    1.18
   1   7   5    4.77    1.11
  -1   7   5    3.46    0.84
   1   7   5    4.69    0.96
   1  -7  -5    4.13    0.92
  -1  -7  -5    5.17    1.04
   1   7  -5    3.81    0.87
  -1   7  -5    3.89    0.91
  -1   7  -5    3.66    0.99
   1   7  -5    3.34    0.91
   1   7  -6    0.37    0.96
  -1   7  -6    1.62    1.00
  -1   7   6    3.18    1.13
   1   7   6    1.49    1.08
  -1  -7   6    2.08    0.85
   1  -7   6    1.78    0.93
  -1   7   6    1.99    0.83
   1   7   6    1.13    0.94
   1   7  -6    2.04    0.96
  -1   7  -6    2.35    1.01
   1   7  -6    1.33    0.95
  -1   7  -6    0.95    1.00
  -1  -7   6    2.30    0.86
   1  -7   6    2.41    0.94
   1   7  -7   11.01    1.34
  -1   7  -7   12.91    1.44
  -1  -7   7   12.36    1.18
   1  -7   7   12.22    1.09
   1   7   7   11.84    1.19
  -1   7   7   13.55    1.09
  -1   7   7   14.00    1.10
   1   7   7   16.20    1.23
  -1  -7   7   13.55    1.12
   1  -7   7   14.09    1.26
   1   7  -7   11.66    1.37
  -1   7  -7   12.08    1.42
   1   7   8    3.78    1.14
  -1   7   8    1.28    0.99
  -1  -7   8    1.26    1.14
   1  -7   8   -0.63    1.16
  -1  -7   8    2.28    1.08
   1  -7   8    0.84    1.21
  -1   7  -8    0.32    1.69
   1   7  -8    0.22    1.69
   1  -7   8    2.42    1.18
  -1  -7   8    1.44    1.03
  -1   7  -8    1.37    1.42
   1   7  -8   -1.74    1.40
   1   7   8    0.46    1.08
  -1   7   8    2.06    0.95
   1  -7   9    4.70    1.27
  -1  -7   9    4.81    1.18
  -1  -7   9    4.07    1.32
   1   7  -9    4.47    1.59
  -1   7  -9    4.86    1.62
   1   7  -9    4.02    2.35
  -1   7  -9    3.66    2.25
  -1   7   9    3.00    1.10
   1   7   9    4.21    1.27
   1   7   9    4.50    1.18
  -1  -7   9    3.65    1.16
   1  -7   9    3.38    1.32
   1   7 -10   -1.25    3.09
  -1   7 -10    0.69    2.97
   1   7 -10    0.93    1.82
  -1   7 -10    2.70    1.82
  -1  -7 -10    0.44    2.01
   1  -7  10    2.11    1.36
   1   7  10    2.01    1.26
   1   7 -11    0.70    2.16
  -1   7 -11    0.50    2.08
  -1  -7 -11   -1.54    2.21
   1  -7 -11    2.51    2.27
  -1   7 -11   -4.52    3.90
   1   7 -11    3.74    3.99
   1   7 -12    0.85    2.56
  -1  -7 -12   -2.15    3.51
  -1   7 -12   -2.25    2.47
   1  -7 -13    5.20    4.72
  -1  -7 -13   -0.49    4.55
   1  -9   0    0.08    0.53
   1  -9   0    0.37    0.52
   1   9   0   -0.13    0.51
  -1  -9   0   -0.25    0.51
  -1  -9  -1   32.73    1.39
  -1   9   1   30.42    1.45
  -1  -9   1   30.56    1.46
   1   9  -1   33.47    1.16
  -1   9  -1   33.03    1.25
   1  -9   1   33.78    1.49
   1   9  -1   31.21    1.48
   1  -9  -1   32.35    1.37
   1   9   1   30.88    1.37
  -1  -9   1   29.67    1.16
  -1  -9  -2   17.02    1.13
   1  -9  -2   17.04    1.10
  -1  -9   2   18.71    0.83
   1  -9   2   18.10    0.92
  -1   9  -2   18.58    1.13
   1  -9   2   17.70    0.89
  -1  -9   2   17.91    0.78
  -1   9  -2   17.81    0.91
   1   9  -2   16.76    0.83
  -1  -9   2   17.74    1.12
   1   9  -2   17.47    1.10
   1  -9   2   17.29    1.11
   1  -9   3  116.68    3.99
   1   9  -3  113.35    3.88
  -1   9  -3  107.60    3.93
  -1  -9   3  115.48    4.04
   1  -9   3  109.38    4.07
  -1   9   3  116.18    4.08
   1   9   3  110.39    4.08
   1  -9   3  113.72    3.93
  -1   9  -3  121.90    4.01
   1   9  -3  120.18    3.97
  -1  -9  -3  120.71    4.12
   1  -9  -3  118.23    4.05
   1   9   3  118.13    4.06
  -1   9  -3  114.22    4.05
   1   9  -3  115.67    4.02
   1  -9   4   12.71    1.10
  -1  -9   4   11.39    1.04
  -1   9   4   12.78    1.15
   1   9   4   12.28    1.09
  -1  -9  -4   10.64    1.18
   1  -9  -4   10.55    1.16
  -1  -9  -4   10.41    1.12
   1  -9  -4   11.14    1.06
   1   9  -4   12.07    0.94
  -1   9  -4   11.57    1.00
   1   9   4   12.29    1.06
   1   9  -4   11.65    0.84
  -1   9  -4   13.60    0.96
   1   9  -4   12.16    1.00
  -1   9  -4   11.08    1.07
  -1   9  -5   33.81    1.63
   1   9  -5   35.87    1.58
   1  -9  -5   32.70    1.72
  -1  -9  -5   34.78    1.78
   1   9   5   33.78    1.67
   1  -9   5   38.51    1.82
   1   9  -5   34.05    1.69
  -1   9  -5   35.35    1.75
  -1   9  -5   36.98    1.72
  -1   9   5   36.17    1.76
   1   9   5   35.18    1.84
   1   9  -5   34.49    1.63
   1  -9  -5   36.40    1.95
  -1  -9   5   36.25    1.65
  -1  -9  -6   22.97    1.51
   1  -9  -6   25.02    1.49
  -1   9  -6   22.47    1.44
   1   9  -6   23.48    1.39
  -1   9   6   18.87    1.49
   1   9   6   23.48    1.57
  -1  -9   6   19.82    1.15
   1   9  -6   21.87    1.34
   1   9  -6   21.81    1.45
  -1   9  -6   20.43    1.48
  -1  -9   6   22.66    1.34
   1  -9   6   25.25    1.57
   1   9   6   22.69    1.40
  -1   9  -6   20.18    1.38
  -1  -9   7   15.15    1.19
   1  -9   7   13.60    1.25
   1   9   7   12.97    1.24
   1   9  -7   14.54    1.42
  -1   9  -7   14.18    1.46
   1  -9   7   12.37    1.28
  -1  -9   7   14.37    1.20
  -1   9  -7   14.40    1.50
   1   9  -7   12.85    1.51
   1   9  -7   22.14    2.14
  -1   9  -7   15.14    1.75
   1   9   8   12.77    1.39
  -1  -9   8   12.83    1.26
  -1   9   8   15.77    1.31
   1  -9   8   11.73    1.35
  -1  -9   8   13.77    1.30
   1  -9   8   14.30    1.40
  -1   9  -8   14.60    1.95
   1   9  -8   12.79    1.97
   1   9  -8   10.32    1.54
  -1   9  -8   12.71    1.67
   1   9   8   13.38    1.31
  -1   9  -9   -0.39    1.61
   1   9  -9    0.16    1.54
   1  -9   9    0.63    1.22
  -1  -9   9    0.41    1.17
  -1  -9   9    0.72    1.24
   1  -9   9    1.45    1.27
  -1   9  -9   -0.42    2.32
   1   9  -9    0.70    2.41
   1  -9   9   -1.63    1.34
   1   9   9    3.42    1.33
  -1   9   9    1.79    1.15
   1   9   9    1.61    1.17
   1  -9  10   -0.60    1.36
  -1   9 -10    3.11    3.10
   1   9 -10    1.29    3.25
   1   9 -10   -1.36    1.91
  -1  -9 -10   -0.61    2.05
   1   9  10    1.31    1.37
  -1   9 -10   -0.75    1.86
  -1   9 -11   -1.11    4.06
  -1   9 -11   -1.66    2.18
   1   9 -11   -0.21    2.38
   1  -9 -11   -0.25    2.07
  -1  -9 -11   -0.33    2.15
   1   9 -11    2.99    4.20
  -1   9 -12   -2.90    2.57
   1   9 -12    1.26    2.76
  -1 -11   0   -0.36    0.57
   1  11   0   -0.05    0.58
   1 -11   0   -0.28    0.55
   1 -11   0    0.60    0.58
  -1  11   1   27.56    1.46
  -1  11  -1   29.66    1.17
   1  11  -1   29.28    1.08
   1  11  -1   26.98    1.45
   1 -11   1   28.00    1.46
  -1 -11  -1   30.28    1.31
   1  11   1   27.61    1.30
   1 -11  -1   28.44    1.32
  -1 -11   1   27.88    1.13
  -1  11   1   28.59    1.30
  -1 -11   2   10.82    0.67
   1 -11   2   10.37    0.74
   1  11  -2   11.13    1.05
  -1  11  -2   12.41    1.13
  -1 -11  -2   12.22    1.00
  -1 -11   2   13.71    1.09
   1 -11   2   11.03    1.05
  -1 -11  -2   10.89    1.07
  -1 -11   2   10.28    0.64
   1 -11   2   10.86    0.77
   1 -11   3    3.66    0.73
  -1 -11  -3    5.76    1.04
  -1  11  -3    5.25    0.76
   1  11  -3    4.75    0.68
  -1  11  -3    3.72    0.67
  -1 -11   3    4.22    0.95
   1 -11   3    4.35    0.98
   1 -11  -3    4.69    0.95
  -1  11  -3    4.87    1.00
   1  11  -3    5.24    0.96
  -1 -11   3    3.98    0.57
   1 -11   3    4.18    0.71
  -1  11   3    3.34    0.97
  -1  11  -4   26.52    1.40
   1  11  -4   25.95    1.33
   1  11  -4   25.96    1.21
  -1  11  -4   25.51    1.30
  -1 -11   4   27.19    1.45
   1 -11   4   28.62    1.50
  -1  11   4   27.83    1.49
   1 -11  -4   26.19    1.61
   1  11   4   26.84    1.49
  -1  11  -4   28.30    1.50
   1  11  -4   27.64    1.43
  -1 -11  -4   27.70    1.55
   1 -11  -4   25.54    1.51
   1  11  -5    3.49    0.89
  -1  11  -5    5.45    0.88
   1  11  -5    3.12    0.77
  -1 -11   5    2.53    0.93
  -1  11  -5    4.22    0.99
   1  11   5    2.87    0.94
   1 -11   5    3.15    0.97
  -1  11   5    2.47    1.08
   1  11   5    4.61    1.11
  -1 -11  -5    4.56    1.12
  -1  11  -5    2.33    0.99
   1  11  -5    3.40    0.94
   1 -11  -5    4.01    1.20
   1 -11  -5    4.14    1.02
  -1  11  -6    4.20    1.08
   1  11  -6    3.90    0.99
  -1  11  -6    3.42    1.00
  -1 -11   6    4.35    1.06
   1  11   6    4.21    1.04
   1 -11  -6    5.73    1.23
  -1 -11  -6    6.33    1.23
   1 -11   6    5.03    1.12
   1  11   6    5.15    1.19
  -1  11   6    5.12    1.22
   1  11  -6    4.21    1.07
  -1 -11   6    4.25    0.84
   1  11  -6    3.91    1.11
  -1  11  -6    6.52    1.14
  -1 -11  -7    9.40    1.66
   1 -11  -7   14.95    1.75
   1 -11   7   11.40    1.29
   1  11  -7   11.16    2.11
  -1  11  -7   11.47    1.76
  -1 -11   7   13.37    1.11
   1 -11   7   11.20    1.20
  -1 -11   7   11.16    1.24
   1  11   7   12.07    1.27
  -1  11  -7   10.87    1.51
   1  11  -7   12.80    1.52
   1  11  -7   11.92    1.40
  -1  11  -7    9.97    1.39
   1  11   8    4.63    1.33
   1  11  -8    4.40    4.16
  -1  11  -8    9.28    4.12
  -1  11   8    4.73    1.21
  -1 -11   8    6.21    1.20
   1 -11   8    5.08    1.15
  -1 -11   8    3.83    1.11
  -1  11  -8    5.33    1.44
   1  11  -8    3.63    1.93
  -1  11  -8    7.41    1.95
   1 -11   8    5.97    1.28
   1  11  -8    3.88    1.49
  -1 -11   9   -0.66    1.16
  -1  11   9    0.55    1.26
   1  11   9    1.54    1.38
   1 -11   9    0.49    1.26
   1  11  -9   -0.87    2.59
  -1  11  -9    1.80    2.53
  -1 -11   9   -0.23    1.24
   1 -11   9    0.25    1.30
  -1  11  -9    3.32    1.65
   1  11  -9   -0.75    1.64
  -1 -11 -10    3.42    2.03
  -1  11 -10   -2.13    3.34
   1  11 -10    2.10    3.42
   1 -11  10    0.65    1.43
   1  11  10   -0.11    1.47
  -1  11 -10    1.78    1.97
   1  11 -10   -0.30    1.94
   1  11 -11    1.13    2.44
  -1  11 -11    1.71    2.35
   1 -11 -11   -0.09    2.26
  -1 -11 -11    1.11    2.25
   1  11 -12   -0.44    2.97
  -1  11 -12   -1.05    2.85
   1 -13   0    0.17    0.65
   1  13   0    0.06    0.61
   1 -13   0    0.75    0.59
  -1 -13   0   -0.81    0.65
  -1 -13  -1   53.49    2.13
  -1  13   1   54.08    2.26
   1 -13   1   55.69    2.28
  -1  13  -1   51.89    1.95
   1  13   1   55.40    2.09
  -1 -13   1   53.84    1.95
  -1  13   1   52.50    2.08
   1 -13  -1   58.36    2.15
   1  13  -1   54.17    2.27
   1 -13   2  207.86    7.13
   1  13  -2  212.97    7.29
   1 -13   2  223.17    7.38
   1  13   2  210.54    7.25
  -1 -13  -2  218.87    7.37
  -1 -13   2  211.22    7.09
   1 -13   2  215.27    7.14
  -1 -13   2  223.34    7.37
  -1  13  -2  226.49    7.33
   1 -13  -2  218.17    7.31
  -1 -13  -2  214.68    7.31
  -1 -13   3  260.53    8.90
   1 -13   3  265.25    8.92
  -1 -13   3  266.55    8.70
  -1 -13   3  252.60    8.63
   1 -13   3  267.78    8.70
   1 -13  -3  275.67    8.94
  -1 -13  -3  274.53    8.98
   1  13  -3  249.74    8.69
  -1  13  -3  253.20    8.75
   1 -13   3  268.01    8.75
   1  13  -3  295.50    8.93
  -1  13  -3  266.05    8.87
  -1  13  -4    3.37    0.77
   1 -13   4    3.86    1.06
  -1 -13   4    3.58    1.01
  -1  13   4    4.17    1.01
   1  13   4    4.59    1.06
   1 -13   4    5.06    0.83
   1 -13   4    3.97    0.74
   1 -13  -4    5.31    1.07
  -1 -13  -4    4.18    1.11
   1  13  -4    4.27    1.02
  -1  13  -4    4.43    1.04
   1  13  -4    4.85    0.76
  -1  13  -4    4.56    0.83
   1 -13  -5    6.07    1.22
  -1 -13  -5    6.04    1.24
  -1  13   5    6.03    1.18
   1  13   5    6.15    1.16
  -1 -13  -5    7.43    1.19
   1 -13  -5    7.19    1.18
  -1 -13   5    6.39    1.08
   1 -13   5    6.62    1.10
  -1  13  -5    5.82    0.91
   1  13  -5    6.69    0.83
  -1  13  -5    7.10    0.98
   1  13  -5    6.51    0.96
  -1  13  -5    5.53    1.10
   1  13  -5    4.85    1.05
   1 -13   6    9.22    1.26
   1  13  -6   10.84    1.24
  -1  13  -6   10.56    1.31
   1 -13  -6   10.89    1.46
  -1 -13   6    8.52    0.90
   1 -13  -6   10.46    1.42
  -1 -13  -6    9.50    1.40
  -1 -13   6   10.73    1.24
   1  13  -6    9.09    1.15
  -1  13  -6   10.79    1.20
  -1  13  -6    7.75    1.17
   1  13  -6   10.27    1.21
  -1  13  -7    1.53    1.77
   1  13  -7   -0.44    2.19
  -1 -13   7    0.23    0.83
  -1 -13  -7    1.21    1.73
   1 -13  -7    0.53    1.76
  -1 -13   7    2.37    1.15
   1 -13   7    1.34    1.19
   1  13  -7    2.86    1.18
  -1  13  -7    1.67    1.17
   1  13  -7    1.57    1.50
  -1  13  -7   -0.18    1.52
  -1  13  -8    3.93    2.07
   1  13  -8    4.76    2.03
   1 -13   8    4.58    1.01
  -1 -13   8    3.05    1.04
   1  13  -8    4.31    4.49
  -1 -13   8    3.10    1.25
   1 -13   8    3.52    1.32
  -1  13  -8    4.54    1.44
   1  13  -8    4.84    1.48
  -1  13  -8    2.22    4.25
   1 -13   9    2.42    1.44
  -1 -13   9    0.50    1.33
   1  13  -9   -0.05    1.73
  -1  13  -9    3.13    1.68
  -1  13  -9    1.71    2.70
   1  13  -9    1.56    2.77
   1  13   9    3.67    1.53
  -1  13   9    1.71    1.43
  -1  13  -9    6.35    6.51
   1  13 -10    2.12    2.13
  -1  13 -10   -0.79    1.99
  -1  13 -10    0.29    3.58
   1  13 -10   -0.04    3.63
   1 -13  10    0.53    1.50
  -1  13 -11   -0.27    2.47
   1  13 -11    3.07    2.70
  -1 -13 -11   -2.71    2.44
   1  13 -12   -0.07    3.14
  -1  13 -12    2.56    3.05
   1 -15   0    0.05    0.71
   1 -15   0    0.01    0.64
  -1 -15   0    0.48    0.70
   1  15   1    0.27    0.72
  -1  15  -1    1.03    0.59
  -1 -15   1    0.12    0.57
  -1  15   1    0.45    0.78
   1 -15   1    0.15    1.03
  -1  15   1    0.75    1.05
   1  15  -1   -0.33    1.07
   1 -15  -1    0.97    0.80
  -1 -15  -1   -0.88    0.73
  -1  15  -2    5.39    0.70
   1  15  -2    5.27    0.62
  -1  15   2    5.11    0.91
  -1  15   2    2.61    1.07
   1 -15   2    4.68    1.10
  -1 -15   2    5.16    1.09
   1  15  -2    3.57    1.02
   1 -15  -2    4.33    1.00
   1  15   2    3.77    0.87
  -1 -15  -2    5.21    1.01
  -1 -15  -2    4.08    1.08
  -1  15  -2    3.40    1.11
   1 -15   2    4.61    0.69
  -1 -15   2    4.80    0.58
  -1  15  -3   11.86    1.25
   1  15  -3   11.15    1.26
  -1 -15  -3   13.04    1.31
   1 -15  -3   11.14    1.23
  -1 -15  -3   10.18    1.26
  -1 -15   3   11.46    0.77
   1 -15   3   11.62    0.91
  -1 -15   3   11.58    1.29
   1 -15   3   14.08    1.33
  -1 -15   3   12.58    0.82
   1 -15   3   13.19    0.94
  -1 -15   4    3.18    1.11
   1 -15   4    2.53    1.12
   1  15  -4    4.12    1.06
  -1  15   4    3.04    1.01
  -1 -15  -4    4.40    1.21
   1 -15   4    3.20    0.80
   1  15  -4    2.59    0.72
  -1  15  -4    2.10    0.80
   1 -15  -4    2.91    1.15
  -1 -15   4    2.29    0.62
   1 -15   4    2.59    0.73
  -1  15  -4    4.17    1.09
  -1  15  -5    6.23    0.94
  -1  15   5    5.68    1.19
   1  15   5    5.57    1.23
   1 -15   5    6.54    1.22
  -1 -15   5    7.27    1.23
  -1  15  -5    6.53    1.20
   1  15  -5    8.11    1.18
  -1 -15  -5    6.60    1.31
   1 -15  -5    3.35    1.22
   1 -15  -5    4.28    1.21
   1  15  -5    5.70    0.96
  -1  15  -5    5.28    0.98
   1 -15  -6    4.23    1.54
   1 -15  -6    3.49    1.34
  -1 -15  -6    3.67    1.38
  -1 -15   6    4.18    1.22
   1 -15   6    2.77    1.22
  -1  15  -6    3.83    1.11
   1  15  -6    4.21    1.06
   1  15  -6    4.87    1.17
  -1  15  -6    2.19    1.16
  -1  15  -6    4.26    1.23
   1  15  -6    4.31    1.23
   1  15  -7   -3.09    2.35
  -1  15  -7   -2.14    1.93
  -1 -15   7    0.73    0.75
   1  15  -7   -0.23    1.20
  -1  15  -7    0.84    1.23
  -1 -15   7    1.15    1.25
   1 -15   7    2.44    1.31
  -1 -15  -7   -0.80    1.87
   1 -15  -7    3.54    1.98
  -1  15  -7    1.79    1.63
   1  15  -7    0.38    1.60
  -1  15  -8    6.95    4.63
   1  15  -8    7.40    4.82
   1 -15   8    5.40    1.47
  -1 -15   8    6.10    1.43
  -1 -15   8    5.64    1.04
   1 -15   8    3.30    1.11
  -1  15  -8    3.49    2.23
   1  15  -8    7.53    2.29
  -1  15  -8    8.17    1.64
   1  15  -8    6.47    1.60
   1 -15  -8    7.71    2.62
  -1 -15  -8    6.99    2.64
   1  15  -9    2.10    1.86
  -1  15  -9    2.27    1.80
   1  15   9    2.60    1.63
  -1  15   9    3.57    1.53
   1 -15   9   -0.29    1.52
  -1 -15   9    2.50    1.44
  -1  15  -9    4.27    2.90
   1  15  -9    3.34    2.97
  -1  15 -10   -2.20    2.22
   1  15 -10    1.73    2.34
   1 -15  10    0.67    1.62
  -1  15 -10    6.35    3.76
   1  15 -11    0.06    2.89
  -1  15 -11   -3.56    2.79
  -1  15 -12    0.43    3.33
   1  15 -12    7.45    3.41
  -1 -17   0   -0.55    0.75
   1 -17   0   -0.47    0.74
   1 -17   0   -1.17    0.66
   1  17  -1   32.87    1.81
   1  17   1   32.93    1.56
  -1 -17   1   33.03    1.43
   1 -17  -1   32.54    1.62
   1 -17   1   32.54    1.47
   1  17   1   33.13    1.84
  -1  17   1   31.29    1.78
   1 -17   1   32.54    1.86
  -1 -17  -1   33.66    1.62
   1  17  -2  162.16    5.49
  -1  17  -2  166.34    5.55
   1 -17   2  169.60    5.60
   1 -17  -2  167.83    5.82
  -1 -17  -2  164.71    5.80
   1 -17   2  162.83    5.92
  -1 -17   2  165.81    5.91
  -1  17   2  170.89    5.86
   1  17  -2  163.46    5.82
  -1  17  -2  170.84    5.83
  -1 -17   2  161.65    5.53
   1  17   2  163.99    5.74
  -1  17   2  166.69    5.73
  -1 -17  -2  169.60    5.94
  -1 -17   2  163.63    5.53
   1 -17   3  155.78    5.42
  -1 -17   3  154.61    5.36
   1 -17   3  160.82    5.76
   1  17   3  152.85    5.60
   1 -17  -3  165.41    5.75
  -1 -17  -3  160.58    5.72
  -1 -17  -3  161.00    5.80
   1 -17  -3  163.58    5.75
  -1 -17   3  155.41    5.74
   1  17  -3  165.72    5.66
  -1  17  -3  158.45    5.67
  -1 -17   3  166.30    5.40
   1 -17   3  162.64    5.45
   1 -17   4   25.69    1.31
   1 -17   4   23.82    1.24
   1 -17   4   23.06    1.67
  -1 -17   4   20.90    1.61
   1 -17  -4   21.51    1.67
  -1 -17  -4   22.45    1.73
   1  17  -4   19.84    1.22
  -1  17  -4   26.24    1.62
   1  17  -4   24.01    1.55
  -1 -17   4   22.29    1.12
  -1 -17  -5   14.98    1.62
   1  17  -5   13.83    1.16
  -1  17  -5   13.01    1.27
   1 -17  -5   16.49    1.67
  -1  17  -5   14.94    1.50
   1  17  -5   16.12    1.42
   1 -17   5   13.38    1.54
  -1 -17   5   15.06    1.47
   1  17  -6    0.78    1.06
  -1  17  -6    0.75    1.10
   1 -17  -6   -0.55    1.50
  -1 -17  -6    0.54    1.44
   1 -17  -6    0.73    1.50
   1 -17   6    0.04    1.25
  -1 -17   6    0.36    1.24
   1  17  -6    1.32    1.28
  -1  17  -6    0.32    1.26
   1  17  -7   10.06    2.55
  -1  17  -7    6.74    2.12
  -1 -17   7   10.38    1.02
  -1 -17  -7   11.45    2.18
   1 -17  -7   11.19    2.31
   1  17  -7    8.18    1.53
  -1  17  -7    9.48    1.47
  -1 -17   7   10.72    1.52
   1 -17   7   12.59    1.64
   1  17  -7   10.12    1.81
  -1  17  -7   13.40    1.86
   1  17  -8    9.19    5.18
  -1  17  -8   15.24    4.96
  -1  17  -8   15.03    1.98
   1  17  -8   16.34    1.97
   1 -17   8   11.70    1.29
  -1 -17   8   11.19    1.19
  -1  17  -8    9.21    2.46
   1  17  -8    8.24    2.47
  -1 -17  -8   13.31    2.89
   1 -17  -8   13.00    2.93
   1 -17   8   13.35    1.79
  -1 -17   8   13.52    1.72
   1  17  -9    2.81    3.10
  -1  17  -9    1.02    3.09
   1 -17   9   -0.90    1.64
  -1 -17   9    5.07    1.53
  -1  17  -9    0.73    1.96
   1  17  -9    4.20    2.05
   1 -17  10    5.37    1.82
  -1  17 -10    8.34    2.56
   1  17 -10    4.40    2.64
  -1  17 -11    5.06    3.11
   1  17 -11    2.06    3.17
   1  17 -12   -3.28    3.79
  -1  17 -12    3.88    3.71
  -1  19   0    0.62    1.13
  -1 -19   0    0.19    0.64
   1 -19   0   -0.04    0.70
  -1 -19   0   -0.36    0.78
   1 -19   0   -0.09    0.81
   1  19   1    1.44    1.20
   1  19  -1    2.60    1.17
   1 -19   1    4.88    1.33
  -1  19   1    2.74    1.11
   1  19   1    2.81    0.85
   1 -19   1    2.34    0.75
  -1 -19   1    3.38    0.76
   1 -19  -1    3.15    0.95
  -1 -19  -1    3.19    0.94
  -1 -19   2   71.98    2.61
   1  19   2   68.49    2.80
  -1  19   2   68.93    2.80
  -1 -19  -2   70.06    2.94
   1 -19  -2   70.05    2.95
  -1  19   2   70.63    3.00
   1 -19   2   73.27    3.11
  -1 -19   2   72.98    2.58
   1 -19   2   72.53    2.66
   1  19  -2   72.34    2.54
  -1  19  -2   72.37    2.61
   1  19  -2   73.99    2.97
  -1  19  -2   75.00    2.99
   1  19  -3   50.92    2.34
   1 -19  -3   49.66    2.44
  -1 -19  -3   52.49    2.42
  -1 -19   3   54.83    2.01
   1 -19   3   55.95    2.10
  -1  19  -3   50.99    2.41
   1 -19   3   51.56    2.08
  -1 -19   3   51.09    2.00
   1  19   3   51.60    2.30
  -1  19   3   49.91    2.27
   1 -19  -3   52.98    2.47
  -1 -19  -3   53.18    2.54
  -1 -19   3   51.77    2.50
   1 -19   3   52.35    2.49
  -1  19   3   50.11    2.36
   1 -19   4   16.04    1.12
  -1 -19   4   17.09    1.00
   1 -19   4   17.52    1.18
  -1 -19   4   18.47    1.11
  -1 -19   4   16.70    1.58
   1 -19   4   18.33    1.67
  -1 -19  -4   16.68    1.60
   1 -19  -4   16.19    1.65
  -1 -19  -4   17.13    1.71
  -1  19  -4   17.71    1.56
   1  19  -4   18.88    1.53
  -1  19  -5   16.52    1.55
   1  19  -5   16.92    1.50
   1 -19   5   14.01    1.09
  -1 -19   5   14.75    1.61
   1 -19   5   14.41    1.64
   1  19  -5   13.05    1.23
   1 -19  -5   17.84    1.78
  -1 -19  -5   15.97    1.78
   1  19  -6    6.03    1.48
  -1  19  -6    4.24    1.42
  -1 -19  -6    4.94    1.57
   1 -19  -6    6.61    1.60
  -1 -19   6    4.49    1.39
   1 -19   6    6.06    1.47
   1  19  -6    3.45    1.22
  -1  19  -6    3.64    1.18
   1 -19  -6    4.81    1.65
  -1 -19  -6    3.84    1.64
   1 -19   7   29.48    2.11
  -1  19  -7   18.59    2.50
  -1 -19   7   24.24    1.34
   1 -19  -7   23.11    2.42
   1  19  -7   21.83    2.94
  -1  19  -7   26.09    1.92
   1  19  -7   24.86    1.94
   1 -19  -7   20.92    2.63
  -1 -19  -7   23.14    2.64
  -1 -19   7   26.27    1.96
   1 -19  -8    8.91    3.21
  -1 -19  -8   10.08    3.17
   1 -19   8   12.82    1.86
  -1 -19   8   11.70    1.82
   1  19  -8    9.74    5.60
  -1  19  -8   13.05    2.00
   1  19  -8   12.56    2.07
  -1 -19   9   -0.91    1.67
   1 -19   9    2.41    1.75
  -1  19  -9   -0.89    3.26
   1 -19  -9   -1.38    3.79
  -1 -19  -9   -2.75    3.78
  -1  19  -9   -0.46    2.18
   1  19  -9    0.78    2.27
   1 -19  10    7.91    2.01
   1  19 -10    8.27    2.96
  -1  19 -10    5.70    2.76
  -1  19 -11   -0.25    3.31
   1  19 -11    4.21    3.51
  -1  19 -12    2.90    3.89
   1  19 -12   -4.39    4.19
   1 -21   0   -0.39    0.86
  -1 -21   0   -0.23    0.89
  -1 -21   0   -0.86    0.71
   1 -21   0   -0.09    0.76
  -1  21   0   -0.03    1.27
  -1 -21  -1   13.48    1.23
   1  21   1   12.95    1.48
   1  21  -1   13.90    1.46
  -1  21   1   14.69    1.47
   1 -21  -1   14.28    1.22
   1  21   1   12.81    1.11
   1 -21   1   14.57    1.07
  -1 -21   1   13.16    1.01
  -1  21  -2    4.43    0.77
  -1  21   2    3.80    0.97
   1  21   2    6.00    1.07
  -1 -21   2    4.39    0.75
   1 -21  -2    3.74    1.11
  -1  21  -2    5.02    1.26
  -1 -21  -2    4.14    1.16
  -1 -21   2    5.88    0.71
   1 -21   2    4.68    1.33
   1  21   2    4.76    1.23
  -1  21   2    5.81    1.26
   1  21  -2    5.37    1.26
   1 -21   2    4.37    0.78
  -1 -21   3    2.44    1.33
   1 -21   3    4.84    1.44
  -1  21   3    5.67    1.27
  -1 -21  -3    6.04    1.43
   1 -21  -3    4.13    1.36
  -1 -21   3    3.86    0.75
   1 -21   3    4.12    0.82
   1  21  -3    4.78    0.79
  -1  21  -3    4.36    0.86
  -1 -21   3    3.73    0.70
  -1  21   3    4.55    1.12
  -1  21  -3    3.24    1.36
   1  21  -3    3.31    1.25
   1 -21  -3    5.86    1.34
  -1 -21  -3    4.69    1.28
   1 -21   3    4.49    0.88
  -1 -21   3    1.72    0.75
   1  21   3    4.23    1.13
   1 -21   4   38.93    2.25
  -1 -21   4   36.43    2.19
  -1 -21  -4   36.76    2.17
   1 -21  -4   35.74    2.21
  -1 -21   4   38.62    1.65
   1 -21   4   36.55    1.73
  -1 -21  -4   38.17    2.24
   1 -21  -4   37.27    2.18
  -1 -21   4   35.76    1.57
   1 -21   4   37.13    1.69
   1  21  -4   40.10    2.09
  -1  21  -4   36.18    2.05
   1 -21  -5    6.04    1.59
  -1 -21  -5    6.18    1.65
   1 -21   5    6.34    0.93
   1 -21   5    4.76    1.01
  -1 -21   5    4.89    1.46
   1 -21   5    5.69    1.52
   1  21  -5    6.85    1.40
  -1  21  -5    6.04    1.38
   1  21  -6    3.28    1.36
  -1 -21  -6    4.45    1.70
   1 -21  -6    5.74    1.85
  -1 -21   6    1.77    1.48
   1 -21   6    5.06    1.55
  -1  21  -6    2.23    1.53
   1  21  -6    3.70    1.55
   1 -21  -7    8.89    1.97
  -1  21  -7    7.03    1.70
  -1 -21   7    6.84    1.67
   1 -21   7    6.68    1.72
  -1 -21  -7    7.38    2.37
   1 -21  -7    4.79    2.48
   1  21  -7    3.00    1.64
   1  21  -8    1.34    2.06
  -1  21  -8    3.35    1.96
   1 -21  -8    1.75    3.35
  -1 -21  -8    0.35    3.20
   1 -21   8    0.24    1.70
  -1 -21   8    5.40    1.77
  -1  21  -9    1.57    2.42
   1  21  -9    4.31    2.52
  -1 -21  -9    1.07    4.14
   1 -21  -9    1.57    4.14
   1 -21   9    5.48    1.87
  -1 -21   9    5.70    1.79
   1 -21  10    4.63    1.96
   1  21 -10    4.41    3.10
  -1  21 -10   -0.51    2.97
   1  21 -11    6.60    3.87
  -1  21 -11    5.35    3.67
  -1 -23   0    0.47    0.76
  -1  23   0   -0.92    1.28
   1 -23   0    0.21    0.81
  -1 -23   0   -0.25    0.91
   1 -23   0   -0.32    0.93
  -1 -23  -1  143.22    5.26
   1  23   1  143.61    5.38
   1 -23   1  144.12    5.13
  -1 -23   1  150.77    5.12
   1 -23  -1  151.19    5.28
   1  23  -1  150.04    5.38
  -1  23   1  140.00    5.35
  -1 -23   2  201.98    6.69
   1 -23   2  202.13    6.73
   1  23   2  200.45    6.85
  -1 -23  -2  203.65    7.02
   1 -23  -2  186.74    6.97
  -1  23  -2  199.73    7.01
   1  23  -2  195.10    7.00
   1 -23   2  190.92    6.69
  -1 -23   2  198.68    6.63
   1  23   2  201.21    7.03
  -1  23   2  192.85    6.98
   1 -23   2  197.73    7.15
   1  23  -3   70.26    2.68
  -1  23  -3   75.14    2.75
  -1 -23   3   75.77    2.71
   1  23   3   71.89    2.96
  -1  23   3   72.36    3.01
   1 -23  -3   76.43    3.23
  -1 -23  -3   74.50    3.17
  -1 -23   3   68.92    2.73
   1 -23   3   72.23    2.81
  -1  23  -3   85.17    3.37
  -1  23   3   75.39    3.13
   1 -23   3   75.49    3.32
  -1 -23  -3   70.79    3.30
   1 -23  -3   68.61    3.24
   1  23  -3   73.47    3.13
   1 -23   3   74.70    2.79
  -1 -23   3   78.03    2.73
   1 -23  -4    0.10    1.40
  -1 -23  -4   -1.05    1.36
  -1 -23   4    0.75    0.73
   1 -23   4   -0.44    0.90
   1 -23   4   -0.82    1.49
  -1 -23   4   -0.05    1.40
  -1  23   4    1.12    1.32
   1  23  -4    0.83    1.36
  -1  23  -4    1.64    1.32
   1 -23  -4    0.10    1.39
  -1 -23  -4   -0.47    1.46
   1 -23   4    0.51    0.86
  -1 -23   4    1.16    0.77
   1 -23  -5    3.56    1.58
   1 -23   5    3.67    1.03
  -1 -23  -5    3.91    1.60
  -1 -23   5    3.82    0.76
   1 -23   5    4.50    0.89
  -1 -23  -5    0.50    1.54
  -1  23   5    1.91    1.37
  -1 -23   5    3.54    1.54
   1 -23   5    1.66    1.55
   1  23  -5    2.73    1.41
  -1 -23   6   35.95    2.37
   1 -23   6   35.84    2.34
  -1 -23  -6   33.53    2.60
   1 -23  -6   37.58    2.61
  -1 -23  -7   17.96    2.65
   1 -23  -7   13.92    2.76
   1 -23  -7   13.70    2.14
  -1 -23   7   11.15    1.89
   1 -23   7   10.17    1.86
  -1 -23  -8    1.33    3.39
   1 -23  -8   -2.37    3.60
  -1  23  -8   -0.39    2.18
   1  23  -8    3.57    2.27
  -1 -23   8    0.92    1.79
   1 -23   8    1.58    1.79
   1 -23  -9    0.51    4.59
  -1 -23  -9    0.56    4.43
   1  23  -9    0.14    2.77
  -1  23  -9    0.79    2.70
  -1 -23   9    2.97    1.87
   1 -23   9    1.50    1.95
  -1  23 -10   -4.05    3.34
   1  23 -10    1.47    3.37
  -1  23 -11    1.96    4.00
   1 -25   0    0.06    0.87
  -1 -25   0   -0.20    0.82
  -1 -25   0   -0.12    0.95
   1 -25   0    0.76    1.01
  -1  25   0   -0.24    1.32
   1 -25   1    0.06    0.89
   1 -25  -1   -0.47    1.08
  -1 -25   1    0.26    0.91
  -1 -25  -1   -0.89    1.07
   1  25   1    0.89    1.35
   1  25  -1   -1.08    1.36
  -1  25   1   -0.36    1.36
   1  25   2   22.30    1.78
  -1  25   2   19.07    1.70
  -1 -25   2   21.84    1.25
   1 -25   2   22.25    1.34
   1  25   2   21.69    1.49
  -1  25  -2   19.55    1.74
   1  25  -2   22.95    1.77
  -1 -25   2   22.28    1.17
   1 -25  -2   21.95    1.69
  -1 -25  -2   21.72    1.64
  -1  25  -3    6.53    1.01
   1  25  -3    4.43    0.93
  -1 -25   3    5.78    0.80
   1  25   3    3.27    1.44
  -1  25   3    4.43    1.43
   1 -25   3    6.72    1.70
  -1 -25  -3    2.95    1.53
   1 -25  -3    3.44    1.51
  -1 -25  -3    4.71    1.39
   1 -25  -3    4.03    1.40
   1 -25   3    3.51    0.85
  -1 -25   3    3.68    0.76
  -1 -25   3    3.84    0.87
   1 -25   3    6.13    0.98
   1 -25   4    9.11    1.71
  -1  25   4   10.20    1.58
   1 -25  -4   12.59    1.68
  -1 -25  -4   11.68    1.71
  -1 -25   4   12.32    0.99
   1 -25   4   10.80    1.10
   1 -25  -4   12.52    1.76
  -1 -25  -4   11.25    1.78
   1  25  -4   11.88    1.32
  -1  25  -4   10.12    1.30
  -1 -25   4   12.63    0.89
   1 -25   4    9.65    1.09
  -1 -25   4   10.13    0.98
   1 -25   5    0.43    1.62
  -1 -25   5   -1.54    1.61
   1 -25  -5   -0.46    1.63
   1 -25  -5   -1.03    1.62
  -1 -25  -5    2.17    1.61
   1 -25   5    0.45    0.98
  -1 -25   5   -0.85    0.75
   1 -25   5    0.16    0.89
  -1 -25  -5    1.93    1.71
  -1 -25   6    1.77    1.74
   1 -25   6    2.10    1.77
  -1 -25  -6   -0.06    2.03
   1 -25  -6    2.83    2.10
   1 -25  -7   -0.35    2.03
  -1 -25  -7    0.59    2.58
   1 -25  -7   -0.31    2.72
   1 -25   7   -0.55    1.77
  -1 -25   7   -1.38    1.79
  -1 -25   8    1.58    1.80
   1 -25   8    1.65    1.95
  -1 -25  -8    3.73    3.65
   1 -25  -8   -0.26    3.80
   1 -25   9    0.83    2.01
  -1 -25  -9    0.82    4.87
   1 -25  -9    0.50    5.02
   1  25 -10    1.93    3.76
  -1 -27   0   -0.37    1.07
   1 -27   0    1.01    1.09
  -1 -27   0   -0.47    0.91
   1 -27   0   -1.21    0.96
  -1 -27  -1  195.42    6.91
   1 -27  -1  198.43    6.92
  -1 -27   1  201.00    6.74
   1 -27   1  190.26    6.74
   1 -27  -1  189.52    6.61
  -1 -27   2  123.88    4.32
  -1 -27   2  120.77    4.41
   1  27   2  121.75    4.58
   1 -27   2  129.70    4.48
  -1 -27  -2  123.77    4.77
   1 -27  -2  123.08    4.77
  -1 -27   3   46.14    1.95
   1 -27   3   48.76    2.04
  -1 -27   3   49.48    1.94
   1 -27   3   48.95    2.02
  -1 -27  -3   43.42    2.70
   1 -27  -3   43.27    2.67
   1 -27   3   44.58    2.08
  -1 -27   3   44.95    2.00
  -1  27  -3   45.89    2.04
   1 -27  -3   49.35    2.62
  -1 -27  -3   51.19    2.58
   1 -27   4    1.78    1.71
   1 -27  -4    3.14    1.61
  -1 -27  -4    5.43    1.61
  -1 -27   4    5.97    0.89
   1 -27   4    5.47    1.02
  -1 -27  -4    2.57    1.76
   1 -27  -4    6.95    1.70
  -1  27  -4    4.74    1.36
   1  27  -4    6.12    1.39
  -1 -27   4    4.99    0.92
   1 -27   4    4.35    1.03
  -1 -27   4    6.40    0.79
  -1  27  -5   17.19    1.92
   1  27  -5   16.48    1.89
  -1 -27   5   16.82    1.01
   1 -27   5   16.79    2.10
   1 -27  -5   17.29    2.13
   1 -27   5   17.56    1.25
  -1 -27  -5   15.29    2.17
  -1 -27  -5   19.29    2.05
   1 -27  -5   15.09    1.96
  -1 -27   5   17.46    1.13
   1 -27   5   16.89    1.35
  -1 -27  -6   29.59    2.62
   1 -27   6   32.20    1.61
   1 -27   6   29.01    2.43
   1 -27  -6   26.56    2.73
  -1 -27  -6   33.61    2.81
   1 -27   7    5.69    1.94
   1 -27  -7    3.36    2.98
  -1 -27  -7    4.28    2.84
  -1 -27  -8   -0.29    3.81
   1 -27   8    1.10    2.05
   1 -27  -8    0.21    4.07
   1 -27   9    0.88    2.11
  -1 -27  -9    1.69    5.28
   1 -27  -9   -1.91    5.43
  -1 -29   0   -0.75    1.02
   1 -29   0   -1.48    1.05
  -1 -29   0   -1.31    1.13
   1 -29   0    1.13    1.16
   1 -29  -1   20.69    1.39
  -1 -29   1   19.66    1.45
  -1 -29  -1   20.94    1.68
   1 -29  -1   23.95    1.76
   1 -29   1   21.74    1.49
  -1 -29   2   16.48    1.25
  -1 -29   2   15.94    1.08
  -1 -29  -2   10.46    1.62
   1 -29   2   16.15    1.28
   1 -29  -2   15.69    1.72
   1 -29   3    2.89    1.07
  -1 -29   3    2.91    0.88
  -1 -29  -3    3.77    1.57
   1 -29  -3    2.96    1.57
   1 -29   3    4.17    0.94
  -1 -29   3    3.00    0.81
   1 -29  -3    1.65    1.68
  -1 -29  -3    2.99    1.71
   1 -29   3    2.66    0.97
  -1 -29  -4    3.01    1.58
   1 -29  -4    1.63    1.56
   1 -29   4    2.92    1.01
  -1 -29   4    3.17    0.89
  -1 -29  -4    2.04    1.77
   1 -29  -4   -0.76    1.85
  -1 -29   4    3.06    0.95
   1 -29   4    1.84    1.05
   1 -29   4    3.15    0.91
  -1  29  -4    2.31    1.54
   1  29  -4    2.67    1.52
  -1 -29   4    1.40    0.80
   1 -29   5    0.37    1.87
  -1 -29  -5    2.52    1.77
   1 -29  -5    0.44    1.83
   1 -29  -5    0.46    1.81
  -1 -29  -5    2.83    2.00
   1  29  -5    0.94    1.93
  -1  29  -5    0.80    1.91
  -1 -29   5    1.83    0.73
   1 -29   5    1.93    1.08
   1 -29   5    0.73    1.02
  -1 -29   5    2.26    0.90
   1 -29   6    4.85    1.99
  -1 -29   6    4.09    0.72
  -1  29  -6    1.37    2.37
   1  29  -6    4.60    2.41
   1 -29  -6    2.88    1.96
  -1 -29  -6    2.35    2.08
  -1 -29  -6    5.69    2.31
   1 -29  -6    4.46    2.45
   1 -29   7    3.85    2.08
   1 -29  -7    7.37    3.29
  -1 -29  -7    7.41    3.07
   1 -29   8    3.29    2.12
  -1 -29  -8   -1.77    4.06
   1 -29  -8    8.58    4.39
   1 -29  -9   -7.71    5.79
  -1 -29  -9   -2.75    5.63
  -1 -31   0   -0.20    1.21
   1 -31   0   -0.93    1.23
   1 -31   0   -1.63    1.18
  -1 -31   0   -1.29    1.15
   1 -31  -1   51.75    2.57
  -1 -31  -1   49.35    2.53
  -1 -31   1   47.60    2.30
   1 -31   1   47.25    2.33
  -1 -31  -1   44.36    2.12
   1 -31  -1   50.53    2.19
   1 -31   2   40.93    2.05
  -1 -31   2   41.96    1.98
  -1 -31   2   39.31    1.80
   1 -31  -2   40.00    2.46
  -1 -31  -2   42.11    2.45
  -1 -31  -3   18.01    1.92
   1 -31  -3   17.24    1.97
  -1 -31   3   19.63    1.18
   1 -31   3   19.56    1.30
  -1 -31   3   19.02    1.29
   1 -31   3   19.98    1.37
   1 -31   3   16.23    1.40
  -1 -31  -3   19.45    2.18
   1 -31  -3   19.91    2.21
  -1 -31   4    0.34    0.84
  -1 -31  -4    0.06    1.72
   1 -31  -4    1.78    1.74
   1 -31   4   -2.38    1.12
  -1 -31   4    1.10    1.02
  -1 -31  -4   -4.71    2.02
   1 -31  -4    1.77    1.84
  -1  31  -4    1.64    1.72
   1 -31   4    0.15    0.88
   1 -31   4   -1.09    0.98
  -1 -31   4    0.47    0.86
   1 -31  -5   17.00    2.36
  -1 -31  -5   24.41    2.50
  -1 -31  -5   19.55    2.15
   1 -31  -5   21.35    2.25
   1  31  -5   21.59    2.34
  -1  31  -5   20.43    2.32
  -1 -31   5   21.74    1.33
   1 -31   5   21.31    1.45
   1 -31   5   20.09    1.45
   1 -31   5   19.88    1.28
  -1 -31   5   19.32    1.15
  -1 -31  -6   23.96    2.62
   1 -31  -6   16.91    2.31
   1  31  -6   20.60    2.82
  -1  31  -6   23.30    2.79
  -1 -31   6   19.09    1.08
  -1 -31  -6   22.04    2.87
   1 -31  -6   20.86    2.90
  -1 -31  -7    1.43    3.35
   1 -31  -7    1.37    3.44
   1  31  -7    2.90    3.37
   1 -31  -8    4.47    4.53
  -1 -31  -8    2.04    4.26
   1 -31  -9   -6.88    6.26
  -1 -31  -9   17.60    5.94
   1 -33   0    1.48    1.36
  -1 -33   0   -0.13    1.32
   1 -33   0    0.49    1.30
  -1 -33   0   -0.66    1.25
   1 -33  -1   37.73    1.98
  -1 -33  -1   33.59    1.91
   1 -33   1   38.57    2.11
   1 -33  -1   38.39    2.31
  -1 -33  -1   39.92    2.33
  -1 -33   1   42.70    2.10
  -1 -33   2   12.20    1.09
  -1 -33  -2   12.29    1.74
   1 -33  -2   15.44    1.83
   1 -33   2   11.00    1.23
   1 -33   2   13.00    1.38
  -1 -33   2   13.91    1.33
  -1 -33  -2    9.98    2.11
   1 -33  -3    5.17    1.71
  -1 -33  -3    6.98    1.80
  -1 -33  -3    5.41    2.06
   1 -33  -3    4.89    2.00
  -1 -33   3    6.25    0.92
   1 -33   3    6.96    1.03
   1 -33   3    6.14    1.28
   1 -33   3    6.41    1.15
  -1 -33   3    5.19    1.04
  -1 -33   4   10.79    1.08
   1 -33   4   13.48    1.23
  -1 -33   4   12.58    1.09
   1 -33  -4   11.98    2.24
  -1 -33  -4   13.27    2.28
   1 -33   4   13.85    1.23
   1 -33   4    9.57    1.34
  -1 -33   4   10.40    1.28
   1 -33  -4   14.96    2.05
  -1 -33  -4   13.74    1.98
   1 -33  -5   -0.07    2.07
  -1 -33  -5    1.63    2.18
   1 -33  -5    1.77    1.93
  -1 -33  -5    1.65    2.04
  -1  33  -5    1.09    2.41
   1  33  -5    0.92    2.45
   1 -33   5    2.02    0.92
  -1 -33   5    0.25    0.80
  -1 -33  -6   12.44    2.41
   1 -33  -6    8.57    2.31
  -1 -33  -6    9.73    2.81
   1 -33  -6   12.38    2.84
   1  33  -6   12.11    3.10
  -1  33  -6   15.45    3.06
   1 -33  -7    1.67    2.29
  -1 -33  -7    4.06    3.44
   1 -33  -7    4.92    3.62
  -1  33  -7    2.58    3.52
   1 -33  -8    2.93    5.03
  -1 -33  -8    3.27    4.65
   1 -33  -9   50.49    6.48
  -1 -33  -9    0.88    6.39
  -1 -35   0   -1.79    1.46
   1 -35   0   -1.21    1.49
  -1 -35   0   -1.71    1.36
   1 -35   0   -1.61    1.44
  -1 -35  -1    7.34    1.61
  -1 -35  -1    5.39    1.32
  -1 -35   1    3.59    1.32
   1 -35  -1    2.64    1.52
   1 -35   1    1.45    1.33
   1 -35  -1    3.05    1.35
  -1 -35  -2   11.20    1.78
   1 -35  -2    9.77    1.85
  -1 -35   2   12.98    1.14
  -1 -35  -2   11.46    2.23
  -1 -35   2   10.88    1.34
   1 -35   2   11.46    1.44
   1 -35   2   10.94    1.25
  -1 -35   3    9.68    1.01
   1 -35   3   10.96    1.17
  -1 -35  -3    6.87    2.17
   1 -35  -3    8.11    2.22
   1 -35   3    6.84    1.39
  -1 -35  -3   10.31    2.01
   1 -35  -3   10.31    2.02
  -1 -35   3    8.86    1.21
   1 -35   3    9.38    1.28
   1 -35  -4    1.47    2.12
  -1 -35  -4   -1.12    2.16
  -1 -35  -4    0.56    1.74
   1 -35  -4    0.34    1.86
  -1 -35   4    1.62    0.96
   1 -35   4    0.80    1.01
   1 -35  -5   10.47    2.43
  -1 -35  -5    7.92    2.43
   1 -35   5    7.94    1.06
  -1 -35   5    6.58    0.97
  -1 -35  -5    8.32    2.16
   1 -35  -5    6.65    2.17
   1 -35  -6    8.87    2.27
  -1 -35  -6   12.97    2.41
   1 -35  -6    5.58    3.00
  -1 -35  -6    9.65    3.03
   1 -35  -7    1.04    2.48
   1 -35  -7    1.88    3.90
  -1 -35  -7   -0.62    3.71
  -1 -35  -8    6.01    4.89
   1 -35  -8    1.24    5.30
  -1 -35  -9    4.08    6.59
   1 -37   0   -1.47    1.65
  -1 -37   0   -1.80    1.59
  -1 -37   0   -2.80    1.55
   1 -37   0   -0.35    1.61
  -1 -37  -1   20.32    1.77
   1 -37  -1   18.34    1.75
  -1 -37  -1   24.85    2.11
  -1 -37   1   22.01    1.83
   1 -37  -1   24.04    2.10
   1 -37   1   19.01    1.83
   1 -37   2   23.88    1.59
  -1 -37  -2   19.00    2.60
   1 -37  -2   23.59    2.26
  -1 -37  -2   23.83    2.20
  -1 -37   2   20.42    1.68
   1 -37   2   21.67    1.76
   1 -37  -3   12.84    2.49
  -1 -37  -3   18.55    2.57
  -1 -37  -3   16.77    2.17
   1 -37  -3   17.44    2.32
  -1 -37   3   15.54    1.44
   1 -37   3   16.05    1.53
  -1 -37  -4    6.34    2.39
   1 -37  -4    5.09    2.33
   1 -37  -4    7.37    2.24
  -1 -37  -4    8.97    1.93
   1 -37   4    7.19    1.20
  -1 -37   4    7.76    1.11
  -1 -37  -5    1.53    2.05
   1 -37  -5   -0.07    2.04
  -1 -37  -5   -1.48    2.49
   1 -37  -5   -1.60    2.51
  -1 -37  -6    5.03    3.06
   1 -37  -6    5.45    3.11
  -1 -37  -6    4.82    2.48
   1 -37  -6    5.18    2.43
   1 -37  -7   -1.26    4.14
  -1 -37  -7    3.91    3.94
   1 -37  -7    0.81    2.44
  -1 -37  -8    3.45    5.31
   1 -37  -8    0.93    5.47
  -1 -39   0    0.05    1.59
   1 -39   0    0.78    1.71
   1 -39  -1    1.74    1.76
  -1 -39  -1    1.18    1.75
  -1 -39   1    2.45    1.47
   1 -39   1    2.59    1.56
  -1 -39  -2    2.63    2.33
   1 -39  -2    5.11    1.91
  -1 -39  -2    3.11    1.85
  -1 -39   2    0.31    1.37
   1 -39   2    0.42    1.41
   1 -39  -3   -0.26    2.41
  -1 -39  -3    3.27    2.40
   1 -39  -3    2.36    1.98
  -1 -39  -3    5.48    2.01
  -1 -39   3    2.25    1.18
   1 -39   3    1.46    1.31
   1 -39  -4    3.65    2.42
  -1 -39  -4    1.61    2.41
   1 -39  -4    0.45    2.07
  -1 -39  -4    0.41    1.92
   1 -39   4    1.15    1.14
   1 -39  -5    0.50    1.90
  -1 -39  -5   -1.20    2.12
  -1 -39  -5    0.83    2.53
   1 -39  -5    0.35    2.61
   1 -39  -6    5.54    3.28
  -1 -39  -6   -2.40    3.22
   1 -39  -6    3.19    2.37
  -1 -39  -6    2.73    2.50
  -1 -39  -7   -0.10    4.15
   1 -39  -7   -2.07    4.34
   1 -39  -7   -1.69    2.56
  -1 -39  -8    0.10    5.52
   1 -39  -8    0.39    5.80
  -1 -41   0    0.21    1.68
   1 -41   0   -0.06    1.72
  -1 -41   1   11.60    1.75
   1 -41  -1   13.19    2.14
  -1 -41  -1   13.08    2.06
   1 -41   1   14.78    1.89
  -1 -41  -2   25.89    2.99
   1 -41  -2   26.46    3.03
   1 -41  -2   24.30    2.47
  -1 -41  -2   23.72    2.48
   1 -41   2   24.68    2.01
  -1 -41   2   23.42    1.87
   1 -41  -3    6.00    2.57
  -1 -41  -3    6.36    2.58
  -1 -41  -3    3.73    2.01
   1 -41  -3    6.41    2.19
  -1 -41   3    8.41    1.34
   1 -41   3    5.52    1.42
   1 -41  -4    1.08    2.20
  -1 -41  -4    3.96    2.11
  -1 -41  -4    2.35    2.58
   1 -41  -4    5.14    2.49
  -1 -41  -5    8.97    2.55
   1 -41  -5    2.78    2.26
   1 -41  -5    7.30    2.83
  -1 -41  -5    6.34    2.75
  -1 -41  -6    1.10    3.39
   1 -41  -6   -3.49    3.51
   1 -41  -6    1.90    2.41
  -1 -41  -6   -1.01    2.62
   1 -41  -7    2.86    4.50
  -1 -41  -7    3.86    4.32
   1 -41  -8   -2.22    6.22
  -1 -41  -8    4.59    5.79
   1 -43   0   -0.17    1.77
  -1 -43   0    3.55    1.77
  -1 -43  -1    3.16    2.64
  -1 -43  -1    1.36    1.90
  -1 -43   1    4.57    1.70
   1 -43  -1    9.87    2.09
   1 -43   1    4.61    1.72
  -1 -43  -2    3.35    2.59
   1 -43  -2   -0.67    2.56
  -1 -43  -2    0.47    2.04
   1 -43  -2   -0.84    2.08
  -1 -43   2    1.95    1.48
   1 -43   2   -0.69    1.54
  -1 -43  -3    5.53    2.72
   1 -43  -3    1.06    2.59
   1 -43  -3    4.78    2.25
  -1 -43  -3    2.18    1.98
   1 -43   3    0.32    1.41
  -1 -43  -4   -3.01    2.33
   1 -43  -4   -0.16    2.27
   1 -43  -4   -1.16    2.64
  -1 -43  -4    1.58    2.61
   1 -43  -5    5.06    2.45
  -1 -43  -5    4.95    2.60
   1 -43  -5   -0.29    2.96
  -1 -43  -5   -0.60    2.85
  -1 -43  -6   -1.37    3.56
   1 -43  -6    3.04    3.78
  -1 -43  -6   -2.56    2.74
  -1 -43  -7   -5.92    4.67
   1 -43  -7    1.33    4.91
   1 -43  -8   -5.88    6.67
  -1 -43  -8   -0.97    6.22
  -1 -45   0   -0.23    1.90
   1 -45   0    0.06    1.90
  -1 -45  -1    2.19    2.88
  -1 -45   1   -0.21    1.71
   1 -45  -1    1.07    2.04
   1 -45   1   -1.13    1.80
  -1 -45  -1    1.98    1.97
  -1 -45  -2    1.04    2.86
   1 -45  -2    1.84    2.75
   1 -45  -2    6.13    2.27
  -1 -45   2    7.17    1.63
  -1 -45  -2    9.60    2.20
   1 -45   2    5.96    1.71
   1 -45  -3    7.31    2.86
  -1 -45  -3    4.78    2.94
  -1 -45  -3    3.63    2.18
   1 -45  -3    0.39    2.37
   1 -45  -4    1.93    2.78
  -1 -45  -4   -0.73    2.80
  -1 -45  -4    3.44    2.51
   1 -45  -4    2.84    2.16
   1 -45  -5   -1.75    3.06
  -1 -45  -5    2.96    3.09
   1 -45  -5    1.90    2.63
  -1 -45  -5    2.30    2.62
   1 -45  -6   -2.01    4.09
  -1 -45  -6   -5.03    3.78
   1 -45  -7    1.92    5.07
  -1 -47   0    1.19    1.94
   1 -47   0    2.51    2.03
  -1 -47  -1    2.10    2.99
  -1 -47  -1   -1.17    2.06
   1 -47  -1    1.18    2.09
   1 -47   1   -0.51    1.86
  -1 -47   1    2.13    1.78
   1 -47  -2    0.86    2.89
  -1 -47  -2    1.32    2.95
   1 -47  -2   -2.27    2.25
  -1 -47  -2    3.03    2.00
  -1 -47  -3    3.72    2.99
   1 -47  -3    3.00    2.96
   1 -47  -3    4.77    2.47
  -1 -47  -3    4.03    2.40
   1 -47  -4    1.06    2.91
  -1 -47  -4    2.40    2.97
  -1 -47  -4   -1.32    2.59
   1 -47  -4   -4.42    2.59
   1 -49   0   -0.84    2.11
  -1 -49   0    0.36    2.00
   1 -49   1    1.05    1.96
  -1 -49  -1   -0.57    1.94
   1 -49  -1    0.86    2.21
  -1 -49  -2    1.86    2.24
   1 -49  -2    2.64    2.39
  -1 -49  -3    3.07    2.53
   1 -49  -3    0.86    2.39
   1 -51   0   -0.73    2.17
   1 -51  -1   -2.41    2.31
  -1 -51  -1   -1.67    2.15
  -1 -51  -2    1.55    2.38
   1 -51  -2    4.52    2.39
  -1 -51  -3    6.92    2.76
   1 -53  -1   -5.81    2.36
  -1 -53  -2    2.74    2.58
   2   0  -1 2342.18    3.04
   2   0   1 2320.57    3.88
   2   0   2 1143.10   37.52
  -2   0   2 1169.72   37.50
   2   0  -2 1171.40   37.50
  -2   0   3 4153.27  132.65
  -2   0   3 4088.39  132.56
  -2   0   3 4147.81  132.54
   2   0   3 4093.07  132.65
   2   0   3 4123.90  132.68
   2   0  -3 4100.22  132.66
  -2   0   4  341.88   11.08
  -2   0   4  335.57   10.95
  -2   0   4  338.38   10.98
   2   0   4  331.93   11.12
  -2   0  -4  337.08   11.19
   2   0   4  339.51   11.07
   2   0   4  324.97   11.14
  -2   0   5    2.75    0.89
   2   0   5    2.86    0.84
  -2   0  -5    2.99    0.95
   2   0   5    2.73    0.96
  -2   0   5    3.28    0.63
   2   0   5    3.15    0.95
  -2   0   5    3.11    0.70
   2   0   6  951.66   30.71
  -2   0   6  948.63   30.58
  -2   0  -6  912.66   30.92
  -2   0   6  937.55   30.61
   2   0   6  961.18   30.77
  -2   0   6  965.08   30.77
   2   0   6  924.46   30.78
  -2   0   7   20.24    1.46
   2   0   7   17.37    1.48
   2   0   7   22.00    1.45
  -2   0   7   20.35    1.15
   2   0   7   20.11    1.34
  -2   0   7   19.64    1.09
  -2   0  -7   19.19    1.58
   2   0   8    3.93    1.21
  -2   0   8    2.19    0.87
  -2   0   8    3.03    1.23
  -2   0  -8    0.52    1.45
   2   0   8    4.30    1.14
  -2   0   8    4.27    0.88
  -2   0   9  174.58    5.62
   2   0   9  157.62    5.85
  -2   0   9  161.22    5.60
   2   0  -9  152.43    6.26
  -2   0  -9  140.99    6.35
  -2   0  -9  156.35    6.28
   2   0   9  170.37    5.85
  -2   0 -10    0.70    2.37
   2   0  10   -0.06    1.25
   2   0 -10   -0.87    1.90
  -2   0 -10    1.89    1.90
  -2   0 -11   -0.61    1.98
   2   0 -11   -0.66    1.97
  -2   0 -11   -0.70    3.16
   2   0 -11    3.30    3.35
  -2   0 -12    8.24    2.81
   2   0 -12   11.46    2.70
   2   0 -12    4.80    4.49
  -2   0 -12    6.68    4.24
   2   2   1  159.33    5.27
   2  -2   1  236.32    5.29
   2  -2   1  236.22    5.30
  -2   2   1  185.22    5.24
  -2   2  -2   30.22    1.30
  -2   2   2   29.50    1.25
   2  -2  -2   31.01    1.27
  -2  -2   2   32.88    1.16
   2  -2   2   28.51    1.28
   2   2  -2   30.37    1.12
   2  -2   2   32.58    1.30
  -2  -2  -2   30.17    1.33
  -2  -2   2   32.66    1.12
   2   2   2   30.34    1.33
  -2   2  -2   30.87    1.29
   2   2  -2   29.30    1.16
  -2   2   3 1625.52   52.46
   2  -2  -3 1512.21   52.56
  -2  -2   3 1607.65   52.51
  -2   2   3 1629.48   52.56
   2  -2   3 1637.09   52.56
  -2   2  -3 1626.86   52.62
  -2   2  -3 1659.60   52.55
   2   2  -3 1651.19   52.45
  -2  -2   3 1664.99   52.46
   2   2   3 1619.02   52.59
   2   2   3 1618.28   52.61
  -2   2   4  100.57    3.47
  -2   2   4   99.49    3.44
   2   2   4  101.36    3.58
  -2   2   4  102.68    3.63
  -2  -2   4  101.75    3.56
   2  -2   4  103.01    3.60
  -2   2  -4  103.25    3.71
  -2  -2   4  105.70    3.46
   2   2   4  101.56    3.66
   2   2   4   99.82    3.67
   2  -2  -4  100.72    3.66
  -2   2   5   12.06    0.87
  -2   2   5   12.04    0.82
  -2   2   5   13.12    1.12
   2  -2   5   12.30    1.07
   2   2   5   11.38    1.02
   2  -2   5   12.59    1.15
   2   2   5   11.97    1.13
  -2  -2   5   12.86    0.93
  -2  -2   5   13.00    0.84
  -2  -2   5   11.59    1.03
   2   2   5   11.39    1.13
   2  -2   5   11.31    1.13
  -2   2  -5   11.96    1.23
  -2   2   6  220.54    7.29
   2   2   6  219.43    7.39
  -2  -2   6  219.76    7.43
  -2   2   6  217.65    7.48
   2   2   6  225.30    7.54
   2  -2   6  217.79    7.41
  -2   2   6  218.01    7.25
  -2   2  -6  204.53    7.59
   2  -2   6  209.84    7.45
  -2  -2   6  221.68    7.27
   2  -2   6  208.25    7.44
   2   2   6  218.93    7.45
  -2  -2   6  225.68    7.32
   2  -2   7   12.55    1.19
  -2   2   7   11.93    0.90
  -2  -2   7   10.83    0.97
   2  -2   7   11.50    1.25
  -2  -2  -7    9.57    1.40
  -2   2  -7   11.21    1.47
  -2   2   7   12.79    0.94
  -2  -2   7   11.80    0.91
  -2   2   7   10.82    1.27
  -2  -2   7   10.78    1.19
   2   2   7   11.09    1.14
  -2   2  -7   10.62    1.37
   2  -2   7   11.80    1.30
   2   2   7   10.50    1.34
   2   2   7   11.67    1.23
  -2   2   8    9.39    0.98
  -2  -2   8    7.07    1.00
  -2  -2   8    7.53    1.32
   2   2   8    9.26    1.33
  -2  -2   8    7.65    1.02
  -2   2  -8    7.05    1.60
  -2  -2  -8    8.94    1.65
  -2   2  -8    6.41    1.62
   2   2  -8    8.29    1.58
   2  -2   8    7.93    1.34
   2  -2   8    7.34    1.44
   2  -2   8    6.52    1.22
  -2   2   8    7.92    0.97
   2   2   8    7.39    1.22
   2   2   9   30.54    1.81
  -2  -2   9   24.31    1.52
  -2   2   9   27.32    1.44
   2   2   9   28.69    1.81
   2  -2   9   26.12    1.77
  -2   2   9   27.47    1.49
  -2  -2   9   32.05    1.59
  -2   2  -9   20.65    2.40
   2  -2   9   27.74    1.84
   2   2  -9   25.66    2.27
  -2   2  -9   22.02    2.25
  -2  -2  -9   23.18    2.34
  -2   2 -10    1.40    2.51
  -2  -2 -10    0.85    2.23
   2   2 -10    1.86    2.68
   2  -2 -10   -1.24    1.85
  -2   2 -10    0.93    1.91
   2   2 -10    1.68    1.86
  -2  -2 -10    2.01    1.86
   2   2  10   -2.59    1.30
   2  -2  10   -0.16    1.25
  -2   2 -11   -0.06    3.25
  -2  -2 -11    2.56    2.94
   2   2 -11    3.03    3.58
   2  -2 -11    2.19    2.19
   2   2 -11    0.07    1.98
  -2   2 -11    3.30    2.08
  -2  -2 -11    6.76    2.24
   2  -2 -12    5.99    4.30
  -2  -2 -12    5.37    3.92
   2   2 -12    1.31    4.62
  -2   2 -12   -2.51    4.60
  -2   2 -12    6.73    2.51
   2  -2 -12    5.43    2.60
  -2  -2 -12    6.64    2.69
   2   2 -12   -0.79    2.53
  -2  -2 -13    2.26    5.05
   2   4   0 2212.06    2.99
  -2   4   0 1510.05    3.64
   2   4   1  632.47   20.26
  -2   4  -1  632.32   20.22
   2  -4   1  642.03   20.22
   2   4  -1  624.45   20.21
  -2   4   1  637.16   20.20
   2  -4   1  653.64   20.25
   2  -4   1  622.95   20.21
  -2   4  -1  567.35   20.21
  -2  -4  -2    3.12    0.75
   2  -4   2    3.31    0.63
   2  -4   2    4.17    0.74
  -2   4  -2    2.86    0.62
   2   4   2    3.27    0.72
   2   4  -2    4.80    0.57
  -2   4   2    4.08    0.65
   2  -4  -2    3.88    0.73
   2   4   2    3.21    0.68
  -2  -4   2    3.04    0.36
   2  -4   2    3.37    0.65
  -2   4  -2    3.81    0.63
  -2  -4   2    4.09    0.56
   2  -4  -2    4.19    0.55
  -2   4  -2    4.37    0.74
   2  -4  -3  722.86   23.26
  -2  -4  -3  719.31   23.37
  -2   4  -3  712.68   23.33
  -2   4   3  734.59   23.36
   2   4   3  747.15   23.38
  -2   4   3  711.70   23.24
   2  -4  -3  724.18   23.39
  -2  -4   3  712.50   23.25
   2   4  -3  707.07   23.24
   2  -4   3  734.35   23.35
  -2  -4   3  734.13   23.26
  -2   4  -3  732.69   23.39
   2   4   3  637.37   23.34
  -2   4  -3  749.86   23.36
  -2  -4   4   51.60    1.83
   2  -4  -4   44.51    1.79
  -2   4  -4   46.85    1.98
   2  -4  -4   46.00    1.99
  -2   4  -4   49.40    1.93
   2   4  -4   48.94    1.79
   2   4   4   47.09    1.98
  -2   4   4   45.74    1.77
   2  -4   4   48.50    1.93
   2   4   4   43.90    1.98
  -2   4   4   46.71    1.97
  -2  -4   4   46.67    1.83
  -2   4  -4   48.18    2.00
  -2  -4   5  232.61    7.51
  -2   4  -5  226.48    7.71
   2   4   5  221.62    7.60
  -2   4  -5  228.14    7.62
  -2   4   5  224.19    7.48
   2   4  -5  231.07    7.51
   2   4   5  231.22    7.67
  -2   4   5  218.26    7.50
   2  -4   5  221.25    7.63
  -2   4   5  233.92    7.69
  -2  -4   5  228.85    7.59
   2   4   5  224.45    7.73
  -2   4  -5  218.31    7.75
  -2  -4   6   45.34    1.79
   2   4   6   40.34    1.98
  -2   4   6   40.68    1.74
   2   4   6   44.60    1.92
  -2   4   6   42.29    1.72
  -2  -4   6   44.85    1.90
  -2   4   6   43.12    2.02
   2   4   6   44.31    2.07
   2  -4   6   46.04    1.96
  -2   4  -6   38.39    2.08
   2  -4   6   42.15    1.96
  -2   4  -6   41.64    2.07
   2  -4   7    6.50    1.07
   2  -4   7    4.73    1.15
  -2  -4   7    6.34    0.91
  -2   4  -7    5.25    1.26
  -2   4  -7    4.18    1.22
   2   4  -7    7.37    1.24
  -2   4   7    3.05    0.77
  -2  -4   7    5.17    0.96
  -2  -4   7    3.76    1.02
  -2   4   7    3.90    1.18
   2   4   7    4.57    1.03
  -2   4   7    4.89    0.80
   2   4   7    4.89    1.30
   2  -4   7    3.74    1.00
   2   4   7    5.49    1.09
   2  -4   8   14.16    1.38
   2  -4   8   13.89    1.47
  -2  -4   8   13.74    1.18
  -2   4  -8   10.75    1.70
  -2   4  -8   12.04    1.71
   2   4  -8   10.56    1.65
  -2  -4  -8   11.74    1.77
  -2   4   8   15.15    1.07
  -2  -4   8   12.09    1.13
  -2  -4   8   11.68    1.37
   2   4   8   13.91    1.39
  -2   4   8   16.29    1.09
   2   4   8   15.50    1.44
   2  -4   8   12.95    1.45
  -2  -4   9    2.42    1.01
   2  -4   9    2.27    1.20
  -2  -4   9    2.37    1.31
   2  -4   9    0.59    1.31
   2   4   9    2.84    1.23
  -2   4   9    1.85    0.93
  -2   4   9    3.28    0.92
   2   4   9    2.44    1.25
  -2  -4   9    2.03    1.00
  -2  -4  -9    0.32    1.67
  -2   4  -9    3.37    1.74
   2   4  -9    2.23    1.57
   2   4  -9    2.01    2.12
  -2   4  -9    3.17    1.98
   2  -4  10    0.56    1.30
  -2  -4 -10    2.20    1.99
   2  -4 -10   -0.35    1.96
  -2   4 -10   -2.31    1.80
   2   4 -10    2.08    1.71
   2   4  10   -0.95    1.25
   2   4 -10   -1.34    2.85
  -2   4 -10    1.63    2.73
   2   4 -11    2.24    2.02
   2  -4 -11    2.18    2.17
  -2   4 -11    1.19    2.11
  -2  -4 -11   -0.86    2.24
  -2  -4 -11    1.78    2.81
  -2   4 -11    2.19    3.60
   2   4 -11    1.10    3.68
   2  -4 -12   -6.51    4.16
  -2   4 -12   -1.14    2.42
   2  -4 -12    0.93    2.37
  -2  -4 -12    0.09    2.47
   2   4 -12    1.17    2.37
  -2  -4 -12    0.07    3.73
  -2   4 -12    0.44    4.63
  -2  -4 -13    3.03    4.72
   2  -6   0  685.32   21.63
  -2   6   0  631.24   21.68
  -2  -6   0  684.71   21.63
   2   6   0  663.91   21.62
  -2   6   1  106.73    3.60
   2   6  -1  107.57    3.61
   2   6   1  105.15    3.65
  -2  -6  -1  100.22    3.60
   2  -6   1  123.34    3.69
   2  -6   1   96.26    3.55
   2  -6   1  110.28    3.57
   2  -6   2    8.28    0.78
  -2   6  -2    6.85    0.77
   2  -6   2    9.43    0.83
   2  -6  -2    8.88    0.76
   2   6   2    8.67    0.88
  -2   6  -2    8.52    0.74
   2   6  -2   10.34    0.78
  -2   6   2    9.43    0.80
  -2  -6  -2    8.50    0.91
   2  -6   2    7.93    0.72
   2   6  -2    8.08    0.59
  -2  -6   2    9.73    0.76
  -2   6  -2   10.27    0.92
  -2   6  -3  412.12   13.15
  -2  -6  -3  397.82   13.17
  -2   6  -3  410.14   13.11
   2  -6   3  409.61   13.14
   2   6  -3  401.95   13.08
   2  -6   3  407.79   13.13
   2   6  -3  393.81   13.04
  -2  -6   3  405.76   13.06
  -2   6   3  392.76   13.14
   2   6   3  390.18   13.16
   2  -6  -3  394.43   13.19
  -2  -6   3  396.09   12.99
   2   6  -3  401.39   13.00
  -2   6  -3  393.42   13.11
   2  -6  -3  397.72   13.06
   2   6   3  396.00   13.15
  -2   6  -4   -0.54    0.81
   2   6  -4    0.75    0.75
   2   6   4    0.26    0.91
  -2  -6   4    0.57    0.68
  -2   6   4    0.59    0.89
  -2   6  -4    1.33    0.86
  -2  -6  -4    0.83    0.85
   2  -6  -4    0.43    0.71
   2  -6   4    0.48    0.79
   2   6  -4   -0.04    0.68
  -2   6  -4    0.70    0.81
   2  -6  -4    1.42    0.89
  -2  -6   4    0.01    0.55
   2   6   4    0.67    0.91
   2   6  -4    0.22    0.63
  -2   6  -5  414.19   13.79
   2   6  -5  409.68   13.75
   2  -6  -5  419.59   13.62
  -2   6   5  422.19   13.74
   2   6   5  417.42   13.79
  -2  -6   5  421.28   13.60
   2  -6  -5  423.73   13.85
  -2   6  -5  414.52   13.73
   2  -6   5  414.10   13.69
   2   6  -5  417.37   13.58
  -2   6  -5  422.57   13.67
   2   6   5  424.88   13.72
  -2   6   5  408.32   13.57
  -2  -6   5  388.69   13.58
  -2   6  -6   22.63    1.56
   2   6  -6   25.34    1.50
   2  -6   6   22.72    1.44
  -2   6  -6   21.96    1.47
   2   6   6   26.20    1.43
  -2   6   6   25.34    1.25
   2   6  -6   23.95    1.36
   2   6  -6   23.24    1.41
  -2   6  -6   23.55    1.52
   2   6   6   23.14    1.48
  -2   6   6   22.37    1.23
  -2  -6   6   25.86    1.28
  -2   6   6   26.90    1.55
   2   6   6   23.84    1.59
  -2  -6   6   25.38    1.34
  -2   6   7    2.54    0.81
   2  -6   7    3.84    1.10
  -2  -6   7    3.61    0.86
  -2   6   7    3.17    1.21
  -2  -6   7    2.07    0.98
  -2   6   7    2.66    0.83
   2   6   7    3.76    1.08
   2   6   7    1.13    1.06
  -2   6  -7    2.29    1.22
   2   6  -7    2.45    1.22
  -2   6  -7    3.65    1.28
   2   6  -7    2.19    1.17
   2  -6   7    3.17    1.07
  -2  -6   8   10.01    1.10
   2  -6   8    8.52    1.36
   2  -6   8    6.84    1.21
  -2  -6   8    8.83    1.09
  -2  -6   8    8.66    1.26
   2  -6   8    9.52    1.35
  -2   6   8    8.59    1.01
   2   6   8    8.98    1.29
  -2   6  -8    6.68    1.70
   2   6  -8    7.66    1.71
   2   6   8    6.87    1.25
   2   6  -8    8.34    1.48
  -2   6  -8    6.41    1.48
   2   6   9    1.07    1.20
   2  -6   9    2.66    1.34
   2  -6   9    0.75    1.27
  -2  -6   9    1.59    1.06
   2   6   9    2.43    1.29
   2   6  -9    1.79    2.22
  -2   6  -9    0.24    2.10
  -2   6  -9    1.67    1.64
  -2  -6  -9    2.68    1.80
   2   6  -9    2.94    1.57
  -2  -6   9    0.29    1.24
  -2   6   9    2.88    0.94
  -2   6 -10    2.24    2.88
   2   6 -10   -0.59    3.02
   2   6  10    4.47    1.34
   2  -6  10    0.76    1.40
   2   6 -10    1.36    1.81
  -2  -6 -10    0.22    2.03
  -2   6 -10    0.79    1.86
  -2  -6 -11    0.64    2.17
   2   6 -11    0.83    2.06
   2  -6 -11    1.60    2.21
  -2   6 -11    0.58    1.98
   2   6 -11    3.56    4.00
  -2   6 -11    2.76    3.72
   2  -6 -12    2.42    2.40
   2   6 -12   -0.92    2.56
  -2   6 -12    3.24    2.39
  -2  -6 -12    0.61    3.40
  -2  -6 -13    0.89    4.48
   2  -6 -13   -1.22    5.00
  -2  -8   0  318.46   10.33
  -2   8   0  300.86   10.40
   2   8   0  325.10   10.31
   2  -8   0  316.25   10.31
   2   8   1  364.00   11.96
  -2  -8  -1  371.33   11.98
   2  -8   1  377.90   12.02
   2   8  -1  365.38   11.99
  -2   8   1  361.00   11.98
  -2  -8   1  363.29   11.83
   2   8  -2   57.10    2.16
  -2  -8   2   61.30    2.21
   2  -8   2   59.27    2.11
   2   8  -2   58.03    2.00
  -2   8  -2   54.63    2.06
  -2  -8  -2   57.74    2.26
   2   8   2   52.13    2.20
   2  -8   2   61.81    2.25
  -2   8  -2   56.60    2.22
  -2   8  -2   54.12    2.09
   2  -8   2   56.91    2.09
  -2   8  -3  270.41    8.97
   2   8  -3  270.41    8.89
  -2  -8  -3  272.01    9.04
   2  -8  -3  277.37    8.95
   2   8   3  267.76    9.00
   2  -8   3  272.35    9.00
   2   8  -3  272.58    8.91
   2  -8   3  271.94    8.91
  -2  -8   3  280.79    8.95
  -2   8   3  270.26    9.00
   2   8   3  259.52    9.01
   2  -8  -3  278.12    9.06
  -2   8  -3  264.24    8.92
   2   8  -3  261.02    8.80
  -2   8  -3  269.88    8.98
   2  -8   3  270.31    8.95
  -2   8  -4  345.24   11.30
   2   8   4  338.55   11.28
   2  -8  -4  339.61   11.22
   2  -8   4  338.49   11.27
  -2  -8   4  334.28   11.20
  -2   8   4  337.84   11.29
   2  -8  -4  359.52   11.38
   2   8   4  341.59   11.32
  -2   8  -4  338.12   11.24
   2   8  -4  331.36   11.17
  -2   8  -4  339.81   11.23
  -2  -8  -4  338.27   11.33
   2   8  -4  338.99   11.23
   2   8  -4  343.04   11.12
  -2  -8   4  337.56   11.10
  -2  -8   5    0.68    0.78
  -2  -8  -5    0.50    1.01
   2  -8  -5    1.50    0.87
   2   8   5    0.08    0.94
  -2   8   5    0.74    1.01
  -2   8  -5    1.36    0.94
   2   8  -5    0.10    0.81
  -2   8  -5    0.86    0.94
   2   8  -5    1.34    0.86
   2  -8   5   -1.08    0.88
   2   8  -5    0.40    0.74
  -2   8  -5   -0.20    0.89
   2   8   5    0.35    0.98
  -2  -8   5    0.26    0.65
   2  -8  -5   -0.03    1.06
  -2  -8   6    0.12    0.80
   2  -8   6    0.45    0.96
   2   8   6    0.33    0.98
  -2   8   6    0.19    1.07
  -2   8  -6    0.88    1.01
   2   8  -6    1.07    0.98
   2   8  -6   -0.21    0.88
  -2   8  -6   -0.36    0.98
   2   8  -6    1.93    1.00
  -2   8  -6    0.92    1.06
   2  -8  -6    0.35    0.98
   2   8   6   -0.20    1.11
  -2  -8   6    0.42    0.80
  -2  -8   7   23.44    1.37
   2   8  -7   28.82    2.32
  -2   8  -7   25.16    1.83
   2   8   7   26.41    1.54
  -2   8   7   24.70    1.34
  -2  -8   7   22.80    1.37
   2   8  -7   21.83    1.65
   2  -8   7   22.73    1.51
   2   8   7   22.71    1.51
   2   8  -7   21.98    1.62
  -2   8  -7   21.58    1.64
   2  -8   7   23.14    1.53
  -2   8  -7   19.82    1.65
   2   8  -8    6.13    1.45
  -2   8  -8    6.68    1.49
   2  -8   8    7.34    1.31
  -2  -8   8    5.63    1.16
   2  -8   8    5.05    1.19
   2   8   8    6.05    1.24
  -2  -8   8    6.40    1.08
   2   8   8    8.38    1.31
  -2   8   8    8.90    1.05
   2   8  -8    4.59    1.83
  -2   8  -8    4.86    1.75
  -2   8  -9    4.24    2.30
   2   8  -9    6.48    2.48
   2   8   9    2.33    1.25
   2   8   9    2.31    1.35
  -2   8   9    0.76    1.02
  -2  -8   9    2.56    1.23
  -2  -8  -9   -1.01    1.76
  -2   8  -9    1.09    1.61
   2   8  -9    3.85    1.59
  -2  -8   9    1.88    1.12
   2  -8   9    1.25    1.35
   2  -8   9    3.05    1.37
  -2   8 -10    0.38    1.80
   2   8 -10    2.01    1.83
  -2  -8 -10    0.07    2.00
   2   8  10    1.14    1.40
   2  -8  10    1.05    1.37
   2   8 -10    2.67    3.23
  -2   8 -10   -0.35    2.96
  -2   8 -11   -3.37    3.87
  -2   8 -11    2.40    2.10
   2   8 -11   -0.05    4.23
  -2  -8 -11    1.07    2.09
   2  -8 -11   -1.48    2.24
   2   8 -11    0.41    2.22
  -2   8 -12   -2.57    2.50
  -2  -8 -12    0.32    3.30
   2   8 -12    0.08    2.72
   2  10   0   46.66    1.68
  -2  10   0   42.24    1.88
   2 -10   0   44.87    1.68
  -2 -10   0   43.87    1.68
   2  10  -1  244.31    7.77
  -2  10  -1  252.36    7.87
   2 -10  -1  251.25    7.97
  -2 -10   1  239.47    7.81
   2  10   1  236.06    7.94
  -2 -10  -1  245.27    7.97
   2 -10   1  249.62    8.04
  -2 -10   1  228.27    7.78
   2  10  -1  228.01    8.00
  -2  10   1  231.88    7.98
   2  10  -2   48.37    1.97
   2 -10   2   50.65    2.06
  -2 -10  -2   50.76    2.09
  -2 -10  -2   46.24    1.92
  -2 -10   2   51.04    1.73
   2  10  -2   47.85    1.72
   2 -10   2   50.15    1.84
  -2 -10   2   44.05    1.67
  -2 -10   2   49.75    2.02
   2 -10   2   52.38    1.86
  -2  10  -2   52.07    2.02
   2 -10   3   41.07    1.66
   2  10  -3   41.19    1.57
  -2  10  -3   38.86    1.65
   2  10  -3   36.22    1.43
  -2  10  -3   38.80    1.60
  -2 -10   3   40.49    1.74
  -2  10   3   38.71    1.75
  -2  10  -3   40.31    1.80
   2 -10   3   39.48    1.62
   2 -10   3   41.31    1.81
   2  10  -3   44.47    1.76
   2  10   3   38.30    1.77
  -2 -10  -3   39.77    1.84
   2 -10  -3   39.28    1.74
   2 -10   4   93.01    3.32
   2  10  -4   83.71    3.11
   2 -10   4   90.50    3.18
  -2 -10   4   80.48    3.15
  -2  10   4   89.57    3.25
   2  10   4   85.20    3.29
   2 -10  -4   88.68    3.35
  -2  10  -4   82.28    3.19
  -2  10  -4   85.29    3.21
   2  10  -4   85.19    3.12
  -2  10  -4   88.33    3.13
   2  10  -4   84.13    2.98
  -2 -10  -4   82.24    3.27
   2  10   4   82.52    3.22
   2 -10  -4   90.02    3.20
   2 -10  -5   74.63    2.87
  -2 -10  -5   74.82    3.02
  -2  10  -5   71.28    2.84
   2  10  -5   71.38    2.70
   2 -10   5   80.37    3.00
   2  10   5   75.05    2.90
  -2 -10   5   71.89    2.80
  -2  10   5   75.26    2.96
   2  10   5   72.33    2.99
   2  10  -5   72.91    2.78
  -2  10  -5   74.22    2.89
   2  10  -5   75.25    2.85
  -2  10  -5   75.37    2.94
  -2 -10   5   73.33    2.65
   2 -10  -5   73.83    3.02
   2  10  -6    9.52    1.13
  -2  10  -6   10.09    1.15
   2  10   6   10.41    1.17
  -2  10  -6   11.23    1.27
   2 -10   6    9.49    1.30
   2  10  -6    9.13    1.05
  -2 -10   6    7.79    1.06
   2  10   6    8.88    1.23
  -2  10   6   10.47    1.22
   2 -10  -6   10.07    1.21
  -2 -10  -6   10.05    1.32
  -2 -10   6    9.87    0.90
   2 -10  -6    9.02    1.40
  -2  10  -6    9.40    1.19
   2  10  -6    9.63    1.15
  -2  10  -7    0.04    1.16
  -2  10  -7   -0.54    1.30
   2  10  -7   -0.12    1.16
   2 -10   7    1.16    1.23
  -2  10  -7    0.09    1.56
   2  10  -7   -3.02    2.18
   2 -10   7   -0.99    1.02
  -2 -10   7    1.34    0.90
   2  10   7    1.29    1.11
  -2 -10   7    0.15    0.96
   2  10  -7    0.88    1.35
   2  10  -8    5.93    1.44
  -2  10  -8    3.94    1.85
   2  10   8    6.30    1.29
  -2  10  -8    4.10    1.46
   2 -10   8    3.56    1.28
   2  10  -8    6.34    3.92
  -2  10   8    6.56    1.16
  -2  10  -8    3.91    3.92
   2  10   8    4.21    1.36
  -2 -10   8    5.92    1.13
   2  10  -8    3.86    1.94
  -2 -10   8    3.80    1.17
   2 -10   8    5.99    1.16
   2  10  -9    4.61    1.64
  -2  10  -9    5.71    2.44
   2  10  -9    6.94    2.59
   2  10   9    6.98    1.34
  -2  10  -9    8.23    1.72
   2 -10   9    6.90    1.39
   2 -10   9    5.66    1.41
  -2 -10   9    6.43    1.24
  -2 -10   9    7.15    1.27
   2  10   9    8.24    1.48
  -2  10   9    9.45    1.20
   2 -10   9    8.20    1.52
   2  10 -10    1.75    3.40
   2  10  10    1.21    1.48
  -2  10 -10    0.38    3.07
  -2  10 -10   -0.25    1.92
   2 -10  10    0.85    1.46
   2  10 -10   -1.75    1.99
  -2 -10 -10   -1.31    1.99
  -2  10 -11    1.79    4.19
  -2  10 -11    1.12    2.13
  -2 -10 -11    8.01    2.44
   2  10 -11    0.13    2.36
  -2  10 -12    1.53    2.54
   2  10 -12    4.43    2.93
   2 -12   0   85.42    3.03
   2  12   0   86.60    3.04
   2 -12   0   93.60    3.09
  -2 -12   0   88.74    3.07
  -2  12   0   83.64    3.22
  -2 -12  -1  267.97    8.81
  -2  12  -1  270.43    8.69
   2 -12   1  276.79    8.92
   2  12  -1  260.72    8.86
  -2  12   1  265.64    8.84
  -2 -12   1  265.73    8.66
   2 -12  -1  261.48    8.80
   2  12   1  251.42    8.76
   2 -12   2   44.95    1.95
   2  12  -2   44.14    1.89
  -2 -12  -2   43.72    2.01
   2  12   2   39.12    1.81
  -2 -12  -2   44.29    1.91
  -2 -12   2   46.70    1.59
  -2 -12   2   41.30    1.57
   2 -12   2   43.38    1.73
   2 -12   2   45.73    1.74
  -2  12  -2   46.11    1.97
  -2  12   2   44.17    1.90
  -2 -12   2   43.21    1.92
  -2  12  -3  297.29    9.93
  -2  12  -3  312.11   10.03
   2  12  -3  299.81    9.98
   2 -12   3  300.15    9.89
   2 -12   3  293.98   10.05
  -2  12   3  284.46    9.99
   2 -12  -3  302.96   10.03
  -2 -12  -3  303.57   10.12
  -2 -12   3  295.64    9.76
   2  12  -3  297.38    9.85
   2 -12   3  315.08    9.94
  -2 -12   3  303.75   10.03
   2 -12  -4    2.52    0.96
  -2 -12  -4    3.92    1.09
   2 -12   4    2.98    0.75
   2 -12   4    1.73    0.81
  -2  12  -4    2.63    1.04
  -2  12  -4    2.79    0.84
   2  12  -4    2.12    0.70
   2  12  -4    1.86    0.90
   2 -12   4    2.21    1.00
  -2  12  -4    1.80    0.77
   2  12  -4    1.98    0.55
   2  12   4    1.80    1.01
  -2  12   4    2.03    0.90
   2 -12  -4    3.36    1.11
   2  12   4    2.56    0.95
  -2 -12   4    3.01    0.97
  -2 -12  -5   13.08    1.38
   2  12  -5   13.64    0.91
   2  12  -5   14.06    1.09
  -2  12  -5   14.40    1.10
  -2 -12   5   13.07    1.17
  -2  12  -5   12.50    1.17
   2 -12   5   14.15    1.27
   2  12   5   11.96    1.21
  -2  12   5   14.49    1.26
   2  12   5   14.36    1.24
  -2  12  -5   11.62    1.21
   2  12  -5   14.43    1.17
   2 -12  -5   12.73    1.38
   2 -12  -5   13.66    1.21
  -2  12  -6   10.34    1.23
   2  12  -6   10.66    1.13
  -2  12  -6    9.14    1.18
  -2 -12   6   10.77    1.18
   2  12   6   10.39    1.20
   2 -12   6   10.52    1.27
  -2 -12  -6   11.82    1.41
   2 -12  -6    9.26    1.36
  -2 -12   6   11.04    0.84
  -2  12   6   12.46    1.35
   2  12  -6   11.75    1.20
   2 -12  -6   11.34    1.49
  -2  12  -6   12.10    1.28
   2  12  -6   11.03    1.22
   2 -12   7    1.54    1.22
  -2 -12  -7    5.76    1.73
   2 -12  -7    1.22    1.69
   2  12  -7    1.81    2.23
  -2  12  -7    1.17    1.60
  -2 -12   7    2.79    0.89
   2  12   7    3.21    1.16
   2  12  -7    3.18    1.16
  -2  12  -7    3.09    1.46
   2  12  -7    1.87    1.46
  -2 -12   7    2.51    1.09
  -2  12  -7    1.47    1.27
   2  12  -8   13.13    4.32
  -2  12  -8   15.22    4.14
  -2 -12   8   14.97    1.23
  -2 -12   8   15.68    1.42
   2 -12   8   12.24    1.36
   2  12  -8   14.00    1.68
  -2  12  -8   13.84    2.14
   2  12  -8   13.06    2.16
  -2  12  -8   13.90    1.71
   2 -12   8   15.21    1.57
   2  12   9   -0.93    1.53
  -2 -12   9    0.74    1.25
  -2  12   9    0.56    1.24
   2 -12   9   -0.17    1.25
  -2  12  -9    0.66    1.57
   2  12  -9    3.22    2.74
  -2  12  -9    1.35    2.59
   2  12  -9   -0.47    1.68
   2 -12   9   -0.58    1.41
   2  12  10    1.20    1.67
  -2  12 -10    1.57    3.46
   2  12 -10   -1.26    3.64
   2  12 -10    2.17    2.13
  -2  12 -10    3.78    1.94
   2 -12  10    0.91    1.49
  -2 -12 -11    1.90    2.32
  -2  12 -11    1.10    2.33
   2  12 -11    0.19    2.60
  -2  12 -12    0.60    2.84
   2  12 -12   -0.71    3.17
   2 -14   0  182.58    6.28
  -2 -14   0  194.51    6.35
   2  14   0  192.62    6.31
   2 -14   0  190.77    6.36
  -2  14   0  186.10    6.48
  -2 -14   1    1.63    0.56
   2 -14  -1    1.36    0.77
   2  14   1    1.25    0.75
  -2 -14  -1    1.79    0.81
  -2  14   1    1.88    0.97
   2 -14   1    1.87    1.00
   2  14  -1    1.44    1.04
  -2  14  -1    1.02    0.61
  -2 -14   2  316.60   10.27
   2 -14   2  292.63   10.36
  -2 -14   2  313.72   10.25
   2  14   2  321.12   10.47
   2 -14  -2  312.12   10.52
  -2 -14  -2  318.25   10.53
  -2 -14  -2  327.74   10.63
   2 -14   2  314.15   10.37
  -2  14   2  308.25   10.50
  -2  14  -2  349.81   10.60
   2  14  -2  306.12   10.49
   2 -14   2  320.92   10.60
   2  14  -3   75.14    2.84
   2 -14   3   73.75    2.95
  -2 -14   3   76.73    2.92
  -2 -14  -3   63.04    2.81
  -2 -14  -3   73.79    2.99
   2 -14  -3   76.84    2.90
   2  14  -3   69.14    2.59
  -2  14  -3   74.40    2.89
   2 -14   3   73.67    2.71
  -2 -14   3   73.72    2.52
   2 -14   3   75.29    2.68
  -2  14  -4   12.14    1.02
  -2  14  -4   12.66    1.26
   2  14  -4   11.69    1.14
   2 -14  -4   13.65    1.23
  -2  14   4   14.73    1.15
  -2 -14  -4   12.98    1.30
  -2 -14   4   11.97    1.22
   2 -14   4   12.82    1.25
   2 -14   4   12.21    1.00
   2  14  -4   12.26    0.91
   2 -14   4   13.13    0.97
   2  14  -5   72.06    2.90
  -2  14  -5   79.55    3.03
   2 -14  -5   76.25    3.07
  -2 -14  -5   77.69    3.22
  -2  14   5   80.12    3.07
   2 -14  -5   75.07    3.23
   2  14   5   77.75    3.10
   2  14  -5   79.58    2.96
  -2  14  -5   80.09    3.04
  -2  14  -5   75.47    2.90
   2  14  -5   72.53    2.73
  -2 -14   5   78.41    3.03
   2 -14   5   75.35    3.09
   2 -14  -6    1.43    1.33
  -2  14  -6   -0.33    1.15
   2  14  -6   -0.04    1.04
  -2 -14   6   -0.79    1.10
   2  14  -6   -0.18    1.12
   2 -14   6    0.55    1.12
  -2  14  -6    1.03    1.19
  -2 -14  -6   -1.00    1.35
   2 -14  -6   -1.56    1.41
  -2 -14   6    0.53    0.65
  -2  14  -6   -0.14    1.03
   2  14  -6    1.50    0.98
   2 -14   7    4.91    1.33
   2  14  -7    4.43    2.51
  -2  14  -7    4.29    1.76
  -2 -14   7    5.58    1.24
   2 -14  -7    2.91    1.92
  -2 -14  -7    6.05    1.75
  -2 -14   7    4.78    0.87
   2  14  -7    4.43    1.58
  -2  14  -7    5.68    1.56
   2  14  -7    3.48    1.23
  -2  14  -7    5.02    1.32
  -2  14  -8   11.45    4.31
   2  14  -8    6.48    4.57
   2 -14   8    8.03    1.52
  -2 -14   8    8.80    1.35
  -2  14  -8    8.06    2.20
   2  14  -8    9.57    2.29
   2 -14   8    7.71    1.24
  -2 -14   8    8.33    1.04
   2  14  -8    7.07    1.65
  -2  14  -8    8.95    1.59
  -2 -14   9    2.74    1.31
   2 -14   9    5.05    1.57
  -2  14  -9    1.16    2.73
   2  14  -9    2.30    2.96
   2  14  -9    1.01    1.87
  -2  14  -9    1.68    1.71
   2  14   9    5.38    1.65
  -2  14   9    3.28    1.46
  -2  14  -9   -4.30    6.80
   2  14  10    0.33    1.78
  -2  14 -10   -0.04    3.60
   2 -14  10    1.80    1.60
  -2  14 -10    0.43    2.10
   2  14 -10    2.81    2.33
  -2  14 -11    2.23    2.49
   2  14 -11   -1.47    2.84
   2  14 -12   -2.44    3.49
  -2  14 -12   -3.16    3.15
   2  16   0  216.34    7.13
   2 -16   0  223.57    7.21
  -2  16   0  210.72    7.32
   2 -16   0  210.02    7.10
  -2 -16   0  209.90    7.17
  -2 -16  -1    1.77    0.84
  -2  16  -1    1.81    0.65
  -2  16   1    2.75    1.05
   2  16  -1    2.72    1.12
   2 -16   1    1.55    1.09
   2 -16  -1    1.41    0.84
   2  16   1    1.68    0.82
  -2 -16   1    1.63    0.63
  -2 -16   2    0.22    0.48
   2 -16   2    0.17    0.69
  -2  16  -2    0.56    0.71
   2  16  -2    0.31    0.52
   2  16   2    1.23    0.87
   2 -16  -2    0.62    0.94
  -2 -16  -2   -0.17    0.92
  -2 -16  -2    2.09    1.15
  -2  16  -2    0.42    1.18
   2  16  -2    0.26    1.10
   2 -16   2    0.90    1.15
  -2  16   2   -0.03    1.07
  -2  16   2    0.41    0.83
  -2 -16   2    0.74    0.50
   2 -16   3   16.06    1.01
   2 -16   3   15.66    1.02
  -2 -16   3   13.49    0.79
   2  16  -3   12.79    1.26
  -2  16  -3   14.14    1.31
  -2  16   3   14.69    1.27
   2 -16   3   15.05    1.37
  -2 -16   3   16.48    1.39
   2  16   3   13.02    1.16
  -2 -16  -3   11.55    1.23
   2 -16  -3   11.49    1.26
  -2 -16  -3   14.49    1.37
  -2 -16   3   16.05    0.86
   2  16  -4    4.01    1.06
   2 -16  -4    2.59    1.13
  -2  16   4    3.36    1.01
   2 -16   4    3.65    0.80
   2  16  -4    2.98    0.72
  -2 -16   4    2.96    1.11
   2 -16   4    1.15    1.14
  -2  16  -4    3.92    1.15
  -2 -16  -4    4.08    1.31
   2 -16   4    3.26    0.84
   2  16   5    1.57    1.09
  -2  16   5    0.20    1.08
  -2  16  -5    2.00    1.15
   2  16  -5    0.38    1.03
   2  16  -5    1.08    0.80
  -2  16  -5    0.06    0.94
   2 -16  -5    0.18    1.18
  -2 -16  -5    0.84    1.24
  -2 -16   5    0.59    1.12
   2 -16   5    0.93    1.19
   2 -16  -5    0.84    1.30
  -2 -16   6    4.74    0.70
   2 -16  -6    4.82    1.46
  -2 -16  -6    2.01    1.38
   2  16  -6    2.96    1.25
  -2  16  -6    2.82    1.24
   2  16  -6    4.76    1.18
  -2  16  -6    4.58    1.20
   2 -16  -6    4.45    1.47
   2  16  -6    4.30    1.07
  -2  16  -6    5.02    1.12
   2 -16   6    2.81    1.24
  -2 -16   6    3.10    1.21
   2 -16   7    2.40    1.35
  -2 -16   7    1.61    1.26
  -2  16  -7    0.99    1.79
   2  16  -7   -0.90    2.62
   2 -16  -7    4.36    2.10
  -2 -16  -7   -1.35    1.86
   2 -16  -7    0.63    1.66
  -2 -16   7    1.28    0.79
   2  16  -7    0.43    1.64
  -2  16  -7   -1.03    1.67
   2  16  -7    2.02    1.33
  -2  16  -7    0.62    1.27
  -2  16  -8    0.14    4.53
   2  16  -8    1.61    4.95
   2  16  -8   -2.40    2.40
  -2  16  -8    2.57    2.34
   2 -16   8   -0.92    1.49
  -2 -16   8    0.95    1.29
  -2  16  -8   -0.14    1.53
   2  16  -8   -2.90    1.68
  -2 -16  -8   -0.98    2.50
   2 -16  -8    2.29    2.76
   2 -16   8   -0.03    1.13
  -2 -16   8    0.93    0.88
  -2  16  -9    4.12    3.00
   2  16  -9    3.85    3.15
   2 -16   9    4.52    1.65
  -2 -16   9    1.48    1.41
   2  16  -9    2.44    2.04
  -2  16  -9    3.22    1.83
   2  16  10    0.45    1.91
  -2  16 -10    1.09    3.86
   2 -16  10   -1.33    1.70
   2  16 -10   -1.51    2.54
  -2  16 -10   -0.90    2.31
   2  16 -11    0.56    3.06
  -2  16 -11   -2.00    2.81
   2  16 -12    5.90    3.69
  -2  16 -12    3.25    3.41
   2 -18   0  255.89    8.58
  -2 -18   0  264.65    8.68
   2 -18   0  258.28    8.69
  -2  18   0  260.60    8.84
   2 -18   1 1506.17   50.21
  -2  18   1 1514.76   50.12
   2  18  -1 1559.07   50.14
   2  18   1 1582.99   50.00
  -2 -18   1 1510.78   49.92
   2 -18  -1 1591.35   50.08
  -2 -18  -1 1553.72   50.07
   2 -18   2  217.86    7.51
  -2 -18   2  226.20    7.40
   2  18  -2  219.92    7.36
  -2  18  -2  221.27    7.47
   2  18  -2  228.49    7.72
   2  18   2  222.79    7.62
  -2 -18   2  224.10    7.43
  -2  18   2  236.18    7.66
  -2 -18  -2  237.18    7.87
  -2  18  -2  236.15    7.77
  -2  18   2  221.12    7.70
   2 -18   2  222.70    7.84
   2 -18  -2  221.38    7.72
  -2 -18  -2  227.93    7.73
   2  18  -3    0.47    1.08
  -2  18  -3   -1.11    1.16
   2 -18   3    0.65    1.24
  -2  18   3    0.33    1.10
   2 -18  -3   -1.26    1.10
   2  18   3   -0.31    1.01
  -2 -18  -3    0.50    1.07
  -2 -18   3    0.38    0.57
   2 -18   3   -0.18    0.76
  -2 -18   3    1.28    0.59
   2 -18   3    0.10    0.74
  -2 -18  -3    0.25    1.22
  -2 -18   4  398.75   13.35
   2 -18   4  400.90   13.09
   2 -18   4  409.13   13.16
   2 -18   4  390.93   13.40
   2 -18  -4  391.62   13.36
  -2 -18  -4  390.28   13.46
  -2 -18  -4  366.70   13.39
  -2 -18   4  398.47   12.95
   2  18  -4  406.33   13.27
  -2  18  -4  401.72   13.29
  -2 -18   5   74.89    3.18
  -2 -18  -5   77.23    3.33
   2 -18  -5   72.00    3.22
   2 -18   5   76.28    3.25
  -2  18  -5   79.28    3.15
   2 -18   5   76.81    2.85
   2  18  -5   72.75    2.88
  -2  18  -5   71.93    2.96
   2  18  -5   75.74    3.06
   2 -18   5   76.91    2.96
   2 -18  -6   12.90    1.70
  -2 -18   6   13.59    1.52
   2 -18   6   14.91    1.58
   2  18  -6   15.75    1.40
  -2  18  -6   15.14    1.39
  -2  18  -6   15.68    1.59
   2  18  -6   14.27    1.60
  -2 -18  -6   15.64    1.76
   2 -18  -6   17.52    1.85
  -2  18  -7   65.72    2.93
  -2  18  -7   60.70    3.02
  -2 -18  -7   61.67    3.38
   2 -18  -7   64.14    3.46
   2 -18  -7   63.66    3.36
  -2 -18   7   62.61    2.38
   2 -18   7   65.02    2.98
   2  18  -7   60.63    2.88
  -2  18  -7   61.06    3.18
   2  18  -7   55.88    3.76
  -2 -18   7   69.16    2.94
   2 -18  -8    2.81    3.01
  -2 -18  -8    6.74    2.88
   2 -18   8    5.86    1.64
  -2 -18   8    7.03    1.54
   2  18  -8    0.33    5.43
   2  18  -8    8.28    2.42
  -2  18  -8    5.53    2.43
  -2  18  -8    4.82    1.69
   2  18  -8    3.62    1.77
   2 -18   9    1.34    1.73
  -2 -18   9    1.96    1.55
   2  18  -9    1.51    3.21
  -2  18  -9   -0.71    3.17
  -2  18  -9    1.22    2.05
   2  18  -9    1.60    2.25
   2  18 -10    2.89    2.68
  -2  18 -10   -1.07    2.55
   2 -18  10    5.29    1.87
  -2  18 -11   -1.63    3.11
   2  18 -11    6.17    3.46
  -2  18 -12   -1.77    3.66
   2  18 -12    0.40    4.07
   2 -20   0  197.91    6.54
  -2 -20   0  190.85    6.45
  -2  20   0  188.36    6.80
  -2 -20   0  199.58    6.65
   2 -20   0  196.75    6.67
  -2 -20  -1    8.66    1.07
  -2  20   1    9.09    1.33
   2  20   1    8.72    1.30
   2  20  -1    9.11    1.36
   2 -20   1    5.38    1.41
   2  20   1    9.87    1.00
   2 -20   1   11.00    0.94
   2 -20  -1    8.29    1.07
  -2 -20   1    8.66    0.85
   2 -20   2   35.33    1.58
  -2 -20   2   36.86    1.43
  -2  20  -2   34.94    1.53
   2  20   2   35.88    1.76
  -2 -20   2   34.47    1.48
   2 -20  -2   33.87    1.85
  -2 -20  -2   35.30    1.85
   2  20  -2   34.98    1.96
  -2 -20  -2   32.60    2.01
   2 -20   2   37.04    2.06
  -2  20   2   35.37    1.92
  -2  20  -2   37.27    1.97
   2 -20   3   -0.97    1.28
  -2  20   3    1.18    1.16
  -2 -20   3    1.00    0.60
   2 -20   3    0.82    0.80
  -2 -20  -3   -0.95    1.27
   2 -20   3   -1.70    0.78
  -2  20  -3    0.95    0.84
   2  20  -3   -0.22    0.67
  -2  20   3   -0.77    0.99
  -2 -20   3    0.61    0.56
  -2 -20  -3   -0.54    1.08
  -2  20  -3    1.01    1.18
   2  20  -3    0.84    1.12
  -2 -20   3    0.28    0.62
   2  20   3    0.35    1.00
   2 -20  -3    1.44    1.15
  -2 -20   4   10.66    1.42
   2 -20   4   10.77    1.50
  -2  20   4   11.00    1.38
  -2  20  -4   10.38    1.41
   2  20  -4   10.79    1.40
   2  20   4   10.06    1.19
  -2 -20   4   11.28    0.76
  -2 -20  -4   10.12    1.33
  -2 -20  -4    9.01    1.55
   2 -20   4   10.90    1.03
   2 -20  -4   10.37    1.45
   2 -20   4   11.54    1.08
   2  20  -5    2.48    1.25
  -2 -20  -5    3.15    1.47
   2 -20   5    1.71    1.34
  -2 -20   5   -1.48    1.34
  -2  20  -5    3.66    1.30
   2 -20  -5    2.19    1.35
   2 -20   5    2.29    0.97
   2 -20   5    2.97    0.88
   2  20  -6   19.81    1.61
  -2  20  -6   19.31    1.56
   2 -20  -6   20.43    1.91
  -2 -20   6   24.70    1.84
   2 -20   6   21.45    1.87
  -2  20  -6   20.52    1.79
   2  20  -6   21.24    1.84
  -2 -20  -6   23.40    2.10
   2 -20  -6   22.08    2.10
   2  20  -7    8.26    1.71
  -2  20  -7    8.68    1.58
   2 -20  -7    5.22    1.81
  -2 -20   7    5.74    0.75
   2 -20  -7    4.97    2.46
   2  20  -7    6.92    3.19
  -2 -20   7    5.40    1.56
   2 -20   7    6.21    1.67
  -2 -20  -7    3.85    2.20
   2 -20   8    4.20    1.73
  -2 -20   8    4.66    1.68
   2  20  -8    5.11    5.98
  -2  20  -8   -0.14    1.84
   2  20  -8    5.67    2.04
  -2 -20  -8    6.56    3.05
   2 -20  -8    3.57    3.23
  -2  20  -9    7.73    2.38
   2  20  -9    4.83    2.50
   2 -20  -9    7.26    3.96
  -2 -20  -9    8.71    3.88
   2 -20   9    8.91    1.97
  -2 -20   9    6.59    1.72
   2  20 -10   -0.21    3.13
  -2  20 -10    0.64    2.74
   2 -20  10    4.17    1.92
   2  20 -11    2.01    3.71
  -2  20 -11    0.64    3.31
  -2  20 -12   -8.35    4.18
   2 -22   0   13.29    1.12
   2 -22   0   13.19    1.04
  -2 -22   0   12.39    0.87
  -2 -22   0   12.49    1.11
  -2  22   0   10.54    1.39
  -2 -22  -1   10.91    1.16
   2 -22   1   10.79    1.03
   2  22   1   11.88    1.07
   2  22   1   11.32    1.41
   2 -22   1    8.69    1.50
  -2  22   1    8.89    1.42
   2  22  -1   11.18    1.44
   2 -22  -1   10.44    1.19
  -2 -22   1   11.53    0.97
  -2  22  -2   34.75    1.52
   2  22   2   36.07    1.76
  -2 -22   2   34.16    1.50
   2 -22  -2   32.69    1.82
  -2 -22  -2   32.34    1.89
   2  22  -2   35.45    1.97
  -2 -22  -2   33.50    2.06
  -2  22  -2   35.07    1.96
  -2 -22   2   34.78    1.41
   2 -22   2   30.41    2.07
  -2  22   2   32.06    1.93
  -2  22   3    7.51    1.30
   2 -22   3    2.71    1.42
  -2 -22   3    6.42    0.72
  -2 -22  -3    6.33    1.48
   2 -22   3    6.89    0.90
  -2  22  -3    6.38    0.94
   2  22  -3    4.65    0.76
   2 -22  -3    6.47    1.30
   2  22   3    6.67    1.14
  -2  22  -3    7.13    1.37
   2  22  -3    5.45    1.30
   2 -22   3    6.28    0.97
  -2 -22   3    5.95    0.76
  -2 -22  -3    4.08    1.29
  -2  22   3    5.39    1.14
  -2 -22   3    7.45    0.72
  -2 -22   4   50.56    1.85
   2 -22  -4   49.80    2.55
  -2 -22  -4   44.11    2.40
   2 -22   4   50.62    2.12
  -2  22   4   50.08    2.40
   2 -22   4   50.66    2.57
  -2  22  -4   49.44    2.45
   2  22  -4   53.52    2.54
  -2 -22   4   46.86    1.89
   2 -22   4   51.22    2.11
   2 -22  -4   45.73    2.56
  -2 -22  -4   47.87    2.64
  -2 -22   5   87.02    3.86
  -2  22   5   94.33    3.73
   2 -22   5   92.84    3.46
  -2 -22  -5   92.47    4.02
  -2 -22  -5   92.50    4.07
   2 -22  -5   98.18    3.97
   2  22  -5   92.49    3.73
   2 -22   5   97.98    3.56
   2 -22   5   93.43    3.94
   2 -22  -6   -1.03    1.92
  -2 -22  -6    0.92    1.71
  -2 -22   6    2.64    1.51
   2 -22   6    2.73    1.55
  -2  22   6    1.71    1.38
   2  22  -6    0.14    1.55
   2 -22  -7    4.25    2.64
   2  22  -7    2.28    1.82
  -2 -22  -7    2.21    2.31
  -2 -22   7    0.79    0.67
   2 -22  -7    1.18    1.79
   2 -22   7   -0.25    1.67
  -2  22   7    3.60    1.49
  -2 -22   7    0.56    1.58
   2 -22  -8    0.77    3.50
  -2 -22  -8    5.60    3.25
  -2  22  -8   -1.37    1.96
   2 -22   8   -0.94    1.78
  -2 -22   8    1.63    1.73
   2  22  -8    1.81    2.23
   2 -22  -9    9.34    4.47
  -2 -22  -9   -1.18    4.28
  -2  22  -9    0.57    2.44
   2  22  -9   -2.53    2.72
   2 -22   9    3.02    1.89
   2  22 -10   -0.93    3.32
  -2  22 -10   -0.69    3.03
   2 -22  10   -0.46    2.06
  -2  22 -11    4.73    3.68
   2  22 -11    3.72    4.07
   2 -24   0  209.67    7.18
  -2  24   0  199.77    7.31
  -2 -24   0  207.25    6.92
   2 -24   0  209.59    7.01
  -2 -24   0  208.58    7.14
   2  24   1    6.52    1.43
   2  24  -1    7.48    1.39
  -2  24   1    7.09    1.41
  -2 -24  -1    6.34    1.09
   2 -24   1    8.01    0.98
   2  24   1    6.84    1.02
  -2 -24   1    7.05    0.94
   2 -24  -1    6.62    1.12
   2 -24   2   17.63    1.80
   2  24   2   18.54    1.68
  -2  24   2   15.87    1.56
   2  24  -2   18.80    1.64
  -2 -24   2   16.17    1.08
   2 -24   2   19.04    1.21
   2  24   2   18.76    1.36
  -2 -24  -2   18.42    1.52
   2 -24  -2   18.20    1.57
  -2  24  -2   18.33    1.64
  -2 -24  -2   16.75    1.72
  -2 -24   2   17.67    0.98
   2  24  -3  203.52    6.98
  -2  24  -3  209.17    7.10
   2  24   3  213.37    7.33
  -2 -24   3  207.14    7.03
  -2 -24  -3  210.65    7.51
   2 -24  -3  206.28    7.51
  -2 -24  -3  209.92    7.65
   2 -24   3  216.22    7.16
  -2 -24   3  219.44    7.04
  -2  24  -3  217.98    7.49
   2 -24   3  209.92    7.18
  -2 -24   3  202.26    7.06
  -2  24   3  214.30    7.43
   2 -24   3  223.79    7.68
   2  24  -3  209.83    7.43
   2 -24   4    7.06    1.02
  -2 -24   4    5.75    0.81
  -2 -24   4    5.51    0.77
   2 -24   4    5.91    1.04
   2  24  -4    5.89    1.14
  -2  24  -4    7.48    1.20
   2  24  -4    8.34    1.61
   2 -24  -4    5.40    1.56
  -2 -24  -4    5.69    1.44
   2 -24   4    7.03    1.60
  -2  24   4    8.00    1.44
  -2 -24   4    6.62    0.70
  -2 -24  -4    7.69    1.69
   2 -24  -4    5.10    1.56
  -2 -24  -5   43.99    2.63
   2 -24   5   44.05    1.98
  -2 -24   5   43.64    1.73
   2 -24   5   45.74    2.07
   2 -24  -5   44.28    2.64
  -2 -24  -5   45.94    2.74
   2 -24   5   40.41    2.56
  -2  24   5   41.85    2.36
  -2 -24  -6    5.39    1.99
   2 -24  -6    5.65    2.12
   2 -24   6    7.64    1.77
  -2  24   6    3.93    1.52
   2 -24   7   -0.80    1.75
   2 -24  -7   -1.44    1.98
   2 -24  -7   -2.99    2.79
  -2 -24  -7   -0.06    2.45
   2 -24   8   10.78    2.02
   2 -24  -8   12.96    3.90
  -2 -24  -8    6.30    3.46
   2  24  -8   10.35    2.51
   2 -24  -9    1.09    4.87
  -2 -24  -9   -0.54    4.50
   2  24  -9   -0.54    3.01
   2 -24   9   -1.22    2.01
   2  24 -10   -1.72    3.58
   2 -24  10   -0.73    2.07
  -2  24 -10   -2.07    3.29
  -2  24 -11    2.08    4.04
  -2 -26   0   21.28    1.44
  -2  26   0   20.58    1.80
   2 -26   0   21.48    1.50
  -2 -26   0   22.70    1.25
   2 -26   0   23.78    1.36
  -2 -26  -1   53.41    2.48
  -2 -26   1   54.99    2.30
   2 -26  -1   54.58    2.24
   2 -26   1   55.16    2.36
   2 -26  -1   54.57    2.53
  -2  26   1   53.02    2.67
   2 -26  -2   35.76    2.10
  -2 -26  -2   39.30    2.11
  -2  26   2   38.25    2.16
  -2 -26  -2   36.50    2.33
  -2 -26   2   34.46    1.53
   2 -26   2   38.43    1.78
  -2 -26   2   38.33    1.70
   2  26   2   33.21    1.84
   2 -26  -3   29.55    2.05
  -2 -26  -3   29.35    2.02
   2 -26   3   29.93    1.62
  -2 -26  -3   28.33    2.20
   2 -26   3   30.80    1.55
  -2 -26   3   31.83    1.36
  -2  26  -3   29.00    1.57
  -2 -26   3   28.07    1.38
   2 -26   3   25.94    2.22
   2 -26   4    6.51    1.75
  -2 -26  -4    5.76    1.41
   2 -26  -4    7.12    1.57
  -2 -26   4    6.63    0.84
   2 -26   4    8.28    1.08
   2 -26  -4    5.87    1.70
  -2 -26  -4    9.83    1.84
   2  26  -4    6.17    1.29
  -2  26  -4    5.06    1.31
  -2 -26   4    5.44    0.73
  -2 -26   4    7.85    0.86
   2 -26   4    7.47    1.11
  -2 -26   5    1.08    0.60
  -2 -26  -5    0.78    1.65
   2 -26  -5    1.71    1.64
   2 -26  -5    0.40    1.69
   2 -26   5   -1.74    1.07
   2 -26   5   -0.06    1.71
  -2 -26   5    0.25    0.69
   2 -26   5   -0.56    1.00
  -2 -26  -5    3.14    1.86
   2 -26   6    4.36    1.82
  -2 -26  -6    3.47    1.95
  -2 -26   6    5.72    0.64
   2 -26   6    6.63    1.07
   2 -26  -6    4.79    2.29
  -2 -26  -6    9.20    2.13
   2 -26  -7   -3.11    3.00
  -2 -26  -7    3.58    2.61
   2 -26   7    2.95    1.84
   2 -26  -7    0.29    1.99
   2 -26  -8    4.57    4.05
  -2 -26  -8   -2.02    3.63
   2 -26   8    0.90    1.98
   2 -26  -9    1.83    5.32
  -2 -26  -9   -1.32    4.84
   2 -26   9    2.43    2.09
   2 -28   0   16.12    1.27
  -2 -28   0   15.20    1.16
   2 -28   0   12.87    1.38
  -2 -28   0   13.95    1.35
   2 -28  -1  100.13    3.61
   2 -28  -1   98.46    3.90
   2 -28   1   94.57    3.72
  -2 -28   1   97.25    3.69
  -2 -28  -1   97.70    3.89
  -2 -28   2   27.03    1.29
  -2 -28   2   25.88    1.47
   2 -28   2   27.35    1.57
  -2 -28  -2   28.04    2.20
   2 -28  -2   27.32    1.92
  -2 -28  -2   27.78    1.90
  -2 -28  -3   54.19    2.69
   2 -28  -3   44.86    2.64
   2 -28   3   44.61    2.83
  -2 -28   3   50.82    1.95
   2 -28   3   51.67    2.14
  -2 -28  -3   45.28    2.84
   2 -28   3   49.15    2.13
  -2 -28   3   48.91    2.01
   2 -28   3   45.38    2.19
  -2  28  -3   47.15    2.19
  -2  28  -4    2.52    1.46
   2  28  -4    4.48    1.44
  -2 -28   4    4.09    0.75
   2 -28  -4    4.59    1.67
  -2 -28  -4    3.11    1.37
   2 -28   4    3.93    1.04
  -2 -28   4    6.22    0.82
  -2 -28  -4    5.00    1.79
   2 -28  -4    4.37    1.73
  -2 -28   4    5.03    0.90
   2 -28   4    4.05    1.11
   2 -28   4    3.93    1.79
  -2 -28   5   28.89    1.34
   2 -28   5   31.57    2.48
  -2 -28   5   31.84    1.44
  -2 -28  -5   31.06    2.54
   2 -28  -5   26.45    2.44
   2 -28   5   31.66    1.69
   2  28  -5   28.52    2.16
  -2  28  -5   31.37    2.22
   2 -28  -5   33.89    2.53
   2 -28   5   34.30    1.77
  -2 -28  -5   30.65    2.61
   2 -28   6    2.87    1.86
  -2 -28  -6   -0.07    1.90
   2 -28   6    3.73    1.04
  -2 -28   6    1.39    0.58
   2 -28  -6    3.62    2.38
  -2 -28  -6    3.52    2.21
   2 -28   7    8.63    2.09
   2 -28  -7   12.97    3.34
  -2 -28  -7   10.94    2.99
  -2 -28  -8    1.07    3.80
   2 -28   8    0.26    2.05
   2 -28  -8   -1.73    4.37
  -2 -28  -9   -6.41    5.34
   2 -28  -9    6.21    5.56
   2 -28   9   -0.59    2.20
  -2 -30   0   84.53    3.53
   2 -30   0   84.49    3.59
   2 -30   0   90.17    3.40
  -2 -30   0   93.13    3.32
  -2 -30   1   37.81    1.94
   2 -30  -1   35.16    2.17
  -2 -30  -1   41.07    2.21
   2 -30  -1   39.19    1.89
   2 -30   1   38.97    2.03
  -2 -30  -2   21.35    2.27
  -2 -30   2   24.82    1.28
   2 -30   2   24.92    1.58
  -2 -30   2   26.46    1.49
   2 -30  -2   26.09    1.97
  -2 -30  -2   26.39    1.96
  -2 -30   3    4.24    0.90
  -2 -30  -3    3.72    1.52
   2 -30  -3    3.22    1.58
  -2 -30  -3    2.56    1.84
   2 -30   3    4.56    1.16
   2 -30   3    3.92    1.08
  -2 -30   3    5.03    0.80
   2 -30   3    6.41    1.02
  -2 -30   4    0.45    0.75
  -2 -30  -4   -3.11    1.69
   2 -30  -4    0.12    1.74
  -2 -30   4    0.74    0.79
   2 -30   4    0.09    1.02
  -2 -30  -4   -0.76    1.93
   2 -30  -4    1.80    1.81
   2 -30   4    2.15    1.15
  -2 -30   4    0.81    0.90
  -2  30  -4   -0.65    1.65
   2 -30   4    1.34    0.96
   2 -30   4   -4.77    2.03
   2  30  -5   12.30    2.17
  -2  30  -5   15.81    2.08
  -2 -30   5   11.56    0.89
   2 -30   5   16.23    2.20
  -2 -30  -5   12.38    2.13
   2 -30  -5   15.06    2.10
   2 -30   5   13.13    1.34
   2 -30   5   13.50    1.31
   2 -30  -5   11.23    2.16
  -2 -30   5   12.43    1.02
  -2 -30  -5    8.75    2.26
   2 -30   6    2.73    2.01
  -2  30  -6    0.91    2.47
   2  30  -6    1.07    2.55
   2 -30  -6    1.20    2.44
  -2 -30  -6   -0.08    2.31
   2 -30  -6    3.50    1.82
  -2 -30  -6    5.11    2.13
  -2 -30   6    1.50    0.61
   2 -30  -7    0.43    3.30
  -2 -30  -7    0.47    2.91
   2 -30   7    2.31    2.07
   2 -30  -8    0.93    2.37
   2 -30  -8    1.05    4.66
   2 -30   8   -0.95    2.21
  -2 -30  -8   -1.13    4.05
   2 -30   9   -0.42    2.31
  -2 -30  -9    5.00    5.67
   2 -30  -9   -0.96    6.06
   2 -32   0  278.33    9.37
  -2 -32   0  290.84    9.31
  -2 -32   0  260.69    9.52
   2 -32   0  267.27    9.58
  -2 -32  -1   -0.41    1.42
  -2 -32  -1   -2.07    1.10
   2 -32  -1   -0.60    1.22
   2 -32  -1   -0.05    1.40
  -2 -32   1    0.93    1.12
   2 -32   1    0.12    1.25
  -2 -32  -2    6.19    1.97
  -2 -32   2    8.31    0.91
  -2 -32   2    8.92    1.17
   2 -32   2    8.46    1.24
   2 -32  -2    9.20    1.65
  -2 -32  -2    6.88    1.66
   2 -32   3   51.95    2.52
  -2 -32  -3   50.80    3.31
  -2 -32   3   56.95    2.22
   2 -32   3   58.92    2.42
   2 -32   3   57.27    2.47
   2 -32  -3   58.56    3.09
  -2 -32   3   54.66    2.34
  -2 -32  -3   63.39    3.03
  -2 -32   4    1.13    0.81
   2 -32  -4    3.11    1.89
  -2 -32  -4    1.15    1.60
   2 -32   4    1.24    1.23
  -2 -32   4    0.53    0.99
   2 -32   4   -1.07    1.04
  -2 -32   4    0.71    0.82
   2 -32   4    2.60    1.02
  -2  32  -4    0.75    1.88
   2 -32  -4    3.10    1.93
  -2 -32  -4    1.04    2.04
  -2 -32  -5   60.00    3.38
   2  32  -5   58.21    3.10
  -2  32  -5   60.70    3.17
   2 -32   5   63.35    2.45
  -2 -32   5   53.78    2.21
   2 -32   5   55.82    2.56
   2 -32  -5   65.10    3.41
  -2 -32  -5   60.45    3.58
   2 -32  -5   57.27    3.41
  -2 -32  -6    2.82    2.16
   2 -32  -6    0.98    1.75
  -2  32  -6    1.01    2.74
   2  32  -6    2.36    2.84
   2 -32   6    4.48    2.16
  -2 -32  -6    2.49    2.50
   2 -32  -6    3.89    2.68
  -2  32  -7   -1.64    3.37
   2 -32   7    1.53    2.19
   2 -32  -7    0.92    3.67
  -2 -32  -7   -0.75    3.25
   2 -32  -8    9.42    5.00
  -2 -32  -8    4.18    4.39
  -2 -32  -9    2.03    6.00
   2 -34   0   62.14    2.76
  -2 -34   0   65.36    2.68
   2 -34   0   61.63    2.94
  -2 -34   0   55.83    2.81
  -2 -34  -1    5.97    1.26
   2 -34  -1    6.51    1.36
  -2 -34  -1    7.46    1.52
   2 -34   1    6.16    1.37
  -2 -34   1    8.16    1.37
   2 -34  -1    7.20    1.60
   2 -34   2    1.66    1.22
  -2 -34   2    1.28    1.08
   2 -34  -2    1.56    1.59
  -2 -34   2    0.21    0.81
  -2 -34  -2    0.54    1.64
  -2 -34  -2   -0.30    2.01
  -2 -34   3   18.70    1.34
  -2 -34  -3   19.05    2.03
   2 -34  -3   22.61    2.15
  -2 -34   3   18.07    1.14
   2 -34   3   19.70    1.43
   2 -34   3   13.44    1.53
   2 -34   3   21.46    1.51
   2 -34  -3   19.12    2.33
  -2 -34  -3   19.46    2.42
  -2 -34  -4   38.58    2.62
   2 -34   4   32.86    2.05
  -2 -34  -4   31.45    2.91
   2 -34  -4   37.08    2.81
  -2 -34   4   34.78    1.69
   2 -34  -4   41.82    2.71
   2 -34   4   36.05    1.86
   2 -34   4   37.20    1.87
  -2 -34   5   13.47    1.03
  -2  34  -5   15.37    2.67
   2 -34   5   16.71    1.27
  -2 -34  -5   14.66    2.53
  -2 -34  -5   14.89    2.34
   2 -34  -5   14.58    2.31
   2 -34  -5   16.01    2.46
  -2 -34  -6   14.95    2.55
   2 -34  -6   17.08    2.42
  -2 -34  -6   20.37    3.08
   2 -34  -6   16.63    3.14
  -2  34  -6   25.22    3.32
   2 -34  -7   -2.37    2.42
  -2  34  -7    0.38    3.67
  -2 -34  -7   -1.41    3.49
   2 -34  -7    4.01    3.85
   2 -34  -8   -3.47    5.26
  -2 -34  -8    2.51    4.57
  -2 -34  -9   -4.64    6.39
   2 -36   0  103.57    4.39
  -2 -36   0  100.23    4.32
  -2 -36   0  108.00    4.13
   2 -36   0  118.41    4.26
   2 -36  -1  113.08    4.27
  -2 -36  -1  107.72    4.18
   2 -36   1  118.04    4.46
  -2 -36  -1  110.11    4.57
  -2 -36   1  104.86    4.33
   2 -36  -1  117.71    4.66
   2 -36  -2    1.54    1.78
  -2 -36  -2    3.31    1.70
  -2 -36   2    3.84    0.89
   2 -36   2    3.98    1.26
  -2 -36   2    3.06    1.23
   2 -36   2    7.22    1.42
  -2 -36  -2    2.82    2.13
   2 -36   3   22.89    1.52
   2 -36   3   20.60    1.69
  -2 -36   3   23.49    1.48
   2 -36   3   19.19    1.63
  -2 -36  -3   19.43    2.13
   2 -36  -3   20.85    2.28
   2 -36  -3   20.74    2.52
  -2 -36  -3   21.94    2.64
  -2 -36   4   60.31    2.51
   2 -36  -4   63.65    3.56
   2 -36  -4   54.34    3.63
  -2 -36  -4   58.43    3.74
  -2 -36  -4   64.70    3.46
   2 -36   4   64.52    2.68
   2 -36  -5   -1.68    2.27
  -2 -36  -5    1.04    2.38
   2 -36   5    1.57    1.02
   2 -36  -5   -1.57    2.12
  -2 -36  -5   -1.22    2.11
  -2 -36  -6    6.77    2.92
   2 -36  -6    0.17    3.05
  -2  36  -6    2.42    3.46
  -2 -36  -6    5.47    2.38
   2 -36  -6    4.59    2.26
  -2 -36  -7    7.34    3.70
   2 -36  -7   -0.69    4.03
   2 -36  -7    7.47    2.45
   2 -36  -8    9.81    5.66
  -2 -36  -8    0.47    4.89
  -2 -36  -9   -2.13    6.75
   2 -38   0  136.10    5.57
  -2 -38   0  130.81    5.49
   2 -38   0  148.55    5.42
  -2 -38   0  153.92    5.35
  -2 -38  -1   40.02    2.55
  -2 -38   1   41.01    2.31
   2 -38  -1   41.18    2.60
   2 -38   1   39.01    2.38
  -2 -38  -1   37.29    2.21
  -2 -38  -2   18.64    2.58
  -2 -38   2   18.38    1.60
  -2 -38  -2   19.00    2.13
   2 -38  -2   21.24    2.24
   2 -38   2   20.36    1.82
   2 -38  -3   82.68    4.42
  -2 -38  -3   78.94    4.49
   2 -38  -3   94.04    4.25
  -2 -38  -3   82.58    3.99
  -2 -38   3   85.71    3.41
   2 -38   3   90.41    3.58
   2 -38   4    8.77    1.30
  -2 -38   4    7.91    1.15
  -2 -38  -4    8.70    2.23
   2 -38  -4   11.12    2.23
   2 -38  -4    8.93    2.41
  -2 -38  -4   10.23    2.58
  -2 -38  -5    2.74    2.49
  -2 -38  -5    6.45    2.28
   2 -38  -5    4.74    2.19
   2 -38  -5    3.05    2.52
   2 -38  -6   17.44    3.63
  -2 -38  -6   19.24    3.44
   2 -38  -6   20.86    2.77
   2 -38  -7    4.38    4.47
  -2 -38  -7   -0.68    3.93
   2 -38  -7    1.83    2.51
  -2 -38  -8   11.22    5.28
   2 -38  -8    0.84    5.82
   2 -40   0   52.38    2.89
  -2 -40   0   48.22    2.76
   2 -40  -1    0.42    1.82
   2 -40   1   -2.48    1.70
  -2 -40  -1    0.40    1.68
  -2 -40   1    1.43    1.48
  -2 -40  -1   -1.09    2.47
  -2 -40   2   21.98    1.78
   2 -40   2   24.15    1.95
  -2 -40  -2   23.00    2.37
   2 -40  -2   28.73    2.47
  -2 -40  -2   23.63    2.94
   2 -40   3    5.20    1.42
   2 -40  -3    9.06    2.14
  -2 -40   3    6.56    1.23
  -2 -40  -3   10.39    1.93
  -2 -40  -3    3.59    2.53
   2 -40  -3    4.54    2.49
   2 -40   4    2.22    1.25
   2 -40  -4    4.94    2.28
  -2 -40  -4    3.52    2.09
   2 -40  -4    2.91    2.47
  -2 -40  -4    0.09    2.52
  -2 -40  -5   10.45    2.75
  -2 -40  -5   12.33    2.49
   2 -40  -5    5.96    2.30
   2 -40  -5   10.10    2.84
   2 -40  -6    5.74    3.56
  -2 -40  -6    5.39    3.24
   2 -40  -6    4.31    2.56
  -2 -40  -7    0.41    4.15
   2 -40  -7   -8.41    4.65
   2 -40  -8    3.51    6.21
  -2 -40  -8    3.42    5.60
   2 -42   0   17.02    2.09
  -2 -42   0   15.37    1.98
   2 -42   1    7.56    1.82
   2 -42  -1    3.30    1.99
  -2 -42  -1    9.39    1.95
  -2 -42   1    9.64    1.72
  -2 -42  -1    7.17    2.59
   2 -42   2    8.45    1.75
  -2 -42   2   10.08    1.58
   2 -42  -2   12.85    2.28
  -2 -42  -2   10.61    2.07
  -2 -42  -2   15.20    2.85
   2 -42   3   12.68    1.64
   2 -42  -3   15.89    2.38
  -2 -42  -3   13.43    2.26
  -2 -42  -3   11.19    2.83
   2 -42  -3   13.43    2.76
  -2 -42  -4   -0.40    2.21
   2 -42  -4    0.88    2.28
  -2 -42  -4   -0.39    2.61
   2 -42  -4    2.61    2.59
  -2 -42  -5    4.93    2.83
   2 -42  -5    4.33    2.19
  -2 -42  -5    4.25    2.48
   2 -42  -5    6.97    2.93
  -2 -42  -6    1.98    3.43
   2 -42  -6    6.22    3.64
   2 -42  -6    0.27    2.50
   2 -42  -7   -1.20    4.89
  -2 -42  -7   -0.74    4.29
   2 -42  -8    0.51    6.48
  -2 -42  -8   -4.20    5.88
  -2 -44   0    3.20    1.82
   2 -44   0    5.07    1.95
   2 -44   1   26.65    2.29
  -2 -44  -1   26.23    2.41
  -2 -44   1   24.64    2.15
   2 -44  -1   27.11    2.58
  -2 -44  -1   23.61    3.32
   2 -44   2    5.12    1.69
  -2 -44  -2    4.03    1.87
  -2 -44   2    5.08    1.51
   2 -44  -2    5.81    2.26
  -2 -44  -2   11.99    2.91
   2 -44  -2    4.02    2.71
   2 -44   3    1.04    1.48
   2 -44  -3   -0.31    2.23
  -2 -44  -3    0.81    2.20
  -2 -44  -3    5.03    2.78
   2 -44  -3    1.47    2.60
  -2 -44  -4    8.12    2.47
   2 -44  -4    8.32    2.50
  -2 -44  -4    6.91    2.88
   2 -44  -4    4.60    2.74
  -2 -44  -5    0.95    2.94
   2 -44  -5   -3.21    2.34
  -2 -44  -5   -4.68    2.64
   2 -44  -5   -0.49    3.03
   2 -44  -6   -4.16    3.99
  -2 -44  -6    0.11    3.58
  -2 -44  -7   -0.55    4.61
   2 -44  -7   -1.25    5.13
  -2 -46   0    3.83    1.88
   2 -46   0    1.38    2.03
   2 -46   1   20.32    2.23
  -2 -46  -1   14.86    2.11
  -2 -46   1   16.00    1.93
   2 -46  -1   18.44    2.42
  -2 -46  -1   13.02    3.22
   2 -46   2   -0.81    1.70
  -2 -46  -2    1.73    2.87
   2 -46  -2   -3.73    2.89
  -2 -46  -2   -1.61    2.09
   2 -46  -2   -0.68    2.22
   2 -46  -3   -0.21    2.75
  -2 -46  -3    3.67    3.00
   2 -46  -3    1.95    2.46
  -2 -46  -3    1.87    2.38
   2 -46  -4    8.44    3.05
  -2 -46  -4    8.13    3.07
  -2 -46  -4    6.84    2.69
   2 -46  -4   10.53    2.54
  -2 -46  -5   -6.27    3.29
   2 -46  -5    1.87    3.34
  -2 -46  -5   -1.40    2.63
   2 -46  -6   -0.64    4.22
   2 -48   0    5.95    2.20
  -2 -48   0    3.32    1.80
  -2 -48  -1    2.17    3.08
   2 -48   1    2.41    1.98
   2 -48  -1    6.20    2.30
  -2 -48  -1    1.28    1.96
  -2 -48  -2    1.71    3.07
   2 -48  -2   -0.76    2.99
   2 -48  -2    5.40    2.40
  -2 -48  -2   -1.51    2.30
   2 -48  -3   -0.11    3.02
   2 -48  -3    7.21    2.51
  -2 -48  -3    4.82    2.55
   2 -48  -4    3.81    2.44
  -2 -48  -4    2.78    2.68
   2 -50   0   26.81    2.73
  -2 -50   0   23.11    2.42
   2 -50  -1   -1.19    2.34
  -2 -50  -1   -2.55    2.22
   2 -50  -2    4.52    2.58
  -2 -50  -2    3.28    2.41
  -2 -50  -3   19.84    2.95
   2 -50  -3   16.98    2.86
   2 -52   0    3.94    2.32
   2 -52  -1    6.47    2.49
  -2 -52  -1    2.62    2.34
  -2 -52  -2    6.09    2.68
   2 -52  -2   13.12    2.79
   2 -54  -1    2.75    2.51
  -3  -1  -1  230.40    8.22
   3  -1   1  261.02    8.24
   3  -1   1  263.46    8.24
   3   1   1  257.16    8.26
   3   1  -2    6.80    0.55
  -3  -1   2    7.36    0.52
  -3   1   2    6.90    0.58
   3  -1  -2    5.88    0.58
   3  -1   2    6.48    0.72
  -3   1  -2    6.93    0.77
  -3   1  -2    6.54    0.79
   3   1   2    5.58    0.81
   3  -1   2    6.42    0.77
   3  -1  -3   19.65    1.08
   3   1  -3   17.01    1.00
   3   1   3   24.26    1.18
   3  -1   3   24.08    1.17
   3   1   3   20.63    1.22
  -3   1   3   20.93    1.08
  -3  -1   3   18.61    1.00
  -3  -1   4   65.34    2.22
  -3   1   4   66.68    2.24
   3  -1   4   63.59    2.45
   3   1   4   63.00    2.45
  -3   1   4   67.03    2.44
  -3  -1   4   66.90    2.40
  -3   1   4   62.55    2.21
  -3   1  -4   65.35    2.52
   3  -1   4   62.60    2.53
   3   1   4   67.41    2.55
  -3  -1   4   61.74    2.25
   3  -1  -4   64.06    2.46
  -3  -1   5    3.83    0.89
  -3   1   5    4.75    0.91
   3  -1   5    3.85    0.94
   3   1   5    5.44    0.93
  -3  -1   5    3.86    0.66
   3   1   5    5.00    1.05
   3  -1   5    2.87    1.05
  -3  -1  -5    4.51    1.09
  -3   1  -5    3.81    1.07
   3   1   5    4.19    1.05
  -3   1   5    4.81    0.58
  -3  -1   5    4.96    0.61
  -3   1   5    3.27    0.62
  -3  -1   6   87.20    2.94
  -3   1   6   80.77    2.94
  -3   1   6   87.46    3.21
   3   1   6   86.30    3.28
  -3  -1   6   83.39    2.96
   3  -1   6   84.45    3.29
  -3  -1   6   83.90    3.19
   3   1   6   75.93    3.18
  -3   1   6   81.45    2.91
   3  -1   6   81.81    3.19
   3   1   6   88.26    3.22
  -3   1  -6   74.85    3.41
  -3  -1  -6   75.80    3.39
   3  -1   6   85.43    3.30
  -3   1   7    1.35    0.67
   3   1   7    1.22    1.11
  -3  -1   7    1.46    0.72
  -3  -1   7    1.17    0.67
  -3   1   7    1.09    1.05
  -3  -1   7    1.32    1.02
   3   1   7    0.94    1.03
  -3   1  -7    1.80    1.22
  -3  -1  -7    2.78    1.29
  -3   1  -7    1.23    1.23
   3  -1   7    1.79    1.08
   3   1   7    1.03    1.13
   3  -1   7    2.92    1.06
  -3   1   7    1.11    0.66
   3  -1   7    1.85    1.15
   3  -1   8    7.04    1.35
  -3   1  -8    7.21    1.66
   3   1   8    9.68    1.39
  -3  -1   8   10.39    0.92
  -3   1   8   10.23    0.89
  -3  -1   8   11.39    1.00
  -3   1   8    7.98    0.87
   3   1   8   11.49    1.31
   3  -1   8   10.42    1.30
  -3  -1  -8    8.98    1.52
  -3   1  -8    6.48    1.63
  -3  -1   8    9.57    1.32
  -3   1   8    8.22    1.33
   3   1   9   15.85    1.66
   3  -1   9   14.28    1.65
  -3   1   9   15.45    1.07
  -3  -1   9   13.27    1.09
   3  -1   9   13.31    1.58
  -3   1   9   15.12    1.14
  -3  -1   9   12.22    1.14
   3   1   9   15.70    1.56
  -3  -1  -9   15.24    2.14
  -3   1  -9   13.05    2.11
  -3  -1  -9   10.97    2.04
  -3   1  -9   13.66    2.02
   3   1  -9   17.65    2.00
   3   1  10    2.76    1.36
   3  -1  10    3.65    1.35
  -3  -1 -10    4.95    2.36
  -3   1 -10    1.76    2.48
  -3  -1 -10    6.25    2.09
   3  -1 -10    6.42    1.94
  -3   1 -10    4.63    2.10
   3   1 -10    4.71    1.93
  -3   1 -11    1.02    3.15
  -3  -1 -11    1.06    3.03
   3   1 -11    1.54    3.49
   3  -1 -11    1.49    2.04
  -3  -1 -11    3.55    2.16
  -3   1 -11    0.31    2.17
   3   1 -11   -0.94    2.07
   3  -1 -12    6.04    4.43
   3   1 -12    9.12    4.67
  -3   1 -12    7.25    4.37
  -3  -1 -12    6.11    3.95
  -3   1 -12    2.12    2.58
   3  -1 -12    7.28    2.59
   3   1 -12    8.97    2.55
  -3  -1 -12   13.89    2.76
  -3  -1 -13    9.47    5.18
  -3   3   0    0.01    0.30
  -3  -3   0   -0.05    0.38
   3  -3  -1  106.37    3.46
  -3   3   1  111.33    3.47
   3  -3   1   97.60    3.54
   3   3   1  100.15    3.57
   3  -3   1  105.70    3.53
   3  -3   1   98.78    3.51
  -3  -3  -1  108.14    3.52
   3   3  -2   15.28    0.68
  -3   3  -2   17.26    1.01
  -3  -3   2   11.74    0.62
  -3   3   2   14.00    0.87
   3  -3  -2   13.92    0.88
   3   3  -2   10.40    0.59
   3  -3   2   16.45    0.93
   3  -3   2   12.98    0.91
  -3  -3  -2   12.27    1.02
   3   3   2   10.65    1.02
  -3   3  -2   14.49    0.90
   3  -3   2   11.79    0.92
  -3   3  -3  117.25    4.09
  -3   3  -3  115.83    4.07
  -3   3   3  120.98    4.06
   3  -3  -3  118.48    4.09
  -3  -3   3  117.12    3.96
  -3  -3  -3  121.80    4.15
  -3   3  -3  118.01    4.13
   3   3  -3  114.88    3.90
   3  -3   3  115.91    4.08
   3   3   3  115.91    4.13
   3  -3  -3  115.10    3.90
  -3  -3   3  122.84    3.92
  -3   3  -4   18.87    1.24
  -3   3   4   20.87    0.92
  -3   3   4   20.07    1.20
  -3  -3   4   21.28    1.08
   3  -3  -4   18.23    1.17
   3  -3   4   19.08    1.22
  -3  -3   4   22.45    0.95
   3   3  -4   20.73    0.96
  -3   3  -4   19.23    1.24
  -3   3   4   23.45    0.91
   3   3   4   22.58    1.22
  -3   3  -4   20.62    1.28
   3   3   4   18.68    1.32
   3   3   4   20.82    1.30
  -3   3  -5   21.75    1.41
  -3  -3   5   26.66    1.16
  -3   3   5   23.14    1.07
   3   3   5   24.39    1.36
  -3   3   5   22.33    1.05
  -3   3   5   25.36    1.39
  -3  -3   5   24.60    1.25
   3  -3   5   22.66    1.36
   3   3   5   21.57    1.42
   3  -3  -5   22.71    1.47
  -3   3  -5   23.53    1.48
   3   3   5   22.58    1.46
   3  -3   6    4.35    1.04
  -3  -3   6    4.03    0.77
   3  -3   6    4.85    1.15
  -3   3  -6    4.37    1.16
  -3   3  -6    4.46    1.09
  -3  -3  -6    4.59    1.21
  -3   3   6    4.66    0.68
  -3  -3   6    5.95    0.79
  -3   3   6    5.41    1.07
  -3  -3   6    5.39    0.96
  -3   3   6    5.26    0.70
   3   3   6    6.19    1.03
   3   3   6    6.15    1.17
   3  -3   6    5.56    1.09
   3   3   6    4.72    1.08
   3  -3   7    6.75    1.14
  -3   3   7    7.33    0.76
   3  -3   7    7.82    1.21
  -3  -3   7    6.62    0.83
  -3   3  -7    5.57    1.30
  -3   3  -7    6.45    1.25
  -3  -3  -7    5.97    1.24
  -3   3   7    6.42    0.73
  -3  -3   7    6.82    0.79
  -3  -3   7    6.32    1.03
  -3   3   7    8.11    1.20
   3   3   7    5.80    1.13
   3  -3   7    6.09    1.12
   3   3   7    6.53    1.28
   3   3   7    8.39    1.21
   3  -3   8   14.20    1.36
   3  -3   8   12.89    1.46
  -3   3  -8    9.01    1.66
   3   3  -8   14.29    1.66
  -3  -3  -8   12.94    1.74
  -3   3  -8   10.46    1.73
  -3   3   8   13.66    0.94
  -3  -3   8   13.60    1.01
  -3  -3   8   14.57    1.37
   3  -3   8   10.94    1.46
  -3  -3   8   10.41    1.01
   3   3   8   14.05    1.47
  -3   3   8   14.96    0.97
   3   3   8   14.15    1.39
  -3  -3   9    1.93    0.88
   3   3   9    2.06    1.34
   3   3   9    4.19    1.30
   3  -3   9    0.36    1.23
  -3   3   9    0.66    0.84
  -3  -3   9    2.08    0.91
   3  -3   9    2.30    1.40
  -3   3  -9   -0.36    1.86
  -3   3  -9    1.36    1.65
  -3  -3  -9    1.06    1.70
   3   3  -9    2.89    1.65
  -3  -3 -10    4.57    1.96
   3  -3 -10    2.08    1.99
  -3   3 -10    2.96    1.95
   3   3 -10    0.95    1.70
   3  -3  10   -0.03    1.31
  -3  -3 -10    1.01    2.25
   3   3 -10   -1.77    2.74
  -3   3 -10    1.87    2.53
   3   3  10    1.00    1.35
  -3   3 -11    3.11    3.37
   3   3 -11    1.78    3.69
  -3  -3 -11   -1.37    2.76
   3  -3 -11    0.92    2.14
  -3   3 -11    0.68    2.06
   3   3 -11    1.76    2.02
  -3  -3 -11    1.57    2.15
  -3  -3 -12    3.09    3.60
  -3   3 -12    4.09    4.49
  -3   3 -12    4.73    2.40
   3  -3 -12    1.74    2.41
  -3  -3 -12    4.08    2.52
   3   3 -12    2.47    2.40
   3  -3 -12    6.59    4.20
  -3  -3 -13   -0.31    4.87
   3  -5   0   -0.22    0.44
   3   5   0   -0.07    0.37
  -3   5   0    0.28    0.53
  -3  -5   0    0.09    0.53
   3   5   1 2284.46   73.34
   3  -5   1 2174.72   73.31
   3  -5   1 2270.05   73.28
   3  -5  -1 2313.83   73.27
  -3   5   1 2385.75   73.27
  -3   5  -1 2257.33   73.29
   3  -5   1 2204.70   73.28
  -3   5   2  550.34   18.02
   3   5  -2  550.53   18.03
   3  -5  -2  569.11   18.12
  -3   5   2  573.28   18.10
  -3   5  -2  561.47   18.10
   3  -5   2  552.22   18.09
   3  -5   2  569.86   18.13
  -3   5  -2  558.69   18.11
   3  -5   2  561.40   18.10
  -3   5  -2  529.63   18.10
  -3  -5  -2  554.00   18.16
   3   5   2  559.52   18.15
  -3  -5  -3    8.20    0.96
  -3   5  -3    8.18    0.88
  -3   5  -3    9.27    0.90
   3  -5   3    8.04    0.86
   3   5   3    8.29    0.98
   3  -5   3    9.25    0.91
   3   5  -3    9.12    0.70
  -3  -5   3    8.61    0.73
  -3   5   3    9.20    0.91
  -3  -5   3    7.67    0.60
   3  -5  -3    8.60    0.93
   3   5   3    8.03    0.92
  -3   5  -3    9.57    0.96
   3  -5  -3    9.66    0.70
  -3   5  -4    6.83    0.93
  -3  -5   4    4.69    0.66
   3   5   4    5.25    0.99
  -3   5   4    4.97    0.90
   3   5  -4    5.11    0.67
  -3   5  -4    5.52    0.93
   3  -5  -4    5.82    0.68
  -3  -5  -4    5.24    1.01
   3  -5   4    7.45    0.95
  -3   5  -4    5.30    0.90
   3  -5  -4    6.71    0.98
   3   5   4    4.86    0.85
  -3  -5   4    5.82    0.69
   3   5   5  133.53    4.60
  -3  -5   5  131.40    4.41
   3   5   5  127.30    4.60
   3  -5   5  129.22    4.54
  -3   5  -5  130.05    4.52
   3   5  -5  127.88    4.34
  -3   5  -5  125.87    4.63
  -3   5   5  132.55    4.56
  -3  -5   5  120.77    4.34
   3  -5  -5  126.57    4.62
  -3   5  -5  122.93    4.57
   3   5   6   43.48    2.01
  -3   5  -6   37.82    2.07
  -3   5   6   41.15    1.65
   3   5   6   45.56    1.96
  -3   5   6   42.84    1.99
   3   5   6   42.51    2.09
  -3  -5   6   42.08    1.83
   3  -5   6   40.76    1.97
  -3   5  -6   40.96    2.07
  -3  -5   6   41.68    1.72
   3   5   7    0.25    1.13
  -3   5  -7    2.19    1.21
  -3  -5   7    1.54    0.74
  -3  -5   7   -0.20    0.93
  -3   5   7    1.83    1.11
   3   5   7   -0.31    1.09
  -3   5   7    0.32    0.71
  -3  -5  -7    1.52    1.34
   3   5  -7    0.74    1.14
  -3   5  -7    1.95    1.17
   3  -5   7    1.55    1.10
  -3  -5   7    0.98    0.80
   3  -5   7    1.88    1.15
   3  -5   7    1.20    1.08
  -3  -5   8    5.93    0.91
   3   5   8    2.74    1.26
  -3  -5   8    3.72    1.15
   3   5   8    4.50    1.24
  -3   5   8    4.70    0.83
   3  -5   8    6.48    1.26
   3  -5   8    2.89    1.23
   3   5  -8    1.95    1.61
  -3  -5   8    4.06    0.91
   3  -5   8    1.85    1.29
  -3   5  -8    4.03    1.58
  -3   5  -8    3.90    1.49
  -3  -5  -8    3.40    1.45
   3   5  -8    4.36    1.38
   3   5   9    2.99    1.32
   3   5  -9   -0.27    1.58
  -3   5  -9    0.35    1.57
  -3  -5  -9    0.97    1.79
   3   5  -9   -1.69    2.17
  -3   5  -9    2.00    2.04
  -3   5   9    2.07    0.85
  -3  -5   9    1.06    1.23
   3  -5   9    3.58    1.43
  -3  -5   9    1.07    0.93
   3  -5   9    1.44    1.27
   3   5   9    2.93    1.30
  -3   5 -10    2.20    2.78
   3   5 -10    1.18    2.98
   3  -5  10    2.60    1.36
  -3   5 -10    3.28    1.87
  -3  -5 -10   -0.36    1.87
   3   5 -10   -0.43    1.83
   3   5  10   -0.07    1.36
  -3  -5 -11   -0.48    2.25
  -3   5 -11   -4.50    2.11
   3   5 -11   -0.07    2.14
   3  -5 -11   -0.71    2.17
   3   5 -11   -3.37    3.88
  -3   5 -11    1.25    3.56
  -3  -5 -11    2.42    2.72
   3   5 -12    1.07    2.50
   3  -5 -12    2.13    2.35
  -3   5 -12    0.50    4.64
  -3  -5 -12    2.44    3.54
  -3   5 -12   -0.16    2.22
  -3  -5 -13   -5.24    4.54
   3   7   0   -0.13    0.46
  -3  -7   0    0.21    0.44
  -3  -7   0    0.03    0.65
   3  -7   0   -0.27    0.56
  -3   7   0   -0.01    0.54
  -3   7   0    0.01    0.72
   3  -7   1   98.36    3.44
  -3   7   1  103.85    3.46
   3  -7  -1  102.20    3.48
   3   7   1   96.07    3.45
  -3  -7  -1  101.38    3.47
   3  -7   1  103.53    3.56
   3   7   1   98.92    3.53
   3   7  -2  285.98    9.31
   3  -7   2  282.35    9.40
   3  -7   2  281.05    9.41
  -3   7  -2  280.22    9.41
   3   7  -2  283.36    9.39
  -3   7   2  288.64    9.43
   3  -7   2  287.81    9.47
   3   7   2  285.48    9.49
  -3  -7  -2  294.18    9.53
  -3   7  -2  289.38    9.46
  -3   7  -2  288.69    9.41
  -3   7   2  286.46    9.38
  -3   7  -3  148.65    5.08
   3  -7   3  141.29    5.06
  -3  -7   3  154.64    5.02
   3   7  -3  153.97    4.99
   3  -7   3  148.52    5.12
  -3  -7  -3  151.42    5.18
  -3   7  -3  151.61    5.07
   3   7   3  154.85    5.17
   3  -7  -3  148.56    5.00
  -3   7   3  148.25    5.10
  -3   7  -3  145.40    5.09
   3  -7   3  142.69    5.04
   3   7  -3  144.83    4.88
   3   7  -3  147.99    4.99
  -3  -7   3  145.65    4.87
   3   7   3  143.17    5.13
   3  -7  -3  154.00    5.15
   3  -7   4   12.13    1.07
  -3  -7  -4   11.50    1.11
  -3   7  -4   13.28    1.08
   3   7  -4   13.48    0.81
   3   7   4   12.50    1.19
  -3  -7   4   12.62    0.90
   3  -7  -4   14.25    1.14
  -3  -7   4   12.06    0.77
  -3   7   4   11.94    1.05
   3  -7  -4   13.00    0.92
   3   7   4   12.98    1.18
  -3   7  -4   13.16    1.10
   3   7  -4   13.16    0.91
  -3   7  -4   12.45    1.12
  -3   7  -5    0.41    0.98
   3   7  -5    1.19    0.86
  -3  -7   5    0.91    0.75
  -3  -7  -5    0.39    1.03
   3  -7  -5    1.00    0.78
  -3   7   5    1.26    0.98
   3   7  -5    1.08    0.77
  -3   7  -5    0.21    0.99
  -3   7  -5    1.48    0.97
   3   7  -5    1.35    0.74
   3  -7   5    0.76    0.96
   3   7   5    0.85    1.03
  -3  -7   5   -0.06    0.67
   3  -7  -5    1.33    0.94
   3   7   5    0.45    1.10
  -3   7  -6    6.07    1.18
   3   7   6    7.06    1.29
   3  -7  -6    8.98    1.35
  -3   7   6    7.39    1.18
  -3  -7   6    4.75    0.86
   3   7   6    6.19    1.20
  -3   7  -6    5.96    1.17
   3   7  -6    4.70    0.94
   3  -7   6    6.64    1.15
   3   7  -6    6.81    1.11
  -3   7  -6    5.15    1.15
  -3  -7   6    4.91    0.86
   3   7  -6    7.34    1.05
  -3  -7   7   -1.18    0.83
   3   7  -7   -0.48    1.23
  -3   7  -7   -0.86    1.22
   3   7  -7   -0.47    1.09
  -3   7  -7   -0.40    1.18
   3   7   7    0.06    1.11
  -3   7   7    1.12    1.16
  -3  -7   7   -1.15    0.90
  -3   7   7    0.72    0.77
   3  -7   7    0.27    1.06
   3  -7   7   -1.70    1.12
   3   7   7   -2.06    1.14
   3   7  -8    0.97    1.32
  -3  -7  -8    2.63    1.62
  -3   7  -8    1.29    1.45
   3   7  -8    2.23    1.71
  -3   7  -8    0.55    1.61
   3  -7   8    1.23    1.22
  -3  -7   8    0.86    0.88
  -3  -7   8    1.16    1.05
   3  -7   8    0.89    1.09
   3   7   8   -0.20    1.26
  -3   7   8    2.62    0.85
   3  -7   8    0.73    1.34
  -3  -7   8    0.62    0.93
   3   7   8   -0.68    1.24
   3   7   9    1.90    1.29
   3  -7   9   -0.04    1.30
   3  -7   9   -1.39    1.46
  -3  -7   9   -0.42    1.19
  -3  -7   9    0.05    0.99
   3   7   9    0.40    1.33
   3   7  -9    2.85    2.37
  -3   7  -9    0.86    2.14
  -3   7   9    0.64    0.85
  -3   7  -9    0.82    1.55
   3   7  -9   -0.85    1.49
  -3  -7  -9    0.99    1.75
  -3   7 -10    1.37    2.86
   3   7 -10    1.93    3.14
  -3   7 -10   -0.32    1.88
   3   7  10    1.16    1.43
   3   7 -10    0.42    1.88
  -3  -7 -10    5.16    1.90
   3  -7  10    0.59    1.59
  -3  -7 -11    1.14    2.16
   3  -7 -11    0.48    2.23
   3   7 -11   -0.74    2.19
  -3   7 -11   -1.44    2.07
  -3   7 -11    1.47    3.72
   3   7 -11   -4.92    4.20
   3   7 -12   -1.50    2.79
  -3   7 -12   -0.32    2.39
  -3  -7 -12    3.63    3.42
   3  -9   0    0.48    0.62
  -3   9   0   -0.14    0.82
  -3  -9   0    0.41    0.52
   3   9   0    0.52    0.52
  -3   9  -1  104.09    3.41
  -3  -9   1  103.45    3.31
   3   9   1   99.86    3.46
   3  -9  -1   92.52    3.46
   3  -9  -1   97.61    3.54
  -3  -9  -1  100.95    3.47
   3  -9   1   90.73    3.55
  -3   9   1   99.14    3.51
   3   9  -2  566.83   19.00
  -3  -9  -2  590.91   19.13
   3   9   2  583.55   19.08
   3   9  -2  559.68   18.87
   3  -9   2  588.59   18.99
  -3   9  -2  591.38   19.06
   3  -9   2  655.41   19.15
   3  -9   2  598.44   18.99
  -3   9   2  579.35   19.00
  -3  -9  -2  582.97   19.07
   3  -9   3   97.59    3.49
   3   9  -3   92.04    3.36
   3   9  -3   94.83    3.28
   3  -9   3   97.60    3.40
   3   9  -3   91.20    3.16
  -3   9  -3  100.41    3.40
  -3   9  -3   94.85    3.41
  -3  -9   3   93.15    3.39
  -3   9   3  101.00    3.46
   3  -9  -3   95.57    3.50
   3  -9   3   94.68    3.37
  -3   9  -3   95.92    3.46
   3   9   3   92.76    3.48
   3  -9  -3   99.05    3.39
  -3  -9  -3   94.01    3.55
   3  -9  -4    0.48    0.76
   3   9  -4    0.19    0.53
   3   9  -4    0.64    0.76
  -3  -9  -4   -0.61    1.06
   3  -9   4    0.42    0.83
   3   9  -4    0.99    0.69
  -3   9  -4    0.22    0.81
  -3   9  -4    1.27    0.82
  -3  -9   4    1.41    0.79
   3  -9   4    0.24    0.90
  -3   9   4    1.34    0.85
   3  -9  -4    0.45    1.00
  -3  -9   4    0.68    0.49
   3   9   4    0.48    0.96
  -3   9  -4    1.56    0.96
   3   9   4    0.38    0.96
  -3  -9  -5   58.71    2.52
   3  -9  -5   56.73    2.26
  -3   9  -5   60.56    2.38
  -3   9  -5   56.52    2.43
   3   9   5   58.79    2.42
   3  -9   5   57.69    2.39
   3   9  -5   54.84    2.14
  -3   9  -5   59.08    2.38
  -3   9   5   57.23    2.38
   3  -9  -5   55.95    2.47
   3   9   5   58.14    2.49
  -3  -9   5   56.76    2.10
   3   9  -5   53.32    2.28
   3   9  -5   54.19    2.19
  -3  -9   5   51.37    2.23
   3   9  -6   23.28    1.47
  -3  -9  -6   24.57    1.67
  -3   9  -6   26.22    1.61
   3  -9  -6   22.10    1.44
   3   9  -6   24.74    1.43
  -3   9  -6   26.83    1.54
  -3   9   6   26.12    1.55
  -3  -9   6   22.96    1.24
   3   9   6   24.86    1.66
   3   9  -6   23.80    1.35
   3  -9  -6   23.96    1.68
   3  -9   6   26.16    1.52
   3   9   6   22.54    1.54
  -3   9  -6   22.24    1.52
  -3  -9   6   22.10    1.30
  -3  -9   7   15.19    1.13
  -3   9   7   16.13    1.15
  -3   9  -7   17.95    1.69
   3   9   7   15.31    1.40
   3   9  -7   11.07    2.30
   3   9  -7   16.69    1.43
   3   9   7   15.22    1.41
  -3   9  -7   14.21    1.48
  -3   9  -7   15.83    1.54
   3   9  -7   10.65    1.48
  -3  -9   7   14.40    1.17
   3  -9   7   14.56    1.39
  -3  -9   8    0.53    0.99
  -3   9  -8   -0.25    1.39
   3   9   8   -0.31    1.22
   3   9   8   -0.28    1.28
   3  -9   8    1.34    1.16
  -3  -9   8    0.25    1.00
  -3   9   8   -0.29    0.93
   3  -9   8    0.88    1.30
   3   9  -8    0.78    1.86
  -3   9  -8    0.98    1.72
   3   9  -8    0.77    1.34
  -3   9  -9    0.96    1.62
  -3   9  -9   -0.64    2.30
   3   9  -9   -0.43    2.51
   3   9   9    0.14    1.34
   3  -9   9    1.69    1.50
  -3   9   9    2.21    0.96
   3   9   9    1.00    1.41
  -3  -9   9    1.00    1.13
   3  -9   9   -1.43    1.49
  -3  -9   9   -0.40    1.08
   3   9  -9   -0.16    1.54
   3   9 -10   -3.42    3.33
   3   9  10    3.68    1.56
  -3   9 -10    1.35    1.86
  -3   9 -10   -0.50    3.03
   3   9 -10    0.78    1.91
  -3  -9 -10    2.58    2.08
   3  -9  10    0.55    1.45
  -3   9 -11    1.79    4.01
  -3  -9 -11   -0.58    2.29
   3   9 -11   -0.07    2.37
  -3   9 -11   -1.78    2.14
  -3  -9 -12    2.64    3.24
   3   9 -12    1.99    2.94
  -3   9 -12   -1.95    2.48
   3 -11   0    0.17    0.65
  -3  11   0   -0.58    0.90
  -3 -11   0   -0.22    0.57
   3  11   0    0.37    0.56
   3 -11  -1   34.17    1.47
  -3 -11  -1   32.30    1.46
  -3 -11   1   33.32    1.25
   3  11   1   32.93    1.46
   3 -11  -1   32.85    1.58
   3  11  -1   32.16    1.61
  -3  11  -1   36.26    1.39
  -3  11   1   32.51    1.55
  -3  11  -2  115.85    3.86
   3  11  -2  101.20    3.54
   3 -11   2  110.52    3.71
   3 -11   2  110.39    3.71
  -3 -11   2  101.92    3.50
   3 -11   2  115.93    3.90
   3  11  -2  106.95    3.80
  -3 -11   2  108.08    3.49
   3  11   2  105.79    3.78
  -3 -11  -2  112.10    3.83
  -3 -11  -2  107.59    3.93
  -3  11   2  105.95    3.77
   3  11  -3   15.51    0.85
   3 -11   3   17.02    1.07
  -3  11  -3   15.53    1.07
  -3  11  -3   16.44    1.01
   3  11  -3   17.74    1.11
  -3  11   3   17.27    1.19
  -3  11  -3   15.03    1.26
   3 -11   3   15.39    1.28
   3 -11   3   17.59    1.04
  -3 -11   3   15.08    1.18
  -3 -11  -3   16.40    1.29
   3  11   3   16.13    1.25
   3 -11  -3   16.08    1.14
   3 -11   4   22.94    1.28
   3  11  -4   21.58    1.22
   3 -11   4   26.02    1.58
   3  11  -4   21.64    1.14
  -3  11  -4   22.82    1.28
  -3 -11  -4   18.05    1.44
  -3  11  -4   21.53    1.22
   3  11  -4   19.79    0.94
  -3 -11   4   20.74    1.29
  -3  11   4   22.27    1.36
   3  11   4   20.61    1.43
   3 -11  -4   20.54    1.48
   3 -11   4   20.46    1.17
  -3 -11   4   20.73    0.92
  -3  11  -4   19.47    1.38
   3 -11  -4   19.09    1.24
   3  11   4   20.77    1.36
   3 -11  -5    0.32    0.91
  -3 -11  -5    1.57    1.10
  -3 -11   5    0.44    0.86
  -3  11  -5    0.37    0.91
  -3  11  -5    0.54    0.92
   3  11  -5    0.24    0.67
   3  11  -5    1.02    0.78
   3  11   5    0.79    1.02
   3 -11   5    1.35    1.11
  -3  11   5    1.40    1.03
  -3  11  -5    1.97    1.06
  -3 -11   5    0.84    0.57
   3  11   5    0.54    1.04
   3 -11  -5    1.65    1.12
   3  11  -5    1.31    0.87
   3  11  -6    1.77    0.95
  -3  11  -6   -0.42    1.04
   3  11  -6   -1.06    0.94
   3  11   6    0.28    1.05
  -3  11  -6    0.26    1.02
  -3 -11   6    1.60    0.96
   3 -11   6    3.41    1.22
  -3  11   6   -0.79    1.07
  -3  11  -6    0.40    1.10
   3  11  -6   -0.46    1.09
   3 -11  -6    1.37    1.25
  -3 -11   6    0.77    0.69
   3 -11  -6    1.20    1.15
  -3 -11  -6   -0.12    1.23
  -3  11  -7    3.50    1.27
  -3  11  -7    3.41    1.41
   3  11   7    4.86    1.21
   3  11  -7    3.01    1.42
  -3 -11   7    3.17    1.03
   3 -11   7    5.71    1.44
  -3 -11   7    3.02    0.85
   3 -11  -7    5.04    1.66
   3  11  -7    3.14    1.15
  -3  11  -7    2.04    1.51
   3  11  -7    5.95    2.38
  -3  11  -8    2.33    1.44
  -3  11  -8    1.86    1.86
   3  11  -8    2.24    1.98
   3  11   8    1.33    1.28
  -3  11   8    1.42    1.08
   3  11   8    1.97    1.35
   3  11  -8    5.63    4.08
  -3  11  -8    9.24    3.86
  -3 -11   8    2.90    1.09
  -3 -11   8    2.62    1.00
   3  11  -8    1.74    1.37
   3 -11   8    2.96    1.38
   3 -11   8    2.26    1.22
  -3 -11   9   -0.42    1.12
   3  11  -9    0.72    1.61
  -3  11  -9   -0.04    2.48
   3  11   9    1.56    1.37
  -3  11  -9    0.06    1.54
  -3  11   9    0.60    1.05
   3  11   9    2.24    1.55
   3 -11   9    1.01    1.45
   3  11  -9   -1.04    2.67
   3  11 -10    1.13    2.10
  -3  11 -10   -1.06    3.26
   3  11 -10    0.04    3.53
  -3  11 -10    2.40    1.86
   3 -11  10    0.66    1.54
   3  11  10   -2.61    1.72
  -3  11 -11    1.19    2.12
   3  11 -11   -2.50    2.66
  -3 -11 -11    1.62    2.26
  -3  11 -12   -0.54    2.65
   3  11 -12    2.13    3.07
   3  13   0   -0.48    0.62
  -3  13   0    0.50    0.96
   3 -13   0    0.14    0.69
  -3 -13   0    0.67    0.65
   3 -13  -1    3.88    0.78
   3  13   1    4.21    0.80
  -3 -13   1    4.40    0.54
  -3 -13  -1    4.15    0.79
  -3  13  -1    3.55    0.69
   3  13  -1    5.58    1.04
  -3  13   1    5.07    1.01
  -3  13  -2  371.65   11.83
   3 -13   2  352.18   11.69
  -3 -13   2  361.46   11.55
   3 -13   2  366.81   11.88
   3  13  -2  356.35   11.79
  -3 -13   2  354.29   11.53
   3  13   2  350.86   11.76
  -3  13   2  350.25   11.77
  -3 -13  -2  331.06   11.76
  -3 -13  -2  366.19   11.92
   3 -13   2  353.72   11.70
   3 -13   3  190.17    6.40
   3  13  -3  183.04    6.27
  -3  13   3  171.67    6.28
  -3 -13   3  175.43    6.33
  -3  13   3  185.42    6.28
  -3 -13   3  179.77    6.00
  -3 -13  -3  180.72    6.41
   3 -13   3  187.82    6.20
   3  13  -3  179.99    6.09
   3 -13   3  201.90    6.25
  -3 -13  -3  193.05    6.49
  -3  13  -3  188.66    6.36
  -3 -13  -4    4.98    1.18
  -3  13  -4    4.56    1.09
   3 -13   4    5.28    0.88
   3  13   4    5.32    1.10
   3 -13  -4    5.82    1.00
  -3  13  -4    5.28    0.91
   3  13  -4    4.59    0.73
  -3  13  -4    5.93    0.87
  -3  13   4    4.93    1.06
   3  13  -4    5.66    0.95
   3 -13   4    4.91    1.09
   3 -13   4    5.06    0.85
   3 -13  -4    5.73    1.16
  -3 -13   4    4.59    1.00
   3  13  -5   14.82    1.19
  -3  13  -5   16.39    1.22
   3  13  -5   15.93    0.94
  -3  13  -5   15.12    1.24
   3  13  -5   16.34    1.15
   3 -13   5   16.35    1.38
  -3 -13   5   16.97    1.25
  -3 -13   5   16.51    0.83
  -3  13   5   15.23    1.31
   3  13   5   14.85    1.40
   3 -13  -5   14.87    1.51
  -3 -13  -5   17.12    1.53
  -3  13  -5   16.80    1.34
   3  13   5   16.12    1.36
   3 -13  -5   16.61    1.30
   3  13  -6   12.94    1.32
  -3 -13  -6   15.47    1.56
   3 -13  -6   12.93    1.46
   3  13  -6   15.33    1.23
  -3  13  -6   11.50    1.29
  -3  13  -6   14.36    1.33
   3  13  -6   13.05    1.19
   3 -13   6   11.07    1.38
   3  13   6   11.82    1.34
  -3 -13   6   14.94    0.91
  -3  13  -6   14.80    1.39
  -3 -13   6   12.44    1.22
   3 -13  -6   15.62    1.49
  -3 -13  -7   42.19    2.47
   3  13  -7   35.96    2.09
  -3  13  -7   38.48    2.18
   3  13   7   39.79    2.09
   3 -13   7   39.77    2.13
  -3  13  -7   37.47    2.26
   3  13  -7   39.70    3.02
  -3 -13   7   39.53    1.69
   3  13  -7   33.59    2.11
  -3  13  -7   37.47    2.22
   3 -13  -7   41.90    2.45
   3 -13  -7   42.66    2.47
  -3 -13   7   38.07    1.94
  -3  13  -8    3.58    1.42
  -3  13  -8   -2.86    2.11
   3  13  -8    1.17    2.06
  -3 -13   8    0.82    1.15
   3  13   8    2.35    1.31
   3 -13   8    1.71    1.20
  -3  13  -8    2.58    4.01
  -3 -13   8    0.37    0.92
   3  13  -8    6.67    4.47
   3  13  -8    0.40    1.52
   3 -13   8    1.59    1.40
   3 -13   9    1.95    1.55
   3  13  -9    1.73    1.88
  -3  13  -9    0.78    1.65
   3 -13   9    0.56    1.14
  -3  13  -9   -2.24    2.65
   3  13  -9    1.73    2.89
  -3 -13   9   -0.26    1.28
   3  13   9    0.04    1.60
  -3  13   9    1.99    1.26
  -3  13 -10   -2.31    3.45
   3  13  10    1.34    1.79
  -3  13 -10    1.50    1.94
   3  13 -10   -0.85    2.32
   3 -13  10   -0.40    1.60
  -3  13 -11   -2.48    2.36
   3  13 -11   -0.89    2.77
  -3  13 -12    0.30    2.89
   3  13 -12    1.74    3.32
  -3 -15   0   -0.05    0.67
   3  15   0    0.01    0.62
   3 -15   0    0.08    0.71
   3 -15   0   -0.61    0.72
  -3  15   0    1.04    0.98
  -3 -15  -1    1.28    0.84
   3  15  -1    2.79    1.07
  -3  15   1    1.86    1.00
   3 -15  -1    3.12    0.84
  -3  15  -1    2.68    0.68
   3  15   1    2.71    0.79
  -3 -15   1    2.16    0.60
  -3 -15   2   35.60    1.31
   3 -15   2   33.93    1.55
   3 -15   2   35.54    1.55
   3 -15  -2   37.11    1.75
   3  15   2   34.49    1.65
  -3 -15   2   35.53    1.33
  -3 -15  -2   31.25    1.69
  -3  15   2   35.46    1.75
  -3  15  -2   36.81    1.86
   3  15  -2   35.44    1.30
  -3  15  -2   35.56    1.54
   3 -15   2   35.96    1.89
   3  15  -2   33.20    1.78
  -3 -15  -2   36.96    1.90
  -3  15  -3   79.80    3.08
  -3 -15  -3   77.95    3.19
   3  15  -3   76.24    2.99
   3 -15   3   80.82    3.13
  -3 -15   3   75.73    2.61
   3 -15   3   75.62    2.84
   3  15   3   74.96    2.98
  -3 -15  -3   76.46    3.08
   3 -15   3   79.95    2.86
  -3  15   3   73.82    2.97
   3 -15   4   18.68    1.20
   3  15  -4   18.27    1.04
   3 -15   4   18.57    1.46
  -3  15   4   21.61    1.36
  -3 -15   4   17.98    1.39
   3  15  -4   19.71    1.33
  -3 -15  -4   19.48    1.55
  -3  15   4   17.86    1.32
  -3  15  -4   17.71    1.46
   3 -15   4   18.77    1.17
   3 -15  -4   18.29    1.37
  -3  15  -4   16.52    1.19
   3 -15   5    0.98    0.92
   3  15  -5    0.74    0.79
  -3  15  -5   -0.53    0.95
  -3 -15  -5   -0.08    1.27
   3 -15  -5    1.00    1.11
  -3 -15   5    1.29    1.07
  -3  15  -5    1.73    0.90
  -3  15   5    0.03    1.03
   3  15   5    0.27    1.10
  -3 -15   5    0.52    0.50
   3 -15   5   -0.14    0.84
   3 -15  -5   -0.95    1.25
   3  15  -5    0.73    1.02
  -3  15  -5   -0.73    1.14
   3 -15   5    0.11    1.16
  -3  15  -6    3.68    1.12
   3  15  -6    3.86    1.00
  -3 -15   6    1.85    1.11
   3 -15  -6    1.92    1.18
  -3 -15   6    3.48    0.64
   3  15  -6    2.20    1.09
  -3  15  -6    3.43    1.18
   3 -15   6    3.72    1.25
   3 -15  -6    4.74    1.46
   3  15  -6    1.22    1.26
  -3 -15  -6    3.94    1.44
  -3  15  -6    3.87    1.26
   3 -15   7   -0.35    1.35
  -3  15  -7    1.38    1.67
   3  15  -7    4.60    2.79
  -3 -15  -7    0.24    1.78
   3 -15  -7    1.44    2.02
  -3  15  -7    2.46    1.68
   3  15  -7    1.82    1.65
   3 -15  -7   -0.61    1.68
  -3 -15   7   -0.03    0.75
   3  15  -7    0.51    1.27
  -3  15  -7   -0.73    1.31
  -3 -15   7   -0.23    1.16
  -3 -15   8    1.95    0.88
  -3 -15   8    4.01    1.32
   3 -15  -8    0.73    2.61
  -3 -15  -8    1.58    2.47
  -3  15  -8    0.51    4.20
   3  15  -8    4.04    4.72
   3 -15   8    2.95    1.49
  -3  15  -8    3.40    2.25
   3  15  -8    3.59    2.28
   3  15  -8    2.47    1.63
  -3  15  -8    2.19    1.44
   3  15  -9   -1.04    2.01
  -3  15  -9   -2.31    1.82
   3 -15   9   -0.44    1.61
  -3 -15   9   -1.42    1.30
   3  15   9    0.69    1.64
  -3  15   9    0.51    1.40
   3  15  -9   -4.93    2.98
  -3  15  -9    0.87    2.78
   3  15 -10    0.56    2.47
  -3  15 -10   -1.11    2.17
   3 -15  10    0.56    1.69
  -3  15 -10    3.27    3.67
   3  15  10   -0.05    1.88
   3  15 -11    5.09    3.04
  -3  15 -11    0.96    2.52
   3  15 -12    2.98    3.72
  -3  15 -12   -2.37    3.22
   3 -17   0   -0.22    0.75
   3  17   0   -0.16    0.67
  -3  17   0    0.72    1.11
  -3 -17   0    0.41    0.72
   3 -17   0    0.11    0.75
  -3 -17   1  108.25    3.76
  -3 -17  -1  109.77    3.94
  -3  17   1  106.18    4.03
  -3  17  -1  111.44    3.77
   3  17  -1  106.57    4.03
   3 -17  -1  108.59    3.95
   3  17   1  107.51    3.86
   3 -17   2  292.00    9.92
   3  17  -2  297.78    9.73
  -3  17  -2  297.14    9.88
  -3 -17  -2  301.16   10.08
  -3  17   2  287.10   10.06
   3  17  -2  301.34   10.08
   3 -17   2  306.68   10.22
  -3 -17   2  303.14    9.76
  -3 -17  -2  302.91   10.23
  -3  17  -2  315.44   10.14
  -3 -17   2  299.07    9.79
   3  17   2  290.60    9.99
   3 -17  -2  302.47   10.09
   3 -17   3   58.13    2.20
  -3 -17   3   52.31    1.94
   3 -17   3   54.82    2.18
  -3  17   3   56.49    2.37
  -3 -17   3   53.64    1.91
   3  17   3   55.21    2.30
   3 -17   3   54.83    2.51
   3  17  -3   52.89    2.38
  -3 -17  -3   53.09    2.44
  -3 -17  -3   55.93    2.58
  -3  17  -3   56.49    2.44
   3  17  -4    1.41    0.68
  -3  17  -4    0.88    1.14
   3 -17   4    0.55    0.86
  -3 -17  -4    1.05    1.27
  -3  17   4    1.98    1.10
   3 -17   4    1.69    1.24
  -3  17   4    0.88    1.07
   3 -17  -4    1.48    1.19
   3  17  -4    0.12    1.15
   3 -17   4    0.75    0.83
  -3 -17  -4    0.42    1.19
   3  17  -5    1.52    0.83
  -3  17  -5    1.54    1.21
   3 -17   5    1.51    1.27
  -3 -17   5    2.21    1.19
  -3  17  -5    1.06    0.99
  -3 -17  -5    0.18    1.33
   3 -17  -5    1.30    1.23
   3 -17   5    2.38    0.89
   3  17  -5    1.37    1.08
   3 -17  -5   -0.64    1.42
   3 -17   5    1.08    0.96
  -3 -17  -6   20.60    1.84
   3  17  -6   18.55    1.64
  -3  17  -6   18.81    1.61
   3 -17  -6   18.12    1.77
  -3  17  -6   18.96    1.59
  -3 -17   6   17.47    0.92
  -3  17  -6   19.45    1.50
  -3 -17   6   15.88    1.54
   3 -17   6   18.81    1.69
   3  17  -6   19.82    1.40
   3 -17  -6   20.09    1.84
  -3 -17  -7    7.67    2.01
   3 -17  -7    9.31    2.31
  -3 -17   7    7.96    1.42
   3 -17   7   10.00    1.61
  -3  17  -7    7.24    1.88
  -3  17  -7    7.41    1.83
   3  17  -7    7.87    3.07
  -3  17  -7    9.97    1.51
   3  17  -7    7.62    1.47
  -3 -17   7    8.49    0.84
   3 -17  -7    9.58    1.94
  -3 -17   8    1.35    0.83
   3  17  -8    2.67    5.17
   3  17  -8    1.92    1.76
  -3  17  -8    3.04    1.61
  -3 -17   8    3.09    1.37
   3 -17   8    0.71    1.55
  -3  17  -8    4.01    2.37
   3  17  -8    2.99    2.34
   3 -17  -8    3.51    2.93
  -3 -17  -8    3.28    2.70
  -3  17  -9    1.95    3.04
   3  17  -9   -6.80    3.13
   3 -17   9    1.46    1.70
  -3  17  -9   -0.82    1.92
   3  17  -9    1.63    2.14
  -3 -17 -10    2.16    2.05
  -3  17 -10    6.56    4.01
   3  17  10    3.04    2.00
   3  17 -10    2.28    2.72
  -3  17 -10   -1.95    2.44
   3 -17  10   -1.76    1.78
   3  17 -11    3.67    3.32
  -3  17 -11   -0.34    2.83
   3  17 -12   -0.53    3.95
  -3  17 -12   -2.04    3.48
   3 -19   0    0.27    0.82
   3  19   0    0.12    0.71
   3 -19   0   -0.12    0.82
  -3 -19   0   -0.35    0.77
  -3  19   0    0.74    1.13
  -3 -19  -1    0.52    0.91
   3  19  -1    0.95    1.18
  -3  19   1    0.15    1.13
   3 -19  -1    0.11    0.94
   3  19   1    1.30    0.84
  -3 -19   1   -0.16    0.68
   3 -19   2  179.25    6.09
  -3  19  -2  179.15    6.03
  -3 -19   2  175.28    5.95
   3  19   2  172.91    6.15
   3 -19  -2  176.20    6.27
  -3 -19  -2  170.17    6.26
   3  19  -2  173.64    6.27
  -3  19   2  177.13    6.27
   3 -19   2  175.62    6.41
  -3  19  -2  200.59    6.42
  -3 -19   2  180.81    5.90
  -3 -19  -2  184.91    6.46
   3 -19   3  125.93    4.20
  -3  19  -3  119.47    4.41
  -3 -19   3  122.13    4.00
  -3 -19   3  112.24    3.97
   3 -19   3  119.21    4.18
  -3  19   3  114.89    4.34
  -3 -19   3  118.45    3.95
   3  19   3  117.49    4.29
   3 -19  -3  112.17    4.43
  -3 -19  -3  107.39    4.35
  -3 -19  -3  126.51    4.62
   3  19  -3  113.84    4.33
   3 -19   3  115.03    4.51
   3 -19   4    2.69    0.90
  -3 -19   4    1.61    0.51
  -3  19  -4    2.45    1.25
   3 -19   4    1.53    0.88
  -3 -19  -4    1.34    1.38
   3  19  -4    1.60    1.23
   3  19   4    1.39    1.09
  -3 -19  -4    2.82    1.24
  -3  19   4    2.25    1.17
   3 -19   4    1.08    1.30
   3 -19  -4    2.59    1.26
   3 -19  -5    3.01    1.30
   3  19  -5    1.22    1.13
  -3 -19  -5    3.10    1.49
   3 -19   5    1.74    1.36
  -3  19   5    1.46    1.19
   3 -19   5   -0.29    0.89
   3  19  -5    2.52    0.91
   3 -19   5    2.22    0.97
  -3  19  -5    2.23    1.28
   3 -19  -6    3.27    1.64
  -3 -19  -6    5.68    1.62
   3 -19   6    4.68    1.45
  -3 -19   6    4.45    1.38
  -3  19   6    3.66    1.27
  -3 -19   6    4.53    0.58
   3 -19  -6    5.31    1.53
   3  19  -6    5.62    1.51
  -3  19  -6    7.07    1.46
   3  19  -6    5.51    1.25
  -3  19  -6    4.42    1.20
  -3  19   7    4.25    1.38
  -3 -19   7    5.99    1.51
   3 -19   7    6.32    1.61
   3 -19  -7    8.01    1.88
  -3 -19   7    4.39    0.72
  -3 -19  -7    4.71    2.11
   3  19  -7    8.00    3.37
   3 -19  -7    8.73    2.45
  -3  19  -7    5.07    1.51
   3  19  -7    4.08    1.59
   3  19  -8   -0.36    5.77
  -3  19  -8    2.92    1.76
   3  19  -8    3.12    1.96
  -3 -19  -8    0.81    2.81
   3 -19  -8    0.98    3.21
  -3  19  -8    3.47    2.50
   3 -19   8    1.15    1.68
  -3  19   8    4.42    1.35
   3  19  -9    0.37    2.33
  -3  19  -9    0.49    2.09
  -3 -19  -9   -3.47    3.70
   3 -19  -9   -5.53    3.77
  -3  19  -9   -2.34    3.27
   3 -19   9    0.66    1.79
   3  19  10    4.57    2.10
   3  19 -10    1.53    2.95
  -3  19 -10    3.37    2.60
   3 -19  10    3.07    1.93
   3  19 -11   -3.29    3.62
  -3  19 -11    3.50    3.04
  -3  19 -12   -3.01    3.79
   3 -21   0    1.00    0.84
   3 -21   0    0.03    0.90
  -3  21   0   -0.61    1.25
  -3 -21   0   -0.59    0.83
   3  21  -1   61.90    2.73
   3 -21  -1   59.57    2.60
   3 -21   1   64.00    2.46
   3  21   1   61.05    2.46
  -3  21   1   61.47    2.69
  -3 -21   1   62.99    2.39
  -3 -21  -1   62.10    2.56
  -3 -21   2   49.24    1.82
  -3  21  -2   49.44    2.00
  -3 -21   2   48.99    1.91
   3  21   2   50.15    2.17
   3 -21  -2   47.21    2.28
  -3 -21  -2   47.76    2.29
  -3  21   2   50.32    2.36
   3  21  -2   47.96    2.39
  -3  21  -2   58.36    2.61
  -3 -21  -2   48.82    2.53
   3 -21   2   50.34    2.51
   3 -21   3   26.04    1.39
  -3  21  -3   27.22    1.79
  -3 -21   3   27.46    1.14
  -3 -21   3   25.65    1.18
   3 -21   3   25.34    1.43
   3  21  -3   24.84    1.16
  -3  21  -3   25.27    1.39
   3  21   3   24.42    1.57
  -3 -21   3   25.52    1.12
  -3  21   3   27.55    1.58
   3 -21  -3   24.79    1.69
  -3 -21  -3   23.16    1.61
  -3  21   3   27.65    1.69
  -3 -21  -3   27.24    1.92
   3  21  -3   25.60    1.72
   3 -21   3   24.33    1.84
  -3  21  -4   12.33    1.46
   3 -21   4   11.79    1.61
  -3  21   4   12.38    1.41
  -3 -21   4   11.42    0.67
   3  21  -4   13.17    1.46
  -3 -21   4   10.46    0.72
  -3 -21  -4   11.51    1.57
  -3 -21  -4    9.34    1.61
   3 -21   4   12.17    1.10
   3 -21   4   10.14    1.12
   3 -21  -4   10.32    1.48
  -3  21  -5    5.68    1.44
  -3  21   5    7.10    1.36
   3 -21   5    5.42    1.49
   3  21  -5    5.31    1.31
  -3 -21  -5    3.84    1.48
   3 -21   5    6.23    1.01
   3 -21  -5    7.61    1.50
  -3 -21  -5    4.24    1.59
   3 -21   5    4.84    1.08
   3 -21  -6   10.57    1.96
  -3 -21  -6    7.69    1.81
   3  21  -6   10.04    1.69
   3 -21  -6   12.84    1.81
  -3 -21   6   11.63    0.72
   3 -21   6   11.24    1.68
  -3  21   6   12.23    1.50
   3  21  -6   12.44    1.52
   3 -21  -7    5.59    2.66
  -3 -21   7    1.97    0.63
   3 -21  -7    1.52    1.81
   3  21  -7   -1.77    3.68
  -3 -21  -7   -1.07    2.25
   3  21  -7    2.44    1.75
  -3  21  -7    1.13    1.55
  -3  21   7    0.21    1.42
   3 -21   7    1.93    1.64
  -3 -21  -8   -0.06    3.06
   3 -21  -8   -0.45    3.47
   3  21  -8   -0.47    2.08
  -3  21  -8   -1.10    1.86
   3 -21   8    1.65    1.74
   3 -21  -8   -0.71    2.11
  -3 -21  -9   -0.75    3.93
   3 -21  -9   -0.80    4.22
   3  21  -9    1.68    2.65
  -3  21  -9    0.32    2.30
   3 -21   9    0.27    1.90
  -3  21 -10    3.91    2.85
   3  21 -10    2.51    3.25
   3 -21  10    0.91    1.92
   3  21 -11    4.77    3.91
  -3  21 -11   -3.45    3.47
  -3  21 -12   -1.34    4.13
   3 -23   0   -0.43    0.89
  -3 -23   0   -0.05    0.68
   3 -23   0   -0.06    0.94
  -3 -23   0   -0.71    0.90
  -3  23   0    0.40    1.19
  -3 -23  -1    3.90    1.05
   3  23   1    3.63    1.33
  -3  23   1    4.71    1.31
   3  23  -1    3.52    1.29
   3  23   1    3.17    0.92
   3 -23   1    4.14    0.92
  -3 -23   1    3.42    0.84
   3 -23  -1    4.31    1.03
  -3  23  -2   98.79    3.62
   3 -23  -2   82.99    3.46
   3  23   2   79.43    3.25
  -3 -23   2   82.78    3.06
  -3 -23  -2   82.49    3.42
  -3  23   2   89.90    3.48
   3  23  -2   83.24    3.47
  -3 -23   2   86.25    2.96
  -3  23  -2   84.06    3.10
  -3 -23  -2   86.58    3.67
   3 -23   2   87.72    3.66
  -3 -23   3   37.95    1.61
   3 -23   3   34.87    1.80
   3  23  -3   38.09    1.56
  -3  23  -3   38.15    1.77
   3  23   3   37.85    1.98
  -3 -23   3   40.66    1.57
   3 -23  -3   38.35    2.12
  -3 -23  -3   35.46    2.08
  -3  23   3   38.98    2.11
   3  23  -3   38.81    2.10
  -3 -23   3   40.34    1.55
   3 -23   3   42.17    1.81
  -3 -23  -3   43.59    2.40
  -3  23  -3   41.10    2.18
   3 -23   3   38.32    2.32
   3  23  -4   25.88    1.42
  -3 -23   4   25.06    1.09
   3 -23  -4   26.38    1.92
  -3 -23  -4   24.47    1.94
  -3 -23   4   24.83    1.15
   3 -23   4   25.63    1.49
   3 -23   4   21.90    1.91
  -3  23   4   25.24    1.77
  -3 -23  -4   27.86    2.10
   3 -23  -4   25.24    1.94
   3  23  -4   25.51    1.80
   3 -23   4   28.01    1.51
   3 -23   5    1.02    1.61
  -3  23   5    2.23    1.38
   3  23  -5    0.68    1.36
  -3 -23  -5    2.98    1.60
   3 -23  -5    1.64    1.53
   3 -23   5    2.05    1.00
  -3 -23   5    2.75    0.48
   3 -23   5    2.27    1.07
  -3 -23  -5    0.35    1.68
   3 -23   6   14.05    1.86
  -3  23   6   15.42    1.65
   3 -23  -6   14.64    2.23
  -3 -23  -6   17.31    2.06
   3 -23   6   16.06    1.28
  -3 -23   7   18.40    0.91
  -3  23   7   18.83    1.77
   3 -23   7   18.18    2.05
   3 -23  -7   16.62    2.27
   3  23  -7   15.99    2.10
  -3 -23  -7   20.66    2.64
   3 -23  -7   19.26    2.99
  -3 -23  -8    6.17    3.19
   3 -23  -8    8.59    3.78
   3 -23  -8    1.33    2.24
   3  23  -8    1.87    2.32
   3 -23   8    5.31    1.91
   3 -23  -9    0.67    4.69
  -3 -23  -9   -2.89    4.33
   3  23  -9    4.45    2.95
  -3  23  -9   -1.21    2.48
   3 -23   9    1.21    1.95
   3  23 -10    3.52    3.57
   3 -23  10   -2.21    2.02
  -3  23 -10    4.53    3.03
  -3  23 -11    1.27    3.79
  -3  25   0    0.43    1.28
   3 -25   0   -1.86    1.09
  -3 -25   0   -1.53    0.99
   3 -25   0    0.11    0.94
  -3 -25   0    0.70    0.76
  -3 -25  -1    1.94    1.10
   3 -25  -1   -0.85    1.06
  -3 -25   1    1.00    0.86
   3 -25   1   -0.71    0.98
   3  25   1    1.35    0.93
   3 -25  -1   -0.73    0.95
   3  25   1    0.54    1.35
  -3  25   1    2.07    1.32
   3  25  -1    0.37    1.35
  -3 -25   2   15.52    1.08
   3 -25  -2   16.15    1.53
  -3 -25  -2   15.89    1.50
  -3 -25  -2   16.88    1.81
  -3 -25   2   16.88    0.89
  -3  25   2   16.00    1.58
   3 -25   2   16.35    1.85
   3  25  -2   15.43    1.65
   3  25   2   15.43    1.30
  -3 -25  -3    0.52    1.51
  -3  25  -3   -0.29    0.97
   3 -25   3    2.68    1.02
   3 -25  -3    1.16    1.30
  -3 -25   3    1.36    0.66
   3  25  -3    2.22    1.39
  -3 -25   3    0.20    0.57
   3 -25   3    1.13    0.90
  -3 -25  -3    1.35    1.30
  -3  25   3    1.49    1.34
   3 -25   3    3.99    1.61
   3  25  -4    1.66    1.16
  -3  25  -4    2.70    1.20
  -3 -25   4    2.29    0.68
   3 -25   4    2.98    1.10
  -3 -25   4    2.74    0.60
   3 -25  -4    1.87    1.52
  -3 -25  -4    1.80    1.51
   3 -25   4    4.17    1.03
   3 -25   4    1.78    1.55
  -3  25   4    2.31    1.34
   3 -25  -4    3.54    1.56
  -3 -25  -4    3.12    1.69
  -3 -25   5    2.05    0.51
  -3 -25  -5    0.12    1.63
  -3 -25  -5    1.08    1.82
   3 -25   5    1.27    1.05
  -3  25   5    1.52    1.42
   3 -25   5    1.18    1.67
   3 -25  -5    4.27    1.68
   3 -25   5    2.93    1.11
   3 -25   6    0.40    1.02
  -3 -25   6    1.76    0.44
   3 -25   6    3.96    1.77
   3 -25  -6    5.07    2.22
  -3 -25  -6    1.18    2.00
   3 -25  -7   -0.20    1.86
   3 -25   7    3.10    1.83
   3 -25  -7    0.96    2.95
  -3 -25  -7    5.43    2.55
  -3 -25  -8    3.88    3.40
   3 -25  -8    3.01    4.07
   3 -25  -8   -2.54    2.16
   3 -25   8   -1.04    1.89
   3 -25   9    0.43    2.03
   3  25  -9    0.25    3.14
  -3 -25  -9   -3.99    4.73
   3 -25  -9    7.58    5.23
   3 -25  10    6.32    2.27
   3 -27   0    2.14    1.11
  -3 -27   0   -0.95    1.03
  -3 -27   0   -0.38    0.84
   3 -27   0   -0.16    1.02
   3 -27  -1   77.51    2.90
  -3 -27  -1   72.97    3.13
  -3 -27   1   74.80    2.94
   3 -27   1   76.65    3.05
   3  27   1   74.84    2.97
   3 -27  -1   70.96    3.18
   3 -27   2   79.93    3.75
  -3 -27   2   81.77    2.90
   3  27   2   79.03    3.25
   3 -27   2   84.92    3.19
  -3 -27  -2   80.38    3.75
   3 -27  -2   80.94    3.50
  -3 -27   2   81.08    3.06
  -3 -27  -2   85.70    3.46
   3 -27   3   15.05    1.32
  -3  27  -3   14.22    1.29
  -3 -27   3   13.34    0.96
   3 -27  -3   10.14    1.65
   3 -27   3   15.27    1.95
  -3 -27  -3   12.50    1.55
   3 -27   3   11.66    1.17
  -3 -27  -3   13.04    1.91
  -3 -27   3   15.01    0.89
   3 -27   4   26.08    1.51
  -3 -27   4   23.23    1.13
   3 -27  -4   27.50    2.12
  -3 -27  -4   22.85    2.05
  -3 -27   4   20.89    1.21
   3 -27   4   23.73    1.53
   3 -27  -4   24.59    2.12
  -3 -27  -4   18.42    2.21
   3 -27   4   24.64    2.20
   3  27  -4   24.23    1.61
  -3  27  -4   25.31    1.70
   3  27  -5    4.95    1.76
  -3  27  -5    9.06    1.72
   3 -27   5    6.46    1.19
  -3 -27   5    6.40    0.62
  -3 -27  -5    6.27    1.90
   3 -27  -5    5.60    1.88
   3 -27  -5    5.46    1.80
   3 -27   5    6.60    1.18
  -3 -27   5    5.99    0.71
   3 -27   5    8.11    1.95
  -3 -27  -5    7.32    2.02
   3 -27  -6   27.98    2.77
  -3 -27  -6   29.70    2.67
   3 -27   6   32.92    1.88
   3 -27   6   27.76    2.37
  -3 -27   6   24.40    1.03
   3 -27   6   28.67    1.63
   3 -27  -7    4.67    2.17
   3 -27   7    8.58    2.03
  -3 -27  -7    8.35    2.80
   3 -27  -7    7.11    3.22
   3 -27  -8    8.79    4.34
   3 -27  -8    1.52    2.38
   3 -27   8    4.31    2.04
  -3 -27  -8    3.27    3.66
   3 -27   9    1.88    2.15
  -3 -27  -9   -4.45    5.06
   3 -27  -9   -0.51    5.64
   3 -27  10    3.47    2.39
  -3 -29   0   -0.24    0.96
   3 -29   0   -0.02    1.12
   3 -29   0    0.97    1.16
  -3 -29   0    0.07    1.12
   3 -29  -1   33.12    1.77
  -3 -29  -1   37.88    2.07
  -3 -29   1   34.62    1.78
   3 -29  -1   37.56    2.10
   3 -29   1   31.90    1.89
   3 -29   2   77.11    2.94
  -3 -29   2   70.82    2.58
  -3 -29  -2   66.62    3.51
  -3 -29   2   69.49    2.76
   3 -29  -2   67.82    3.21
  -3 -29  -2   68.37    3.17
   3 -29   3    3.04    1.16
   3 -29   3    2.57    1.03
  -3 -29   3    3.55    0.81
   3 -29  -3    3.86    1.51
  -3 -29  -3    2.94    1.41
   3 -29   3    5.20    1.06
  -3 -29  -3    1.72    1.81
   3 -29   3    1.58    1.80
  -3 -29   3    2.22    0.69
  -3  29  -4    4.72    1.57
  -3 -29  -4    4.50    1.93
   3 -29  -4    3.23    1.78
  -3 -29   4    5.39    0.76
   3 -29   4    2.48    1.90
   3 -29   4    4.58    1.10
  -3 -29   4    4.83    0.85
   3 -29   4    2.93    1.18
   3 -29  -4    5.68    1.72
  -3 -29  -4    3.33    1.71
   3 -29   5    0.12    1.14
   3  29  -5    0.20    1.94
  -3  29  -5    2.12    1.88
  -3 -29   5    1.19    0.62
  -3 -29  -5   -1.37    1.86
   3 -29  -5    0.70    1.83
  -3 -29  -5    0.58    2.01
  -3 -29   5   -0.63    0.69
   3 -29   5   -0.03    1.13
   3 -29  -5   -0.44    1.93
   3 -29   5    1.34    1.91
   3 -29   6    7.56    2.06
   3 -29   6    6.91    1.41
  -3 -29  -6    5.21    2.20
   3 -29  -6    8.03    2.56
  -3 -29   6    5.17    0.51
   3  29  -6    7.65    2.52
  -3  29  -6    8.97    2.31
   3 -29  -7   -1.65    3.45
  -3 -29  -7    3.19    2.91
   3 -29   7   -0.78    2.10
   3 -29   8    1.14    2.15
   3 -29  -8    5.16    4.61
   3 -29  -8   -0.50    2.36
  -3 -29  -8   -4.01    3.98
   3 -29   9    0.07    2.32
  -3 -29  -9   -1.16    5.32
  -3 -31   0    0.53    1.22
   3 -31   0   -1.13    1.24
   3 -31   0   -1.88    1.28
  -3 -31   0   -0.56    1.04
  -3 -31  -1   66.36    2.99
  -3 -31   1   63.64    2.76
   3 -31   1   66.80    2.87
   3 -31  -1   66.96    3.05
   3 -31  -1   63.61    2.71
   3 -31   2   34.19    1.92
  -3 -31  -2   37.87    2.26
   3 -31  -2   39.29    2.34
  -3 -31   2   31.59    1.73
  -3 -31   2   34.36    1.49
  -3 -31  -2   31.54    2.56
   3 -31   3   11.01    1.38
   3 -31   3   12.59    1.27
  -3 -31   3   10.93    1.05
   3 -31  -3   11.19    1.83
  -3 -31  -3    9.24    1.58
   3 -31   3   10.72    1.24
  -3 -31  -3   10.36    2.02
  -3 -31   3   11.71    0.87
   3 -31   4    3.72    1.09
  -3  31  -4    1.48    1.77
  -3 -31   4    2.21    0.77
  -3 -31  -4    1.39    1.77
   3 -31  -4   -0.12    1.77
   3 -31   4    3.66    2.07
   3 -31   4    2.31    1.08
   3 -31   4    4.08    1.26
  -3 -31   4    1.16    0.89
  -3 -31  -4    1.18    2.00
   3 -31  -4    3.40    1.90
   3 -31   5   13.57    1.38
   3 -31   5   13.65    1.42
   3 -31   5   16.71    2.30
   3 -31  -5   15.17    2.12
  -3 -31  -5   17.15    2.22
   3  31  -5   11.50    2.22
  -3  31  -5   17.54    2.23
   3 -31  -5   13.28    2.25
  -3 -31   5   12.79    0.89
  -3 -31  -5   13.89    2.35
   3 -31  -6    6.97    2.15
  -3 -31  -6    7.95    2.43
   3 -31   6   13.21    2.24
   3 -31  -6   11.23    2.81
   3  31  -6   13.09    2.76
  -3  31  -6   10.07    2.62
  -3  31  -7    7.15    3.14
   3  31  -7    3.96    3.47
  -3 -31  -7    1.65    3.13
   3 -31  -7    3.90    3.66
   3 -31   7    2.50    2.21
   3 -31   8    2.62    2.30
   3 -31  -8    4.40    4.84
   3 -31  -8   -0.60    2.49
  -3 -31  -8   -3.39    4.05
   3 -31   9    1.60    2.42
  -3 -31  -9    3.07    5.65
  -3 -33   0   -1.22    1.21
   3 -33   0    1.43    1.36
  -3 -33   0   -1.22    1.31
   3 -33   0   -0.05    1.33
  -3 -33   1   64.97    2.79
   3 -33  -1   67.63    3.15
  -3 -33  -1   64.78    3.02
  -3 -33  -1   60.59    2.62
   3 -33  -1   63.88    2.76
   3 -33   1   66.85    2.95
  -3 -33   2   49.33    2.28
   3 -33  -2   56.21    2.85
  -3 -33  -2   51.93    2.76
   3 -33   2   54.31    2.45
  -3 -33   2   48.38    2.00
  -3 -33  -2   49.60    3.18
   3 -33   3   13.61    1.50
   3 -33   3   16.19    1.46
   3 -33  -3   18.18    2.10
  -3 -33  -3   14.81    1.77
   3 -33   3   16.66    1.42
  -3 -33   3   15.93    1.23
  -3 -33   3   16.05    1.01
  -3 -33  -3   14.77    2.36
  -3 -33   4    8.65    0.93
  -3 -33  -4    9.08    1.89
   3 -33  -4    9.53    1.98
   3 -33   4    9.35    1.45
  -3 -33   4    6.10    1.06
   3 -33   4   10.26    1.21
   3 -33   4    9.93    1.27
   3 -33  -4    8.42    2.08
  -3 -33  -4    5.62    2.17
   3 -33  -5    5.64    2.04
  -3 -33  -5    5.94    2.16
  -3  33  -5   10.97    2.45
   3 -33   5    5.42    1.12
   3 -33   5    4.10    2.24
   3 -33  -5    7.30    2.28
  -3 -33   5    5.54    0.79
  -3 -33  -5    3.93    2.26
   3 -33  -6    7.73    2.22
  -3 -33  -6   14.63    2.74
   3  33  -6   20.74    3.13
  -3  33  -6   18.00    2.98
   3 -33  -6   15.41    3.06
   3 -33   6   14.40    2.49
   3 -33   7   -0.66    2.27
  -3  33  -7    1.50    3.45
   3 -33  -7   -2.67    3.82
  -3 -33  -7    4.36    3.33
   3 -33   8    6.09    2.48
   3 -33  -8    7.10    5.25
  -3 -33  -8    2.68    4.41
  -3 -33  -9    7.60    6.02
   3 -35   0    0.86    1.47
  -3 -35   0    1.04    1.42
   3 -35   0    1.49    1.47
  -3 -35   0   -1.66    1.30
  -3 -35  -1    6.25    2.23
  -3 -35  -1    9.53    1.37
   3 -35  -1   11.67    1.85
   3 -35   1   13.25    1.63
  -3 -35  -1   15.06    1.75
  -3 -35   1   12.33    1.45
  -3 -35   2   21.15    1.22
   3 -35   2   23.69    1.80
  -3 -35   2   22.51    1.56
  -3 -35  -2   26.46    2.10
   3 -35  -2   26.79    2.25
  -3 -35  -2   23.80    2.59
  -3 -35  -3   10.43    1.84
   3 -35  -3   12.27    2.05
  -3 -35   3    9.18    1.17
  -3 -35  -3   12.10    2.40
   3 -35   3   13.10    1.35
   3 -35   3   10.00    1.51
   3 -35   3   12.24    1.42
   3 -35  -4   -3.07    2.12
  -3 -35  -4    4.31    2.29
  -3 -35   4    1.34    0.89
   3 -35  -4    3.10    2.03
  -3 -35  -4    1.61    1.87
   3 -35   4    3.01    1.16
   3 -35   4    1.10    1.39
  -3  35  -5    5.73    2.76
   3 -35   5    6.74    1.17
  -3 -35  -5    2.94    2.45
   3 -35  -5    6.84    2.37
   3 -35  -5   10.07    2.23
  -3 -35  -5    6.44    2.19
  -3  35  -6    0.06    3.23
  -3 -35  -6    2.21    2.73
   3 -35  -6    0.72    3.05
   3 -35  -6    5.73    2.11
   3 -35  -7    2.70    2.27
  -3 -35  -7    2.02    3.45
   3 -35  -7    1.67    4.08
  -3 -35  -8    2.07    4.72
   3 -35  -8    0.34    5.48
  -3 -35  -9   -7.09    6.33
  -3 -37   0    0.69    1.46
   3 -37   0   -2.06    1.60
  -3 -37   0    2.20    1.54
   3 -37   0    0.26    1.60
  -3 -37  -1   25.43    2.13
  -3 -37  -1   28.68    2.86
   3 -37   1   28.36    2.08
  -3 -37  -1   27.05    1.84
   3 -37  -1   32.37    2.31
  -3 -37   1   27.97    1.91
  -3 -37  -2   26.19    2.22
  -3 -37   2   28.85    1.86
   3 -37  -2   37.33    2.50
   3 -37   2   37.49    2.06
  -3 -37  -2   32.81    2.98
   3 -37   2   34.86    2.12
  -3 -37  -3   25.02    2.87
  -3 -37   3   20.96    1.53
   3 -37  -3   26.68    2.51
  -3 -37  -3   25.14    2.27
   3 -37   3   26.87    1.85
   3 -37  -4   -3.10    2.26
  -3 -37  -4   -2.19    2.35
   3 -37   4    0.34    1.16
  -3 -37  -4   -2.98    2.06
  -3 -37   4    0.99    0.92
   3 -37  -4    0.87    1.93
   3 -37   5    6.68    1.22
  -3 -37  -5    6.01    2.54
   3 -37  -5    9.67    2.41
  -3 -37  -5    6.26    2.25
   3 -37  -5    2.12    2.54
   3 -37  -6   12.93    3.41
   3 -37  -6    8.86    2.30
  -3 -37  -6    9.23    3.03
   3 -37  -7    6.19    2.51
   3 -37  -7    1.50    4.35
  -3 -37  -7    3.47    3.66
   3 -37  -8    1.88    5.88
  -3 -37  -8   -1.67    4.89
  -3 -37  -9    1.52    6.57
   3 -39   0   -0.82    1.70
  -3 -39   0   -1.55    1.58
  -3 -39  -1    5.18    2.36
  -3 -39  -1    5.40    1.76
  -3 -39   1    7.25    1.54
   3 -39  -1    8.90    1.93
   3 -39   1    6.82    1.68
  -3 -39  -2   27.28    2.92
  -3 -39  -2   23.72    2.21
   3 -39  -2   27.21    2.47
  -3 -39   2   29.09    1.85
   3 -39   2   28.88    2.07
  -3 -39   3    5.53    1.19
   3 -39  -3   10.10    2.21
  -3 -39  -3    5.43    1.92
  -3 -39  -3    9.08    2.58
   3 -39  -3    5.52    2.41
   3 -39   3    4.18    1.48
  -3 -39  -4   15.18    2.36
   3 -39  -4   13.98    2.45
   3 -39  -4    7.94    2.52
  -3 -39  -4    8.88    2.65
   3 -39   4    9.58    1.41
  -3 -39  -5    7.74    2.42
   3 -39  -5    8.39    2.30
   3 -39  -5    1.38    2.76
  -3 -39  -5    9.10    2.72
   3 -39  -6   -1.19    2.17
   3 -39  -6   -1.33    3.43
  -3 -39  -6    0.88    2.98
  -3 -39  -7   -2.62    3.89
   3 -39  -7    4.64    4.60
   3 -39  -7   -4.06    2.70
  -3 -39  -8    4.10    5.16
   3 -39  -8   -1.41    6.22
  -3 -41   0   -1.01    1.61
   3 -41   0   -1.21    1.80
  -3 -41  -1   -0.22    1.70
  -3 -41   1   -0.63    1.49
  -3 -41  -1   -0.95    2.53
   3 -41   1   -0.36    1.67
   3 -41  -1    0.25    1.87
  -3 -41  -2    3.97    1.80
   3 -41  -2    2.12    1.99
  -3 -41   2    3.93    1.35
  -3 -41  -2    3.34    2.55
   3 -41   2    3.63    1.63
   3 -41  -3   12.42    2.38
  -3 -41  -3    8.07    2.20
  -3 -41   3   10.66    1.38
   3 -41  -3   11.28    2.56
  -3 -41  -3   11.89    2.83
   3 -41   3   12.57    1.65
  -3 -41  -4    2.26    2.20
   3 -41  -4   -2.62    2.36
  -3 -41  -4   -1.17    2.62
   3 -41  -4   -2.06    2.49
   3 -41   4    0.04    1.31
  -3 -41  -5   -0.08    2.44
   3 -41  -5    1.08    2.35
   3 -41  -5    1.54    2.73
  -3 -41  -5    3.11    2.74
   3 -41  -6    0.59    2.43
  -3 -41  -6   -0.41    3.21
   3 -41  -6   -3.06    3.59
  -3 -41  -7   -0.32    4.22
   3 -41  -7    8.93    4.94
  -3 -41  -8    1.71    5.42
   3 -41  -8   -1.96    6.56
  -3 -43   0    1.08    1.63
   3 -43   0   -0.24    1.88
   3 -43  -1   -1.25    2.02
  -3 -43   1    0.37    1.57
  -3 -43  -1   -0.44    1.71
  -3 -43  -1   -0.91    2.59
   3 -43   1    0.05    1.73
  -3 -43   2    1.75    1.39
  -3 -43  -2   -3.38    2.05
   3 -43  -2    1.72    2.14
  -3 -43  -2   -4.54    2.73
   3 -43   2   -1.23    1.69
   3 -43  -3   -0.47    2.21
  -3 -43  -3   -0.59    2.10
  -3 -43  -3   -1.62    2.72
   3 -43  -3    0.66    2.51
   3 -43   3   -0.09    1.51
  -3 -43  -4    1.54    2.31
   3 -43  -4   -1.57    2.42
  -3 -43  -4   -0.41    2.77
   3 -43  -4    1.89    2.64
   3 -43  -5    4.85    2.36
  -3 -43  -5    7.68    2.95
   3 -43  -5   -0.47    2.97
  -3 -43  -6    0.54    3.38
   3 -43  -6   -2.43    3.83
  -3 -43  -7    3.73    4.40
   3 -43  -7   -7.48    5.32
  -3 -45   0   -0.56    1.65
   3 -45   0   -0.50    2.00
  -3 -45   1    0.56    1.54
   3 -45  -1   -0.34    2.13
  -3 -45  -1    1.75    1.81
  -3 -45  -1    4.57    2.99
   3 -45   1    1.54    1.90
   3 -45  -2    8.55    2.34
  -3 -45  -2    7.65    2.19
  -3 -45  -2    6.50    3.01
   3 -45   2    7.10    1.82
  -3 -45  -3    5.99    2.35
   3 -45  -3    0.16    2.30
   3 -45  -3    2.38    2.72
  -3 -45  -3   -0.11    2.87
  -3 -45  -4    0.08    2.47
   3 -45  -4   -0.26    2.50
   3 -45  -4   -0.10    2.70
  -3 -45  -4    3.13    2.94
   3 -45  -5    1.67    2.37
   3 -45  -5    1.39    3.17
  -3 -45  -5    1.43    3.05
   3 -45  -6   -6.50    4.23
  -3 -45  -6    0.56    3.60
   3 -45  -7    4.52    5.54
   3 -47   0    2.68    2.09
  -3 -47   0   -2.27    1.86
   3 -47  -1   -0.07    2.16
  -3 -47   1    0.98    1.58
  -3 -47  -1    0.19    2.00
  -3 -47  -1    0.67    2.98
  -3 -47   1    1.11    2.94
   3 -47   1    0.24    1.97
   3 -47  -2    6.48    2.41
  -3 -47  -2    6.03    2.27
  -3 -47  -2    4.60    3.05
   3 -47  -2   -0.53    2.89
   3 -47   2    2.98    1.86
  -3 -47  -3   -1.34    2.92
   3 -47  -3    1.88    2.86
  -3 -47  -3    1.04    2.36
   3 -47  -3    0.50    2.56
   3 -47  -4   -1.04    2.96
  -3 -47  -4    1.01    3.00
   3 -47  -4    1.31    2.59
  -3 -47  -4   -0.96    2.68
   3 -47  -5    2.51    3.50
   3 -49   0    0.07    2.13
  -3 -49   0    1.35    1.92
   3 -49  -1   -0.30    2.31
   3 -49   1   -1.96    2.04
  -3 -49  -1   -0.47    2.12
  -3 -49  -2    2.62    2.38
   3 -49  -2    4.51    2.50
   3 -49  -3    1.04    2.60
  -3 -49  -3    2.07    2.51
   3 -51   0   -1.19    2.25
  -3 -51  -1   -1.73    2.31
   3 -51  -1    3.46    2.45
   3 -51  -2    7.32    2.65
  -3 -51  -2   10.96    2.62
   3 -53  -1    2.91    2.59
  -4   0   0 2475.76   79.71
   4   0   2 1014.77   34.03
   4   0  -2 1065.26   33.96
  -4   0   2 1063.11   33.96
  -4   0   3  334.39   10.98
   4   0   3  338.53   11.12
   4   0   3  334.55   11.07
   4   0  -3  336.34   11.01
   4   0   4   58.38    2.30
  -4   0   4   54.43    2.13
   4   0   4   57.03    2.21
   4   0  -4   53.96    2.14
  -4   0   5  359.36   11.62
  -4   0   5  359.93   11.64
  -4   0  -5  349.41   12.02
   4   0   5  355.57   11.95
   4   0   5  347.22   11.88
  -4   0   5  366.23   11.84
  -4   0   6   18.84    1.28
  -4   0   6   19.02    0.88
   4   0   6   18.47    1.41
  -4   0  -6   17.81    1.47
   4   0   6   20.63    1.36
  -4   0   6   17.16    0.91
   4   0   6   19.06    1.44
   4   0   7    6.76    1.26
  -4   0   7    7.17    1.13
   4   0   7    5.73    1.12
  -4   0  -7    7.18    1.37
  -4   0   7    6.45    0.67
  -4   0   7    8.97    0.69
  -4   0  -7    5.85    1.29
   4   0   7    9.10    1.18
   4   0   8   50.48    2.27
  -4   0  -8   41.75    2.57
  -4   0   8   40.25    2.21
  -4   0   8   48.39    1.77
  -4   0   8   47.71    1.77
   4   0   8   46.74    2.34
  -4   0  -8   37.76    2.51
  -4   0  -9   -1.76    1.79
  -4   0   9    1.07    0.73
   4   0   9    1.26    1.31
   4   0   9    2.14    1.42
  -4   0  -9    1.89    1.62
   4   0 -10   10.61    2.04
  -4   0 -10    7.83    2.17
  -4   0 -10   10.08    2.47
   4   0  10   13.21    1.59
  -4   0 -11   -0.53    3.08
  -4   0 -11    1.01    2.16
   4   0 -11    3.94    2.02
   4   0 -12    0.59    4.52
  -4   0 -12    2.02    4.02
   4   0 -12   -3.17    2.33
  -4   0 -12    0.61    2.45
  -4   2   0    3.21    0.43
  -4  -2   0    3.57    0.38
  -4  -2   0    3.08    0.49
   4   2   0    2.57    0.39
  -4  -2  -1    3.09    0.48
   4  -2  -1    3.66    0.38
  -4   2   1    3.48    0.37
   4  -2   1    3.25    0.56
   4   2  -1    3.56    0.41
  -4  -2   1    3.89    0.41
   4  -2   2   86.83    3.03
  -4   2  -2   85.08    3.05
   4   2   2   81.64    3.08
  -4  -2  -2   86.79    3.08
  -4   2   2   90.61    2.95
  -4  -2   2   85.04    2.87
   4  -2  -2   86.34    2.95
   4   2  -2   88.02    2.87
  -4  -2  -2   74.84    3.01
   4  -2   2   83.33    3.02
   4  -2   2   86.93    3.03
  -4   2  -2   86.90    3.04
  -4   2   3   18.29    0.98
  -4  -2   3   17.49    0.86
   4   2  -3   17.97    0.88
   4  -2  -3   17.08    0.99
   4  -2   3   17.35    1.11
  -4   2  -3   18.09    1.14
   4  -2   3   17.10    1.08
  -4   2  -3   18.05    1.10
   4   2   3   15.42    1.18
   4   2   4    0.47    0.78
  -4   2  -4    1.36    0.80
  -4   2  -4    2.42    0.85
  -4  -2   4    0.45    0.65
  -4   2   4    1.22    0.75
  -4  -2   4    0.88    0.43
   4  -2  -4    0.47    0.80
   4   2   4    1.28    0.95
   4  -2   4    0.70    0.84
  -4   2   4    1.24    0.37
  -4   2  -5   25.98    1.64
  -4  -2   5   27.07    1.14
   4   2   5   27.64    1.63
  -4   2   5   22.55    1.06
   4   2   5   25.38    1.48
  -4  -2   5   29.67    1.10
   4  -2   5   26.49    1.53
  -4   2   5   25.66    1.06
   4  -2   5   24.93    1.59
  -4   2  -5   27.24    1.63
   4  -2  -5   26.01    1.54
   4   2   5   26.48    1.60
  -4   2   5   28.38    1.44
  -4  -2   5   28.12    1.35
   4  -2   6    0.56    0.98
  -4   2   6    1.00    0.52
  -4  -2   6    0.83    0.60
   4  -2   6    1.81    1.10
   4   2   6    1.04    1.08
  -4   2   6    0.44    0.51
  -4  -2   6    0.50    0.55
  -4  -2   6    2.52    0.89
  -4   2   6    0.85    0.92
   4   2   6    1.40    1.01
  -4   2  -6   -0.19    1.08
  -4  -2  -6    1.69    1.07
  -4   2  -6    0.68    1.06
   4   2   6    0.70    1.06
  -4   2   7    0.54    0.56
   4  -2   7    0.65    1.09
   4  -2   7   -1.72    1.21
  -4   2  -7   -0.83    1.22
  -4   2  -7    0.95    1.25
  -4  -2  -7   -1.18    1.27
  -4   2   7   -0.25    0.55
  -4  -2   7    0.55    0.60
  -4   2   7   -0.56    1.05
  -4  -2   7    0.74    0.95
   4   2   7    1.60    1.09
   4   2   7   -0.77    1.17
  -4  -2   7   -0.88    0.62
   4   2   7    0.43    1.16
   4  -2   7    0.99    1.12
  -4   2   8    1.09    0.64
  -4  -2   8    1.38    0.71
  -4  -2   8    1.33    1.15
  -4   2   8    1.86    1.18
   4   2   8    2.97    1.25
  -4   2  -8    0.76    1.48
   4   2   8    4.30    1.36
  -4  -2   8    1.00    0.70
  -4  -2  -8    1.96    1.55
  -4   2  -8    0.79    1.45
   4  -2   8    3.25    1.23
   4  -2   8    0.70    1.32
   4  -2   9    0.38    1.41
  -4  -2   9    1.81    0.77
   4   2   9    0.21    1.27
   4  -2   9    0.42    1.33
  -4   2   9    0.89    0.69
  -4   2  -9    2.30    1.87
  -4  -2  -9    2.06    1.77
  -4  -2  -9   -0.56    1.57
  -4   2  -9    4.06    1.68
   4   2  -9   -1.44    1.58
   4   2   9    2.46    1.42
   4   2 -10   -2.83    1.86
  -4  -2 -10    0.14    1.91
  -4   2 -10    2.89    1.97
  -4   2 -10    0.18    2.51
  -4  -2 -10   -3.26    2.30
   4   2  10    2.46    1.47
   4  -2  10    2.24    1.41
   4   2 -11   -2.62    2.04
  -4  -2 -11   -0.55    2.11
  -4   2 -11    1.54    2.10
   4  -2 -11    3.39    2.07
  -4   2 -11    0.39    3.21
   4   2 -11    0.26    3.70
  -4  -2 -11   -1.24    2.79
  -4   2 -12    1.43    2.36
   4   2 -12   -2.70    2.47
   4  -2 -12   -3.26    2.36
  -4  -2 -12    4.11    2.55
  -4  -2 -12    1.40    3.73
  -4   2 -12    1.52    4.20
   4  -2 -12    2.27    4.39
  -4  -2 -13    3.31    4.91
  -4  -4   0  144.25    4.65
  -4  -4   0  143.71    4.60
  -4  -4   0  141.51    4.73
  -4   4   0  130.70    4.69
   4   4   0  140.62    4.60
   4  -4  -1  705.12   22.66
  -4   4   1  712.80   22.65
  -4  -4   1  714.16   22.68
   4   4   1  642.41   22.75
   4  -4   1  683.93   22.71
  -4  -4  -1  708.65   22.69
   4  -4   1  718.56   22.71
  -4   4  -2   75.81    2.79
   4  -4   2   78.93    2.80
  -4  -4  -2   77.63    2.80
  -4   4  -2   79.26    2.82
  -4  -4  -2   76.90    2.88
   4   4   2   76.99    2.88
  -4   4  -2   75.24    2.82
   4  -4  -2   75.31    2.76
  -4   4   2   80.73    2.77
   4   4  -2   81.33    2.59
   4  -4   2   76.74    2.83
   4  -4   2   75.73    2.80
  -4   4   2   79.86    2.64
   4   4  -2   75.41    2.66
   4   4  -3  129.05    4.18
  -4   4  -3  126.87    4.37
  -4  -4   3  124.28    4.18
  -4   4   3  128.80    4.32
   4  -4  -3  129.69    4.38
   4  -4   3  130.86    4.39
  -4   4  -3  130.30    4.40
   4  -4   3  124.14    4.39
  -4  -4  -3  122.74    4.42
   4   4   3  123.25    4.41
  -4   4  -3  127.55    4.39
   4  -4  -3  119.59    4.16
   4   4   4  639.04   20.68
  -4   4  -4  644.18   20.71
   4  -4  -4  627.63   20.43
  -4   4  -4  625.33   20.62
   4   4  -4  622.71   20.43
  -4   4   4  628.00   20.60
  -4  -4   4  625.90   20.49
   4  -4   4  628.69   20.64
  -4  -4   4  634.18   20.44
  -4   4  -4  633.34   20.68
   4   4   4  649.45   20.69
   4  -4  -4  646.93   20.67
   4   4   5    4.83    1.11
  -4   4   5    4.20    0.58
  -4   4  -5    6.58    1.09
   4   4  -5    6.46    0.69
   4   4   5    6.30    1.05
  -4   4  -5    4.86    1.11
  -4  -4   5    4.53    0.81
  -4   4   5    5.43    0.99
   4  -4  -5    5.41    1.06
   4   4   5    5.69    1.06
   4  -4   5    6.99    1.06
  -4  -4   5    4.08    0.66
  -4   4  -5    5.03    1.10
  -4  -4   6    3.77    0.64
  -4   4  -6    4.37    1.10
   4   4   6    2.06    1.11
  -4   4  -6    2.41    1.10
  -4  -4   6    3.46    0.84
  -4   4   6    4.44    1.01
   4   4   6    5.97    1.04
  -4   4   6    3.83    0.59
   4  -4   6    3.54    1.06
   4   4   6    2.32    1.12
  -4  -4   6    3.29    0.68
   4  -4   7   12.31    1.40
  -4   4  -7    9.49    1.45
  -4  -4   7   10.48    0.83
  -4   4   7    9.85    1.25
  -4  -4   7    9.60    1.07
   4   4   7   10.65    1.28
  -4   4   7   10.93    0.76
   4  -4   7   11.34    1.28
   4   4   7    9.86    1.31
  -4  -4   7   11.62    0.88
   4  -4   7   11.61    1.31
  -4   4  -7   11.35    1.40
  -4  -4  -7   10.83    1.40
  -4  -4   8    1.64    0.76
  -4  -4   8    0.94    1.11
  -4  -4   8    0.51    0.74
   4   4   8    2.73    1.33
  -4   4  -8    0.60    1.48
   4   4   8    2.86    1.26
   4  -4   8    1.55    1.34
   4  -4   8    0.03    1.22
  -4   4   8    1.80    0.65
   4   4  -8    2.86    1.40
  -4   4  -8    3.36    1.52
  -4  -4  -8    4.70    1.54
   4  -4   9    4.19    1.34
   4  -4   9    4.89    1.47
   4   4   9    4.21    1.40
   4   4   9    0.94    1.32
  -4  -4   9    3.91    1.26
  -4  -4   9    3.94    0.86
  -4   4   9    2.09    0.70
  -4   4  -9    2.04    1.99
  -4  -4  -9    2.93    1.82
  -4   4  -9    2.95    1.65
   4   4  -9    2.22    1.58
   4   4  10    4.13    1.47
   4   4 -10   -2.88    2.97
  -4  -4 -10   -0.07    2.18
  -4   4 -10    0.46    2.61
   4  -4  10    0.59    1.38
   4   4 -10   -0.81    1.85
  -4   4 -10    2.95    1.98
  -4  -4 -10    1.14    1.98
  -4   4 -11   -0.08    2.07
   4   4 -11   -0.76    2.07
   4  -4 -11    3.33    2.18
  -4  -4 -11   -0.72    2.15
  -4  -4 -11    2.06    2.65
   4   4 -11   -0.94    3.83
  -4   4 -11    0.62    3.41
   4   4 -12    0.08    2.51
   4  -4 -12    3.19    2.29
  -4   4 -12    6.46    2.39
  -4  -4 -12    4.81    3.49
  -4   4 -12   -1.92    4.52
  -4  -4 -13   -0.57    4.56
  -4   6   0  222.56    7.21
   4  -6   0  216.66    7.16
  -4  -6   0  214.15    7.24
   4  -6   1  238.65    8.22
   4   6   1  238.85    8.29
   4  -6  -1  257.27    8.21
  -4   6   1  260.18    8.20
   4  -6   2   84.09    3.13
  -4   6  -2   92.86    3.17
  -4   6  -2   92.17    3.16
  -4   6   2   92.43    3.06
  -4   6   2   93.29    3.16
   4  -6  -2   87.27    3.16
   4  -6   2   85.84    3.15
  -4  -6  -2   90.33    3.27
  -4   6  -2   92.86    3.21
   4   6   2   88.96    3.27
   4  -6   2   87.29    3.20
   4   6  -2   85.21    3.08
  -4   6  -3  304.03    9.97
  -4  -6  -3  286.31   10.04
   4  -6   3  300.61    9.97
  -4   6  -3  308.43    9.99
   4   6   3  300.50   10.02
   4  -6  -3  297.41    9.83
   4   6  -3  332.23    9.87
  -4   6  -3  293.17    9.96
  -4  -6   3  303.01    9.76
  -4   6   3  304.49    9.94
   4  -6  -3  304.54    9.99
   4  -6   3  294.24    9.99
   4   6   3  287.19    9.99
   4  -6   3  298.80    9.94
  -4   6   3  285.60    9.81
   4  -6   4  171.56    5.76
  -4   6  -4  171.91    5.75
  -4   6  -4  171.32    5.78
   4  -6  -4  158.87    5.54
  -4  -6  -4  166.42    5.81
   4   6   4  165.50    5.79
  -4   6  -4  166.73    5.72
  -4   6   4  173.10    5.71
  -4  -6   4  168.02    5.52
   4  -6  -4  172.25    5.79
   4  -6   4  174.43    5.77
   4   6  -4  161.48    5.53
  -4  -6   4  160.96    5.55
   4   6   4  158.78    5.74
   4  -6   5    5.74    1.07
  -4   6  -5    8.24    1.10
  -4   6  -5    8.64    1.12
   4   6   5    7.02    1.15
  -4  -6   5    8.36    0.77
  -4   6   5    7.67    1.00
   4   6  -5    7.83    0.78
   4  -6  -5    6.75    0.77
   4   6   5    6.33    1.12
   4  -6  -5    7.25    1.06
  -4  -6   5    6.84    0.77
  -4   6  -5    6.99    1.08
   4   6   6  117.72    4.26
   4   6  -6  114.15    4.00
   4   6   6  117.64    4.19
  -4   6  -6  118.30    4.21
  -4   6   6  115.30    3.89
  -4   6   6  113.33    4.20
  -4  -6   6  116.76    4.02
   4   6   6  109.36    4.27
   4  -6   6  113.71    4.21
  -4   6  -6  115.81    4.31
   4  -6  -6  109.90    4.34
  -4  -6   6  110.52    3.95
  -4   6  -6  111.82    4.35
   4   6   7   11.39    1.32
  -4   6   7   13.02    0.87
  -4  -6   7   11.41    1.09
  -4   6   7   12.07    1.32
   4   6   7   13.47    1.39
   4   6  -7   13.36    1.39
  -4   6  -7   11.68    1.45
  -4   6  -7   11.20    1.46
   4  -6   7   12.24    1.32
  -4  -6   7   12.95    0.95
  -4  -6   8    2.43    0.83
   4  -6   8    4.85    1.25
  -4  -6   8    3.33    1.08
  -4  -6   8    2.37    0.84
   4  -6   8    4.10    1.40
   4   6  -8    3.54    1.72
  -4   6  -8    2.99    1.52
   4  -6   8    4.43    1.31
  -4   6  -8    3.06    1.48
  -4  -6  -8    5.18    1.60
   4   6  -8    3.80    1.42
  -4   6   8    4.03    0.75
   4   6   8    3.08    1.30
   4   6   8    4.76    1.39
   4   6  -9    0.32    1.50
  -4   6  -9    2.56    1.70
  -4  -6  -9    1.11    1.66
  -4   6  -9    1.01    2.07
   4   6  -9    5.26    2.34
  -4   6   9    1.50    0.76
   4  -6   9    3.80    1.38
  -4  -6   9    2.20    1.19
   4   6   9    0.65    1.41
  -4  -6   9    1.94    0.87
   4   6   9    3.52    1.41
   4  -6   9    4.80    1.51
  -4  -6 -10    2.78    2.05
   4   6 -10    0.91    1.82
   4   6  10   -1.15    1.50
  -4   6 -10    2.77    2.74
   4   6 -10    4.08    3.14
  -4   6 -10    2.05    1.78
   4  -6  10   -0.42    1.41
  -4   6 -11    1.47    2.01
  -4  -6 -11   -0.07    2.62
   4   6 -11   -0.47    4.17
  -4   6 -11    4.18    3.66
  -4  -6 -11    0.65    2.18
   4   6 -11    0.34    2.20
  -4   6 -12    0.89    2.30
  -4  -6 -12   -2.21    3.50
  -4   6 -12   -2.29    4.65
   4   6 -12   -0.67    2.61
   4  -6 -12   -2.76    2.29
  -4   8   0  182.56    6.00
   4  -8   0  180.29    6.01
   4   8   0  173.65    5.96
  -4   8   0  194.79    6.11
  -4  -8   0  181.64    6.13
  -4   8   1    8.23    0.83
   4  -8  -1    8.44    0.81
   4   8   1    7.02    0.72
   4   8   1    8.51    0.98
   4  -8   1    7.47    0.77
   4   8  -2  272.92    8.87
   4  -8   2  270.86    9.01
   4  -8   2  253.95    9.00
  -4   8  -2  276.35    9.02
  -4   8   2  273.82    8.97
  -4   8   2  282.05    9.04
   4   8  -2  260.69    8.98
  -4   8  -2  284.73    9.09
   4   8   2  275.11    9.11
  -4  -8  -2  289.81    9.16
   4  -8   2  268.82    9.07
   4  -8   3    0.60    0.76
  -4   8  -3    0.25    0.92
   4  -8   3    0.24    0.74
  -4   8  -3    0.29    0.75
  -4   8  -3    0.97    0.77
   4  -8   3    0.41    0.88
   4   8  -3    0.85    0.69
  -4   8   3    0.48    0.81
   4  -8  -3    0.07    0.84
   4   8   3    0.17    0.96
  -4  -8  -3   -0.40    0.88
   4  -8  -3    1.10    0.65
  -4   8   3    1.14    0.70
  -4   8  -4   21.25    1.26
   4   8   4   21.85    1.42
   4  -8  -4   20.38    1.12
   4  -8   4   20.05    1.33
   4   8  -4   20.21    1.10
   4   8  -4   21.45    0.95
  -4   8  -4   20.32    1.35
  -4   8   4   20.03    1.25
   4   8   4   21.91    1.33
   4  -8  -4   20.70    1.37
  -4  -8   4   21.43    0.93
  -4  -8  -4   23.67    1.44
  -4   8  -4   21.75    1.30
   4  -8   4   20.59    1.26
  -4  -8   4   18.75    1.13
   4  -8  -5  118.30    4.21
  -4   8  -5  122.68    4.40
  -4  -8  -5  122.03    4.50
   4   8  -5  120.40    4.32
   4   8   5  129.15    4.46
   4  -8   5  124.46    4.41
   4   8  -5  120.11    4.16
  -4   8  -5  122.49    4.37
  -4   8   5  122.43    4.36
   4  -8  -5  128.22    4.52
  -4  -8   5  119.49    4.12
   4   8   5  124.29    4.44
   4   8  -5  119.60    4.17
  -4   8  -5  122.48    4.45
  -4  -8   5  111.77    4.19
  -4   8  -6    0.76    1.02
   4  -8   6    0.59    1.08
  -4  -8   6    1.74    0.77
  -4   8  -6    2.93    1.14
  -4  -8   6    0.92    0.72
  -4   8   6    0.64    1.05
   4   8  -6    1.83    1.02
   4  -8  -6    0.89    1.13
   4   8   6    2.08    1.19
   4   8  -6    0.84    0.86
  -4   8  -6    1.95    1.10
   4   8  -6    1.34    0.97
   4   8   6    2.12    1.13
   4  -8   7    0.66    1.15
   4   8  -7   -2.15    2.15
   4   8   7    0.85    1.15
  -4   8   7   -0.06    0.74
  -4   8  -7    0.72    1.40
  -4  -8   7   -0.06    0.84
   4   8  -7    1.58    1.14
   4   8   7   -0.38    1.18
  -4  -8   7    0.56    0.81
  -4   8  -7   -0.34    1.25
   4   8  -7    0.33    1.28
  -4   8  -7   -0.67    1.24
  -4   8  -8   11.65    1.84
   4   8  -8   13.57    1.96
   4   8  -8   16.13    1.64
  -4  -8   8   12.00    1.08
  -4  -8   8   11.72    1.08
  -4   8  -8   13.88    1.68
   4  -8   8   12.17    1.48
  -4   8   8   13.87    1.01
  -4  -8   8   11.28    1.20
   4  -8   8   13.06    1.43
   4   8   8   14.37    1.55
   4   8   8   16.46    1.59
   4   8  -9    3.18    1.54
  -4  -8  -9    2.54    1.74
   4   8   9    1.02    1.40
  -4   8  -9    2.66    1.66
  -4  -8   9    3.11    1.00
   4  -8   9    2.51    1.44
  -4  -8   9    0.45    1.12
   4  -8   9    3.35    1.52
   4   8   9   -0.12    1.45
  -4   8  -9    0.15    2.17
   4   8  -9    0.71    2.47
  -4   8   9    2.51    0.79
  -4   8 -10   -0.85    1.88
  -4   8 -10   -0.48    2.91
   4   8  10    2.71    1.60
   4   8 -10    0.64    3.32
   4  -8  10    2.07    1.64
  -4  -8 -10    3.66    2.08
   4   8 -10    1.30    1.89
  -4   8 -11    0.58    2.00
  -4   8 -11    0.86    3.81
   4   8 -11    1.39    2.34
  -4  -8 -11   -4.54    2.27
  -4   8 -12   -5.17    2.50
  -4  -8 -12   -0.82    3.25
   4   8 -12   -0.59    2.90
  -4  10   0 1578.76   49.24
  -4 -10   0 1525.65   49.28
   4  10   0 1506.70   49.10
  -4 -10   0 1525.91   49.12
   4 -10   0 1501.21   49.13
   4  10   1    8.15    0.84
  -4 -10  -1    9.31    0.87
  -4 -10   1    8.76    0.53
   4 -10  -1    8.07    0.91
  -4  10   1   10.35    0.97
  -4  10  -1    9.88    0.79
   4 -10  -1    8.64    0.78
   4  10  -1    7.55    0.52
  -4  10   2   47.60    1.90
   4  10  -2   44.80    1.94
   4  10   2   43.07    1.92
   4  10   2   48.73    2.06
  -4 -10  -2   48.32    2.13
   4  10  -2   47.90    1.65
   4 -10   2   47.10    1.89
   4 -10   2   54.55    2.13
  -4  10  -2   48.61    2.02
   4 -10   2   45.41    1.87
   4 -10   3  151.64    5.12
   4 -10   3  146.60    4.99
   4  10  -3  143.31    4.87
   4 -10   3  149.64    5.02
  -4  10  -3  142.60    5.00
  -4  10  -3  147.71    5.03
   4  10  -3  138.29    4.96
  -4  10   3  146.94    5.06
   4 -10  -3  143.95    5.10
  -4  10  -3  147.77    5.09
  -4  10   3  142.21    4.96
  -4 -10  -3  146.90    5.20
   4  10   3  147.29    5.12
   4  10  -4   19.76    1.12
   4 -10   4   20.95    1.25
   4  10  -4   20.06    0.91
  -4 -10  -4   22.37    1.50
  -4  10  -4   21.60    1.34
   4  10  -4   21.68    1.17
   4 -10   4   22.42    1.41
  -4  10  -4   22.48    1.29
  -4 -10   4   20.56    1.24
  -4  10   4   22.33    1.32
   4  10   4   21.58    1.43
   4 -10  -4   21.96    1.48
  -4 -10   4   20.72    0.88
   4 -10   4   21.35    1.25
  -4  10  -4   23.32    1.41
   4  10   4   21.46    1.42
   4 -10  -4   20.36    1.20
  -4 -10  -5   35.61    1.91
   4 -10  -5   29.08    1.52
   4  10  -5   31.71    1.54
   4 -10   5   34.70    1.74
  -4  10  -5   32.22    1.72
   4  10   5   33.73    1.77
  -4  10  -5   31.51    1.72
  -4  10   5   33.87    1.68
  -4 -10   5   31.88    1.30
   4 -10  -5   32.59    1.80
   4  10   5   32.33    1.75
   4  10  -5   30.94    1.49
  -4 -10   5   28.40    1.54
  -4  10  -5   31.66    1.65
   4  10  -5   30.88    1.36
   4  10  -6   -0.25    0.95
  -4  10  -6    0.33    1.06
   4  10   6    1.06    1.11
  -4  10  -6   -0.34    1.08
   4 -10   6    1.53    1.08
   4  10  -6   -0.24    0.92
  -4 -10   6    1.37    0.85
  -4  10   6    0.86    1.07
  -4 -10   6    0.41    0.67
   4  10  -6    0.29    1.07
  -4  10  -6    0.55    1.06
   4 -10  -6    0.07    1.10
  -4 -10  -6    0.35    1.22
   4 -10  -6    1.02    1.12
  -4 -10   7    0.02    0.91
   4  10   7    0.56    1.23
  -4  10  -7    0.58    1.22
  -4  10  -7    1.45    1.35
   4  10  -7   -0.60    1.10
   4 -10   7    1.11    1.21
  -4  10  -7    0.96    1.45
  -4 -10   7    0.41    0.80
   4  10  -7   -1.34    2.32
   4 -10  -7    1.25    1.40
   4  10  -7    2.36    1.39
   4  10  -8    7.29    1.47
  -4  10  -8    6.70    1.82
   4  10   8    5.96    1.37
  -4  10  -8    3.61    1.51
   4 -10   8    6.79    1.45
  -4  10  -8    3.83    3.53
   4  10   8    5.20    1.47
  -4  10   8    6.90    0.98
   4  10  -8    7.84    3.73
  -4 -10   8    5.34    1.00
   4 -10   8    7.77    1.32
  -4 -10   8    4.52    1.07
   4  10  -8    3.59    1.96
  -4 -10   9    0.91    1.07
   4 -10   9    0.41    1.73
   4  10  -9   -0.36    1.64
  -4  10  -9   -0.70    2.36
   4  10  -9   -2.25    2.69
   4  10   9    1.65    1.41
  -4  10   9    1.72    0.90
   4  10   9   -1.14    1.56
   4 -10   9    0.30    1.51
  -4  10  -9   -0.29    1.52
   4  10 -10    1.27    3.50
   4  10  10    0.92    1.71
  -4  10 -10    5.08    3.18
  -4  10 -10   -0.65    1.87
   4  10 -10    1.75    2.07
   4 -10  10   -1.01    1.57
   4  10 -11    0.92    2.55
  -4 -10 -11    1.60    2.20
  -4  10 -11    1.05    4.12
  -4  10 -11   -1.00    2.14
  -4  10 -12   -3.28    2.61
   4  10 -12   -1.58    3.13
  -4 -10 -12   -0.77    3.08
  -4  12   0    5.11    0.97
  -4 -12   0    3.78    0.58
   4 -12   0    4.83    0.78
   4  12   0    3.87    0.65
  -4  12  -1   81.08    2.84
  -4 -12   1   79.31    2.74
   4  12   1   81.20    2.89
  -4 -12  -1   79.06    2.92
  -4  12   1   83.70    2.99
   4 -12  -1   77.29    3.03
   4  12  -1   81.65    2.72
   4 -12  -1   75.93    2.90
   4 -12   2   64.81    2.53
  -4  12   2   59.56    2.40
   4  12  -2   59.48    2.42
   4 -12   2   59.55    2.33
   4  12   2   60.56    2.41
  -4  12  -2   66.57    2.53
   4 -12   2   60.47    2.33
  -4 -12  -2   62.92    2.47
  -4 -12  -2   63.88    2.59
   4 -12   3  116.68    4.06
   4  12  -3  111.89    3.88
   4 -12   3  123.10    4.24
   4  12  -3  114.21    4.07
  -4  12   3  119.72    4.13
   4 -12   3  115.88    4.03
  -4  12  -3  118.16    4.19
  -4  12   3  110.06    4.05
  -4 -12  -3  111.22    4.26
   4  12   3  110.84    4.17
  -4 -12  -4   20.48    1.57
   4 -12   4   25.76    1.57
   4  12  -4   19.83    1.27
   4 -12   4   22.66    1.33
   4  12  -4   20.79    1.12
  -4  12  -4   20.43    1.30
  -4  12  -4   20.86    1.29
  -4  12   4   20.62    1.27
  -4  12   4   20.66    1.35
   4 -12  -4   20.31    1.48
  -4 -12   4   21.46    0.85
   4 -12   4   22.64    1.27
  -4  12  -4   20.77    1.44
   4  12   4   24.05    1.50
   4 -12  -4   22.39    1.32
   4 -12   5   25.49    1.43
   4  12  -5   22.65    1.08
   4  12  -5   24.49    1.31
  -4  12  -5   21.48    1.45
  -4 -12   5   21.69    1.36
  -4  12  -5   24.83    1.44
   4 -12  -5   19.98    1.35
   4  12   5   22.68    1.53
  -4  12   5   20.85    1.43
  -4 -12   5   23.83    1.01
   4 -12  -5   22.89    1.66
   4  12   5   23.78    1.56
   4 -12   5   24.23    1.60
   4  12  -5   23.23    1.31
  -4 -12  -5   23.01    1.68
  -4  12  -5   25.56    1.55
   4  12  -6    0.57    0.95
  -4  12  -6   -0.60    1.09
   4  12  -6    0.75    0.97
   4  12   6   -0.10    1.12
  -4  12  -6    0.49    1.07
   4 -12   6    2.20    1.27
   4  12  -6   -0.51    1.13
  -4  12   6    0.27    1.07
  -4 -12   6    0.53    0.61
  -4  12  -6    0.34    1.17
   4 -12  -6    0.61    1.15
  -4 -12   6    0.61    0.99
   4 -12  -6    1.36    1.22
  -4 -12  -6   -0.55    1.33
  -4  12  -7    4.53    1.36
   4  12  -7    2.28    1.48
  -4  12  -7    4.18    1.50
  -4 -12   7    3.77    1.06
   4  12   7    3.33    1.32
   4 -12   7    0.97    1.46
   4 -12  -7    5.52    1.74
  -4 -12  -7    7.62    1.71
  -4 -12   7    3.63    0.79
   4  12  -7    5.84    2.62
  -4  12  -7    5.58    1.57
   4 -12  -7    5.45    1.53
   4  12  -7    5.06    1.25
   4  12  -8    0.48    4.18
  -4  12  -8    2.88    3.70
   4  12   8    2.10    1.45
  -4  12   8   -0.75    1.06
  -4 -12   8    0.19    0.86
   4  12  -8   -0.09    1.41
   4  12  -8   -1.29    2.07
  -4  12  -8    1.38    1.93
  -4 -12   8    1.15    1.12
  -4  12  -8   -0.65    1.43
   4  12   8    1.78    1.35
   4 -12   8    1.74    1.48
   4 -12   9    0.88    1.56
  -4  12   9    0.02    1.03
   4  12   9    1.49    1.45
  -4  12  -9    1.94    1.62
  -4  12  -9   -0.85    2.48
   4  12  -9    2.83    2.81
   4  12   9    1.60    1.64
   4  12  -9   -0.51    1.79
   4  12  10   -1.56    1.87
   4  12 -10    4.64    3.76
  -4  12 -10   -0.49    3.31
  -4  12 -10    0.83    1.84
   4  12 -10    0.69    2.28
   4 -12  10    1.69    1.65
  -4  12 -11    1.00    4.33
  -4  12 -11    0.98    2.26
   4  12 -11    0.51    2.77
   4  12 -12   -0.69    3.42
  -4  12 -12    0.23    2.70
  -4  14   0   85.54    3.15
   4 -14   0   79.85    2.95
   4  14   0   82.41    2.92
  -4 -14   0   84.57    2.96
   4  14   1  172.60    5.81
  -4 -14   1  170.96    5.69
  -4  14   1  168.66    5.90
   4  14  -1  172.67    5.95
   4 -14  -1  179.10    5.97
  -4  14  -1  175.87    5.77
   4 -14  -1  178.66    5.87
   4  14  -1  170.05    5.66
  -4 -14  -1  158.02    5.80
   4 -14   2   11.42    0.94
   4  14  -2   10.83    1.17
  -4  14   2   12.32    1.14
   4 -14   2   13.12    1.24
  -4 -14   2   12.57    0.61
   4  14   2   11.06    1.05
   4 -14  -2   11.21    1.05
  -4 -14  -2   12.29    1.13
  -4  14  -2   11.57    1.26
  -4 -14  -2   13.35    1.30
   4 -14   2   10.99    0.95
   4 -14   3    0.82    1.10
  -4  14   3    0.02    0.91
   4  14  -3   -0.44    0.94
   4  14   3    0.18    0.95
  -4 -14  -3   -1.45    1.07
  -4 -14  -3   -0.11    1.12
   4 -14   3   -0.43    0.79
  -4  14  -3   -0.68    1.08
   4  14  -3   -0.08    0.48
   4 -14   3   -0.09    0.79
   4  14   4  158.54    5.60
  -4 -14  -4  158.12    5.74
   4 -14  -4  157.80    5.55
   4  14  -4  173.31    5.57
   4 -14   4  162.63    5.49
   4  14  -4  157.26    5.34
  -4  14  -4  167.74    5.48
  -4  14  -4  154.51    5.50
   4 -14   4  159.60    5.65
  -4  14   4  155.36    5.56
   4 -14  -4  160.12    5.69
  -4 -14   4  149.19    5.13
  -4  14  -4  168.18    5.61
  -4  14   4  162.80    5.48
   4 -14   4  162.36    5.45
   4  14   5    7.09    1.23
   4 -14  -5    7.33    1.13
   4 -14   5    7.25    0.99
  -4 -14  -5    4.62    1.33
   4 -14   5    9.00    1.07
  -4 -14   5    6.90    1.12
  -4  14   5    8.37    1.05
   4  14  -5    8.04    0.89
  -4  14  -5    7.96    1.11
  -4  14  -5    6.47    1.05
  -4  14   5    7.57    1.12
   4  14   5    6.51    1.31
   4  14  -5    7.84    1.06
  -4  14  -5    6.62    1.21
   4 -14   5    5.97    1.28
  -4 -14   5    6.00    0.54
   4 -14  -5    7.38    1.35
   4  14  -6   34.79    1.73
   4  14  -6   32.07    1.63
  -4  14  -6   36.35    1.87
  -4 -14   6   31.80    1.75
  -4  14  -6   32.53    1.87
   4  14   6   33.72    1.90
  -4  14  -6   33.83    1.90
   4 -14  -6   33.32    2.05
  -4 -14   6   31.06    1.33
   4 -14   6   34.72    1.93
   4  14  -6   33.70    1.86
   4 -14  -6   29.28    1.96
  -4 -14  -6   31.25    2.08
  -4  14  -7    1.06    1.28
   4  14  -7    0.31    1.51
  -4  14  -7    0.31    1.55
  -4 -14   7    0.66    1.14
   4  14   7    0.89    1.31
   4 -14   7    4.40    1.38
   4 -14  -7   -1.01    1.96
  -4 -14  -7    1.21    1.71
  -4 -14   7    0.59    0.71
  -4  14  -7   -0.48    1.60
   4 -14  -7   -0.27    1.62
   4  14  -7    2.38    1.34
  -4  14  -8    1.95    1.55
  -4  14  -8    8.03    2.19
   4  14  -8    7.10    2.27
  -4 -14   8    5.10    1.27
   4  14  -8    0.29    4.51
  -4  14  -8    6.73    3.84
   4  14   8    7.65    1.46
   4  14  -8    7.07    1.71
  -4 -14   8    6.30    0.90
   4 -14   8    7.54    1.58
  -4  14  -9    8.23    1.85
   4  14  -9   10.22    3.08
  -4  14  -9   11.30    2.81
   4 -14   9   13.79    1.82
   4  14   9   10.79    1.90
  -4  14   9   14.05    1.42
   4  14  -9   12.97    2.19
  -4 -14  -9    9.55    2.15
   4 -14  10   -1.41    1.67
   4  14  10    2.45    1.93
  -4  14 -10   -2.31    3.46
  -4  14 -10   -0.57    1.98
   4  14 -10    1.66    2.38
   4  14 -11    1.11    3.00
  -4  14 -11   -1.04    2.42
   4  14 -12    1.42    3.57
  -4  14 -12   -3.88    3.03
  -4  16   0   16.97    1.39
   4 -16   0   17.17    1.07
  -4 -16   0   18.44    1.08
   4  16   0   18.54    1.01
  -4  16   1  451.29   15.12
   4  16  -1  479.22   15.17
  -4  16  -1  475.69   14.96
   4  16   1  453.94   15.01
   4 -16  -1  438.31   15.07
  -4 -16  -1  436.65   15.04
  -4 -16   1  462.91   14.92
  -4 -16   2    0.75    0.36
  -4  16   2    0.21    1.03
   4  16  -2    1.47    1.10
   4 -16   2    0.37    1.11
   4 -16   2    0.49    0.77
  -4  16  -2    1.09    0.80
   4  16  -2    0.93    0.41
  -4  16  -2    1.37    1.11
  -4 -16  -2    0.37    0.93
  -4 -16  -2    0.26    1.14
   4 -16   2   -0.13    0.80
  -4 -16   2   -0.14    0.46
   4  16   2    0.44    0.88
   4 -16  -2   -0.34    0.89
   4 -16   3    0.89    0.86
   4  16  -3    1.44    1.04
   4 -16   3    2.36    1.15
  -4  16   3    0.96    0.99
  -4 -16   3    0.59    0.34
   4  16   3   -0.14    0.92
  -4 -16  -3    0.35    1.10
  -4  16  -3    1.81    1.18
   4 -16   3    1.25    0.82
  -4 -16  -3    2.03    1.24
  -4 -16   3    1.01    0.40
   4 -16   4  117.17    4.09
   4  16  -4  112.62    4.13
   4  16  -4  104.79    3.88
   4 -16   4  109.76    4.27
  -4  16   4  113.91    4.18
  -4 -16  -4  113.06    4.39
   4 -16  -4  114.31    4.20
  -4  16  -4  118.67    4.24
   4 -16   4  113.03    4.02
  -4  16   4  113.72    4.10
   4 -16   5   17.71    1.32
   4  16  -5   17.96    1.33
  -4  16  -5   15.78    1.47
  -4  16   5   18.11    1.35
   4  16  -5   17.26    1.15
  -4  16  -5   17.04    1.33
  -4 -16  -5   17.39    1.66
   4 -16   5   17.36    1.55
  -4  16   5   15.51    1.36
  -4 -16   5   17.06    0.77
   4 -16   5   20.19    1.25
   4 -16  -5   18.00    1.64
  -4  16  -5   18.66    1.31
   4 -16  -5   18.50    1.46
  -4 -16  -6    0.24    1.48
   4  16  -6    0.61    1.34
   4 -16  -6   -0.45    1.37
  -4  16  -6    2.40    1.22
  -4 -16   6    0.27    0.51
   4 -16   6    0.08    1.27
   4  16  -6    1.97    1.03
  -4  16  -6   -0.68    1.08
  -4  16   6    0.45    1.06
  -4  16  -6    1.20    1.28
   4 -16  -6    0.64    1.50
   4 -16  -7    1.22    1.58
  -4  16  -7    2.28    1.31
   4  16  -7    3.38    1.36
   4  16  -7   -0.64    1.55
  -4  16  -7   -1.58    1.69
  -4 -16   7    0.71    0.63
   4 -16   7    3.75    1.48
  -4  16   7    0.78    1.13
  -4  16  -7    0.76    1.70
   4  16  -7    1.38    3.06
   4 -16  -7    1.85    2.12
  -4 -16  -7    2.83    1.87
  -4  16  -8    2.39    1.58
   4  16  -8    4.96    1.76
  -4  16  -8    4.29    2.36
   4  16  -8   -0.48    2.34
   4 -16   8    3.07    1.61
   4  16  -8    4.81    4.88
  -4  16   8    3.81    1.20
  -4 -16   8    2.32    0.79
  -4 -16  -8    6.09    2.55
   4 -16  -8    3.54    2.78
   4 -16   9    1.37    1.71
   4  16  -9    1.00    2.16
  -4  16  -9    1.01    1.80
  -4  16  -9   -3.91    3.01
   4  16  -9    1.29    3.16
  -4 -16 -10   -1.89    2.11
   4  16  10   -0.60    1.99
  -4  16 -10   -3.58    3.82
  -4  16 -10   -0.81    2.22
   4  16 -10    2.01    2.65
   4 -16  10   -1.10    1.76
  -4  16 -11   -1.93    2.68
   4  16 -11   -2.59    3.32
  -4  16 -12    1.86    3.25
   4  16 -12   -0.26    3.95
   4 -18   0  768.48   25.25
  -4  18   0  776.11   25.45
   4  18   0  793.22   25.25
   4 -18   0  757.53   25.33
  -4 -18   0  787.17   25.30
  -4 -18   1   18.93    1.04
  -4 -18  -1   18.82    1.27
   4  18  -1   21.60    1.52
   4  18   1   19.17    1.19
   4 -18  -1   18.58    1.30
  -4  18   1   20.66    1.50
  -4  18  -1   18.90    1.13
  -4 -18   2  157.17    5.07
   4 -18   2  150.69    5.32
  -4  18  -2  153.18    5.27
   4 -18  -2  154.66    5.49
   4  18   2  151.68    5.37
  -4 -18   2  151.13    5.14
  -4 -18  -2  143.25    5.43
  -4  18   2  158.70    5.47
   4 -18   2  152.93    5.62
   4  18  -2  151.83    5.51
  -4 -18  -2  158.59    5.68
  -4  18  -2  164.66    5.56
   4 -18   3  259.05    8.56
  -4  18  -3  263.84    8.75
  -4 -18   3  246.81    8.31
   4  18  -3  248.02    8.66
  -4  18   3  249.15    8.64
   4 -18   3  252.05    8.82
  -4 -18   3  259.52    8.29
   4  18   3  247.25    8.63
  -4 -18  -3  253.44    8.77
   4 -18   3  264.97    8.58
  -4 -18  -3  255.37    8.90
  -4  18  -4    2.21    1.21
   4 -18   4    1.65    0.92
  -4  18   4    1.37    1.08
   4 -18   4    0.72    1.22
   4 -18  -4    0.25    1.17
   4  18  -4    0.67    0.63
  -4 -18   4    1.12    0.30
  -4  18   4    0.53    1.06
   4  18   4    0.13    1.09
   4 -18   4    0.31    0.91
  -4 -18  -4    1.17    1.31
   4  18  -4    2.11    1.08
   4  18  -5   41.79    1.84
  -4 -18  -5   43.94    2.43
   4 -18  -5   42.96    2.20
   4 -18   5   46.53    2.01
   4  18  -5   41.54    2.03
   4 -18  -5   47.13    2.40
  -4 -18   5   38.56    1.44
  -4  18  -5   46.22    2.19
  -4  18   5   45.32    2.05
   4 -18   5   41.96    2.28
   4 -18   5   46.88    1.94
  -4 -18  -6   16.29    1.80
   4  18  -6   12.79    1.61
  -4  18  -6   12.63    1.57
  -4 -18   6   13.44    0.72
   4 -18  -6   16.73    1.89
   4  18  -6   13.79    1.35
   4 -18  -6   15.37    1.76
  -4  18   6   16.01    1.41
   4 -18   6   12.70    1.65
  -4  18  -6   14.09    1.46
  -4  18  -7    5.09    1.88
  -4 -18   7    4.36    0.64
  -4 -18  -7    5.03    1.99
   4  18  -7    7.08    3.42
   4 -18  -7    8.35    2.39
   4 -18  -7    7.76    1.80
  -4  18  -7    5.79    1.44
   4  18  -7    3.81    1.57
  -4  18   7    6.13    1.27
   4 -18   7    6.93    1.56
  -4 -18  -8   16.56    2.93
   4 -18  -8   14.67    3.22
   4  18  -8   11.20    5.53
   4 -18  -8   16.34    2.22
   4 -18   8   14.13    1.88
  -4  18   8   14.40    1.48
  -4  18  -8   13.16    2.54
   4  18  -8   11.22    2.04
  -4  18  -8   16.39    1.93
   4 -18   9    0.85    1.72
   4  18  -9    0.51    2.35
  -4  18  -9   -1.45    2.04
  -4  18  -9    0.89    3.08
  -4 -18 -10    2.01    2.08
   4 -18  10    0.85    1.86
  -4  18 -10    1.61    2.40
   4  18 -10    1.89    2.93
   4  18  10    6.22    2.08
  -4  18 -10    3.20    3.99
  -4 -18 -11    0.18    2.51
  -4  18 -11   -1.15    2.89
   4  18 -11    4.55    3.58
  -4  18 -12    2.65    3.51
   4 -20   0   33.34    1.56
   4  20   0   34.24    1.50
   4 -20   0   33.11    1.62
  -4  20   0   30.54    1.86
  -4 -20   0   32.33    1.58
  -4 -20  -1    3.64    0.96
  -4 -20   1    2.64    0.73
  -4  20   1    2.79    1.15
   4  20  -1    2.48    1.27
   4 -20  -1    2.58    0.92
   4  20   1    2.50    0.85
   4  20   2   51.89    2.24
   4 -20  -2   51.17    2.38
  -4 -20  -2   43.87    2.23
  -4 -20   2   52.82    1.98
  -4 -20  -2   51.67    2.56
  -4 -20   2   54.72    1.87
  -4  20  -2   55.94    2.14
  -4  20  -2   56.15    2.50
  -4  20   2   50.10    2.40
   4  20  -2   55.65    2.48
   4 -20   2   52.39    2.58
   4 -20   3   74.65    2.86
  -4 -20   3   71.12    2.56
  -4  20  -3   78.75    3.11
   4 -20   3   79.73    2.86
   4  20  -3   69.46    2.54
  -4  20  -3   75.11    2.81
   4  20   3   70.87    2.95
  -4 -20   3   75.47    2.54
   4 -20  -3   68.85    3.06
  -4 -20  -3   73.71    3.08
  -4 -20  -3   76.69    3.27
   4  20  -3   74.67    3.05
   4 -20   3   74.43    3.22
  -4  20   3   73.31    3.01
  -4  20  -4   11.65    1.47
  -4  20   4   13.03    1.35
   4 -20   4   14.37    1.57
   4 -20   4   11.56    1.15
   4 -20   4   13.16    1.17
   4  20  -4   13.51    1.39
  -4 -20   4   12.00    0.59
   4  20   4   11.60    1.29
  -4 -20  -4    9.85    1.52
  -4 -20   4   13.50    0.66
   4 -20  -4   13.21    1.52
  -4 -20  -4   11.00    1.58
   4  20  -5   18.43    1.52
  -4 -20   5   15.23    0.66
   4 -20   5   20.35    1.36
   4 -20   5   20.20    1.33
  -4  20   5   17.65    1.49
   4 -20   5   19.11    1.74
   4 -20  -5   16.70    1.64
  -4 -20  -5   22.43    1.93
  -4  20  -5   19.59    1.67
   4  20  -5   19.42    1.27
  -4 -20   6    5.00    0.44
  -4 -20  -6    6.08    1.76
   4 -20  -6    2.52    1.87
   4  20  -6    5.51    1.34
   4 -20  -6    6.01    1.64
   4 -20   6    6.38    1.56
  -4  20   6    5.52    1.32
   4  20  -6    3.53    1.58
  -4 -20  -7   -1.92    2.10
   4  20  -7    3.23    3.78
  -4 -20   7    0.39    0.50
   4 -20  -7   -0.06    1.69
   4 -20  -7   -2.53    2.64
   4 -20   7   -0.15    1.56
  -4  20   7    2.70    1.32
  -4  20  -7    0.65    1.49
   4  20  -7    0.65    1.71
   4 -20  -8    5.03    2.01
   4 -20  -8    1.18    3.37
  -4 -20  -8   -0.50    2.92
   4  20  -8   -2.01    5.88
   4 -20   8    2.83    1.72
   4  20  -8   -1.40    2.05
  -4  20  -8   -0.20    1.82
  -4  20  -9    1.32    2.17
   4  20  -9    2.66    2.58
   4 -20  -9   -3.32    4.03
  -4 -20  -9    1.12    3.80
  -4  20  -9    3.02    3.30
   4 -20   9    1.97    1.83
   4  20 -10   -0.61    3.23
  -4  20 -10   -2.63    2.68
  -4 -20 -10    5.99    2.29
   4 -20  10    1.19    1.95
   4  20  10    0.23    1.99
  -4  20 -11    0.07    3.18
   4  20 -11   -3.72    3.94
  -4  20 -12    2.17    3.88
   4  22   0    7.28    0.89
   4 -22   0    8.59    1.07
  -4 -22   0    7.99    1.03
  -4  22   0   10.46    1.43
   4 -22   0    9.16    1.45
   4 -22   0   10.56    1.05
   4 -22  -1   82.90    2.96
  -4 -22   1   81.47    2.93
  -4 -22  -1   79.35    3.11
  -4  22   1   77.75    3.23
   4  22  -1   76.86    3.29
   4 -22  -1   74.76    3.14
   4  22   1   74.88    2.97
  -4  22  -2    7.60    0.95
   4 -22  -2    8.99    1.27
  -4 -22   2    8.41    0.77
   4  22   2    7.46    1.06
  -4  22  -2    7.84    1.37
  -4 -22  -2    9.06    1.15
  -4 -22  -2   10.48    1.47
  -4 -22   2    8.78    0.60
   4 -22   2    6.20    1.48
  -4  22   2    9.27    1.30
   4  22  -2    7.93    1.38
   4 -22   3   16.05    1.18
  -4 -22  -3   16.72    1.71
  -4 -22   3   15.51    0.88
   4  22  -3   12.72    0.86
  -4  22  -3   15.42    1.18
  -4 -22   3   13.83    0.81
   4 -22  -3   15.25    1.45
   4  22   3   13.60    1.30
  -4  22  -3   15.08    1.54
  -4  22   3   14.89    1.49
   4 -22   3   13.34    1.61
   4  22  -3   18.92    1.52
  -4 -22  -3   15.80    1.56
   4 -22   3   14.05    1.23
   4  22  -4  112.05    4.24
   4 -22   4  109.93    4.47
  -4  22   4  113.47    4.21
  -4 -22   4  109.03    3.71
  -4 -22  -4  112.53    4.48
   4 -22   4  114.31    4.08
  -4 -22  -4  113.16    4.59
   4 -22  -4  108.76    4.37
  -4  22  -4  117.30    4.31
  -4 -22   4  107.08    3.68
   4 -22   4  114.37    4.05
  -4 -22   5    4.63    0.35
   4  22  -5    4.85    1.40
   4 -22   5    4.78    1.08
   4 -22   5    6.81    1.15
   4 -22   5    4.99    1.58
  -4  22   5    4.22    1.30
   4 -22  -5    3.57    1.48
  -4 -22  -5    8.06    1.80
   4  22  -6    5.69    1.51
  -4  22   6    5.57    1.41
   4 -22   6    8.13    1.74
  -4 -22  -6    4.64    1.79
   4 -22  -6    7.26    2.08
   4 -22   6    8.09    1.19
   4 -22   6    7.73    1.30
   4  22  -6    6.89    1.85
   4 -22  -6    7.21    1.81
   4  22  -7   11.74    4.28
   4 -22  -7   11.54    2.85
   4 -22  -7    7.37    1.90
  -4  22   7   10.28    1.53
   4 -22   7    9.27    1.83
   4  22  -7    9.20    1.99
  -4 -22  -7   10.65    2.40
   4 -22  -8    0.58    2.05
   4 -22   8    2.46    1.79
   4  22  -8   -0.94    2.25
   4 -22  -8   -2.07    3.61
  -4 -22  -8   -1.41    3.11
  -4  22  -8    0.29    1.95
   4 -22   9    1.55    1.94
   4  22  -9    1.08    2.85
  -4 -22  -9   -4.64    4.12
   4 -22  -9   -1.03    4.51
  -4  22  -9   -0.22    2.36
   4 -22  10   -0.90    2.02
  -4  22 -10    2.77    2.96
   4  22 -10   -1.03    3.50
  -4  22 -11   -2.04    3.44
  -4  22 -12    1.84    4.21
   4 -24   0    1.01    0.94
  -4  24   0    1.03    1.31
   4 -24   0    2.56    1.02
  -4 -24   0    0.93    0.68
  -4 -24   0    1.65    0.95
   4  24  -1   72.17    3.18
  -4  24   1   74.08    3.17
   4  24   1   77.30    2.90
   4 -24  -1   72.44    3.06
   4 -24   1   79.20    2.95
   4 -24  -1   72.34    2.84
  -4 -24   1   72.86    2.82
  -4 -24  -1   76.16    3.06
  -4  24  -2   81.83    3.13
   4 -24  -2   83.68    3.46
   4  24   2   82.55    3.28
  -4 -24  -2   80.51    3.37
  -4 -24   2   81.04    3.06
   4  24  -2   84.85    3.50
  -4  24   2   84.14    3.48
   4 -24   2   83.23    3.69
  -4 -24  -2   82.84    3.70
  -4  24  -2   92.51    3.60
  -4 -24   2   89.32    2.92
  -4  24  -3    1.56    0.97
   4 -24   3    4.31    1.02
   4  24   3    2.47    1.13
   4 -24  -3    3.83    1.30
  -4 -24   3    3.85    0.63
  -4 -24  -3    4.91    1.32
   4 -24   3    3.96    0.98
  -4 -24   3    3.34    0.57
  -4 -24  -3    5.47    1.58
   4  24  -3    3.84    1.37
  -4  24   3    2.06    1.34
   4 -24   3    4.22    1.62
   4 -24   4  121.55    4.11
  -4 -24   4  107.96    3.71
   4 -24  -4  118.39    4.49
   4 -24   4  114.30    4.59
   4  24  -4  110.87    4.29
  -4  24   4  115.24    4.29
  -4 -24  -4  114.07    4.55
   4  24  -4  106.39    3.86
  -4  24  -4  114.26    4.08
   4 -24   4  114.49    4.10
  -4 -24   4  104.13    3.73
  -4 -24  -4  111.93    4.66
   4 -24  -4  106.10    4.42
  -4  24   5   24.06    1.82
   4 -24   5   28.28    2.13
  -4 -24  -5   29.01    2.31
   4 -24  -5   26.09    2.07
   4 -24   5   25.97    1.57
   4 -24   5   26.83    1.61
   4  24  -5   25.66    1.92
  -4 -24   5   21.59    0.89
  -4  24   6   11.06    1.59
   4 -24   6    9.12    1.90
   4 -24   6    9.63    1.41
   4 -24   6   10.84    1.28
   4 -24  -6    8.14    2.25
  -4 -24  -6   13.90    2.08
   4 -24  -7   10.99    1.91
  -4  24   7   10.16    1.64
   4 -24   7   12.42    2.02
  -4 -24  -7   15.57    2.56
   4 -24  -7    8.86    3.04
   4 -24  -8    4.88    2.14
   4 -24   8    1.23    1.92
  -4 -24  -8   -3.99    3.29
   4 -24  -8    0.11    4.07
   4  24  -8    5.20    2.54
   4  24  -9   -3.26    3.11
  -4 -24  -9    1.01    4.41
   4 -24  -9    2.37    5.05
   4 -24   9    2.73    2.02
   4 -24  10    0.81    2.20
  -4 -26   0  270.08    9.56
   4 -26   0  285.58    9.47
  -4 -26   0  284.28    9.32
   4 -26   0  288.80    9.65
  -4  26   1    0.97    1.36
  -4 -26  -1   -0.76    1.12
  -4 -26   1    1.22    0.92
   4 -26  -1    1.62    0.99
   4 -26   1   -1.23    1.04
   4  26   1   -0.19    0.97
   4 -26  -1    0.85    1.18
   4 -26  -2    7.31    1.39
  -4 -26   2    4.52    0.82
  -4 -26  -2    6.39    1.30
   4 -26   2    6.39    1.74
  -4  26   2    6.44    1.44
  -4 -26   2    5.24    0.60
  -4 -26  -2    6.39    1.56
   4  26   2    5.56    1.11
  -4 -26   3   17.14    0.90
   4 -26  -3   17.96    1.81
  -4 -26   3   18.85    1.03
  -4 -26  -3   20.78    1.77
  -4  26  -3   18.68    1.36
  -4  26   3   17.89    1.70
   4 -26   3   19.47    2.03
   4 -26   3   18.64    1.32
  -4 -26  -3   16.02    1.94
   4 -26   3   17.79    1.40
   4 -26   4    3.02    1.12
  -4 -26   4    3.68    0.67
   4 -26   4    4.94    1.08
   4 -26  -4    4.54    1.51
  -4 -26   4    3.63    0.60
  -4 -26  -4    4.02    1.52
   4 -26   4    3.16    1.73
  -4 -26  -4    3.39    1.80
   4 -26  -4    4.36    1.62
  -4  26  -4    4.02    1.30
   4  26  -4    6.85    1.24
  -4 -26   5    4.37    0.46
   4 -26   5    5.80    1.19
   4 -26   5    5.68    1.18
   4 -26   5    6.13    1.75
   4 -26  -5    3.44    1.78
   4  26  -5    4.53    1.64
  -4 -26  -5    5.96    1.98
   4 -26   6    3.03    1.82
   4 -26   6    1.25    1.14
   4 -26   6    2.37    1.28
   4 -26  -6    0.70    2.28
  -4 -26  -6    0.49    1.98
   4 -26  -7    0.71    1.85
  -4 -26  -7    1.58    2.55
   4 -26  -7    1.20    3.20
   4 -26   7    0.72    1.92
   4 -26   8    0.67    1.97
   4 -26  -8    1.64    2.17
  -4 -26  -8    1.44    3.46
   4 -26  -8   -2.55    4.26
   4 -26   9    1.59    2.11
  -4 -26  -9    3.41    4.73
   4 -26  10   -1.94    2.39
  -4 -26 -10   40.67    5.66
   4 -28   0  232.81    8.22
   4 -28   0  242.03    8.06
  -4 -28   0  241.53    7.90
  -4 -28   0  225.79    8.14
   4 -28  -1   22.01    1.42
  -4 -28  -1   18.82    1.58
   4 -28  -1   20.44    1.67
  -4 -28   1   20.53    1.37
   4  28   1   17.86    1.38
   4 -28   1   18.29    1.45
   4 -28  -2    4.27    1.34
  -4 -28  -2    2.84    1.28
  -4 -28   2    2.88    0.88
   4 -28   2    2.46    1.03
  -4 -28   2    4.48    0.60
   4 -28   2    4.39    1.76
  -4 -28  -2    1.01    1.65
   4 -28   3    1.83    1.14
  -4  28  -3    0.44    1.20
   4 -28  -3   -0.98    1.50
  -4 -28   3   -0.22    0.72
  -4 -28  -3   -0.05    1.41
   4 -28   3    0.69    0.99
  -4 -28   3    0.69    0.56
   4 -28   3    3.58    1.75
  -4 -28  -3    3.91    1.74
   4 -28   4    4.37    1.87
  -4 -28   4    4.18    0.67
   4 -28  -4    4.71    1.63
  -4 -28  -4    3.78    1.66
  -4 -28  -4    1.36    1.84
   4 -28  -4    1.61    1.70
  -4  28  -4    3.77    1.42
   4 -28   4    2.88    1.20
  -4 -28   4    2.70    0.72
   4 -28   4    2.75    1.12
   4 -28  -5   29.41    2.50
  -4 -28  -5   33.62    2.68
   4 -28   5   26.25    2.43
   4 -28   5   30.97    1.83
  -4 -28   5   27.72    1.17
   4 -28  -5   35.42    2.53
   4 -28   5   33.72    1.83
   4  28  -5   29.00    2.15
  -4  28  -5   34.11    2.21
   4 -28   6   -0.56    1.32
   4 -28   6    3.92    1.95
  -4 -28  -6    0.59    2.08
   4 -28  -6    3.93    2.49
   4 -28   6    1.84    1.19
  -4 -28  -7    1.60    2.72
   4 -28  -7    5.27    3.38
   4 -28   7    6.09    2.08
   4 -28   8    8.55    2.21
   4 -28  -8   10.45    2.54
  -4 -28  -8   10.50    3.76
   4 -28  -8    4.53    4.67
   4 -28   9   -0.48    2.31
  -4 -28  -9   -4.13    5.08
   4 -28  10   -3.46    2.43
   4 -30   0   29.79    1.95
   4 -30   0   31.41    1.78
  -4 -30   0   31.40    1.56
  -4 -30   0   27.36    1.76
   4 -30  -1   19.77    1.47
   4 -30   1   17.93    1.53
  -4 -30   1   18.85    1.38
   4 -30  -1   20.31    1.71
  -4 -30  -1   15.37    1.57
  -4 -30  -2    3.60    1.31
  -4 -30   2    2.31    0.92
  -4 -30  -2    2.24    1.82
   4 -30   2   -1.16    1.17
  -4 -30   2    1.99    0.62
   4 -30  -2    4.28    1.53
   4 -30   3   14.97    1.35
   4 -30   3   14.79    1.33
   4 -30  -3   13.12    1.76
  -4 -30   3   11.24    1.00
  -4 -30  -3   12.64    1.74
   4 -30   3   12.04    2.20
  -4 -30   3   12.62    0.81
  -4 -30  -3   10.97    2.05
   4 -30   3   10.61    1.37
  -4  30  -4    4.74    1.69
  -4 -30  -4    7.54    2.08
   4 -30  -4    4.23    1.82
   4 -30   4    2.66    1.94
   4 -30   4    6.86    1.21
  -4 -30   4    6.07    0.84
   4 -30   4    7.54    1.36
  -4 -30  -4    5.55    1.83
  -4 -30   4    6.55    0.78
   4 -30  -4    6.66    1.80
   4 -30   5    7.53    1.36
  -4  30  -5    4.78    1.98
   4 -30  -5    9.72    2.07
   4 -30   5    6.89    1.31
  -4 -30  -5    9.15    2.27
  -4 -30   5    6.43    0.65
   4 -30  -5    6.78    1.99
   4 -30   5    7.23    2.15
  -4 -30   5    5.48    0.69
   4  30  -5    1.37    2.05
  -4 -30  -6    1.89    2.25
   4 -30  -6    0.67    2.59
   4 -30   6    2.94    2.04
   4  30  -6    2.30    2.64
  -4  30  -6    2.61    2.39
   4 -30  -7    1.97    3.63
  -4 -30  -7    0.33    2.93
   4 -30   7   -0.34    2.17
   4 -30   8    3.20    2.28
   4 -30  -8    0.67    2.39
  -4 -30  -8   -1.69    3.92
   4 -30  -8   -4.67    5.01
  -4 -30  -9   -3.06    5.45
   4 -30   9   -3.17    2.41
   4 -30  10    2.82    2.58
   4 -32   0   53.57    2.70
  -4 -32   0   59.57    2.35
   4 -32   0   54.41    2.53
  -4 -32   0   52.45    2.58
   4 -32   1  107.08    4.19
   4 -32  -1  113.10    4.37
   4 -32  -1  102.99    4.02
  -4 -32  -1  111.31    4.26
  -4 -32   1  102.29    4.03
  -4 -32  -2   32.76    2.67
   4 -32   2   33.64    1.91
  -4 -32   2   30.73    1.37
   4 -32  -2   34.80    2.24
  -4 -32  -2   33.31    2.08
  -4 -32   2   31.14    1.69
   4 -32   3    4.60    1.33
   4 -32   3    4.74    1.19
   4 -32  -3    3.26    1.69
  -4 -32  -3    5.45    1.66
  -4 -32   3    2.57    0.91
   4 -32   3    7.04    2.14
   4 -32   3    4.52    1.20
  -4 -32   3    4.22    0.65
  -4 -32  -3    2.83    2.08
   4 -32  -4   62.57    3.31
  -4 -32   4   56.91    2.35
  -4 -32  -4   70.07    3.34
   4 -32   4   63.81    2.82
  -4 -32   4   60.65    2.41
   4 -32   4   61.63    3.55
  -4 -32  -4   62.15    3.64
   4 -32  -4   59.36    3.39
  -4  32  -4   68.35    3.03
   4 -32   4   65.95    2.71
  -4 -32  -5    3.01    2.20
  -4 -32   5    2.37    0.66
   4 -32  -5    0.83    2.00
   4 -32   5    0.93    1.29
   4 -32   5    2.35    2.06
   4 -32   5    3.25    1.27
   4 -32  -5   -0.21    2.09
  -4  32  -5    0.55    2.23
   4 -32  -6    2.96    2.07
  -4  32  -6    4.69    2.75
   4  32  -6    4.76    2.90
   4 -32  -6    1.51    2.78
   4 -32   6    3.59    2.19
  -4 -32  -6    3.32    2.39
   4 -32   7    7.33    2.41
  -4 -32  -7    5.79    3.21
   4 -32  -7   11.95    3.97
  -4  32  -7    2.29    3.26
   4 -32   8   -0.37    2.30
   4 -32  -8   -0.44    2.51
   4 -32  -8   -1.69    5.22
  -4 -32  -8    5.32    4.16
   4 -32   9    3.93    2.48
  -4 -32  -9    4.24    5.72
  -4 -34   0   30.46    2.03
   4 -34   0   33.52    2.06
  -4 -34   0   35.07    1.84
   4 -34   0   32.48    2.14
   4 -34   1    7.04    1.44
   4 -34  -1    3.66    1.57
  -4 -34  -1    5.25    1.21
  -4 -34  -1    6.46    1.46
  -4 -34   1    5.14    1.29
   4 -34   2   24.39    1.76
  -4 -34  -2   20.09    1.82
   4 -34  -2   22.21    2.14
  -4 -34   2   20.83    1.46
  -4 -34   2   20.22    1.07
  -4 -34  -2   20.86    2.40
   4 -34   3   31.24    1.90
  -4 -34  -3   31.60    2.41
   4 -34   3   32.83    1.87
   4 -34   3   31.27    1.98
  -4 -34   3   29.48    1.60
   4 -34  -3   34.14    2.45
  -4 -34   3   30.30    1.34
  -4 -34  -3   32.95    2.86
  -4 -34   4   18.47    1.15
  -4 -34  -4   14.41    2.18
   4 -34  -4   15.58    2.19
   4 -34   4   18.21    1.72
   4 -34  -4   18.73    2.34
  -4 -34  -4   11.51    2.48
   4 -34   4   16.49    1.47
   4 -34   4   18.67    1.53
  -4  34  -5   13.96    2.58
   4 -34  -5   12.92    2.34
  -4 -34  -5   13.82    2.60
   4 -34  -5    9.99    2.45
   4 -34   5    9.72    2.34
   4 -34  -6    7.10    2.22
  -4 -34  -6    7.26    2.64
   4 -34  -6    4.05    2.98
   4 -34   6   -2.20    2.34
  -4  34  -6   -0.87    2.95
  -4  34  -7    7.60    3.62
   4 -34   7    9.18    2.54
   4 -34  -7    6.13    4.24
  -4 -34  -7    9.03    3.38
   4 -34  -8   -3.58    5.46
   4 -34   8    1.79    2.45
  -4 -34  -8    1.96    4.47
  -4 -34  -9   -0.97    5.89
  -4 -36   0   68.49    3.21
   4 -36   0   73.35    3.38
   4 -36   0   74.81    3.23
  -4 -36   0   75.02    3.05
  -4 -36   1    4.34    1.33
  -4 -36  -1    1.97    1.53
   4 -36  -1    1.49    1.55
   4 -36   1    1.69    1.46
  -4 -36  -1    1.02    1.27
  -4 -36  -2   18.91    1.87
  -4 -36  -2   15.71    2.58
  -4 -36   2   19.86    1.48
   4 -36  -2   20.69    2.09
   4 -36   2   19.71    1.74
   4 -36  -3    9.58    1.98
   4 -36   3    8.24    1.39
   4 -36   3    8.69    1.48
  -4 -36   3    8.39    1.14
  -4 -36  -3    6.40    1.92
  -4 -36  -3   10.29    2.41
   4 -36   4    3.93    1.26
  -4 -36  -4    1.89    1.92
  -4 -36   4    3.70    0.93
   4 -36  -4    5.16    2.01
   4 -36  -4    1.37    2.14
  -4 -36  -4    3.83    2.34
   4 -36  -5   20.76    2.60
   4 -36   5   21.91    1.59
  -4  36  -5   25.40    2.99
  -4 -36  -5   15.75    2.80
   4 -36  -5   18.73    2.81
   4 -36  -6   -0.16    2.15
  -4  36  -6   -1.76    3.37
   4 -36  -6    2.11    3.20
  -4 -36  -6   -4.59    2.85
   4 -36  -7    0.08    2.26
  -4 -36  -7   -0.48    3.46
   4 -36  -7   -3.90    4.47
  -4 -36  -8   -2.54    4.71
   4 -36  -8    4.91    5.96
  -4 -36  -9    6.59    6.33
   4 -38   0   71.97    3.38
  -4 -38   0   66.50    3.14
   4 -38   1   28.39    2.11
  -4 -38   1   17.71    1.76
  -4 -38  -1   22.14    1.93
   4 -38  -1   25.75    2.20
  -4 -38  -2   10.60    2.54
  -4 -38   2   11.13    1.36
  -4 -38  -2   10.35    1.83
   4 -38  -2   10.25    2.08
   4 -38   2   11.81    1.64
  -4 -38  -3   16.42    2.67
  -4 -38  -3   16.47    2.27
  -4 -38   3   15.82    1.36
   4 -38  -3   19.22    2.30
   4 -38   3   19.59    1.73
   4 -38   4    2.15    1.28
  -4 -38  -4    0.15    2.00
   4 -38  -4   -0.59    2.16
   4 -38  -4    0.57    2.23
  -4 -38  -4    1.74    2.48
   4 -38  -5    7.94    2.29
   4 -38   5    8.93    1.32
   4 -38  -5    1.98    2.75
  -4 -38  -5    6.76    2.80
   4 -38  -6    3.75    3.53
  -4 -38  -6   11.31    3.05
   4 -38  -6   12.34    2.42
   4 -38  -7   -4.37    4.74
  -4 -38  -7    4.11    3.70
   4 -38  -7    4.05    2.52
   4 -38  -8    0.09    6.21
  -4 -38  -8   -0.61    4.96
  -4 -38  -9   -0.42    6.76
  -4 -40   0    0.92    1.49
   4 -40   0    2.78    1.77
   4 -40   1   77.88    3.45
  -4 -40  -1   66.25    3.32
   4 -40  -1   76.73    3.68
  -4 -40   1   69.62    3.19
  -4 -40  -2    0.94    2.53
  -4 -40  -2    3.13    1.91
  -4 -40   2    1.61    1.24
   4 -40   2    4.61    1.60
   4 -40  -2    0.33    1.95
  -4 -40  -3    2.55    2.50
   4 -40  -3   -0.07    2.08
  -4 -40  -3    0.96    2.01
  -4 -40   3    3.01    1.15
   4 -40   3    0.76    1.46
   4 -40  -4   41.93    3.41
  -4 -40  -4   43.26    3.65
   4 -40   4   48.73    2.46
   4 -40  -4   51.85    3.38
  -4 -40  -4   44.96    3.23
  -4 -40  -5    0.30    2.73
   4 -40  -5    0.08    2.25
   4 -40  -5    2.53    2.77
  -4 -40  -6    4.15    3.12
   4 -40  -6    2.42    2.24
   4 -40  -6   -0.99    3.54
  -4 -40  -7    2.41    3.95
   4 -40  -7    2.24    4.95
  -4 -40  -8    0.11    5.30
   4 -40  -8   -3.11    6.50
   4 -42   0    7.41    1.96
  -4 -42   0    7.70    1.57
   4 -42  -1   23.74    2.43
   4 -42   1   21.87    2.18
  -4 -42   1   20.76    1.81
  -4 -42  -1   22.37    2.11
   4 -42   2   -1.28    1.69
  -4 -42   2    3.70    1.25
   4 -42  -2   -0.56    2.03
  -4 -42  -2    1.15    1.91
  -4 -42  -2    0.30    2.73
   4 -42   3    8.72    1.69
  -4 -42  -3    9.58    2.28
   4 -42  -3   10.83    2.41
  -4 -42  -3    8.65    2.80
   4 -42  -3    9.68    2.60
  -4 -42  -4   12.37    2.44
   4 -42  -4   17.62    2.64
  -4 -42  -4   13.99    3.00
   4 -42  -4   10.43    2.75
  -4 -42  -5    2.20    2.75
   4 -42  -5   -1.29    2.42
   4 -42  -5   -0.83    2.82
  -4 -42  -6    6.67    3.35
   4 -42  -6    5.30    2.35
   4 -42  -6    3.29    3.88
  -4 -42  -7    2.83    4.28
   4 -42  -7   -4.98    5.29
  -4 -42  -8    7.81    5.57
   4 -44   0    8.80    2.10
  -4 -44   0    9.28    1.77
   4 -44   1    1.08    1.82
  -4 -44  -1    4.87    1.88
  -4 -44   1    0.30    1.45
  -4 -44   1   -0.10    2.70
   4 -44   2    9.90    1.87
  -4 -44  -2   10.80    2.23
   4 -44  -2    5.61    2.41
  -4 -44  -2    2.73    2.84
   4 -44   3    2.68    1.57
   4 -44  -3    2.46    2.26
  -4 -44  -3    0.53    2.24
   4 -44  -3    4.78    2.65
  -4 -44  -3    0.31    2.85
   4 -44  -4    0.51    2.47
  -4 -44  -4    3.94    2.82
   4 -44  -4    3.45    2.65
  -4 -44  -5    4.81    3.05
   4 -44  -5    5.73    2.59
   4 -44  -5    6.93    3.25
  -4 -44  -6    1.76    3.46
   4 -44  -6    1.37    4.10
   4 -44  -7    0.10    5.46
   4 -46   0   60.01    3.32
  -4 -46   0   44.81    2.93
   4 -46   1    0.72    1.98
  -4 -46  -1   -0.94    2.04
   4 -46  -1    1.93    2.23
  -4 -46   1    1.63    1.60
  -4 -46  -1   -1.88    3.02
   4 -46   2    6.03    1.91
  -4 -46  -2    8.46    2.32
   4 -46  -2    8.44    2.45
  -4 -46  -2   12.05    3.22
   4 -46  -3   13.46    2.71
  -4 -46  -3   13.55    2.53
   4 -46  -3    7.56    2.88
  -4 -46  -3    9.94    3.14
   4 -46  -4    2.91    2.51
  -4 -46  -4    0.44    2.98
   4 -46  -4    1.61    2.91
   4 -46  -5    1.41    3.47
   4 -46  -6    4.79    4.29
  -4 -48   0    1.05    1.95
   4 -48   0   -1.83    2.16
   4 -48   1    4.01    2.07
  -4 -48  -1    4.76    2.19
   4 -48  -1    4.00    2.33
  -4 -48   1    3.91    3.13
  -4 -48  -1    6.99    3.15
  -4 -48  -2    2.77    2.26
   4 -48  -2    1.77    2.44
  -4 -48   2    8.56    3.12
  -4 -48  -2    7.31    3.24
   4 -48  -3    4.64    2.63
   4 -48  -3   -1.80    2.90
   4 -50   0    4.64    2.31
   4 -50   1   14.54    2.38
  -4 -50  -1   15.06    2.44
   4 -50  -1   12.60    2.69
   4 -50  -2    6.91    2.69
   4 -52   0    3.62    2.40
   4 -52  -1    3.65    2.55
  -5   1   0   -0.18    0.45
  -5  -1   0    0.23    0.51
   5   1   0    0.10    0.46
  -5  -1   0   -0.04    0.44
  -5   1   0    0.09    0.47
  -5   1   0    0.20    0.46
   5  -1  -1   77.85    2.52
  -5   1   1   75.88    2.53
   5   1  -1   70.81    2.54
  -5  -1   1   75.17    2.55
  -5  -1  -1   74.40    2.62
   5  -1   2  129.42    4.36
   5   1   2  123.79    4.40
   5  -1   2  135.58    4.37
   5   1   2  126.41    4.35
  -5   1  -2  136.04    4.37
   5   1  -2  120.61    4.20
   5  -1  -2  121.45    4.24
   5   1  -3  116.83    3.84
   5  -1  -3  109.71    3.87
   5  -1   3  110.85    3.97
  -5   1   3  115.34    3.85
  -5  -1   3  114.86    3.81
  -5   1  -3  112.25    4.00
  -5  -1  -3  108.40    4.00
   5  -1   3  111.31    3.96
   5   1   3  111.96    3.96
   5   1   3  106.62    4.03
  -5   1   4    1.42    0.70
  -5  -1   4    1.42    0.64
   5   1   4    0.22    0.87
   5  -1   4    0.70    0.93
   5   1   4    1.28    1.00
   5  -1   4    0.75    0.99
  -5   1  -4    0.21    0.87
   5   1  -4    1.11    0.64
   5  -1  -4    1.26    0.78
  -5  -1   5  137.37    4.73
  -5   1   5  136.08    4.76
  -5   1  -5  134.27    4.98
   5  -1   5  140.50    4.95
  -5   1  -5  134.30    4.96
   5  -1  -5  139.50    4.82
   5   1   5  133.00    4.84
   5  -1   5  137.95    4.87
   5   1   5  136.24    4.93
  -5  -1   5  137.24    4.49
  -5   1  -6   19.69    1.46
  -5  -1  -6   20.20    1.56
  -5   1   6   21.32    0.86
  -5  -1   6   20.25    0.88
   5   1   6   21.49    1.44
  -5  -1   6   22.13    1.27
  -5   1   6   19.51    1.28
  -5   1  -6   19.18    1.54
   5   1   6   20.80    1.48
   5  -1   6   21.18    1.45
   5   1   6   20.99    1.54
   5  -1   6   19.81    1.54
  -5  -1   6   20.17    0.86
   5  -1   7    8.44    1.24
  -5   1   7    8.05    0.56
   5   1   7    9.15    1.35
   5  -1   7    8.97    1.34
  -5  -1   7    9.90    0.61
  -5  -1   7    8.20    0.61
  -5  -1   7   10.20    1.12
  -5   1   7    8.83    1.17
   5   1   7    8.24    1.25
  -5  -1  -7    7.25    1.36
  -5   1  -7    7.78    1.36
  -5  -1  -7    7.02    1.41
  -5   1  -7    6.88    1.42
   5  -1   7   10.75    1.33
   5   1   7    8.52    1.27
   5  -1   8    3.06    1.39
  -5   1  -8    3.59    1.60
  -5  -1  -8    2.61    1.56
  -5   1   8    2.83    0.49
  -5  -1   8    4.44    1.16
  -5   1   8    3.78    1.22
  -5  -1   8    2.80    0.56
   5   1   8    3.58    1.38
   5   1   8    3.78    1.25
  -5  -1   8    3.56    0.52
   5  -1   8    2.89    1.30
  -5   1  -8    2.91    1.55
  -5  -1  -8    4.73    1.54
   5  -1   9   -0.19    1.37
   5   1   9    1.01    1.39
  -5   1  -9   -0.87    1.62
  -5  -1  -9    2.62    1.69
   5  -1   9   -0.32    1.45
   5   1   9    2.87    1.48
  -5   1  -9   -1.79    1.78
  -5  -1  -9   -0.06    1.75
  -5   1 -10    1.05    1.98
   5   1 -10    0.52    1.83
  -5  -1 -10    1.91    1.99
  -5  -1 -10    0.95    2.21
  -5   1 -10    1.36    2.31
   5  -1  10    2.55    1.53
   5   1  10    1.04    1.52
  -5  -1 -11   -0.55    2.15
   5   1 -11    4.30    2.12
   5  -1 -11   -0.74    1.99
  -5   1 -11   -0.47    2.18
  -5   1 -11    5.82    3.15
  -5  -1 -11    2.49    2.85
   5  -1 -12   -1.36    2.33
   5   1 -12   -0.70    2.37
  -5  -1 -12   -0.26    2.40
  -5   1 -12   -1.51    4.02
   5  -1 -12   -3.26    4.57
  -5  -1 -12   -0.60    3.87
  -5   1 -12   -1.44    2.36
  -5  -1 -13    9.18    4.97
   5   3   0   -0.10    0.33
  -5  -3   0    0.32    0.58
  -5   3   0   -0.05    0.56
   5   3   0   -0.05    0.47
  -5  -3   0    0.12    0.43
   5   3   1   13.91    0.79
  -5  -3  -1   13.96    0.80
   5  -3  -1   15.16    0.74
  -5   3   1   15.06    0.74
  -5  -3  -1   14.52    0.90
   5   3  -1   15.01    0.79
  -5  -3   1   14.13    0.81
   5  -3   1   14.93    0.93
   5   3  -1   15.14    0.68
  -5  -3  -2   71.19    2.51
   5  -3   2   68.08    2.51
   5   3   2   72.36    2.62
  -5   3  -2   69.20    2.54
  -5  -3   2   70.15    2.33
   5   3  -2   65.30    2.30
   5  -3  -2   70.77    2.44
   5  -3   2   71.09    2.54
   5  -3   2   67.65    2.55
  -5   3   2   64.91    2.29
  -5  -3  -2   66.49    2.58
  -5   3  -2   67.30    2.54
   5  -3  -2   69.86    2.29
   5   3  -3   91.75    3.08
  -5   3  -3   92.15    3.36
  -5   3   3   96.05    3.27
  -5  -3   3   95.23    3.15
   5   3  -3   94.48    3.17
   5  -3  -3   93.99    3.30
   5  -3   3   91.58    3.38
   5   3   3   90.36    3.44
  -5   3  -3   93.76    3.38
  -5  -3  -3   87.92    3.36
   5  -3   3   95.28    3.37
  -5   3  -3   90.97    3.39
   5   3   4    4.65    0.91
  -5   3  -4    5.21    1.03
  -5   3   4    4.77    0.83
  -5  -3   4    4.67    0.67
   5   3  -4    4.24    0.48
   5  -3   4    6.27    1.01
  -5   3  -4    5.35    0.97
   5   3   4    5.13    1.09
   5   3  -4    5.00    0.69
   5  -3  -4    6.32    0.89
  -5   3  -4    4.55    0.98
  -5   3  -5  178.25    6.11
  -5  -3   5  176.17    5.82
  -5   3   5  183.96    5.92
   5  -3  -5  161.57    5.91
  -5   3   5  167.32    5.61
   5  -3   5  168.63    5.97
   5   3   5  176.95    5.97
  -5  -3   5  169.30    5.65
   5   3   5  178.03    6.05
  -5   3  -5  176.95    6.07
   5   3   5  179.67    6.06
   5   3   6   33.46    1.83
  -5  -3   6   34.24    1.31
   5  -3   6   36.40    1.88
   5   3   6   33.66    1.75
  -5   3   6   34.03    1.65
  -5  -3   6   34.55    1.56
  -5   3   6   30.89    1.22
   5  -3   6   33.22    1.77
  -5   3  -6   33.84    1.85
   5  -3  -6   32.07    1.82
   5   3   6   33.18    1.82
  -5   3  -6   32.19    1.86
  -5  -3   6   31.46    1.28
  -5  -3   7    4.46    0.61
   5  -3   7    5.83    1.23
  -5   3   7    2.95    1.08
  -5  -3   7    3.02    0.95
   5  -3   7    4.03    1.26
  -5   3  -7    3.42    1.32
   5   3   7    4.71    1.18
   5  -3   7    3.98    1.16
  -5   3   7    5.20    0.51
  -5   3  -7    4.38    1.28
  -5  -3  -7    2.75    1.27
   5   3   7    4.83    1.25
  -5  -3   7    4.41    0.61
  -5  -3  -8    1.94    1.46
  -5   3  -8   -0.05    1.45
  -5   3   8    0.53    0.53
  -5  -3   8    0.79    1.05
  -5  -3   8    0.64    0.61
  -5   3  -8   -1.26    1.57
   5  -3   8   -0.85    1.29
   5   3   8    1.31    1.28
   5  -3   8   -0.04    1.41
   5   3   8    0.54    1.32
  -5  -3   8    0.76    0.59
   5  -3   9    2.65    1.53
   5   3   9    0.44    1.47
  -5  -3   9    2.69    1.23
   5  -3   9    3.29    1.43
  -5  -3  -9    2.55    1.72
  -5   3  -9    1.09    1.93
   5   3   9    4.82    1.45
  -5   3  -9    2.15    1.74
   5   3  -9    2.87    1.60
  -5  -3  -9    1.51    1.74
  -5   3 -10   -0.42    1.96
   5   3 -10    0.76    1.79
  -5  -3 -10    1.36    1.83
   5   3  10    0.12    1.50
   5  -3  10    2.10    1.49
  -5  -3 -10    1.38    2.18
  -5   3 -10   -1.21    2.57
   5   3 -11   -0.59    3.79
  -5   3 -11   -1.83    3.28
  -5  -3 -11   -2.50    2.80
  -5   3 -11    1.67    2.11
   5  -3 -11   -1.45    2.12
  -5  -3 -11   -1.04    2.07
   5   3 -11    1.18    2.12
  -5   3 -12    0.62    4.22
  -5  -3 -12    4.83    3.62
  -5   3 -12   -1.33    2.27
   5  -3 -12    0.41    2.27
   5   3 -12    1.51    2.50
  -5  -3 -13    0.57    4.75
  -5   5   0    0.25    0.70
  -5  -5   0    0.22    0.48
   5   5   0    0.06    0.32
  -5  -5   0   -0.02    0.32
  -5  -5   0    0.91    0.71
  -5  -5   1 1374.27   43.45
   5  -5  -1 1357.90   43.41
  -5   5   1 1322.61   43.41
  -5  -5  -1 1338.21   43.42
   5  -5   1 1339.37   43.46
   5  -5   2   15.29    1.01
  -5   5   2   16.90    0.82
   5  -5  -2   15.28    0.83
  -5   5  -2   14.73    1.00
  -5   5  -2   16.08    1.17
   5  -5  -2   14.71    0.97
   5  -5   2   16.22    1.09
   5   5   2   13.67    1.15
  -5   5  -2   16.11    1.02
   5  -5   2   14.94    1.05
  -5  -5  -2   14.96    1.18
  -5  -5  -2   13.51    0.98
  -5  -5  -3   28.74    1.56
   5   5   3   29.51    1.59
  -5   5  -3   30.37    1.46
  -5  -5  -3   28.49    1.46
  -5   5  -3   31.50    1.48
   5  -5   3   31.93    1.48
   5   5  -3   28.43    1.20
  -5   5  -3   28.65    1.51
  -5   5   3   31.74    1.39
  -5  -5   3   30.13    1.14
   5  -5  -3   30.85    1.45
   5  -5   3   30.34    1.47
   5  -5   3   30.06    1.46
   5   5  -3   29.51    1.15
  -5   5   3   32.24    1.17
   5  -5  -3   31.97    1.18
   5  -5   4    2.72    0.94
  -5  -5  -4    1.81    0.81
  -5   5  -4    2.20    0.92
  -5   5   4    2.11    0.51
   5   5  -4    2.61    0.56
   5  -5   4    2.27    0.92
   5  -5  -4    3.18    0.93
   5   5   4    3.57    1.00
  -5   5   4    2.80    0.81
  -5  -5   4    2.81    0.56
   5   5   4    3.11    1.07
  -5   5  -4    2.95    0.95
  -5  -5  -4    4.46    1.08
   5  -5  -4    2.42    0.51
  -5   5  -4    3.33    0.99
  -5   5  -5    4.81    1.05
  -5   5  -5    4.54    1.10
   5  -5  -5    4.29    1.06
   5   5   5    5.27    1.08
  -5   5   5    5.01    0.95
  -5  -5   5    4.50    0.69
   5   5   5    4.31    1.14
  -5   5  -5    3.93    1.09
   5  -5   5    6.46    1.07
  -5  -5   5    4.13    0.65
   5   5  -5    4.18    0.64
   5  -5   6   14.58    1.32
  -5  -5   6   13.66    0.85
  -5   5  -6   14.17    1.40
   5   5   6   12.98    1.26
  -5   5   6   13.15    0.74
  -5   5   6   13.06    1.22
   5   5   6   14.34    1.33
   5  -5  -6   15.61    1.39
   5   5   6   14.67    1.42
  -5   5  -6   14.41    1.39
  -5  -5   6   13.65    1.02
  -5   5  -7   -0.23    1.21
  -5  -5   7   -0.47    0.65
   5  -5   7   -0.41    1.27
  -5   5  -7    0.55    1.29
  -5   5   7    0.63    1.08
  -5  -5   7    0.18    0.87
   5   5   7    0.98    1.16
  -5  -5   7    0.19    0.65
   5   5   7   -0.55    1.24
  -5   5   7   -0.40    0.52
   5  -5   7    0.37    1.16
  -5   5  -8    2.30    1.53
  -5  -5  -8   -1.37    1.49
   5  -5   8    0.96    1.38
  -5   5  -8    1.24    1.54
  -5  -5   8    0.29    1.03
   5   5   8    0.91    1.32
  -5  -5   8    1.13    0.70
   5  -5   8    2.41    1.29
  -5   5   8    0.64    0.56
   5   5   8    1.19    1.35
  -5  -5   8    0.68    0.67
   5   5   9    1.52    1.50
  -5   5   9    0.68    0.51
  -5  -5   9    1.73    1.21
   5   5  -9    3.00    1.57
  -5  -5  -9    2.71    1.65
  -5   5  -9    0.79    1.61
  -5   5  -9   -1.22    1.97
   5  -5   9    0.64    1.52
   5   5   9    1.71    1.48
   5  -5   9    0.19    1.40
  -5   5 -10    0.58    2.63
  -5  -5 -10    0.75    2.11
   5   5 -10    2.12    3.11
   5  -5  10   -0.60    1.49
  -5   5 -10   -0.54    1.91
   5   5  10   -2.34    1.62
   5   5 -10    2.50    1.85
  -5  -5 -10   -0.94    1.92
  -5   5 -11    0.90    2.03
  -5  -5 -11   -1.46    2.12
   5   5 -11   -2.29    2.10
  -5   5 -11   -2.13    3.44
  -5  -5 -11    1.77    2.70
   5   5 -11   -2.19    4.01
  -5   5 -12   -0.90    2.39
  -5   5 -12    7.11    4.58
  -5  -5 -12   -2.30    3.33
   5  -5 -12    0.85    2.38
   5   5 -12    1.34    2.62
  -5  -7   0   -0.25    0.75
   5  -7   0   -0.60    0.70
   5  -7   0   -0.36    0.73
  -5  -7   0   -0.01    0.31
  -5   7   0   -0.13    0.82
  -5   7   1   16.43    0.98
  -5  -7  -1   14.15    0.79
   5  -7  -1   16.09    0.97
  -5  -7   1   14.40    0.63
  -5  -7   1   13.46    0.97
   5  -7   1   15.27    0.96
   5  -7   2  935.50   30.41
   5  -7   2  921.97   30.44
   5  -7   2  951.21   30.41
  -5  -7  -2  940.67   30.50
  -5   7  -2  977.72   30.42
  -5   7  -2  943.53   30.40
  -5   7  -2  943.80   30.43
   5  -7  -2  925.99   30.33
   5   7  -2  925.02   30.34
  -5   7   2  954.26   30.32
   5   7   2  948.18   30.49
   5  -7  -2  889.44   30.40
   5  -7   3  142.03    4.81
   5   7   3  144.34    4.91
  -5   7  -3  137.73    4.80
   5   7  -3  131.33    4.65
  -5   7   3  134.41    4.63
   5  -7  -3  144.46    4.83
  -5   7   3  142.46    4.77
  -5  -7  -3  140.99    4.95
  -5   7  -3  140.65    4.84
   5  -7   3  137.72    4.83
  -5   7  -3  133.80    4.81
   5  -7   3  138.85    4.78
  -5   7  -4   13.66    1.17
   5  -7   4   14.66    1.12
   5  -7  -4   15.26    0.87
   5  -7   4   14.68    1.23
   5   7  -4   13.96    0.89
  -5   7  -4   16.44    1.22
  -5  -7   4   13.47    0.74
  -5   7   4   16.16    1.15
   5  -7  -4   16.58    1.19
   5   7   4   15.95    1.34
  -5   7  -4   14.72    1.15
  -5  -7  -4   13.87    1.34
   5   7   4   13.45    1.23
  -5   7   4   14.56    0.87
  -5  -7  -5   61.26    2.62
  -5   7  -5   58.04    2.53
  -5   7  -5   61.96    2.55
   5   7   5   62.50    2.59
  -5   7  -5   59.58    2.48
  -5   7   5   62.95    2.46
  -5  -7   5   58.94    2.18
   5  -7   5   61.08    2.52
   5   7  -5   59.74    2.19
  -5  -7   5   55.85    2.22
   5  -7  -5   57.85    2.20
   5  -7  -5   61.97    2.55
   5   7   5   56.16    2.50
   5  -7   6   -0.06    1.06
  -5  -7   6    0.68    0.71
  -5   7  -6    0.03    1.12
  -5  -7   6    0.48    0.71
  -5   7   6    0.68    1.03
   5   7  -6    1.06    1.06
   5   7   6    1.27    1.16
  -5   7  -6    0.12    1.10
   5   7   6    2.05    1.14
   5  -7  -6    0.67    1.09
  -5   7  -6    1.95    1.19
   5   7  -7    1.64    1.12
   5  -7   7   -0.07    1.20
   5   7   7    0.45    1.26
  -5   7  -7    0.96    1.14
  -5  -7   7    0.16    0.75
   5   7   7    1.89    1.21
  -5   7   7   -0.46    1.15
  -5  -7   7    0.48    0.82
  -5   7   7    0.77    0.61
  -5   7  -7    1.34    1.27
   5  -7  -7    0.91    1.31
  -5   7   8    1.55    0.65
   5   7   8    2.77    1.41
   5   7   8    3.37    1.42
  -5  -7   8    1.61    1.00
   5   7  -8    2.80    1.38
  -5  -7   8    1.65    0.82
   5  -7   8    1.97    1.35
  -5  -7   8    0.93    0.77
   5  -7   8    2.24    1.45
  -5   7  -8    2.03    1.64
   5   7  -8    4.19    1.82
  -5   7  -8    2.92    1.45
  -5   7  -9    3.07    1.63
   5   7   9    1.85    1.45
   5   7  -9   -0.95    1.56
  -5  -7  -9    1.19    1.81
  -5  -7   9    0.22    1.10
  -5   7   9   -0.47    0.63
  -5   7  -9   -0.10    2.06
   5   7  -9    0.11    2.47
   5   7   9   -2.17    1.58
   5  -7   9    1.75    1.48
   5  -7   9   -0.13    1.53
   5   7  10    1.39    1.67
  -5   7 -10    0.07    1.75
   5   7 -10    1.54    1.82
  -5  -7 -10   -0.59    1.91
   5   7 -10   -0.28    3.26
  -5   7 -10    2.35    2.73
   5  -7  10   -0.37    1.54
  -5  -7 -11   -1.81    2.23
   5   7 -11    0.26    2.29
  -5   7 -11   -1.45    3.65
  -5   7 -11    2.80    2.14
  -5  -7 -11    1.83    2.55
   5   7 -12   -0.29    2.84
  -5   7 -12   -0.06    4.79
  -5   7 -12    0.81    2.35
  -5  -7 -12    0.82    3.26
   5   9   0   -0.03    0.52
   5  -9   0   -0.29    0.71
  -5  -9   0    0.34    0.86
  -5   9   0   -0.06    0.64
  -5   9   0    0.03    0.89
   5  -9   0   -0.02    0.79
  -5  -9   0   -0.12    0.32
  -5   9  -1  190.74    6.26
  -5  -9   1  188.18    6.36
   5   9  -1  188.54    6.12
  -5   9   1  194.43    6.31
   5  -9  -1  186.83    6.33
   5   9   1  177.47    6.27
   5   9  -2  110.20    3.60
  -5   9  -2  112.65    3.83
   5  -9   2  109.53    3.82
   5  -9   2  110.46    3.82
  -5   9   2  111.21    3.78
  -5  -9  -2  109.25    3.99
   5   9   2  106.48    3.94
  -5   9  -2  112.65    3.92
   5   9  -2  104.83    3.80
   5   9   2   98.10    3.80
   5  -9   2  109.93    3.90
   5  -9   3   87.23    3.19
  -5   9  -3   85.84    3.19
  -5   9  -3   89.77    3.22
   5   9  -3   82.03    3.09
  -5   9   3   84.61    3.08
   5  -9  -3   92.88    3.27
  -5   9   3   89.83    3.22
   5   9   3   87.88    3.32
  -5   9  -3   89.69    3.27
   5  -9   3   90.19    3.19
  -5  -9  -3   85.98    3.35
   5  -9   3   86.28    3.28
   5   9   4   15.52    1.31
  -5   9  -4   14.99    1.16
  -5  -9  -4   16.06    1.39
   5   9  -4   14.47    0.97
   5  -9   4   13.54    1.26
   5  -9   4   14.00    1.16
  -5   9  -4   16.19    1.17
  -5   9  -4   15.44    1.28
  -5   9   4   16.05    1.13
  -5  -9   4   13.96    0.68
   5   9   4   14.61    1.21
   5  -9  -4   14.41    1.28
   5  -9   4   15.48    1.13
   5   9  -4   15.41    0.73
  -5   9   4   14.13    0.96
   5  -9  -4   14.02    0.98
  -5   9  -5   13.94    1.23
   5  -9   5   11.89    1.24
  -5   9  -5   11.21    1.23
  -5   9   5   12.06    0.91
  -5   9   5    9.70    1.13
  -5  -9   5   10.66    0.73
   5   9  -5   11.82    0.83
   5   9   5   12.37    1.25
   5  -9  -5   12.82    1.27
  -5   9  -5   11.53    1.25
   5   9  -5   11.66    0.93
  -5  -9  -5   10.63    1.36
   5   9  -5   12.44    1.03
   5   9   5   12.07    1.26
   5  -9  -5   11.27    0.97
  -5  -9  -6    7.44    1.37
   5  -9  -6    3.96    1.05
   5   9  -6    5.47    1.02
  -5   9  -6    7.20    1.20
   5  -9  -6    3.89    1.18
   5   9   6    4.47    1.31
  -5   9  -6    5.41    1.19
  -5  -9   6    4.38    0.84
  -5   9   6    4.52    1.12
  -5  -9   6    5.66    0.72
   5   9  -6    6.53    0.96
   5  -9   6    4.87    1.21
   5   9   6    5.37    1.23
  -5   9  -6    8.16    1.24
   5   9  -6    4.84    1.16
  -5   9  -7   13.68    1.56
  -5   9  -7   15.49    1.58
   5   9  -7   14.41    1.52
  -5  -9   7   12.60    1.07
  -5   9   7   15.08    1.02
   5   9  -7   13.23    2.30
   5   9   7   16.42    1.50
  -5   9  -7   14.39    1.67
  -5  -9   7   12.95    1.01
   5  -9  -7   12.50    1.59
   5  -9   7   17.04    1.51
   5   9  -7   11.94    1.37
   5   9   7   15.20    1.55
   5   9  -8    1.86    1.36
  -5   9  -8    2.28    1.74
  -5   9  -8    0.83    1.44
   5  -9   8    0.64    1.33
   5   9   8    2.26    1.40
  -5  -9   8    1.90    0.93
   5   9  -8    3.33    1.92
   5   9   8    0.47    1.39
  -5   9   8    3.04    0.77
   5  -9   9    3.08    1.63
   5  -9   9    1.59    1.54
   5   9   9    3.73    1.65
  -5   9   9    3.24    0.75
   5   9  -9    4.88    2.66
   5   9  -9    1.37    1.64
  -5   9  -9    0.50    2.30
   5   9   9    3.56    1.49
  -5   9  -9    0.71    1.63
   5   9  10    4.22    1.80
  -5  -9 -10    5.08    2.05
   5   9 -10    0.12    1.99
  -5   9 -10   -0.05    2.98
  -5   9 -10   -1.32    1.88
   5   9 -10   -3.08    3.59
   5  -9  10    5.10    1.76
  -5   9 -11   -1.02    2.13
  -5   9 -11    3.04    3.96
   5   9 -11   -0.07    2.48
  -5  -9 -11   -0.75    2.28
  -5  -9 -11    2.46    2.47
  -5  -9 -12    0.17    3.12
   5   9 -12    4.11    3.16
  -5   9 -12   -0.72    2.48
  -5 -11   0   -0.50    0.89
   5 -11   0    0.61    0.76
   5 -11   0    0.68    0.91
  -5  11   0    0.37    0.96
   5  11   0    0.21    0.58
  -5  11   1    4.88    0.93
   5  11  -1    4.94    0.49
   5  11   1    5.25    0.79
  -5  11  -1    5.34    0.79
   5 -11  -1    4.84    0.94
   5 -11   2  209.07    7.17
   5  11   2  217.85    7.31
  -5 -11  -2  215.63    7.38
  -5  11   2  213.28    7.17
   5  11   2  207.13    7.19
  -5  11  -2  230.92    7.30
   5  11  -2  209.44    6.95
   5 -11   2  207.70    7.18
   5 -11   2  242.17    7.39
   5  11  -2  216.51    7.21
   5  11  -3   29.75    1.22
   5 -11   3   30.95    1.50
   5 -11   3   30.89    1.51
  -5  11  -3   28.64    1.46
  -5  11  -3   29.93    1.49
   5 -11  -3   30.20    1.57
  -5  11   3   31.99    1.55
  -5 -11  -3   29.22    1.70
   5  11   3   29.48    1.70
  -5  11  -3   31.49    1.68
   5 -11   3   32.67    1.66
   5  11  -3   29.17    1.45
  -5  11   3   30.63    1.45
   5 -11   4    1.22    0.86
  -5 -11  -4    0.64    1.10
   5 -11   4    1.05    0.86
   5  11  -4    1.15    0.63
  -5  11  -4    1.01    0.93
  -5  11  -4    0.76    0.87
   5 -11   4    0.09    1.00
   5  11  -4    0.55    0.87
  -5  11   4    1.64    1.00
   5 -11  -4    0.86    0.99
  -5  11  -4    0.56    1.04
   5  11   4   -0.12    1.04
   5 -11  -4    2.72    0.87
  -5  11   4    0.78    0.77
   5  11   5    3.96    1.15
   5 -11  -5    4.87    0.92
  -5 -11  -5    4.11    1.25
   5  11  -5    2.42    0.83
   5  11  -5    4.43    0.83
   5 -11   5    4.24    1.04
  -5  11  -5    3.67    0.96
   5  11  -5    4.81    0.62
  -5  11  -5    3.39    0.97
   5 -11   5    4.60    1.11
  -5  11   5    3.26    1.03
  -5 -11   5    3.06    0.49
  -5  11  -5    4.10    1.12
  -5  11   5    3.09    0.81
   5 -11  -5    4.13    1.20
   5  11   5    5.72    1.16
   5  11  -6    0.84    0.94
   5  11  -6   -0.79    1.20
  -5 -11  -6    1.97    1.36
   5 -11  -6   -0.02    1.12
  -5  11   6    0.47    0.80
   5  11  -6    1.61    0.95
  -5  11  -6   -0.39    1.10
  -5  11  -6    1.54    1.09
   5 -11   6    2.84    1.21
  -5  11   6    0.75    1.11
  -5 -11   6    1.07    0.58
   5 -11  -6    1.39    1.27
  -5  11  -6    2.53    1.16
   5  11   6   -0.11    1.18
   5 -11  -7    9.53    1.66
   5  11  -7   11.77    1.29
  -5  11  -7   11.13    1.55
  -5  11   7    9.83    0.99
   5  11   7   12.45    1.50
  -5  11  -7   10.79    1.43
   5 -11   7   11.86    1.43
  -5  11  -7   11.01    1.62
  -5 -11   7    9.91    0.89
   5  11  -7    7.81    2.54
   5 -11  -7    9.93    1.63
   5  11  -7    9.54    1.53
   5 -11   8    1.27    1.46
   5  11   8   -2.48    1.48
  -5  11  -8   -3.13    3.28
  -5  11   8   -0.72    0.93
   5  11  -8    5.21    3.91
  -5 -11   8    0.24    0.84
  -5  11  -8    0.05    1.50
  -5  11  -8    0.87    1.85
   5  11  -8    1.10    2.07
   5  11   8    2.62    1.45
  -5  11   8   -0.58    0.89
  -5 -11  -8   -2.29    1.69
   5  11  -8    0.64    1.38
   5  11  -9    0.40    1.74
  -5  11  -9    0.82    2.45
   5  11  -9    1.28    2.82
   5  11   9   -0.37    1.48
  -5  11   9   -0.02    0.85
   5  11   9    0.82    1.72
  -5  11  -9   -0.93    1.71
   5 -11   9    2.13    1.82
   5  11 -10   -0.17    2.21
  -5  11 -10    2.24    3.22
   5  11 -10   -2.30    3.62
   5  11  10    0.70    1.84
   5 -11  10   -0.18    1.62
  -5  11 -10   -0.45    1.86
  -5  11 -11   -0.22    2.14
  -5  11 -11   -3.02    4.18
   5  11 -11    0.32    2.72
  -5  11 -12    1.96    2.56
   5  11 -12    2.44    3.33
  -5 -11 -12    2.90    3.07
  -5 -13   0   -0.09    0.62
  -5  13   0    0.81    0.97
   5  13   0    0.04    0.59
   5 -13   0   -0.26    0.76
  -5 -13   0   -0.80    0.99
   5 -13   0   -0.78    0.97
  -5  13  -1    0.69    0.70
   5  13  -1    0.49    0.46
  -5 -13   1    0.31    0.50
   5  13   1    0.42    0.74
  -5 -13  -1    0.49    0.78
   5 -13  -1    0.84    0.74
   5 -13  -1    1.53    0.95
  -5  13   1   -0.15    0.94
   5 -13   2   30.70    1.61
  -5  13   2   27.10    1.44
   5  13  -2   27.72    1.52
   5  13   2   24.73    1.42
  -5 -13  -2   24.91    1.66
   5  13   2   27.69    1.59
   5 -13   2   28.41    1.37
   5 -13   2   26.65    1.40
  -5  13  -2   27.62    1.58
   5 -13   3   60.42    2.38
   5  13  -3   57.30    2.11
   5 -13   3   62.06    2.59
  -5  13   3   61.80    2.37
   5  13  -3   58.25    2.39
  -5  13   3   63.20    2.43
   5  13   3   60.07    2.48
  -5  13  -3   59.63    2.53
   5 -13   3   59.93    2.38
   5  13   3   59.71    2.58
  -5 -13  -3   59.37    2.63
  -5 -13  -4   19.88    1.58
   5  13  -4   19.25    1.25
   5 -13   4   20.00    1.56
   5 -13   4   19.72    1.28
   5  13  -4   18.26    1.03
  -5  13  -4   17.75    1.24
  -5  13  -4   21.18    1.29
  -5  13   4   18.12    1.20
  -5  13   4   20.04    1.32
   5 -13  -4   21.24    1.49
   5 -13   4   17.15    1.24
  -5  13  -4   18.52    1.42
   5  13   4   19.64    1.47
   5 -13  -4   20.51    1.29
  -5  13   5    3.95    0.93
   5  13   5    2.56    1.20
   5 -13  -5    5.03    1.03
   5 -13   5    3.68    0.96
   5  13  -5    4.63    0.97
  -5 -13  -5    4.02    1.36
   5  13  -5    4.74    0.84
   5 -13   5    3.78    1.00
  -5  13  -5    3.39    1.00
  -5  13  -5    4.50    1.05
   5  13  -5    3.33    0.60
  -5  13   5    3.13    1.09
  -5 -13   5    3.32    0.42
  -5  13  -5    4.80    1.18
   5  13   5    3.03    1.09
   5 -13  -5    4.11    1.20
   5 -13   5    5.54    1.26
   5 -13  -6   26.57    1.80
  -5 -13  -6   29.10    2.00
   5 -13   6   29.59    1.85
   5  13  -6   25.14    1.44
   5  13  -6   28.35    1.56
  -5  13  -6   28.95    1.69
  -5  13  -6   28.30    1.71
  -5  13  -6   29.67    1.79
  -5 -13   6   24.72    1.12
   5 -13  -6   27.04    1.93
  -5  13   6   28.43    1.45
   5  13   6   28.40    1.79
   5  13  -6   25.31    1.69
   5 -13  -7   31.77    2.30
  -5 -13  -7   30.47    2.29
  -5  13  -7   35.99    2.06
   5  13  -7   32.88    1.88
   5  13   7   31.61    1.99
  -5  13  -7   35.18    2.15
  -5 -13   7   28.01    1.36
   5 -13  -7   31.87    2.15
   5 -13   7   34.41    2.15
   5  13  -7   35.24    3.16
   5  13  -7   30.36    1.94
  -5  13  -7   32.66    2.09
  -5  13   7   30.52    1.60
  -5  13  -8    6.92    1.61
   5  13  -8    5.11    2.25
  -5  13  -8    6.51    2.08
   5  13   8    8.19    1.53
  -5 -13   8    6.75    0.88
   5  13  -8    7.42    1.65
  -5 -13  -8    9.09    1.82
  -5  13   8    7.83    1.06
   5 -13   8   10.22    1.74
   5  13  -8   14.44    4.39
  -5  13  -9    0.17    1.66
   5  13  -9    2.54    2.91
  -5  13  -9    1.25    2.67
  -5  13   9    0.47    1.03
   5  13  -9    3.46    1.96
  -5 -13  -9    0.21    1.88
   5  13   9    5.29    1.82
   5 -13   9    1.92    1.65
   5  13  10    1.06    1.93
  -5  13 -10   -4.90    3.48
  -5  13 -10    2.31    1.88
   5  13 -10    1.08    2.44
   5 -13  10   -0.80    1.71
   5  13 -11    4.63    3.02
  -5  13 -11    3.55    2.30
  -5  13 -11   -0.11    4.33
   5  13 -12    2.29    3.53
  -5  13 -12   -2.02    2.89
  -5 -15   0   -0.22    0.66
  -5  15   0   -0.08    1.05
   5  15   0    1.04    0.67
   5 -15   0    0.84    0.81
  -5 -15   0   -1.00    0.98
   5 -15   0   -0.33    1.06
  -5  15  -1   21.32    1.17
   5 -15  -1   20.26    1.22
   5  15  -1   21.88    0.97
  -5 -15   1   21.79    1.00
   5  15   1   21.31    1.22
   5 -15  -1   24.46    1.45
  -5 -15  -1   21.83    1.24
  -5  15   1   21.53    1.41
  -5 -15  -2  193.29    6.48
  -5  15  -2  194.64    6.38
   5 -15   2  189.36    6.21
   5 -15   2  174.22    6.19
  -5  15  -2  185.03    6.16
   5 -15  -2  164.90    6.24
  -5 -15  -2  176.75    6.30
   5 -15   2  193.20    6.41
  -5  15   2  181.33    6.25
   5  15  -2  184.98    6.28
  -5 -15   2  178.69    5.94
   5  15   2  179.85    6.23
   5 -15   3   12.79    1.33
  -5  15   3   11.08    1.14
   5  15  -3   11.77    1.18
   5 -15   3   13.20    1.07
   5 -15   3   12.18    1.07
   5  15   3   13.08    1.15
   5  15  -3   10.70    0.66
  -5  15  -3   11.68    1.36
  -5 -15  -3   14.20    1.47
   5 -15   4   25.43    1.43
  -5  15   4   25.73    1.46
   5  15  -4   23.53    1.47
   5 -15   4   27.28    1.69
  -5  15   4   25.63    1.55
   5 -15  -4   25.93    1.70
   5  15   4   26.88    1.68
   5 -15  -4   25.99    1.54
  -5 -15  -4   24.83    1.84
   5 -15   4   28.07    1.51
   5  15  -4   23.71    1.18
  -5  15  -4   27.71    1.67
   5 -15   5   15.03    1.27
   5  15  -5   15.40    1.06
  -5  15   5   13.72    1.21
  -5  15  -5   17.30    1.47
  -5  15  -5   15.19    1.32
  -5  15  -5   15.48    1.26
  -5  15   5   16.09    1.31
  -5 -15  -5   15.15    1.63
   5 -15   5   15.40    1.24
   5 -15  -5   12.85    1.53
   5 -15   5   17.17    1.48
   5  15  -5   14.24    1.22
   5  15   5   14.56    1.46
   5 -15  -5   13.52    1.32
   5 -15  -6    0.64    1.47
  -5 -15  -6    0.20    1.46
  -5  15   6    0.91    1.00
   5  15  -6   -0.03    1.00
   5  15   6   -0.38    1.22
  -5  15  -6    0.12    1.12
   5 -15   6    1.80    1.32
  -5  15  -6    1.53    1.15
  -5 -15   6    0.11    0.45
  -5  15  -6    0.66    1.28
   5 -15  -6    1.65    1.41
   5  15  -6   -2.64    1.41
   5  15  -7    0.28    1.36
   5  15  -7    1.37    1.59
  -5  15  -7    1.60    1.65
   5  15   7    0.36    1.38
  -5  15  -7   -0.50    1.35
   5 -15   7    0.34    1.47
  -5 -15  -7    3.44    1.76
   5 -15  -7    1.09    2.08
  -5  15   7    0.19    1.00
  -5 -15   7    0.47    0.58
  -5  15  -7   -0.62    1.62
   5  15  -7    0.17    3.05
   5 -15  -7   -0.15    1.46
   5 -15   8   -1.11    1.57
   5  15  -8    0.42    1.73
  -5  15  -8   -0.04    2.14
   5  15  -8    4.21    2.27
  -5  15   8    0.33    1.01
  -5 -15   8   -0.10    0.71
   5 -15  -8   -0.06    1.74
  -5  15  -8   -0.15    1.49
   5  15  -8    2.64    4.75
   5 -15  -8   -1.55    2.62
   5 -15   9    3.21    1.69
  -5 -15  -9    1.76    1.97
   5  15  -9    0.72    3.03
  -5  15  -9    3.88    2.85
   5  15  -9    0.38    2.09
  -5  15  -9   -1.49    1.77
   5  15   9   -1.81    1.76
  -5  15   9   -1.14    1.29
   5 -15  10    1.79    1.79
  -5 -15 -10   -2.43    2.19
   5  15 -10    4.25    2.60
  -5  15 -10    1.60    2.08
   5  15  10   -1.33    1.94
  -5  15 -10   -1.09    3.60
   5  15 -11   -0.18    3.19
  -5  15 -11    1.69    2.52
  -5  15 -12    1.83    2.98
   5  15 -12   -1.64    3.90
  -5 -17   0    0.03    0.66
   5 -17   0    1.21    1.16
   5  17   0    0.83    0.69
   5 -17   0    0.53    0.87
  -5 -17   0   -0.51    1.12
  -5  17   0   -0.48    1.12
   5 -17  -1   43.15    1.88
   5  17   1   42.01    1.80
   5  17  -1   41.45    1.60
  -5 -17   1   40.23    1.64
  -5  17   1   40.67    1.99
  -5  17  -1   41.59    1.76
  -5 -17  -1   43.32    1.87
   5 -17  -1   41.71    2.05
   5  17  -1   42.40    2.06
  -5 -17  -2   93.79    3.68
   5 -17   2   85.18    3.35
  -5  17  -2   91.02    3.29
   5 -17   2   86.57    3.32
   5  17   2   87.76    3.37
  -5 -17   2   91.80    3.09
   5  17  -2   89.81    3.49
  -5  17  -2   95.26    3.54
   5 -17   2   98.32    3.63
  -5  17   2   94.02    3.46
   5 -17  -2   85.81    3.43
  -5 -17  -2   93.04    3.48
   5  17   3   11.68    1.13
  -5 -17  -3   12.16    1.50
  -5  17  -3   12.39    1.40
   5 -17   3   10.92    1.07
   5 -17   3   11.57    1.09
   5  17  -3   10.43    1.25
  -5  17   3   12.02    1.21
   5 -17   3   11.08    1.36
   5 -17   4   -0.46    0.94
   5 -17   4    0.38    0.91
   5  17  -4   -0.26    0.63
  -5  17  -4    0.34    1.18
   5 -17   4    0.43    1.20
   5  17  -4    1.98    1.06
  -5  17   4    0.80    1.05
   5  17   4    1.36    1.11
   5 -17  -4    0.10    1.04
  -5  17   4    0.11    1.03
  -5 -17  -4   -0.84    1.31
   5  17  -5    0.60    0.83
  -5  17  -5    1.35    1.26
  -5  17   5    0.13    1.04
   5 -17  -5    1.24    1.19
   5 -17  -5    1.74    1.28
   5 -17   5    0.76    0.99
   5 -17   5    0.27    0.98
   5  17  -5    0.05    1.09
   5 -17   5    1.93    1.31
  -5 -17  -5    2.04    1.40
  -5  17  -6    4.31    1.24
   5  17  -6    4.15    1.15
   5 -17  -6    2.88    1.53
  -5  17  -6    0.97    1.28
   5 -17  -6    0.32    1.64
   5  17  -6    1.32    1.50
  -5 -17   6    1.87    0.33
  -5  17   6    2.76    1.08
  -5  17  -6    1.31    1.33
  -5 -17  -6    2.62    1.53
   5 -17   6    4.71    1.46
  -5  17  -7   28.83    2.12
  -5 -17   7   21.66    1.02
   5 -17   7   25.34    1.99
  -5 -17  -7   28.45    2.35
   5  17  -7   28.18    3.58
  -5  17  -7   29.80    1.92
   5  17  -7   21.94    1.84
   5 -17  -7   26.13    2.07
  -5  17   7   23.82    1.58
   5 -17  -7   25.00    2.60
  -5  17  -8   -1.59    2.29
   5 -17   8    3.28    1.66
   5  17  -8   -0.54    5.17
   5 -17  -8    4.02    3.00
  -5 -17  -8   -2.27    2.56
   5 -17  -8    3.46    1.89
   5  17  -8    3.55    1.96
  -5  17  -8    1.63    1.59
  -5  17   8    0.70    1.13
   5 -17   9   -1.05    1.78
  -5 -17  -9    5.69    2.05
  -5  17  -9    2.00    1.91
   5  17  -9    2.45    2.27
  -5  17  -9   -0.08    2.94
   5 -17  10   -1.27    1.86
  -5 -17 -10    2.82    2.13
   5  17  10   -2.41    2.07
  -5  17 -10   -3.06    3.87
  -5  17 -10    3.42    2.29
   5  17 -10    1.78    2.82
  -5 -17 -11    2.99    2.29
   5  17 -11    4.08    3.50
  -5  17 -11   -2.36    2.81
  -5  17 -12   -0.08    3.23
   5  19   0   -0.50    0.70
   5 -19   0    0.29    0.88
   5 -19   0    0.42    1.16
  -5  19   0    0.22    1.13
  -5 -19   0   -0.55    0.75
  -5 -19   1    6.47    0.77
  -5 -19  -1    7.22    0.96
  -5  19   1    8.14    1.25
   5  19  -1    6.32    1.25
   5 -19  -1    5.43    1.24
   5 -19  -1    5.92    0.96
  -5  19  -1    7.29    0.92
   5 -19  -1    5.86    1.03
   5  19   1    6.78    0.94
  -5 -19  -2  281.70    9.39
  -5  19  -2  281.64    9.21
  -5  19  -2  267.34    8.95
   5  19   2  268.99    9.05
   5 -19  -2  255.56    9.13
  -5 -19   2  272.15    8.82
   5 -19   2  279.38    9.31
  -5  19   2  273.08    9.13
  -5 -19   2  264.32    8.70
  -5 -19  -2  261.22    9.14
   5  19  -2  270.54    9.16
   5 -19   3  217.59    7.08
   5 -19   3  218.58    7.10
  -5 -19   3  201.22    6.75
   5  19  -3  196.40    6.75
   5 -19  -3  181.33    7.21
  -5 -19   3  213.33    6.75
   5  19   3  202.00    7.13
  -5 -19  -3  207.93    7.27
  -5  19  -3  222.71    7.29
   5  19  -3  205.28    7.17
  -5  19   3  212.32    7.15
   5 -19   3  217.89    7.36
  -5 -19  -3  220.20    7.47
   5 -19   4    2.01    1.00
   5 -19   4    0.69    0.93
  -5  19  -4   -0.59    1.27
   5 -19  -4    0.37    1.15
  -5  19   4    0.39    1.06
   5  19   4    0.84    1.13
   5 -19   4    0.91    1.22
  -5  19   4    0.24    1.09
  -5 -19  -4   -0.95    1.37
   5  19  -4    0.69    1.12
   5  19  -5   13.22    1.14
  -5  19  -5   17.76    1.61
   5 -19   5   12.63    1.62
  -5  19   5   12.85    1.35
   5 -19   5   15.95    1.24
   5 -19  -5   15.10    1.52
   5  19  -5   13.20    1.42
   5 -19   5   15.91    1.34
   5 -19  -5   13.30    1.68
  -5 -19  -5   13.13    1.75
   5 -19  -6    0.66    1.79
   5  19  -6    0.21    1.63
   5 -19  -6    2.01    1.58
  -5 -19  -6    0.78    1.54
   5 -19   6    2.68    1.49
  -5  19   6    0.27    1.17
   5 -19   6    1.43    1.20
   5  19  -6    0.44    1.24
  -5 -19   7    5.42    0.39
   5 -19  -7   11.38    2.63
   5 -19  -7    8.02    1.68
   5  19  -7    7.00    3.82
   5 -19   7    7.53    1.64
  -5  19   7    7.01    1.35
  -5 -19  -7    7.58    2.20
  -5  19  -7    8.93    1.57
   5  19  -7    8.04    1.71
  -5 -19  -8    2.74    2.74
   5 -19  -8    3.48    3.31
   5 -19   8   -3.18    1.76
   5  19  -8   -6.12    5.75
   5  19  -8    1.15    1.95
  -5  19  -8   -2.80    1.76
  -5  19  -8   -3.61    2.51
   5 -19  -8    0.20    1.99
   5  19  -9    1.42    2.54
  -5  19  -9    5.24    2.13
   5 -19  -9    2.44    3.71
   5 -19   9    5.03    1.88
  -5  19  -9    1.92    3.21
  -5  19 -10   -0.75    2.48
   5  19 -10    3.39    3.08
   5 -19  10   -0.06    1.92
  -5 -19 -10    2.37    2.23
   5  19  10    4.30    2.09
  -5  19 -11    5.17    3.02
   5  19 -11   -3.26    3.83
  -5  19 -12   -0.37    3.61
  -5 -21   0   -0.77    0.78
   5 -21   0   -0.33    0.91
   5 -21   0   -0.77    1.31
  -5  21   0    0.17    1.22
   5 -21   0    0.90    0.87
   5  21   0   -0.10    0.73
   5 -21  -1   92.18    3.58
   5  21   1   95.35    3.43
  -5 -21   1   90.96    3.34
  -5  21   1   98.64    3.69
   5 -21  -1   92.94    3.40
  -5 -21  -1   87.95    3.46
   5  21  -1   96.83    3.71
  -5 -21   2   33.98    1.23
  -5  21  -2   33.65    1.64
   5  21   2   34.94    1.75
   5 -21  -2   33.46    1.86
  -5 -21   2   33.90    1.43
  -5 -21  -2   33.90    1.85
  -5  21  -2   33.19    1.95
  -5 -21  -2   34.21    2.13
   5  21  -2   34.10    1.93
  -5  21   2   35.77    1.91
   5 -21   2   36.19    2.15
  -5  21  -3   14.02    1.19
   5  21  -3   11.68    0.76
  -5 -21   3   12.50    0.72
   5 -21  -3   12.58    1.44
   5  21   3   13.78    1.32
  -5 -21  -3   16.61    1.46
  -5  21   3   13.61    1.39
   5  21  -3   13.98    1.47
   5 -21   3   13.72    1.62
  -5  21  -3   12.01    1.51
   5 -21   3   15.13    1.20
  -5 -21   3   13.11    0.75
   5 -21   3   13.31    1.26
  -5 -21  -3   14.81    1.63
  -5  21   4   12.46    1.39
   5 -21   4   11.07    1.61
   5  21  -4   12.80    1.40
   5 -21   4   12.63    1.21
  -5 -21  -4   11.32    1.74
   5 -21   4    9.48    1.16
  -5  21  -4   11.09    1.54
   5  21  -5   -0.91    1.32
   5 -21   5   -0.03    1.03
  -5 -21  -5    2.98    1.61
  -5  21   5    0.03    1.23
   5 -21   5   -1.06    1.51
   5 -21   5   -0.20    1.09
   5 -21  -5   -0.39    1.38
  -5  21   6    5.52    1.34
   5 -21   6    3.77    1.62
   5 -21  -6    5.72    1.68
   5 -21   6    4.66    1.16
   5  21  -6    4.64    1.89
  -5 -21  -6    5.71    1.77
   5 -21  -6    6.97    2.00
   5 -21   6    6.39    1.31
   5  21  -6    4.51    1.45
   5 -21  -7    1.88    2.78
   5  21  -7    0.85    4.26
   5  21  -7   -3.11    1.88
  -5 -21  -7    1.34    2.10
  -5  21   7    0.19    1.35
   5 -21   7   -0.26    1.65
   5 -21  -7    0.52    1.70
   5 -21  -8    0.91    2.09
   5  21  -8   -1.66    2.28
  -5 -21  -8   -0.13    2.87
   5 -21  -8    0.59    3.61
   5  21  -8    1.79    6.06
   5 -21   8   -0.70    1.76
  -5  21  -8    0.25    1.78
  -5 -21  -9    2.42    3.81
   5 -21  -9    0.15    4.16
   5 -21   9    2.08    1.90
   5  21  -9    1.16    2.78
  -5  21  -9   -0.22    2.22
  -5  21 -10   -0.87    2.70
   5  21 -10   -0.44    3.41
  -5 -21 -10   -1.30    2.22
   5 -21  10    0.48    2.02
  -5  21 -11   -1.09    3.22
  -5  21 -12   -1.17    4.02
  -5 -23   0    0.35    0.86
   5 -23   0    0.44    0.92
   5 -23   0   -0.52    1.36
  -5  23   0   -1.02    1.26
   5 -23   0    0.34    0.92
   5  23   0    0.57    0.81
  -5 -23   1  157.42    5.34
  -5 -23  -1  138.84    5.40
  -5  23   1  164.77    5.63
   5 -23  -1  154.12    5.36
   5  23  -1  156.15    5.66
   5  23   1  153.38    5.39
   5 -23  -1  163.62    5.57
  -5 -23  -2  224.97    8.15
  -5 -23   2  223.77    7.39
  -5  23  -2  229.48    7.64
   5 -23  -2  228.22    7.91
   5  23   2  228.25    7.75
  -5 -23   2  223.72    7.55
  -5  23   2  235.14    7.89
   5  23  -2  224.92    7.93
  -5  23  -2  229.99    7.94
  -5 -23  -2  221.58    7.88
   5 -23   2  228.43    8.09
   5 -23   3  117.35    4.22
  -5  23  -3  118.22    4.47
   5 -23   3  113.25    4.20
  -5  23  -3  115.21    4.14
   5  23   3  111.76    4.27
   5 -23  -3  111.23    4.44
  -5 -23   3  113.38    3.89
  -5 -23  -3  108.01    4.49
  -5 -23  -3  113.97    4.69
   5  23  -3  116.60    4.39
  -5  23   3  119.55    4.37
   5 -23   3  116.21    4.63
   5  23  -4    1.05    0.99
  -5 -23   4    0.46    0.36
   5 -23   4    2.59    1.06
  -5 -23   4    0.88    0.41
  -5 -23  -4   -0.60    1.65
   5 -23   4    0.34    1.01
   5  23  -4    0.15    1.30
   5 -23   4   -1.70    1.64
  -5  23   4    1.14    1.27
   5 -23   5   11.54    1.76
  -5  23   5   11.56    1.52
  -5 -23  -5   11.66    1.94
   5  23  -5   12.26    1.65
   5 -23   5   12.82    1.28
   5 -23  -5   11.35    1.75
   5 -23   5   11.64    1.32
   5 -23   6   30.26    1.73
   5 -23   6   23.39    2.22
  -5 -23  -6   30.79    2.48
   5 -23  -6   27.37    2.56
   5 -23  -6   25.93    2.22
  -5  23   6   26.39    1.89
   5  23  -6   25.86    2.46
   5 -23   6   27.98    1.83
   5  23  -7   12.07    2.09
  -5 -23  -7    8.76    2.38
   5 -23  -7    9.24    3.04
   5 -23  -7    9.02    1.86
   5 -23   7    9.13    1.92
  -5  23   7    7.70    1.55
   5  23  -8    0.78    2.46
  -5 -23  -8   -0.57    3.09
   5 -23  -8    3.11    3.90
   5 -23   8    0.23    1.89
   5 -23  -8    2.18    2.07
   5 -23   9   -0.84    2.00
   5  23  -9   -1.69    3.09
  -5 -23  -9   -0.87    4.20
  -5 -23 -10    2.02    2.20
   5 -23  10   -1.33    2.17
  -5  23 -11   -0.07    3.57
  -5  25   0   -0.35    1.30
  -5 -25   0   -0.19    0.70
   5 -25   0   -1.82    1.09
   5  25   0    0.09    0.83
   5 -25   0    0.16    0.98
  -5 -25   0   -1.03    0.96
   5 -25  -1   16.12    1.27
   5 -25   1   18.43    1.35
   5  25   1   16.70    1.24
   5 -25  -1   17.41    1.46
  -5 -25   1   17.76    1.19
  -5 -25  -1   17.99    1.34
  -5  25   1   18.52    1.65
   5  25  -1   18.04    1.70
  -5 -25  -2    2.66    1.23
  -5 -25   2    2.77    0.75
  -5 -25  -2    2.66    1.57
  -5  25  -2    2.51    0.96
  -5 -25   2    1.75    0.44
   5 -25  -2    1.17    1.22
   5  25   2    1.92    1.06
   5 -25   2    1.51    1.53
   5  25  -2    1.27    1.37
  -5  25   2    3.07    1.28
  -5  25  -3    0.02    1.06
   5 -25   3   -0.31    1.06
  -5 -25  -3    0.56    1.35
  -5 -25   3    0.89    0.61
   5  25  -3    0.36    1.36
   5 -25   3   -2.08    1.60
  -5  25   3    1.53    1.34
   5 -25   3   -0.36    0.96
  -5 -25  -3    0.06    1.62
   5 -25  -3   -0.56    1.37
   5  25  -4    1.63    1.09
  -5  25  -4    0.32    1.18
  -5 -25   4    1.55    0.47
   5 -25  -4    2.23    1.50
  -5 -25   4    0.37    0.51
   5 -25   4    1.46    1.62
  -5  25   4    3.80    1.39
  -5 -25  -4    4.03    1.77
   5 -25   4    2.19    1.09
   5 -25   4    1.10    1.12
   5 -25   5    9.18    1.31
   5 -25   5    7.39    1.32
   5 -25  -5    8.56    1.83
  -5 -25  -5    6.30    1.98
   5 -25   5   11.56    1.90
  -5  25   5   10.10    1.55
  -5 -25  -6    1.31    1.96
   5 -25   6   -1.85    1.73
  -5  25   6    0.69    1.50
   5 -25  -6    1.90    2.27
   5 -25   6    1.29    1.19
   5 -25   7   -0.59    1.84
   5 -25  -7    4.11    3.18
   5 -25  -7    2.56    1.91
  -5 -25  -7   -3.42    2.48
   5 -25   8   -0.06    2.02
   5  25  -8    1.69    2.71
   5 -25  -8   -5.81    4.31
  -5 -25  -8   -0.45    3.35
   5 -25  -8   -2.19    2.22
  -5 -25  -9    1.69    4.46
   5 -25   9   -4.08    2.15
   5  25  -9    2.60    3.36
   5 -25  10    3.09    2.29
  -5 -25 -10    0.30    5.59
  -5 -25 -10    5.00    2.35
  -5 -27   0   -0.51    1.01
  -5 -27   0   -1.00    0.77
   5 -27   0   -0.77    1.12
   5 -27   0   -1.90    1.11
   5 -27  -1  146.56    5.03
   5  27   1  139.98    5.06
   5 -27  -1  142.63    5.26
   5 -27   1  145.77    5.15
  -5 -27   1  141.22    5.03
  -5 -27  -1  134.62    5.13
  -5 -27   2   47.91    2.01
  -5 -27  -2   46.39    2.42
  -5 -27   2   51.90    1.77
   5 -27  -2   48.41    2.52
   5  27   2   45.92    2.23
  -5 -27  -2   41.52    2.72
   5 -27   2   42.73    2.73
  -5  27  -3   41.79    2.00
  -5 -27   3   41.88    1.72
   5 -27  -3   43.47    2.50
  -5 -27  -3   39.72    2.40
  -5 -27  -3   40.97    2.70
   5 -27   3   42.01    2.02
   5 -27   3   42.93    2.67
   5 -27   3   43.07    2.11
  -5 -27  -4   -1.18    1.59
  -5 -27   4    0.94    0.54
   5 -27  -4    1.32    1.53
  -5 -27   4    1.64    0.60
   5 -27   4    1.64    1.18
  -5  27  -4    3.22    1.36
   5 -27   4    0.59    1.71
   5 -27   4    2.58    1.13
   5 -27   5   13.71    1.46
  -5 -27  -5   15.90    2.27
   5 -27  -5   13.70    2.03
   5 -27   5   15.76    1.45
  -5  27  -5   13.36    1.82
   5  27  -5   14.55    1.80
   5 -27   5   14.72    2.04
   5 -27   6   37.81    2.04
   5 -27  -6   39.73    3.06
  -5 -27  -6   39.67    2.95
   5 -27   6   34.23    2.63
   5 -27   7    8.76    2.13
   5 -27  -7   10.48    2.17
  -5 -27  -7   17.03    2.77
   5 -27  -7   14.34    3.47
   5 -27  -8   -0.94    2.12
  -5 -27  -8    1.44    3.46
   5 -27   8    0.58    2.07
   5 -27  -8   -5.74    4.66
   5 -27  -9    1.98    2.33
  -5 -27  -9    0.25    4.78
   5 -27   9    1.79    2.23
  -5 -27 -10    1.03    5.97
  -5 -27 -10   -3.46    2.56
   5 -27  10   -0.07    2.33
  -5 -29   0    0.45    1.12
   5 -29   0   -0.72    1.21
  -5 -29   0    0.18    0.89
   5 -29   0    1.24    1.18
   5 -29  -1    8.97    1.41
   5  29   1    6.36    1.14
   5 -29   1    6.98    1.26
   5 -29  -1    8.91    1.25
  -5 -29  -1    5.73    1.24
  -5 -29   1    6.39    1.08
  -5 -29  -2    1.57    1.36
  -5 -29   2    0.60    0.86
  -5 -29  -2    2.87    1.78
  -5 -29   2    0.27    0.51
   5 -29  -2   -0.14    1.42
   5 -29   2   -0.89    1.85
   5 -29   2   -0.27    1.09
  -5  29  -3    5.76    1.33
   5 -29  -3   10.28    1.69
   5 -29   3    4.56    2.02
  -5 -29  -3    9.92    1.64
  -5 -29   3    7.39    0.86
   5 -29   3    7.72    1.27
  -5 -29  -3    9.54    2.02
   5 -29   3    8.73    1.33
  -5 -29  -4    5.30    2.05
   5 -29  -4    5.83    1.69
   5 -29   4    7.70    1.36
  -5 -29   4    5.23    0.75
  -5  29  -4    8.61    1.59
  -5 -29   4    6.45    0.70
  -5 -29  -4    6.69    1.75
   5 -29   4    5.64    1.20
   5 -29   4    5.81    1.91
   5 -29   5   10.74    2.12
   5 -29  -5   13.15    2.07
   5 -29   5   12.19    1.42
   5 -29  -5    9.53    2.12
   5  29  -5    5.97    1.92
  -5  29  -5   11.54    1.94
  -5 -29  -5   10.11    2.25
   5 -29   5   10.70    1.43
  -5 -29  -6    0.86    2.14
   5 -29  -6   -2.62    2.58
  -5  29  -6    0.52    2.19
   5  29  -6    3.14    2.48
   5 -29   6    1.17    1.98
   5 -29   6    0.61    1.27
   5 -29  -7    8.54    3.72
  -5 -29  -7    7.28    2.85
   5 -29   7    6.24    2.12
   5 -29  -8   -2.36    2.28
   5 -29  -8    5.08    4.86
  -5 -29  -8    0.34    3.72
   5 -29   8   -0.14    2.14
  -5 -29  -9    0.87    5.16
   5 -29   9   -0.78    2.37
   5 -29  -9    4.10    2.65
   5 -29  10    3.67    2.54
  -5 -31   0   -2.47    1.16
  -5 -31   0   -0.91    0.99
   5 -31   0    0.49    1.28
   5 -31   0    0.34    1.30
   5 -31  -1   45.45    2.21
   5 -31   1   49.04    2.36
   5 -31  -1   46.38    2.46
  -5 -31  -1   41.81    2.23
  -5 -31   1   45.46    2.16
  -5 -31   2   24.89    1.47
  -5 -31  -2   26.46    1.99
  -5 -31  -2   28.51    2.45
   5 -31   2   25.09    1.69
   5 -31  -2   26.08    2.02
   5 -31   2   27.97    2.54
  -5 -31   2   24.67    1.10
  -5 -31   3   15.71    1.11
   5 -31  -3   15.47    1.92
  -5 -31  -3   14.84    1.87
  -5 -31  -3   15.25    2.23
   5 -31   3   15.51    1.54
   5 -31   3   16.23    1.47
   5 -31   3   13.38    2.19
  -5 -31  -4    5.30    2.15
  -5  31  -4    3.05    1.78
   5 -31  -4    2.72    1.81
  -5 -31   4    3.68    0.70
  -5 -31  -4    2.18    1.74
   5 -31  -4    4.37    1.81
   5 -31   4    3.72    1.36
  -5 -31   4    3.78    0.79
   5 -31   4    1.72    1.20
   5 -31   4    1.95    2.04
  -5 -31  -5    2.81    2.17
   5 -31  -5    0.61    1.96
  -5  31  -5    4.65    2.04
   5 -31   5    2.36    1.36
   5 -31  -5    1.25    2.03
   5 -31   5    5.20    1.34
   5 -31   5   -1.11    2.11
   5 -31   6    9.73    2.30
   5 -31  -6   11.67    2.86
  -5 -31  -6    7.05    2.47
  -5  31  -6    9.66    2.56
   5  31  -6    3.72    2.79
  -5  31  -7    2.94    3.03
  -5 -31  -7    1.62    2.87
   5 -31  -7    5.13    3.91
   5 -31   7   -1.84    2.25
  -5 -31  -8   -0.18    3.86
   5 -31  -8    5.48    2.31
   5 -31  -8    2.90    5.21
   5 -31   8   -1.74    2.33
  -5 -31  -9   -1.19    5.44
   5 -31  -9   -1.20    2.68
   5 -31   9    0.15    2.39
   5 -31  10   -1.24    2.65
  -5 -33   0   -1.07    1.24
   5 -33   0    1.01    1.41
  -5 -33   0    0.66    1.92
   5 -33   0   -0.78    1.39
  -5 -33   0    0.40    1.11
  -5 -33  -1   17.19    1.59
  -5 -33   1   18.28    1.44
   5 -33  -1   16.89    1.86
   5 -33   1   16.33    1.62
  -5 -33   2    2.30    1.00
  -5 -33  -2    4.03    1.58
  -5 -33   2    2.47    0.59
  -5 -33  -2    1.00    2.01
   5 -33   2    0.74    1.32
   5 -33  -2    2.09    1.61
  -5 -33   3   16.51    1.23
   5 -33  -3   17.60    2.17
  -5 -33  -3   21.17    2.10
   5 -33   3   22.70    1.64
  -5 -33  -3   17.93    2.43
   5 -33   3   23.71    1.66
   5 -33   3   16.06    2.47
   5 -33   3   20.82    1.69
  -5 -33   4    7.10    0.77
  -5 -33  -4    9.84    1.95
   5 -33  -4    4.38    1.90
   5 -33   4    7.47    1.34
   5 -33   4    9.20    2.29
   5 -33   4    6.86    1.47
  -5 -33  -4   10.43    2.33
   5 -33  -4    9.32    2.02
  -5  33  -4    7.96    1.98
   5 -33  -5   -0.42    1.92
   5 -33  -5   -2.31    2.25
  -5  33  -5    1.69    2.33
  -5 -33  -5   -0.09    2.31
   5 -33   5   -1.34    2.21
   5 -33  -6    6.70    2.28
  -5  33  -6   12.12    2.88
  -5 -33  -6   11.36    2.70
   5 -33   6    3.82    2.36
   5 -33  -6    7.91    3.10
   5 -33   7   -1.28    2.33
   5 -33  -7   -2.91    4.17
  -5 -33  -7   -2.07    3.10
  -5  33  -7    2.63    3.33
   5 -33  -8   -1.50    2.62
  -5 -33  -8   -1.11    4.19
   5 -33   8   -2.07    2.41
   5 -33  -8    1.24    5.49
  -5  33  -8    0.70    4.07
   5 -33   9   -1.89    2.61
  -5 -33  -9    1.73    5.71
   5 -35   0    1.82    1.50
  -5 -35   0   -1.85    1.23
  -5 -35   0   -0.88    1.23
  -5 -35   0   -0.24    2.11
  -5 -35  -1    0.60    1.14
   5 -35   1    1.67    1.43
   5 -35  -1   -1.99    1.66
  -5 -35   1    0.53    1.17
  -5 -35  -1    1.13    1.38
   5 -35  -2   14.06    1.95
  -5 -35  -2   12.01    2.31
   5 -35   2   15.89    1.60
  -5 -35   2   11.55    0.80
  -5 -35   2   14.10    1.29
  -5 -35  -2   12.57    1.82
  -5 -35  -3    8.51    1.89
  -5 -35   3    7.91    1.05
  -5 -35  -3    7.98    2.33
   5 -35   3    9.50    1.43
   5 -35   3   11.17    1.48
   5 -35  -3    8.66    2.03
   5 -35  -4    3.51    1.95
  -5 -35   4    0.02    0.80
  -5 -35  -4    1.71    1.98
   5 -35   4    0.92    1.52
   5 -35   4    2.19    2.25
  -5 -35  -4    3.95    2.33
   5 -35  -4    2.26    2.04
   5 -35   4    1.00    1.27
   5 -35   4    0.86    1.26
  -5  35  -5    2.88    2.64
   5 -35  -5    1.79    2.46
   5 -35  -5    2.75    2.11
  -5 -35  -5    6.07    2.57
   5 -35   5    7.17    2.37
   5 -35  -6    1.03    2.23
  -5 -35  -6    4.96    2.64
  -5  35  -6   -1.22    3.09
   5 -35   6   -0.47    2.34
   5 -35  -6    1.00    3.16
   5 -35   7    2.23    2.38
  -5  35  -7   -2.36    3.69
  -5 -35  -7   -1.52    3.36
   5 -35  -7    0.08    4.39
   5 -35   8   -2.26    2.51
   5 -35  -8    1.07    5.91
  -5 -35  -8    5.05    4.46
   5 -35   9    3.45    2.70
  -5 -35  -9    1.11    6.02
   5 -37   0   -1.79    1.67
  -5 -37   0   -3.98    2.14
  -5 -37   0   -0.94    1.35
  -5 -37   0   -0.37    1.33
  -5 -37  -1    2.29    1.29
   5 -37  -1    8.24    1.76
   5 -37   1    4.23    1.56
  -5 -37   1    4.59    1.25
  -5 -37  -1    2.63    1.57
   5 -37   2   10.28    1.61
   5 -37  -2    6.05    1.91
  -5 -37  -2    6.51    2.35
  -5 -37   2    5.72    1.14
  -5 -37  -2    6.13    1.81
   5 -37  -3   10.73    2.13
  -5 -37   3    8.86    1.06
  -5 -37  -3   11.56    2.03
  -5 -37  -3   10.67    2.49
   5 -37   3   11.32    1.58
   5 -37  -4    0.72    2.01
   5 -37   4    1.84    1.32
   5 -37  -4   -1.01    2.29
  -5 -37  -4    0.27    2.41
   5 -37  -5   12.62    2.41
   5 -37   5   11.64    1.43
   5 -37  -5   15.14    2.82
  -5 -37  -5   12.63    2.81
   5 -37  -6    0.99    2.31
  -5  37  -6   -4.07    3.53
  -5 -37  -6    5.58    2.80
   5 -37  -6   -2.69    3.49
  -5 -37  -7    9.87    3.65
   5 -37  -7   -0.34    4.64
   5 -37  -7    4.38    2.35
   5 -37  -8    3.01    6.19
  -5 -37  -8    2.84    4.73
  -5 -37  -9    3.48    6.35
   5 -39   0    0.22    1.69
  -5 -39   0    1.72    2.40
  -5 -39   0   -1.28    1.43
   5 -39   1   12.29    1.80
   5 -39  -1    8.01    1.95
  -5 -39   1    8.79    1.42
  -5 -39  -1    5.58    1.72
   5 -39  -2    0.26    1.96
   5 -39   2   -2.11    1.58
  -5 -39  -2   -1.29    2.41
  -5 -39  -2   -4.22    1.89
  -5 -39   2   -1.00    1.09
   5 -39   3    0.99    1.48
   5 -39  -3   -0.21    1.94
  -5 -39  -3    4.20    2.54
  -5 -39  -3    1.76    1.98
  -5 -39   3   -0.65    1.03
   5 -39  -4    3.82    2.16
   5 -39   4    2.23    1.42
  -5 -39  -4   -0.10    2.59
   5 -39  -4    4.70    2.38
   5 -39  -5    2.92    2.28
   5 -39   5    0.14    1.29
  -5 -39  -5    0.90    2.76
   5 -39  -5   -1.09    2.80
  -5 -39  -6   -0.60    2.95
   5 -39  -6    4.71    2.36
   5 -39  -6    1.98    3.61
  -5 -39  -7    5.21    3.84
   5 -39  -7    3.58    4.92
   5 -39  -7   -0.17    2.48
  -5 -39  -8    4.87    5.03
   5 -39  -8   26.01    6.65
  -5 -39  -9  -10.27    6.69
  -5 -41   0    1.40    1.58
  -5 -41   0    2.60    2.55
   5 -41   0   -0.30    1.79
  -5 -41   1    1.16    1.37
  -5 -41  -1   -1.61    1.76
  -5 -41   1   -2.47    2.42
   5 -41   1   -1.84    1.78
   5 -41  -1    0.71    1.94
  -5 -41  -2   22.92    2.37
  -5 -41   2   14.33    1.55
  -5 -41  -2   18.38    2.91
   5 -41   2   17.99    1.94
   5 -41  -2   14.12    2.30
   5 -41  -3   17.72    2.47
  -5 -41  -3   15.13    2.38
  -5 -41  -3   14.10    2.89
   5 -41   3   15.59    1.83
   5 -41  -4   -2.47    2.30
   5 -41   4    0.53    1.39
  -5 -41  -4   -2.31    2.67
   5 -41  -4   -3.84    2.52
   5 -41  -5    5.83    3.03
   5 -41  -5   10.08    2.50
  -5 -41  -5    5.23    2.90
   5 -41  -6    0.36    3.70
   5 -41  -6    5.55    2.57
  -5 -41  -6    0.52    3.08
   5 -41  -7    8.70    5.20
  -5 -41  -7    9.87    4.13
  -5 -41  -8   -2.42    5.22
  -5 -43   0    1.40    1.71
  -5 -43   0    3.57    2.67
   5 -43   0   -0.12    1.95
  -5 -43  -1    6.62    1.88
  -5 -43   1    5.02    1.61
  -5 -43   1    5.03    2.73
   5 -43  -1    9.00    2.22
   5 -43   1   11.62    2.00
  -5 -43  -2    3.83    2.07
  -5 -43   2    2.25    1.37
  -5 -43  -2   -0.62    2.71
   5 -43   2    0.67    1.71
   5 -43  -2    2.90    2.16
   5 -43  -3   -0.78    2.24
  -5 -43  -3    1.39    2.20
   5 -43   3    3.62    1.64
  -5 -43  -3    2.18    2.68
   5 -43  -4   -1.20    2.54
   5 -43  -4   -2.09    2.44
  -5 -43  -4   -3.07    2.84
   5 -43  -5    3.35    3.36
   5 -43  -5   -0.18    2.46
  -5 -43  -5   -2.40    2.93
   5 -43  -6    0.48    4.13
  -5 -43  -6    1.86    3.33
   5 -43  -7   -0.39    5.53
  -5 -43  -7   -1.01    4.18
  -5 -45   0   -1.58    1.77
  -5 -45   0   -2.69    2.87
   5 -45   0   -1.31    2.05
  -5 -45   1    7.66    1.70
  -5 -45  -1    6.13    2.06
  -5 -45   1    7.46    2.92
   5 -45  -1    8.82    2.29
   5 -45   1    5.72    2.04
  -5 -45  -2   17.87    2.48
   5 -45  -2   22.55    2.71
  -5 -45   2   12.33    3.13
  -5 -45  -2   21.99    3.37
   5 -45   2   21.65    2.21
   5 -45  -3   10.38    2.50
   5 -45   3    6.80    1.78
   5 -45  -3    7.00    2.84
  -5 -45  -3   14.01    3.20
   5 -45  -4   -2.52    2.86
   5 -45  -4    0.52    2.45
  -5 -45  -4    2.88    3.03
   5 -45  -5   -0.49    3.40
  -5 -45  -5    1.03    3.07
   5 -45  -6    4.77    4.39
   5 -45  -7    2.54    5.87
   5 -47   0   -1.36    2.10
  -5 -47   0   -0.57    1.93
   5 -47  -1    1.54    2.27
   5 -47   1    4.06    2.09
  -5 -47   1    4.73    2.91
  -5 -47  -1   -0.51    2.07
   5 -47   2   -1.13    1.93
  -5 -47  -2    2.40    3.04
  -5 -47   2    6.06    3.10
   5 -47  -2    4.52    2.36
  -5 -47  -3    0.12    3.12
   5 -47  -3   -0.82    2.78
   5 -47  -3    0.60    2.46
   5 -47  -4    3.06    3.02
   5 -47  -4    0.45    2.58
   5 -47  -5    1.43    3.63
   5 -49   0   -0.77    2.18
   5 -49  -1    6.42    2.45
   5 -49   1    8.56    2.21
   5 -49  -2    8.92    2.63
   5 -49  -3    2.56    2.68
   5 -51   0   -0.80    2.36
   5 -51  -1    2.70    2.47
   5 -51  -2    0.51    2.50
   5 -53   0    0.08    2.35
   5 -53  -1    1.30    2.58
   6   0   0  266.96    8.86
  -6   0   0  270.38    8.80
   6   0   0  270.58    8.84
  -6   0   0  276.24    8.84
   6   0   0  262.55    8.83
  -6   0  -1 1484.41   47.03
   6   0  -1 1444.85   46.95
   6   0  -1 1452.00   46.97
   6   0   2  670.78   21.91
   6   0   2  677.02   21.95
   6   0   2  674.39   21.91
   6   0  -2  672.07   21.79
   6   0   3  735.98   24.51
   6   0   3  746.74   24.56
  -6   0  -3  769.13   24.56
   6   0  -3  757.57   24.41
   6   0  -4  488.10   15.44
   6   0   4  458.76   15.51
   6   0   4  480.65   15.60
  -6   0   4  465.39   15.40
  -6   0  -4  462.10   15.58
  -6   0  -5   81.20    3.29
   6   0  -5   79.81    3.07
   6   0   5   82.58    3.19
  -6   0   5   84.52    3.04
   6   0   5   86.81    3.31
   6   0   6    0.12    1.05
  -6   0  -6    1.43    1.18
  -6   0   6    0.75    0.86
   6   0   6    1.03    1.19
  -6   0  -6    0.86    1.10
   6   0   7   34.22    1.91
  -6   0  -7   31.43    2.08
   6   0   7   36.16    1.99
  -6   0   7   32.88    1.69
  -6   0  -7   31.67    2.06
   6   0   7   35.05    2.01
   6   0   8    0.37    1.39
   6   0   8   -1.43    1.32
  -6   0  -8    1.38    1.39
  -6   0  -8    0.10    1.52
  -6   0   8   -0.30    1.15
  -6   0  -9   13.12    2.04
   6   0   9   14.35    1.68
   6   0   9   12.72    1.71
  -6   0  -9    9.01    2.02
  -6   0 -10    0.43    1.94
  -6   0 -10    0.06    2.29
   6   0  10   -0.55    1.62
  -6   0 -11    4.37    2.95
   6   0 -11    1.31    2.10
  -6   0 -11    2.47    2.23
  -6   0 -12   -0.97    3.80
   6   0 -12   -2.36    2.36
  -6   0 -13   -3.22    5.01
   6   2   0  182.06    5.81
  -6  -2   0  176.16    5.81
  -6   2   0  174.65    5.82
   6  -2   0  170.31    5.82
  -6  -2   0  177.80    5.87
   6   2   0  177.83    5.86
  -6   2   0  169.26    5.79
   6   2  -1  480.00   15.68
   6   2  -1  488.07   15.73
   6  -2  -1  468.94   15.70
   6   2  -1  487.71   15.70
  -6   2   1  471.11   15.70
  -6  -2   1  506.22   15.74
  -6  -2  -1  477.40   15.80
   6   2   1  496.06   15.76
  -6  -2  -1  500.38   15.77
  -6  -2  -2   33.76    1.47
  -6  -2   2   33.34    1.24
   6   2   2   32.10    1.61
   6  -2   2   33.64    1.54
  -6   2  -2   33.07    1.60
  -6   2  -2   31.05    1.52
   6  -2   2   33.82    1.54
   6  -2  -2   36.28    1.36
   6   2  -2   34.92    1.26
   6  -2  -3  315.91   10.10
   6   2   3  311.82   10.25
   6  -2   3  308.12   10.18
   6   2   3  305.74   10.17
  -6   2  -3  317.44   10.18
   6   2  -3  312.88   10.02
   6  -2   3  303.95   10.17
  -6  -2  -3  267.83   10.14
  -6   2  -3  314.71   10.22
  -6  -2  -3  297.86   10.21
   6  -2  -4   59.70    2.28
   6   2  -4   55.44    2.16
   6  -2   4   56.84    2.37
   6   2   4   56.26    2.35
  -6   2   4   58.50    2.21
  -6  -2   4   58.16    2.13
  -6   2  -4   60.11    2.43
   6   2   4   54.76    2.46
  -6   2  -5    0.47    1.08
  -6  -2   5    0.53    0.74
  -6   2   5    0.40    0.81
   6  -2   5    1.28    1.15
   6   2   5    1.28    1.15
  -6   2  -5    1.06    1.02
   6  -2  -5    0.43    0.94
   6   2  -5    0.67    0.80
   6   2   5    0.65    1.00
   6  -2   5    0.65    1.00
   6   2   6   54.86    2.41
  -6   2   6   56.57    2.30
  -6  -2   6   51.99    2.21
   6  -2   6   56.51    2.55
   6  -2   6   58.11    2.46
  -6   2  -6   53.35    2.55
   6  -2  -6   53.53    2.41
   6   2   6   57.12    2.52
  -6   2  -6   55.19    2.59
   6   2   6   60.04    2.56
   6  -2   7    8.74    1.30
  -6  -2  -7    7.13    1.44
  -6   2  -7    8.61    1.47
  -6   2   7    9.31    1.15
  -6  -2   7    9.06    1.06
   6   2   7    7.22    1.28
   6  -2   7   10.64    1.37
  -6  -2  -7    7.91    1.51
  -6   2  -7    6.58    1.38
   6  -2   7    9.20    1.44
   6   2   7    8.76    1.37
   6   2   8    2.07    1.36
  -6   2   8    1.21    1.18
   6  -2   8    2.94    1.48
  -6  -2  -8    1.44    1.52
  -6   2  -8    2.44    1.54
  -6  -2   8    1.47    1.09
   6  -2   8    0.55    1.30
   6   2   8    4.04    1.45
  -6   2  -8    1.21    1.56
  -6  -2  -8    4.50    1.52
  -6  -2  -9   -0.57    1.84
  -6   2  -9    4.71    1.84
  -6   2  -9    1.71    1.83
  -6  -2  -9    2.87    1.78
   6   2   9    2.00    1.55
  -6  -2   9    2.06    1.25
   6  -2   9    1.17    1.56
   6   2   9    5.46    1.55
   6  -2   9    5.01    1.51
  -6   2 -10    0.38    2.47
  -6  -2 -10    2.44    2.19
   6  -2  10   -0.13    1.55
   6   2  10    3.30    1.62
  -6  -2 -10    1.01    2.03
  -6   2 -10    1.77    1.87
   6   2 -10   -1.09    1.79
  -6   2 -11    2.25    3.19
  -6  -2 -11   -0.07    2.82
  -6   2 -11   -1.85    2.05
   6   2 -11   -4.37    3.90
  -6  -2 -11    0.73    2.10
   6   2 -11    2.32    2.07
   6  -2 -11   -0.82    1.99
  -6  -2 -12    2.18    3.60
  -6   2 -12   -1.59    4.03
   6   2 -12    1.38    2.47
   6  -2 -12    1.14    2.37
  -6   2 -12   -1.52    2.39
  -6  -2 -13   -0.57    4.83
  -6  -4   0  190.12    6.10
   6  -4   0  180.07    6.03
  -6   4   0  181.73    6.03
   6   4   0  180.57    6.08
   6   4   0  182.31    5.99
   6   4   0  177.73    5.94
  -6  -4   0  180.76    6.00
   6   4  -1  258.43    8.24
   6   4  -1  256.07    8.26
   6  -4   1  255.86    8.39
  -6   4   1  244.46    8.30
  -6  -4  -1  264.18    8.41
  -6  -4   1  239.90    8.26
  -6  -4  -1  255.39    8.34
   6   4   1  251.40    8.33
   6  -4  -1  252.19    8.31
   6   4  -1  259.51    8.34
  -6  -4   1  261.55    8.35
   6   4   2  331.86   11.06
  -6  -4  -2  330.05   11.07
   6  -4   2  325.48   10.99
  -6   4  -2  351.25   11.03
  -6   4  -2  327.50   11.00
   6  -4  -2  341.21   10.94
   6   4  -2  328.93   10.80
  -6  -4   2  324.66   10.86
   6  -4   2  334.58   11.02
  -6   4   2  333.20   10.83
  -6  -4  -2  329.85   10.98
   6  -4   2  343.80   10.99
   6  -4  -2  339.70   10.83
  -6  -4   3  193.20    6.42
   6  -4   3  202.82    6.65
  -6   4  -3  199.80    6.69
  -6  -4  -3  195.29    6.66
   6   4   3  198.12    6.72
  -6   4  -3  205.60    6.69
  -6  -4  -3  190.89    6.72
  -6   4   3  193.15    6.37
  -6   4  -3  196.26    6.65
   6  -4  -3  196.62    6.60
   6   4  -3  202.27    6.44
   6  -4   3  196.05    6.66
   6  -4   3  197.29    6.65
   6   4  -3  191.04    6.41
   6  -4   4   69.39    2.76
  -6  -4  -4   67.15    2.75
  -6   4  -4   69.74    2.78
  -6   4  -4   75.73    2.81
   6   4  -4   67.77    2.39
   6  -4   4   70.37    2.78
  -6   4   4   75.74    2.66
  -6  -4   4   73.46    2.49
  -6   4  -4   72.26    2.77
   6  -4  -4   69.33    2.72
   6   4  -4   69.36    2.51
   6   4   4   69.46    2.84
  -6   4  -5  227.80    7.93
   6   4  -5  214.55    7.47
  -6   4  -5  240.59    7.84
   6   4   5  227.93    7.82
  -6   4   5  243.33    7.77
  -6  -4   5  230.78    7.61
   6  -4  -5  235.89    7.84
   6  -4   5  232.52    7.85
   6   4   5  240.21    7.92
  -6   4  -5  234.37    7.92
   6   4   5  241.95    7.92
   6   4   6    0.34    1.04
  -6   4   6   -1.11    0.97
  -6  -4   6    0.11    0.76
  -6  -4   6    0.38    0.50
  -6   4  -6    1.08    1.22
   6  -4   6   -0.50    1.11
  -6   4  -6    0.12    1.13
   6  -4  -6    1.75    1.07
   6   4   6    1.56    1.14
   6   4   6    1.26    1.19
  -6   4   7    1.84    1.06
  -6  -4   7    0.80    0.86
   6  -4   7    1.37    1.29
  -6   4  -7   -0.67    1.34
   6   4   7    0.78    1.14
  -6   4  -7    0.62    1.23
   6  -4   7    0.52    1.19
   6   4   7    0.96    1.28
  -6  -4   7    1.04    0.50
   6   4   8    2.93    1.42
  -6   4  -8    0.90    1.53
  -6  -4   8    1.94    1.05
  -6  -4   8    1.93    0.43
   6   4   8    1.63    1.34
   6  -4   8    1.17    1.34
   6  -4   8    2.61    1.45
  -6   4  -8    1.53    1.46
  -6  -4  -8    1.19    1.44
  -6  -4   9    5.67    1.25
   6   4   9    7.59    1.66
   6   4   9    6.46    1.61
   6  -4   9    7.24    1.58
  -6  -4  -9    4.87    1.84
  -6   4  -9    3.89    1.97
  -6   4  -9    5.40    1.76
  -6  -4  -9    3.46    1.75
   6  -4   9    4.78    1.66
  -6   4 -10   -0.79    2.52
  -6  -4 -10    3.94    2.17
  -6   4 -10    1.84    1.85
   6   4  10    3.31    1.66
   6  -4  10    4.08    1.64
   6   4 -10    1.55    1.84
  -6  -4 -10    2.26    2.02
   6   4 -10    4.89    3.07
  -6   4 -11   -0.61    2.07
   6   4 -11    0.48    2.18
  -6  -4 -11   -1.79    2.15
  -6   4 -11   -2.16    3.28
   6   4 -11    4.22    4.04
  -6  -4 -11   -0.89    2.63
  -6   4 -12    1.34    2.24
  -6   4 -12    0.62    4.21
  -6  -4 -12    3.18    3.44
   6   4 -12   -0.45    2.61
   6  -4 -12   -2.59    2.42
   6  -6   0 2965.61   97.28
  -6   6   0 2941.07   97.28
  -6  -6   0 3121.56   97.34
   6   6   0 2975.49   97.32
  -6  -6   0 3031.49   97.17
   6   6   0 3024.03   97.17
  -6  -6   0 3057.26   97.24
   6  -6   1  608.34   20.35
  -6   6   1  632.82   20.29
   6  -6  -1  649.77   20.31
   6   6  -1  615.44   20.17
  -6  -6   1  613.23   20.20
  -6  -6   1  638.44   20.34
   6   6  -1  638.71   20.33
   6   6  -1  625.36   20.20
  -6  -6  -1  626.52   20.29
   6   6   1  642.11   20.28
   6  -6   2   60.47    2.37
  -6   6  -2   61.76    2.42
  -6   6   2   68.02    2.25
  -6   6  -2   59.83    2.39
   6  -6  -2   62.38    2.26
   6  -6  -2   62.83    2.36
  -6  -6  -2   62.40    2.57
   6  -6   2   60.97    2.39
  -6   6  -2   64.06    2.47
   6  -6   2   60.78    2.44
  -6  -6  -2   67.38    2.38
   6   6   2   65.41    2.55
  -6  -6   2   62.12    2.29
  -6  -6  -3    1.58    0.99
   6  -6   3    0.17    0.82
   6  -6   3    0.69    0.90
   6  -6   3    1.16    0.83
  -6  -6  -3    0.31    0.75
  -6   6  -3   -0.51    0.84
  -6   6  -3    0.42    0.72
   6   6   3    0.79    1.04
  -6   6   3    0.99    0.51
   6  -6  -3    0.93    0.77
  -6   6  -3    0.76    0.95
   6   6  -3   -0.30    0.58
   6   6  -3    0.66    0.36
  -6   6  -4   59.55    2.43
  -6   6  -4   59.08    2.42
   6   6   4   57.61    2.49
   6  -6  -4   53.17    2.04
   6   6  -4   58.72    2.07
  -6   6  -4   58.53    2.41
  -6   6   4   56.85    2.29
  -6  -6   4   57.41    2.04
   6  -6  -4   58.87    2.40
   6  -6   4   60.02    2.44
   6  -6   4   62.28    2.40
  -6  -6  -4   59.76    2.52
  -6  -6  -4   55.27    2.44
   6   6   4   60.88    2.49
  -6   6   4   57.30    2.02
   6  -6  -5  234.96    7.99
  -6   6  -5  243.66    8.37
  -6  -6  -5  234.47    8.39
   6   6   5  250.97    8.40
  -6   6  -5  254.44    8.41
  -6   6  -5  256.50    8.32
  -6  -6   5  243.90    8.05
  -6   6   5  256.98    8.27
   6  -6  -5  257.48    8.37
   6  -6   5  256.31    8.35
   6   6  -5  247.63    8.01
  -6   6   5  230.01    7.96
   6   6   5  259.93    8.41
  -6   6  -6    0.75    1.15
  -6   6  -6   -0.45    1.05
   6   6   6    0.04    1.24
   6  -6   6   -0.13    1.13
   6   6  -6   -0.46    0.99
  -6   6  -6    0.21    1.13
   6   6   6   -0.38    1.09
  -6   6   6    0.90    1.00
  -6  -6   6    0.14    0.71
  -6   6   6   -0.29    0.45
   6   6   6    0.30    1.02
   6  -6  -6   -0.36    1.04
  -6   6   6    1.07    0.49
  -6  -6   7    0.52    0.62
  -6   6  -7    0.09    1.29
  -6   6  -7   -0.70    1.32
   6   6   7    1.00    1.29
   6  -6   7    1.12    1.23
   6   6   7    1.01    1.20
  -6   6   7    0.19    1.10
  -6   6   7    0.97    0.43
   6  -6  -7    0.67    1.26
  -6   6   7    0.87    0.47
  -6  -6   7    1.41    0.85
   6  -6   8    3.60    1.35
  -6  -6   8    3.32    1.02
   6   6   8    2.71    1.38
  -6  -6   8    2.23    0.64
   6   6   8    0.74    1.44
  -6   6  -8    1.70    1.65
   6  -6   8    2.90    1.50
  -6   6  -8    0.69    1.52
  -6  -6   9   -0.08    1.10
   6   6   9    2.03    1.68
   6  -6   9    0.90    1.60
   6  -6   9    0.37    1.51
  -6   6  -9   -0.66    1.72
   6   6   9    3.50    1.53
   6   6  -9    0.48    1.58
  -6  -6  -9    0.72    1.79
  -6   6  -9    0.11    2.08
   6   6  -9   -2.59    2.44
  -6   6 -10    1.70    2.70
   6   6 -10   -4.66    3.26
  -6  -6 -10   -3.52    2.16
   6   6 -10    1.85    1.84
  -6  -6 -10    2.66    1.95
  -6   6 -10    0.20    1.87
   6   6  10    2.09    1.69
   6  -6  10   -0.34    1.55
  -6   6 -11    2.25    2.12
  -6   6 -11   -2.85    3.60
  -6  -6 -11    0.15    2.59
  -6  -6 -11   -4.04    2.35
   6   6 -11   -0.53    2.19
  -6   6 -12   -3.12    2.40
   6  -6 -12    3.96    2.45
   6   6 -12   -0.15    2.83
  -6   6 -12   -1.55    4.64
  -6  -6 -12   -2.38    3.36
  -6   8   0   52.63    2.18
   6  -8   0   55.64    2.18
  -6  -8   0   54.90    2.23
   6   8   0   57.38    2.24
   6  -8   0   57.21    2.12
  -6  -8   0   55.96    1.91
   6  -8   1  413.37   13.43
  -6   8   1  425.21   13.40
  -6  -8   1  405.03   13.45
  -6  -8   1  405.02   13.27
  -6  -8  -1  398.04   13.34
   6  -8  -1  420.14   13.41
  -6   8  -2  248.91    8.23
  -6   8   2  261.54    8.15
   6  -8   2  242.28    8.27
   6  -8   2  257.12    8.23
  -6  -8   2  242.40    8.18
   6   8   2  245.98    8.33
   6  -8  -2  241.47    8.21
  -6   8  -2  249.22    8.27
   6  -8  -2  235.85    8.14
   6  -8   2  239.68    8.23
  -6  -8  -2  247.34    8.36
  -6  -8  -2  243.15    8.21
  -6  -8  -3    5.99    0.84
  -6   8  -3    7.30    0.98
   6  -8   3    6.22    0.89
  -6   8  -3    7.62    0.92
  -6   8  -3    5.52    1.08
  -6   8   3    6.61    0.73
   6  -8  -3    7.16    0.93
  -6  -8  -3    6.94    1.14
   6  -8   3    6.79    0.94
   6   8   3    8.64    1.16
   6   8  -3    6.99    0.79
   6  -8   3    6.83    1.04
   6   8   4  234.84    7.86
   6  -8  -4  223.59    7.54
  -6  -8  -4  230.60    7.89
  -6   8  -4  242.96    7.79
  -6  -8  -4  224.54    7.81
   6   8  -4  220.67    7.54
   6  -8   4  229.68    7.74
  -6   8  -4  226.49    7.77
  -6   8  -4  229.05    7.76
  -6   8   4  236.88    7.71
   6  -8  -4  235.86    7.79
   6  -8   4  227.55    7.79
   6  -8   4  220.12    7.71
   6   8   4  230.26    7.81
  -6   8   4  222.91    7.51
  -6   8  -5   10.55    1.28
  -6   8  -5    8.15    1.22
  -6  -8  -5    9.42    1.38
   6   8   5    8.11    1.14
   6  -8  -5    9.44    1.24
  -6  -8   5    8.80    0.68
  -6   8   5    8.78    1.12
   6  -8  -5   10.09    0.83
   6   8   5    7.50    1.29
  -6   8   5    8.30    0.75
   6  -8   5   10.73    1.24
   6   8  -5    8.98    0.86
   6  -8   5   10.30    1.21
  -6  -8  -5   11.37    1.25
  -6   8  -5    9.65    1.27
   6   8   6    4.78    1.26
  -6   8  -6    4.24    1.13
  -6   8  -6    2.26    1.15
  -6  -8  -6    3.05    1.26
  -6   8  -6    4.93    1.20
  -6   8   6    5.47    1.09
   6   8   6    3.50    1.26
   6  -8  -6    4.21    1.20
  -6  -8   6    4.35    0.70
  -6   8   6    4.60    0.62
   6  -8   6    5.45    1.21
   6   8  -6    4.76    1.19
   6  -8   7    0.85    1.28
   6   8  -7    1.99    1.14
  -6   8  -7    4.07    1.38
  -6   8  -7    2.25    1.33
   6   8  -7    0.69    1.97
   6   8   7    4.52    1.27
  -6   8  -7    4.07    1.47
   6   8   7    3.22    1.36
  -6  -8   7    0.96    0.75
  -6   8   7    2.55    0.61
   6  -8  -7    1.33    1.33
   6   8  -7    2.87    1.37
  -6   8   7    3.83    0.63
  -6   8  -8    1.43    1.44
  -6   8  -8    0.90    1.63
   6  -8   8    2.27    1.40
   6   8   8    3.99    1.45
  -6  -8   8    1.43    0.90
  -6  -8   8    0.02    0.75
   6   8  -8    1.98    1.91
   6   8  -8    3.01    1.37
  -6   8   8    1.80    0.62
   6   8   8    3.76    1.45
  -6   8   8    0.16    0.58
   6  -8   9    2.09    1.59
   6   8  -9    2.70    2.53
  -6   8  -9   -0.42    1.73
  -6   8  -9    1.88    2.12
   6   8   9    0.27    1.62
   6   8   9    1.84    1.53
   6   8  -9   -1.18    1.63
   6   8  10    2.50    1.81
   6   8 -10   -2.20    2.04
  -6  -8 -10    1.87    2.04
  -6   8 -10    1.20    2.83
   6   8 -10    2.31    3.45
  -6   8 -10   -1.81    1.89
   6  -8  10   -0.27    1.63
   6   8 -11   -1.35    2.47
  -6  -8 -11    0.84    2.27
  -6   8 -11    0.55    3.73
  -6   8 -11    2.22    2.03
  -6  -8 -11   -0.87    2.51
   6   8 -12   -0.07    3.03
  -6   8 -12    1.50    4.90
  -6   8 -12   -0.40    2.40
  -6  -8 -12    1.10    3.19
  -6 -10   0   49.51    2.18
   6  10   0   46.75    1.91
   6 -10   0   55.02    2.14
   6 -10   0   53.30    2.05
  -6  10   0   56.20    2.02
  -6 -10   0   52.89    1.80
  -6  10   0   56.93    2.17
  -6  10  -1  629.69   20.35
  -6 -10   1  631.19   20.44
   6  10  -1  605.86   20.21
  -6  10   1  679.24   20.42
   6 -10  -1  651.11   20.42
   6  10   1  600.11   20.34
  -6 -10  -1  628.00   20.31
   6 -10   2  103.20    3.61
   6 -10   2   99.43    3.69
   6 -10   2  104.57    3.62
  -6  10   2  101.85    3.57
   6 -10  -2   99.24    3.59
  -6  10  -2  106.45    3.71
   6  10   2   98.16    3.61
   6  10  -2   98.99    3.32
   6  10   2  100.77    3.74
  -6 -10  -2  101.73    3.79
  -6  10  -3   53.59    2.23
  -6  10  -3   58.84    2.29
   6 -10   3   56.35    2.25
  -6  10   3   55.12    2.13
   6  10  -3   53.23    2.18
   6 -10  -3   53.83    2.31
  -6 -10  -3   55.44    2.47
  -6  10  -3   57.31    2.37
   6 -10   3   55.60    2.38
   6 -10   3   59.41    2.28
   6  10   3   55.85    2.42
  -6 -10  -4  154.05    5.57
   6 -10   4  153.69    5.47
   6  10  -4  149.20    5.23
   6 -10   4  158.36    5.42
  -6  10  -4  156.93    5.42
  -6  10  -4  157.64    5.45
  -6  10   4  149.83    5.20
  -6  10   4  159.70    5.40
   6 -10  -4  156.02    5.47
   6 -10   4  158.08    5.38
   6 -10  -4  148.79    5.25
   6  10   4  148.88    5.49
  -6  10  -4  155.92    5.45
   6 -10   5    5.01    1.08
   6  10  -5    5.68    0.86
  -6  10  -5    4.04    1.13
  -6  10  -5    6.11    1.05
   6  10   5    5.05    1.21
   6 -10  -5    4.92    1.18
  -6  10   5    5.34    1.03
  -6 -10   5    4.63    0.50
  -6 -10  -5    6.58    1.28
   6  10  -5    4.97    0.64
  -6  10   5    4.91    0.75
  -6  10  -5    5.01    1.14
   6 -10  -5    4.68    0.85
   6  10   5    5.85    1.20
   6 -10   5    5.35    1.18
   6  10  -5    4.37    0.80
   6  10   6   38.68    2.06
   6 -10  -6   36.65    1.79
  -6  10  -6   39.09    2.00
   6 -10   6   40.14    2.05
  -6  10  -6   35.55    2.00
   6  10  -6   35.70    1.64
  -6  10  -6   38.36    1.98
  -6 -10   6   33.35    1.43
  -6  10   6   39.22    1.91
   6 -10  -6   34.47    2.07
   6  10  -6   36.76    1.80
  -6 -10  -6   37.94    2.13
  -6 -10  -6   36.86    2.08
   6  10  -6   35.88    1.85
  -6  10   6   33.98    1.51
  -6 -10  -7    9.22    1.54
   6  10  -7   10.08    1.26
  -6  10  -7    9.40    1.49
  -6  10   7    7.91    0.80
   6  10   7    7.60    1.46
  -6  10  -7    8.20    1.43
  -6  10  -7    6.03    1.54
   6 -10   7    9.23    1.47
  -6 -10   7    9.11    0.83
   6  10  -7    8.45    1.45
   6 -10  -7    8.70    1.50
   6  10  -7    8.67    2.40
  -6  10  -8    0.11    1.50
  -6  10  -8    4.61    1.82
   6  10  -8    3.06    1.42
   6  10   8    2.92    1.48
  -6 -10   8    1.45    0.83
  -6  10   8    1.19    0.74
   6  10   8    4.13    1.51
   6 -10   8    3.07    1.46
   6  10  -8    2.41    2.00
  -6  10   8    1.86    0.72
   6  10  -9    7.89    2.83
   6  10  -9    9.55    1.86
  -6  10  -9    9.57    2.45
   6  10   9   13.29    1.87
  -6  10  -9    9.85    1.87
   6 -10   9   11.74    1.77
   6  10 -10   -2.79    3.73
   6  10 -10   -0.06    2.17
  -6  10 -10   -0.66    3.01
   6  10  10   -1.39    1.91
   6 -10  10    0.59    1.82
  -6  10 -10    1.79    1.86
  -6  10 -11    2.48    4.01
  -6  10 -11   -0.29    2.10
   6  10 -11   -2.73    2.73
  -6 -10 -11   -1.69    2.37
  -6 -10 -11   -0.98    2.44
   6  10 -12    1.90    3.30
  -6  10 -12   -0.72    2.43
  -6 -10 -12   -1.13    3.05
   6  12   0    6.91    0.70
  -6 -12   0    6.36    0.45
  -6 -12   0    6.35    1.04
   6 -12   0    6.45    1.02
  -6  12   0    6.79    1.04
   6 -12   0    6.47    0.88
   6  12  -1   34.63    1.33
   6  12   1   32.80    1.54
  -6 -12   1   35.70    1.73
  -6  12  -1   36.04    1.56
   6 -12  -1   36.49    1.71
  -6  12   1   40.47    1.72
   6 -12   2    4.93    0.85
  -6  12   2    3.63    0.89
   6 -12   2    5.29    1.16
   6  12  -2    4.44    1.01
   6 -12  -2    4.09    0.96
  -6 -12  -2    2.89    1.09
   6  12   2    5.21    0.94
   6 -12   2    5.10    0.95
  -6  12  -2    4.39    1.16
   6  12   2    4.39    1.13
   6 -12   3   39.33    1.78
   6  12  -3   39.13    1.45
   6 -12   3   38.69    1.78
   6 -12   3   39.40    1.93
  -6  12  -3   37.98    1.78
   6  12  -3   38.79    1.77
  -6  12   3   38.30    1.69
   6 -12  -3   37.35    1.84
   6  12   3   36.84    1.84
  -6  12  -3   41.43    1.96
  -6 -12  -3   38.32    2.05
   6  12   3   39.13    1.97
   6 -12   4    2.70    0.93
  -6 -12  -4    2.50    1.23
   6  12  -4    3.20    0.66
   6 -12   4    2.53    0.94
   6 -12  -4    3.90    0.89
   6  12   4    2.23    1.13
  -6  12  -4    2.28    0.99
  -6  12  -4    2.96    0.98
  -6  12   4    4.10    1.05
   6 -12  -4    3.23    1.07
  -6  12   4    2.89    0.87
   6 -12   4    2.67    1.17
   6  12  -4    4.01    0.87
  -6  12  -4    1.68    1.07
   6 -12  -5    7.05    1.03
   6 -12   5    9.46    1.12
   6  12  -5    9.22    0.91
   6 -12   5    9.35    1.12
   6  12  -5    7.43    0.64
  -6  12  -5    8.88    1.17
  -6 -12  -5    6.04    1.39
  -6  12  -5    9.07    1.19
  -6  12   5    8.45    0.93
  -6 -12   5    7.47    0.48
  -6  12   5    9.14    1.12
  -6  12  -5   10.91    1.33
   6 -12  -5   10.12    1.33
   6  12   5    7.62    1.31
   6  12  -5    8.53    0.97
   6 -12   5    9.65    1.28
   6  12   5    9.19    1.34
   6 -12  -6   -0.35    1.26
  -6 -12  -6    0.09    1.30
   6  12  -6   -1.62    1.35
  -6  12  -6    0.08    1.15
   6  12  -6    0.01    0.96
  -6  12  -6    0.88    1.13
  -6  12   6    1.09    0.79
   6  12   6    1.19    1.23
  -6 -12   6   -0.05    0.48
  -6  12  -6    1.57    1.24
   6 -12   6    0.94    1.23
   6  12  -6    0.69    0.89
   6 -12  -6   -0.18    1.27
  -6 -12  -7    0.06    1.43
   6  12  -7   -0.46    1.17
  -6  12  -7   -0.69    1.43
   6 -12  -7    1.34    1.74
  -6  12  -7    2.10    1.36
  -6  12   7    2.16    0.84
   6  12   7    1.49    1.37
  -6 -12   7    1.49    0.64
  -6  12  -7   -0.07    1.53
   6  12  -7    0.73    2.72
   6  12  -7    1.45    1.45
   6 -12  -7    1.88    1.45
   6 -12   7    1.49    1.36
  -6  12  -8    1.63    1.52
  -6  12  -8    2.21    1.92
   6  12  -8    0.83    1.53
  -6 -12  -8   -1.38    1.62
  -6  12   8    1.89    0.96
   6  12  -8    1.20    3.97
   6  12   8    4.77    1.55
  -6 -12   8    0.65    0.77
   6  12   8    1.10    1.48
  -6  12   8    2.12    0.86
   6  12  -8    2.08    2.10
   6 -12  -8    1.86    1.67
   6 -12   8    1.53    1.52
   6  12  -9    0.83    1.88
  -6 -12  -9    0.64    1.84
   6  12  -9    4.84    2.90
  -6  12  -9    0.15    2.50
  -6  12  -9    1.94    1.63
   6 -12   9   -1.15    1.83
   6  12   9   -0.05    1.79
  -6  12 -10   -0.39    1.89
  -6  12 -10    0.80    3.32
   6  12  10    0.22    1.97
   6 -12  10   -0.43    1.75
   6  12 -10    0.28    2.38
   6  12 -11    0.88    2.92
  -6  12 -11   -5.14    4.32
  -6  12 -11    1.88    2.13
  -6 -12 -12    0.82    2.99
  -6  12 -12    1.90    2.66
   6  12 -12    2.51    3.64
  -6 -14   0  135.19    4.95
  -6  14   0  151.20    4.91
   6 -14   0  134.52    4.72
   6 -14   0  142.59    4.94
   6  14   0  131.51    4.66
  -6  14   1    3.89    1.01
   6  14   1    3.46    0.82
   6 -14  -1    4.60    1.00
  -6  14  -1    5.98    0.81
   6  14  -1    3.80    0.55
   6 -14   2   21.21    1.52
  -6  14   2   20.15    1.30
   6  14  -2   21.82    1.42
   6  14   2   19.25    1.30
  -6  14  -2   20.59    1.50
   6 -14   2   17.89    1.25
  -6 -14  -2   23.07    1.61
   6  14   2   23.71    1.54
   6 -14   2   17.81    1.23
   6  14   3  223.57    7.65
  -6 -14  -3  229.08    7.78
   6  14   3  211.74    7.55
   6 -14   3  211.13    7.48
   6  14  -3  214.79    7.23
   6 -14   3  233.51    7.52
   6 -14   3  239.54    7.73
  -6  14   3  222.71    7.46
   6  14  -3  213.14    7.49
  -6  14  -3  233.53    7.63
   6 -14   4   22.12    1.35
   6 -14   4   21.30    1.38
   6  14  -4   19.80    1.05
   6 -14   4   22.17    1.66
  -6  14  -4   19.33    1.34
   6  14  -4   20.10    1.31
  -6  14   4   21.51    1.29
  -6  14   4   21.12    1.45
   6 -14  -4   21.14    1.54
  -6  14  -4   22.63    1.55
  -6 -14  -4   17.66    1.64
   6  14   4   20.10    1.54
  -6 -14  -5   78.50    3.38
   6  14  -5   72.27    2.92
   6 -14   5   86.05    3.31
   6 -14   5   78.61    3.07
   6  14  -5   78.02    2.88
  -6  14  -5   73.52    3.06
  -6  14  -5   75.78    3.13
  -6  14   5   79.02    2.93
  -6  14   5   80.57    3.10
   6 -14  -5   76.75    3.27
   6 -14   5   78.01    3.02
   6  14   5   74.17    3.20
   6 -14  -5   73.91    3.01
  -6  14  -5   77.46    3.17
  -6 -14  -6    2.33    1.46
   6  14  -6    0.51    1.53
  -6  14   6    2.73    0.95
  -6  14  -6    3.51    1.20
  -6  14  -6    4.83    1.27
   6  14  -6    0.90    0.95
   6  14  -6    3.53    1.01
   6  14   6    3.11    1.29
  -6 -14   6    2.26    0.42
  -6  14  -6    4.59    1.33
   6 -14   6    2.96    1.40
   6 -14  -6    4.66    1.45
   6 -14  -6    5.69    1.45
   6  14  -7   -0.28    1.27
   6  14  -7    2.61    1.50
  -6  14  -7   -1.14    1.55
   6  14   7    0.29    1.35
  -6  14  -7    1.72    1.39
   6 -14  -7    1.31    2.01
  -6 -14  -7    3.80    1.77
  -6 -14   7    1.26    0.55
   6  14  -7    0.45    2.97
  -6  14  -7    1.01    1.59
   6 -14   7    0.66    1.57
  -6  14   7    0.52    0.94
   6 -14  -7   -0.18    1.40
  -6 -14   8   20.69    1.13
   6  14  -8   19.73    4.54
  -6  14   8   20.41    1.33
   6 -14   8   28.37    2.14
  -6  14  -8   23.13    2.37
   6  14  -8   25.55    2.46
   6 -14  -8   24.15    2.30
   6  14  -8   23.60    2.04
  -6 -14  -8   25.10    2.34
  -6  14  -8   21.43    1.96
  -6  14  -9    8.04    1.83
  -6  14  -9    3.55    2.65
   6  14  -9    3.00    3.06
   6  14  -9    1.83    2.16
  -6 -14  -9    5.35    1.88
   6  14   9    4.98    1.86
   6 -14   9    1.91    1.69
   6  14  10   -2.30    2.03
  -6  14 -10   -0.52    2.00
  -6  14 -10   -5.59    3.44
   6 -14  10    0.25    1.76
  -6 -14 -10    0.56    2.18
   6  14 -10    1.92    2.54
   6  14 -11   -1.32    3.17
  -6  14 -11    0.72    2.34
  -6  14 -11    4.07    4.43
  -6  14 -12    2.18    2.84
   6  14 -12    1.44    3.76
   6 -16   0  625.48   20.87
   6  16   0  619.79   20.83
   6 -16   0  669.86   21.10
  -6 -16   0  604.47   21.10
   6 -16  -1   59.90    2.47
   6 -16  -1   53.07    2.22
  -6  16  -1   59.42    2.21
   6  16  -1   53.86    2.01
   6 -16  -1   53.92    2.29
  -6  16   1   59.63    2.39
   6  16   1   55.36    2.21
   6 -16   2  189.52    6.48
   6 -16  -2  173.08    6.52
   6  16   2  185.81    6.48
  -6 -16  -2  200.32    6.78
  -6  16  -2  197.68    6.63
   6 -16   2  188.52    6.67
  -6  16   2  191.31    6.51
   6  16  -2  186.59    6.57
   6 -16   2  188.19    6.47
  -6  16  -2  193.07    6.43
  -6 -16  -3  152.95    5.66
   6  16  -3  151.73    5.40
  -6  16   3  155.96    5.35
   6 -16   3  148.73    5.53
   6  16   3  149.13    5.37
   6 -16   3  155.67    5.34
   6 -16   3  148.81    5.34
  -6  16  -3  157.40    5.51
   6 -16   4    7.76    1.08
  -6 -16  -4    9.09    1.46
  -6  16  -4    7.78    1.29
   6  16  -4    7.81    0.72
  -6  16   4    8.14    1.07
   6 -16  -4    9.24    1.35
   6  16   4    6.74    1.14
   6 -16   4    8.60    1.08
   6  16   4    8.90    1.33
   6 -16   4    9.48    1.36
   6  16  -4    9.17    1.15
   6 -16   5   45.91    2.37
   6  16  -5   45.18    2.08
   6  16  -5   43.82    1.90
   6 -16   5   48.06    2.16
  -6 -16  -5   44.79    2.46
  -6  16  -5   46.03    2.13
  -6  16  -5   43.27    2.17
  -6  16   5   44.20    2.02
   6 -16  -5   50.44    2.39
   6 -16   5   43.15    2.06
  -6  16  -5   44.63    2.25
   6 -16  -5   43.30    2.14
   6  16   5   46.23    2.31
   6  16  -6   26.08    1.62
  -6  16  -6   29.81    1.84
  -6  16  -6   26.76    1.81
  -6  16  -6   31.31    1.90
  -6  16   6   27.61    1.56
   6 -16  -6   29.75    2.10
  -6 -16  -6   27.35    2.12
   6  16   6   27.38    1.89
   6 -16  -6   26.90    2.07
   6  16  -6   23.22    1.93
   6 -16   6   26.75    1.97
   6 -16   6   30.07    1.76
  -6  16  -7   11.40    1.57
   6 -16  -7   13.04    1.79
  -6  16  -7   12.35    1.79
  -6 -16   7    9.52    0.61
   6  16  -7   12.93    3.41
   6 -16  -7    8.78    2.29
  -6 -16  -7   11.28    1.95
   6  16  -7   11.18    1.59
   6 -16   7   11.75    1.67
  -6  16   7    9.79    1.18
   6 -16   8    2.23    1.67
   6  16  -8    3.94    2.19
  -6 -16  -8    2.76    2.44
   6 -16  -8   -1.61    2.80
   6  16  -8   -4.77    5.00
  -6  16   8   -0.09    1.04
  -6  16  -8    0.94    2.21
   6 -16  -8    0.06    1.86
   6  16  -8    2.46    1.83
  -6 -16  -8    0.33    1.82
  -6  16  -8    2.36    1.60
   6  16  -9    4.09    2.36
  -6  16  -9    1.93    1.81
  -6  16  -9    3.80    3.03
  -6 -16  -9   -1.63    1.88
   6 -16   9    2.20    1.83
   6  16   9    5.43    1.87
  -6  16 -10    2.85    2.14
   6  16 -10    0.57    2.76
  -6  16 -10   -4.60    3.86
  -6 -16 -10    1.15    2.12
   6 -16  10    1.16    1.85
   6  16  10    0.63    2.05
  -6  16 -11    3.55    2.52
   6  16 -11    1.92    3.52
  -6 -16 -11    2.33    2.36
  -6  16 -12    1.62    3.14
   6  16 -12   -0.64    4.05
  -6 -18   0    2.32    0.79
   6 -18   0    2.59    1.25
  -6 -18   0    2.74    1.21
   6 -18   0    2.27    0.92
   6  18   0    3.66    0.75
  -6  18   0    3.82    1.22
  -6  18   1  258.66    8.62
   6 -18  -1  254.06    8.71
   6 -18  -1  251.23    8.57
   6  18  -1  247.94    8.32
   6 -18  -1  249.17    8.45
  -6  18  -1  258.55    8.45
   6  18   1  250.58    8.47
  -6 -18   1  256.13    8.38
  -6 -18  -1  251.81    8.55
   6 -18  -2   14.13    1.26
   6  18   2   13.83    1.19
  -6  18   2   15.25    1.35
   6  18  -2   13.52    1.37
   6 -18   2   15.88    1.50
  -6  18  -2   14.88    1.15
  -6  18  -2   14.92    1.48
   6 -18   2   13.68    1.22
  -6 -18  -2   15.33    1.60
   6  18  -3   26.31    1.61
  -6  18   3   26.05    1.54
   6 -18   3   25.36    1.73
   6  18   3   24.28    1.50
  -6  18  -3   26.34    1.69
   6 -18   3   23.80    1.47
   6 -18   3   23.00    1.41
  -6 -18  -3   21.12    1.85
  -6 -18  -4   97.35    3.89
  -6  18   4   89.92    3.45
   6  18  -4   91.39    3.50
   6 -18   4   92.09    3.71
   6  18   4   93.04    3.56
   6 -18   4   97.33    3.48
   6  18  -4   81.81    3.14
   6 -18   4   92.89    3.44
  -6  18  -4   97.55    3.65
   6  18  -5    0.39    0.89
  -6 -18  -5    1.57    1.46
   6 -18   5   -0.18    1.32
   6  18  -5   -0.47    1.15
   6 -18  -5    0.50    1.22
   6 -18   5    1.72    1.06
  -6  18   5    0.42    1.08
  -6  18  -5    0.33    1.32
   6 -18   5    0.65    1.02
   6 -18  -5   -0.09    1.37
  -6  18  -6   19.81    1.68
  -6 -18  -6   22.94    2.11
   6 -18   6   24.69    1.69
   6  18  -6   19.81    1.99
   6 -18  -6   26.42    2.11
   6 -18   6   22.71    1.93
  -6  18   6   23.30    1.55
   6  18  -6   23.35    1.59
   6 -18  -6   24.84    2.14
  -6  18  -7    8.88    1.92
   6 -18  -7    9.90    2.62
   6 -18   7   11.84    1.75
   6 -18  -7   11.04    1.88
  -6  18  -7    9.78    1.59
   6  18  -7    9.79    1.71
   6  18  -7    8.88    3.81
  -6 -18  -7   11.27    2.13
  -6  18   7    8.99    1.28
  -6  18  -8    0.96    2.33
   6  18  -8    7.97    5.48
  -6 -18  -8    6.76    2.62
   6 -18  -8    1.65    3.21
  -6  18  -8    4.25    1.66
   6  18  -8    1.72    2.02
   6 -18   8    2.63    1.78
   6 -18  -8    3.05    1.95
   6 -18   9    4.18    1.86
  -6  18  -9    1.87    1.93
   6  18  -9    5.07    2.53
  -6 -18  -9    1.97    2.02
  -6  18  -9    4.21    3.06
   6 -18  10    1.73    1.90
   6  18 -10   -0.76    3.15
  -6  18 -10    1.35    2.32
  -6  18 -10    0.50    3.91
   6  18  10    0.18    2.09
  -6 -18 -10   -2.68    2.13
  -6  18 -11    1.27    2.78
   6  18 -11    0.34    3.76
  -6  18 -12   -3.20    3.36
  -6 -20   0   11.91    1.05
   6  20   0   11.86    0.94
   6 -20   0   12.94    1.13
   6 -20   0   13.69    1.53
  -6  20   0   13.52    1.41
  -6 -20   0   10.51    1.52
   6 -20  -1  143.87    5.19
   6  20   1  139.35    5.05
   6  20  -1  142.23    4.91
  -6  20   1  149.40    5.25
   6 -20  -1  155.26    5.39
   6  20  -1  149.01    5.31
  -6 -20   1  147.77    4.97
  -6 -20  -1  144.75    5.16
   6 -20  -1  142.87    5.05
  -6  20  -2    2.32    0.93
  -6  20  -2    2.93    1.29
   6 -20  -2    3.44    1.09
   6  20   2    2.60    0.97
  -6 -20  -2    4.03    1.14
  -6 -20   2    3.39    0.63
  -6 -20  -2    1.56    1.36
   6 -20   2    3.86    1.33
   6  20  -2    3.01    1.23
  -6  20   2    2.69    1.16
   6 -20   3   19.28    1.28
  -6  20  -3   18.36    1.27
   6  20  -3   13.26    0.75
  -6  20   3   19.67    1.43
   6  20  -3   17.97    1.48
   6  20   3   15.77    1.36
   6 -20  -3   15.47    1.47
  -6  20  -3   18.28    1.60
  -6 -20   3   16.32    0.73
   6 -20   3   19.68    1.36
  -6 -20  -3   17.82    1.79
   6 -20   3   17.76    1.63
  -6  20  -4  113.90    4.37
   6 -20   4  111.55    4.14
   6 -20   4  113.65    4.15
  -6 -20  -4  114.47    4.60
   6  20  -4  108.67    4.21
   6 -20   4  107.40    4.44
  -6  20   4  112.97    4.17
   6  20  -5   15.39    1.26
   6 -20  -5   17.94    1.67
   6 -20   5   18.00    1.46
   6 -20   5   20.06    1.81
  -6  20   5   16.25    1.45
   6  20  -5   18.75    1.71
   6 -20  -5   19.84    1.83
   6 -20   5   18.11    1.38
  -6 -20  -5   15.82    1.90
  -6 -20  -6    2.31    1.73
   6 -20   6    1.70    1.17
  -6  20   6    1.04    1.21
   6 -20   6   -0.05    1.55
   6 -20  -6    1.06    1.56
   6 -20  -6    3.89    1.99
   6  20  -6   -0.41    1.32
   6  20  -6   -1.63    1.98
  -6 -20  -7    0.06    2.03
   6  20  -7    1.54    4.27
  -6  20   7    3.54    1.29
   6 -20   7    1.43    1.69
   6 -20  -7    1.20    2.69
   6 -20  -7    4.16    1.81
   6  20  -7   -0.06    1.75
   6 -20   8    0.48    1.82
   6  20  -8    3.05    5.77
   6 -20  -8    2.03    3.52
  -6 -20  -8   -1.46    2.73
   6  20  -8    1.13    2.17
  -6  20  -8    0.21    1.68
   6 -20  -8   -0.40    1.87
   6 -20   9    0.06    1.92
  -6 -20  -9    0.74    3.64
  -6  20  -9    4.30    3.23
   6  20  -9    2.39    2.72
  -6  20  -9    0.99    2.13
  -6 -20  -9    0.23    1.97
   6  20 -10    3.59    3.29
  -6  20 -10    0.77    2.52
  -6 -20 -10   -1.28    2.29
   6 -20  10    1.23    2.05
   6  20  10   -0.12    2.13
  -6  20 -11    4.68    3.10
  -6  20 -12    4.01    3.86
  -6 -22   0  484.27   16.48
  -6  22   0  519.55   16.68
   6  22   0  493.22   16.41
   6 -22   0  507.78   16.57
   6 -22   0  508.47   16.45
   6 -22   0  522.25   16.81
  -6 -22   0  476.45   16.80
   6  22   1   20.41    1.32
   6 -22  -1   21.58    1.47
   6 -22  -1   24.50    1.37
  -6 -22   1   20.69    1.20
  -6 -22  -1   25.07    1.50
  -6  22   1   23.06    1.64
   6  22  -1   25.23    1.78
  -6  22   2    1.98    1.22
   6  22  -2    2.82    1.30
   6 -22   2    4.10    1.41
   6 -22  -2    0.63    1.03
   6  22   2    0.96    1.00
  -6  22  -2    0.90    1.30
  -6 -22   2    1.86    0.64
  -6 -22  -2    4.25    1.23
  -6 -22  -2    1.79    1.38
  -6  22  -2    3.39    0.94
   6 -22  -3  196.67    6.82
   6  22   3  184.75    6.63
  -6  22   3  198.98    6.72
   6 -22   3  200.12    6.99
   6  22  -3  197.37    6.77
  -6 -22   3  194.08    6.26
  -6 -22  -3  192.90    7.05
   6 -22   3  206.80    6.64
  -6 -22   3  170.56    6.25
   6 -22   3  198.40    6.64
  -6  22  -3  190.69    6.55
  -6  22  -3  208.06    6.87
   6  22  -4    0.88    1.28
   6 -22   4    2.25    1.11
  -6 -22  -4    2.98    1.58
   6 -22   4    2.54    1.52
  -6  22   4    1.57    1.24
   6 -22   4    1.18    1.03
  -6  22   5   55.63    2.67
   6 -22   5   61.48    3.03
   6 -22  -5   54.31    2.85
  -6 -22  -5   59.54    3.17
   6 -22   5   59.37    2.58
   6  22  -5   62.52    2.85
   6 -22   5   63.57    2.67
  -6 -22  -6   23.57    2.28
   6  22  -6   15.53    2.46
   6 -22   6   20.47    1.58
   6 -22  -6   18.45    2.10
   6 -22  -6   20.25    2.35
  -6  22   6   19.68    1.68
   6 -22   6   13.77    1.94
   6  22  -6   18.42    1.73
   6 -22  -7    2.34    1.81
   6  22  -7    5.77    4.77
   6  22  -7   -2.37    1.98
  -6 -22  -7    1.22    2.17
   6 -22   7    0.49    1.74
  -6  22   7    0.89    1.36
   6 -22  -7   -5.08    3.02
  -6 -22  -8    1.35    2.90
   6 -22  -8   -2.63    3.86
   6  22  -8    1.08    2.41
   6 -22   8   -1.81    1.90
   6 -22  -8   -0.70    2.02
  -6 -22  -9   -1.26    2.09
  -6 -22  -9    3.32    3.91
   6  22  -9    0.49    3.02
   6 -22  -9   -1.17    2.14
   6 -22   9   -0.06    1.92
   6  22 -10   -4.61    3.74
  -6 -22 -10   -0.96    2.30
   6 -22  10   -0.62    2.18
  -6  22 -10   -1.01    2.80
  -6  22 -11   -3.42    3.48
  -6 -24   0   30.24    1.59
   6 -24   0   33.37    1.63
  -6  24   0   33.88    1.96
   6 -24   0   27.89    2.02
  -6 -24   0   26.96    2.00
   6 -24   0   29.91    1.70
   6  24   0   29.20    1.48
   6 -24  -1    3.04    1.06
   6 -24  -1    1.91    1.02
   6  24  -1    3.39    1.41
  -6 -24   1    3.07    0.80
  -6 -24  -1    2.62    1.08
  -6  24   1    5.46    1.32
   6  24   1    2.39    0.92
  -6 -24   2   24.77    1.23
  -6 -24  -2   29.05    1.82
   6  24   2   27.97    1.60
   6 -24  -2   25.75    1.77
  -6  24   2   28.18    1.82
   6  24  -2   28.05    1.87
   6 -24   2   28.84    2.13
  -6  24  -2   29.42    1.54
  -6 -24  -2   26.49    2.06
  -6  24  -3   72.24    2.93
   6 -24  -3   70.60    3.22
  -6 -24   3   71.82    2.59
   6 -24   3   73.26    3.44
   6  24  -3   72.45    3.18
  -6  24   3   76.94    3.14
   6 -24   3   82.43    3.01
  -6 -24  -3   74.72    3.55
   6 -24   3   74.08    3.00
   6  24  -4   12.63    1.16
  -6  24  -4   14.18    1.40
   6 -24   4   16.07    1.93
  -6  24   4   17.69    1.58
   6 -24  -4   18.28    1.81
   6 -24   4   17.73    1.39
  -6 -24  -4   14.52    2.00
   6 -24   4   14.41    1.41
   6  24  -4   14.84    1.59
   6  24  -5   49.13    2.64
   6 -24   5   52.41    2.41
   6 -24   5   50.76    2.35
  -6  24   5   47.94    2.48
   6 -24   5   49.84    2.84
  -6 -24  -5   53.00    3.06
   6 -24  -5   46.98    2.75
   6 -24  -6    4.34    1.87
   6 -24   6    2.43    1.81
  -6  24   6    1.87    1.43
  -6 -24  -6    2.84    1.98
   6 -24   6    2.52    1.26
   6 -24  -6   -1.64    2.31
   6 -24   7   -2.27    1.85
  -6  24   7    0.99    1.45
   6 -24  -7   -0.60    1.88
  -6 -24  -7    4.92    2.24
   6  24  -7   -0.79    2.12
   6  24  -8   10.62    2.76
  -6 -24  -8    6.10    3.24
   6 -24  -8    8.65    2.25
   6 -24   8    8.14    2.08
   6 -24  -8   12.69    4.28
  -6 -24  -9    2.07    4.21
   6 -24  -9   -0.16    2.24
   6 -24   9    0.76    2.06
   6  24  -9    1.33    3.23
   6 -24  10   -2.18    2.28
  -6 -24 -10   -0.18    2.34
  -6 -26   0   36.26    2.39
  -6 -26   0   38.76    1.55
   6 -26   0   38.57    1.88
   6  26   0   37.63    1.75
   6 -26   0   38.88    2.02
   6 -26   0   38.50    2.42
  -6 -26   0   36.95    1.86
   6 -26  -1   34.13    1.73
  -6 -26   1   27.77    1.52
   6 -26  -1   35.32    1.98
   6  26   1   34.08    1.68
  -6 -26  -1   34.18    1.86
  -6 -26  -2   16.88    1.55
  -6 -26   2   13.02    0.59
   6  26   2   15.66    1.31
  -6 -26   2   16.03    0.94
   6 -26  -2   16.95    1.58
  -6 -26  -2   13.66    1.90
   6 -26   2   14.91    1.84
  -6  26   2   16.31    1.61
   6 -26   3    2.95    1.19
  -6 -26   3    3.37    0.65
  -6 -26  -3    2.40    1.42
   6 -26   3    2.47    1.13
  -6 -26  -3    1.54    1.74
  -6  26  -3    1.77    1.09
   6 -26  -3    3.13    1.44
  -6  26   3    3.22    1.37
   6 -26   3    1.33    1.67
  -6 -26  -4   11.46    2.00
   6 -26  -4   11.66    1.77
  -6 -26   4    7.37    0.53
   6 -26   4   11.36    1.37
  -6  26   4   10.83    1.55
   6 -26   4    8.10    1.84
  -6  26  -4    8.05    1.37
   6 -26   4   10.92    1.31
   6  26  -5    6.98    1.63
   6 -26   5    7.46    1.32
   6 -26  -5    8.52    1.80
   6 -26   5    6.41    1.87
   6 -26   5    7.03    1.33
  -6 -26  -5    5.45    1.98
   6 -26   6    0.75    1.26
   6 -26  -6    0.11    2.43
   6 -26   6   -0.67    1.81
  -6 -26  -6   -1.38    2.05
   6 -26  -7    4.77    2.07
   6 -26   7    0.37    1.96
   6 -26  -7    5.37    3.41
  -6 -26  -7    3.61    2.49
   6 -26  -8   -1.73    2.21
   6 -26   8   -2.71    2.09
   6 -26  -8   -1.85    4.56
  -6 -26  -8    4.77    3.37
   6 -26  -9   -1.43    2.44
   6 -26   9    3.74    2.20
  -6 -26  -9    8.04    4.49
  -6 -26 -10   -0.48    5.73
   6 -26  10   -0.96    2.33
  -6 -26 -10   -0.99    2.34
   6 -28   0   13.56    1.34
  -6 -28   0   14.35    0.98
   6 -28   0   10.46    1.38
  -6 -28   0   10.97    1.25
  -6 -28   0    9.11    1.76
   6 -28  -1   92.32    3.41
   6  28   1   89.53    3.40
   6 -28  -1   95.38    3.66
   6 -28   1   88.42    3.51
  -6 -28  -1   90.40    3.57
  -6 -28   1   79.96    3.25
   6 -28  -2   13.87    1.60
  -6 -28   2   12.73    0.98
  -6 -28  -2   17.64    1.66
  -6 -28   2   13.94    0.64
  -6 -28  -2   18.71    2.07
   6 -28   2   14.03    1.97
   6 -28  -2   14.23    1.44
   6 -28   3    7.92    1.26
   6 -28   3    7.21    1.32
   6 -28  -3    9.58    1.65
  -6 -28   3    5.85    0.76
  -6 -28  -3    7.90    1.59
  -6 -28  -3    4.20    1.89
   6 -28   3    6.15    1.86
  -6  28  -3    7.83    1.24
   6 -28  -4   19.41    1.94
   6 -28   4   18.16    2.13
  -6 -28   4   15.06    0.86
   6 -28   4   20.66    1.53
  -6 -28  -4   16.36    2.26
   6 -28   4   19.43    1.60
  -6  28  -4   20.35    1.66
   6  28  -5    7.32    1.78
  -6  28  -5   15.69    1.87
   6 -28   5   13.48    1.49
   6 -28  -5   11.48    2.12
   6 -28   5   14.69    2.13
  -6 -28  -5   17.21    2.35
   6 -28   5   14.69    1.54
   6 -28  -6    2.58    2.63
   6 -28   6    3.93    1.37
   6 -28   6    3.77    1.96
  -6 -28  -6    0.85    2.13
   6 -28  -7   10.76    2.21
   6 -28   7   14.66    2.29
  -6 -28  -7   10.51    2.84
   6 -28  -7   11.66    3.75
   6 -28  -8   -2.11    2.21
  -6 -28  -8    8.16    3.56
   6 -28   8   -2.24    2.20
   6 -28  -8    2.79    4.91
  -6 -28  -9    2.00    4.84
   6 -28   9    3.75    2.30
   6 -28  -9    0.96    2.52
  -6 -28 -10   -6.46    6.20
   6 -28  10   -1.43    2.35
  -6 -30   0   57.84    2.20
   6 -30   0   60.04    2.51
   6 -30   0   50.28    2.57
  -6 -30   0   50.59    2.43
  -6 -30   0   45.84    3.03
   6 -30  -1    5.59    1.30
   6 -30   1    4.71    1.27
   6  30   1    2.60    1.13
   6 -30  -1    3.33    1.41
  -6 -30   1    3.89    0.99
  -6 -30  -1    3.68    1.31
   6 -30  -2    5.57    1.58
  -6 -30  -2    5.67    1.47
  -6 -30   2    4.98    0.88
  -6 -30  -2    7.27    1.97
   6 -30   2    4.58    1.24
  -6 -30   2    4.91    0.48
   6 -30   2    5.74    1.95
  -6  30  -3    2.89    1.34
   6 -30  -3    2.80    1.59
   6 -30   3    1.81    1.94
  -6 -30   3    1.65    0.75
  -6 -30  -3   -1.20    1.59
  -6 -30  -3   -3.45    1.99
   6 -30   3   -0.18    1.20
   6 -30   3    0.87    1.25
  -6  30  -4    6.07    1.64
   6 -30   4    3.33    1.24
   6 -30   4    3.85    1.40
  -6 -30   4    2.74    0.65
   6 -30  -4    2.47    1.81
  -6 -30  -4    1.77    2.00
   6 -30   4    4.64    1.96
   6 -30   5    7.03    2.04
  -6  30  -5    9.39    2.01
   6 -30  -5    6.29    1.89
   6 -30   5    9.06    1.48
  -6 -30  -5    7.73    2.24
   6 -30  -5    7.89    2.16
  -6 -30  -6    0.49    2.26
   6 -30   6   -0.27    2.05
   6 -30  -6    0.19    2.81
   6  30  -6    1.29    2.65
  -6  30  -6    0.76    2.35
   6 -30   7   -1.60    2.09
  -6 -30  -7   -0.51    2.77
   6 -30  -7   -3.13    4.01
   6 -30  -8    3.16    2.35
  -6 -30  -8    2.03    3.73
   6 -30   8   -3.41    2.31
   6 -30  -8   -5.62    5.20
   6 -30   9    2.35    2.42
  -6 -30  -9   -0.73    5.17
   6 -30  -9    1.36    2.59
   6 -30  10    2.52    2.57
   6 -32   0  205.59    7.52
  -6 -32   0  185.65    7.89
  -6 -32   0  226.21    7.13
   6 -32   0  219.10    7.36
  -6 -32   0  191.76    7.34
  -6 -32   1    3.73    1.08
  -6 -32  -1    3.30    1.42
   6 -32   1    1.12    1.30
   6 -32  -1    2.39    1.40
   6 -32  -2    9.02    1.76
  -6 -32  -2    6.75    1.59
  -6 -32   2    6.72    0.99
  -6 -32   2    5.89    0.54
  -6 -32  -2    5.13    2.01
   6 -32   2    8.77    1.38
   6 -32   2   11.11    2.23
  -6 -32  -3   40.68    2.50
  -6 -32   3   34.75    1.65
   6 -32   3   28.67    2.79
   6 -32   3   32.46    2.08
  -6 -32  -3   35.40    2.90
   6 -32  -3   37.77    2.47
   6 -32   3   43.18    2.14
   6 -32   4    1.36    1.25
  -6 -32   4   -1.57    0.73
   6 -32   4   -1.70    1.42
   6 -32   4    4.00    2.17
   6 -32  -4   -1.59    1.80
  -6 -32  -4    0.24    2.13
  -6  32  -4   -3.60    1.81
   6 -32  -5   33.19    2.68
  -6 -32  -5   31.37    2.98
   6 -32  -5   32.52    2.81
  -6  32  -5   37.19    2.67
   6 -32   5   34.48    2.16
   6 -32   5   30.40    2.86
  -6  32  -6   12.16    2.67
   6 -32  -6   12.20    3.11
  -6 -32  -6   11.62    2.61
   6 -32   6   12.26    2.46
  -6 -32  -7   -1.42    2.94
   6 -32  -7    1.02    4.13
   6 -32   7    1.33    2.31
  -6  32  -7   -0.24    3.10
   6 -32  -8    2.86    2.40
   6 -32  -8    1.92    5.51
  -6 -32  -8   -2.32    3.96
   6 -32   8   -3.25    2.36
  -6 -32  -9   -6.14    5.40
   6 -32   9    3.49    2.50
   6 -32  10    2.64    2.72
  -6 -34   0   -2.15    1.19
  -6 -34   0    0.04    1.29
   6 -34   0    3.09    1.50
  -6 -34   0    2.01    2.03
  -6 -34  -1   43.06    2.10
  -6 -34   1   45.92    2.23
  -6 -34  -1   53.13    2.60
   6 -34  -1   50.54    2.72
   6 -34   1   52.81    2.56
  -6 -34   2    8.77    1.09
  -6 -34  -2    7.67    1.71
   6 -34  -2    8.38    1.78
  -6 -34  -2    4.51    2.10
  -6 -34   2    6.19    0.57
   6 -34   2   10.88    1.50
   6 -34  -3    3.35    1.75
  -6 -34  -3    3.55    1.75
  -6 -34   3    3.64    0.96
  -6 -34  -3    2.23    2.12
   6 -34   3    4.24    1.40
   6 -34   3    4.71    1.39
   6 -34   3    0.54    2.24
   6 -34   4   38.18    3.00
   6 -34  -4   38.94    2.72
  -6  34  -4   37.27    2.60
  -6 -34  -4   35.10    3.11
  -6  34  -5   30.07    2.79
   6 -34  -5   25.34    2.87
   6 -34  -5   28.33    2.65
  -6 -34  -5   25.73    2.96
   6 -34   5   18.57    2.76
   6 -34  -6    3.97    2.16
  -6 -34  -6    4.67    2.65
   6 -34  -6    6.74    3.22
   6 -34   6    5.54    2.41
  -6  34  -6    3.71    2.90
   6 -34   7   -0.55    2.40
  -6  34  -7    4.45    3.46
  -6 -34  -7    2.63    3.24
   6 -34  -7   -1.70    4.43
  -6 -34  -8   -2.22    4.27
   6 -34  -8   -7.71    5.90
  -6  34  -8    1.83    4.12
   6 -34   8    0.56    2.45
   6 -34  -8    0.09    2.48
   6 -34   9   -0.98    2.64
  -6 -34  -9    2.00    5.61
   6 -36   0    2.62    1.56
  -6 -36   0    2.84    1.29
  -6 -36   0    3.23    2.25
  -6 -36   0    6.01    1.45
  -6 -36  -1   28.91    1.73
   6 -36  -1   33.36    2.32
   6 -36   1   29.38    2.11
  -6 -36   1   25.90    2.80
  -6 -36   1   28.44    1.83
  -6 -36  -1   30.64    2.17
   6 -36   2   -0.04    1.44
  -6 -36  -2    2.91    2.26
  -6 -36  -2    0.11    1.68
  -6 -36   2   -0.25    1.05
   6 -36  -2   -1.88    1.74
   6 -36   3   10.10    1.54
   6 -36  -3   12.36    2.12
  -6 -36  -3   12.08    2.53
  -6 -36   3    7.81    1.10
   6 -36   4   46.78    2.36
   6 -36  -4   36.34    3.04
   6 -36   4   42.90    3.31
   6 -36  -4   49.08    3.09
  -6 -36  -4   40.47    3.40
  -6  36  -5   -1.66    2.79
   6 -36  -5    0.61    2.52
   6 -36  -5    0.91    2.08
  -6 -36  -5   -1.97    2.53
   6 -36   5    1.15    2.42
   6 -36  -6    5.60    2.36
  -6 -36  -6    5.79    2.75
   6 -36  -6    5.28    3.45
   6 -36   6    5.59    2.49
  -6  36  -6    4.74    3.32
   6 -36   7   -3.07    2.59
  -6  36  -7   -3.21    3.84
  -6 -36  -7    3.35    3.35
   6 -36  -7    4.57    4.67
   6 -36   8    3.86    2.69
  -6 -36  -8   -1.42    4.48
   6 -36  -8    3.04    6.17
   6 -36   9    2.90    2.77
  -6 -36  -9    7.14    6.03
   6 -38   0   -0.66    1.68
  -6 -38   0   -1.68    2.28
  -6 -38   0    1.37    1.47
   6 -38   1   15.45    1.85
   6 -38  -1   15.27    2.05
  -6 -38   1   10.09    2.50
  -6 -38  -1   13.43    1.87
  -6 -38   1   18.95    1.66
   6 -38  -2   10.59    2.06
   6 -38   2   14.92    1.78
  -6 -38  -2   11.16    2.58
  -6 -38  -2   15.47    2.07
  -6 -38   2   13.69    1.41
   6 -38  -3    2.08    2.01
   6 -38   3    1.37    1.46
  -6 -38  -3    0.46    2.34
  -6 -38   3    1.21    1.06
   6 -38  -4   10.42    2.45
  -6 -38  -4   14.78    2.84
   6 -38  -4   11.06    2.32
   6 -38   4   13.57    1.65
   6 -38  -5   -3.62    2.79
   6 -38  -5    1.67    2.23
  -6 -38  -5    0.10    2.63
   6 -38   5    0.70    1.33
   6 -38  -6    0.08    2.34
   6 -38  -6    1.32    3.51
   6 -38   6    0.77    2.59
  -6 -38  -6    2.01    2.85
  -6  38  -6    7.97    3.73
   6 -38  -7    0.82    2.30
  -6 -38  -7    7.65    3.58
   6 -38   7    1.82    2.65
  -6 -38  -8   -1.58    4.73
  -6 -38  -9    2.40    6.30
   6 -40   0   37.61    2.54
  -6 -40   0   29.02    3.11
  -6 -40   0   34.03    2.26
   6 -40  -1   14.92    2.06
   6 -40   1    7.81    1.87
  -6 -40   1    6.22    2.53
  -6 -40   1   10.00    1.55
  -6 -40  -1   12.03    1.94
   6 -40  -2   38.84    2.84
   6 -40   2   35.58    2.39
  -6 -40  -2   29.57    3.35
  -6 -40   2   34.07    2.01
  -6 -40  -2   37.13    2.66
  -6 -40  -3   35.43    3.50
   6 -40   3   41.29    2.45
   6 -40  -3   40.37    2.95
   6 -40  -4    0.23    2.16
   6 -40   4    0.25    1.49
   6 -40  -4    0.84    2.41
  -6 -40  -4    4.51    2.70
   6 -40  -5   12.83    2.60
   6 -40  -5   15.14    3.19
  -6 -40  -5   11.30    2.97
   6 -40  -6    3.25    2.42
   6 -40  -6   -0.43    3.81
  -6 -40  -6    3.88    3.03
   6 -40  -7    1.17    5.15
  -6 -40  -7    7.44    3.83
  -6 -40  -8    5.25    5.06
   6 -42   0   88.55    3.95
  -6 -42   0   78.69    3.67
  -6 -42   0   71.03    4.56
  -6 -42   1   -1.47    1.53
  -6 -42  -1   -0.75    1.79
  -6 -42   1   -0.49    2.51
   6 -42   1    3.63    1.81
   6 -42  -1    0.73    1.98
  -6 -42   2   10.94    1.52
  -6 -42  -2    9.33    2.83
  -6 -42   2    9.07    2.66
   6 -42  -2   14.66    2.34
   6 -42   2   13.04    1.92
   6 -42  -3   21.18    2.61
   6 -42   3   16.55    1.91
  -6 -42  -3   18.09    3.12
   6 -42  -4    0.90    2.29
   6 -42   4   -0.09    1.48
   6 -42  -4   -0.27    2.57
  -6 -42  -4   -1.05    2.71
   6 -42  -5    5.74    3.24
   6 -42  -5   11.07    2.57
  -6 -42  -5   13.98    3.16
   6 -42  -6   -0.55    4.09
  -6 -42  -6    3.06    3.21
   6 -42  -7   -0.75    5.38
  -6 -42  -7    3.14    4.06
  -6 -44   0    2.17    1.73
  -6 -44   0    0.11    2.75
   6 -44   0    0.84    2.00
  -6 -44   1   13.19    1.79
  -6 -44   1   11.69    2.99
   6 -44   1   11.84    2.06
   6 -44  -1   14.48    2.34
  -6 -44  -2    0.53    2.83
  -6 -44   2   -0.31    2.69
   6 -44   2    2.56    1.83
   6 -44  -2   -1.05    2.27
   6 -44  -3    1.84    2.31
   6 -44   3    1.19    1.67
  -6 -44  -3    3.59    2.83
   6 -44  -4    8.71    2.89
   6 -44  -4    5.62    2.47
  -6 -44  -4    6.06    2.97
   6 -44  -5   -0.28    3.34
   6 -44  -5    2.61    2.52
  -6 -44  -5    1.47    3.11
   6 -44  -6    1.34    4.26
  -6 -44  -6   -4.20    3.46
   6 -44  -7    0.29    5.83
  -6 -46   0    2.24    2.96
   6 -46   0   -0.14    2.13
  -6 -46   1   45.07    3.94
   6 -46   1   47.22    3.06
   6 -46  -1   46.78    3.25
   6 -46  -2    2.04    2.41
  -6 -46  -2    2.14    3.02
  -6 -46   2    1.19    2.89
   6 -46   2    3.85    1.93
   6 -46  -3    4.19    2.42
   6 -46   3    0.83    1.78
   6 -46  -3   -0.59    2.75
  -6 -46   3    1.89    2.80
  -6 -46  -3    1.25    2.99
   6 -46  -4   11.89    3.13
   6 -46  -4   11.48    2.77
  -6 -46  -4    7.06    3.15
   6 -46  -5   -0.49    3.70
   6 -46  -6    6.39    4.67
  -6 -48   0   22.28    3.61
   6 -48   0   29.22    2.79
  -6 -48   1    2.67    3.05
   6 -48  -1   -0.91    2.31
   6 -48   1   -1.23    2.12
  -6 -48   2    0.57    2.99
   6 -48  -2    5.13    2.55
   6 -48   2   -0.83    2.03
   6 -48  -3    7.58    3.00
   6 -48  -3    9.66    2.79
   6 -50   0   10.45    2.54
   6 -50   1   -0.87    2.29
   6 -50  -1    0.08    2.44
   6 -50  -2    1.87    2.65
   6 -52   0    0.38    2.38
   6 -52  -1    0.82    2.55
  -7   1   0   -0.51    0.60
  -7   1   0   -0.37    0.74
   7  -1   0   -0.59    0.69
  -7   1   0    0.25    0.62
   7   1   0    0.19    0.76
  -7  -1   0    0.51    0.59
   7  -1   0    0.32    0.69
   7   1   0   -0.07    0.66
   7  -1  -1   22.54    1.10
  -7  -1  -1   25.14    1.18
   7   1  -1   27.04    1.13
   7   1   1   24.74    1.15
  -7  -1  -1   24.25    1.26
   7   1  -1   24.13    1.15
   7  -1  -1   25.70    1.17
   7   1  -1   29.98    1.13
   7   1  -2   17.30    0.77
   7  -1   2   16.86    1.16
   7   1   2   16.72    1.25
  -7  -1  -2   17.09    1.02
   7  -1   2   17.82    1.19
   7   1   2   19.65    1.20
   7  -1  -2   14.87    0.72
   7  -1  -2   14.56    0.76
  -7   1  -3   10.99    1.14
   7  -1  -3   11.56    0.88
   7   1  -3   11.50    0.80
   7   1   3   12.66    1.14
   7  -1   3   13.05    1.14
  -7  -1  -3   11.81    1.09
   7   1   3   12.95    1.26
   7  -1   4    1.39    1.01
   7   1   4    1.38    0.91
   7   1  -4    1.84    0.71
   7  -1  -4    2.36    0.79
  -7   1  -4    1.07    1.02
  -7  -1  -4    2.59    1.05
   7  -1   4    1.02    1.10
   7   1   4    0.96    1.11
   7  -1  -5   22.82    1.34
   7   1  -5   20.86    1.21
  -7  -1   5   21.72    1.18
  -7   1   5   21.81    1.23
   7   1   5   20.80    1.45
   7  -1   5   22.99    1.48
   7   1   5   22.28    1.61
   7  -1   5   22.57    1.59
  -7  -1  -5   23.32    1.58
  -7   1  -5   22.41    1.55
   7  -1   6   41.45    1.98
  -7  -1  -6   38.86    2.12
   7  -1  -6   38.58    1.91
  -7   1  -6   35.78    2.09
  -7   1   6   39.05    1.78
  -7  -1   6   35.21    1.69
   7   1   6   36.36    1.95
  -7   1  -6   39.22    2.10
   7  -1   6   35.95    2.07
   7   1   6   37.29    2.07
  -7  -1   7   -0.75    0.93
  -7   1   7    0.51    0.97
   7  -1   7    1.46    1.24
   7   1   7    0.39    1.21
   7  -1   7    0.04    1.33
   7   1   7    0.73    1.33
  -7   1  -7   -0.30    1.24
  -7  -1  -7   -1.23    1.22
  -7   1  -7    0.56    1.33
  -7  -1  -7    0.38    1.38
  -7   1  -8    3.94    1.56
  -7  -1  -8    2.04    1.53
  -7   1   8    4.16    1.20
  -7  -1   8    3.72    1.12
   7   1   8    5.23    1.48
   7  -1   8    6.31    1.54
   7  -1   8    6.13    1.46
   7   1   8    4.11    1.41
  -7   1  -8    6.30    1.66
  -7  -1  -8    3.14    1.63
  -7  -1  -9   -1.81    1.76
  -7   1  -9   -1.54    1.81
   7   1   9   -1.52    1.55
   7  -1   9   -2.02    1.56
  -7   1  -9    0.32    1.79
  -7  -1  -9    1.42    1.75
  -7   1 -10    2.50    2.28
  -7  -1 -10   -2.40    2.22
  -7   1 -10    1.64    1.92
  -7  -1 -10    1.89    2.01
   7   1  10   -1.00    1.74
   7  -1  10   -0.45    1.73
  -7  -1 -11   -0.24    2.24
   7   1 -11   -5.85    2.13
   7  -1 -11    1.25    2.06
  -7   1 -11    1.33    2.15
  -7  -1 -11   -0.73    2.98
  -7   1 -11    2.90    2.97
   7  -1 -12    0.56    2.32
   7   1 -12   -3.09    2.59
  -7   1 -12   -1.65    3.84
  -7  -1 -12    3.90    3.84
  -7  -1 -13   -9.69    4.88
  -7   1 -13    6.99    5.06
   7   3   0    0.11    0.79
   7   3   0    0.05    0.65
  -7  -3   0    0.03    0.77
  -7   3   0    0.06    0.69
  -7  -3   0   -0.61    0.61
  -7   3   0    0.65    0.72
   7  -3   0   -0.01    0.69
   7   3   1   44.97    1.72
   7   3  -1   46.86    1.65
  -7  -3  -1   44.64    1.71
   7  -3  -1   42.53    1.72
   7   3  -1   46.19    1.63
  -7  -3   1   48.11    1.74
   7  -3  -1   41.45    1.65
  -7  -3  -1   45.48    1.80
   7   3   1   41.76    1.81
  -7   3   1   42.79    1.68
   7   3  -1   45.44    1.73
  -7  -3  -2   56.60    2.20
  -7  -3   2   53.48    2.04
   7   3   2   56.33    2.37
  -7   3  -2   57.75    2.30
   7   3  -2   55.91    2.02
   7   3   2   55.48    2.18
   7  -3   2   57.85    2.29
  -7   3   2   57.76    2.00
   7  -3  -2   58.20    1.99
   7  -3   2   61.74    2.29
   7   3   3   26.51    1.59
  -7   3  -3   28.67    1.52
   7  -3   3   29.06    1.50
   7  -3  -3   26.88    1.30
   7   3  -3   28.58    1.14
  -7  -3  -3   28.39    1.47
   7  -3   3   29.31    1.46
   7  -3   3   27.58    1.47
  -7   3  -3   29.74    1.52
  -7  -3   3   28.33    1.07
   7   3  -3   26.78    1.05
   7   3   4    2.01    1.00
  -7   3  -4    2.56    1.05
  -7   3  -4    1.15    1.01
   7  -3  -4    2.37    0.85
   7  -3   4    2.85    0.95
  -7   3  -4    0.55    0.90
   7  -3   4    1.50    0.97
  -7  -3  -4    0.73    0.88
   7   3  -4    1.63    0.62
   7   3   4    2.26    1.16
   7   3   5   66.25    2.69
  -7  -3   5   63.55    2.40
  -7   3   5   66.68    2.54
   7  -3  -5   68.00    2.63
  -7   3  -5   65.81    2.77
   7   3  -5   62.56    2.47
  -7   3  -5   62.71    2.77
   7   3   5   63.95    2.78
   7  -3   5   64.43    2.71
   7  -3   6    5.16    1.21
   7   3   6    5.69    1.19
  -7   3  -6    4.33    1.24
  -7  -3   6    4.63    0.84
  -7   3   6    5.68    1.03
  -7  -3  -6    4.59    1.29
   7  -3  -6    5.77    1.05
   7   3   6    5.36    1.24
  -7   3  -6    4.73    1.21
   7  -3   6    5.21    1.33
   7   3   6    4.96    1.29
  -7   3  -7    2.10    1.23
   7   3   7    1.52    1.35
  -7   3  -7    0.74    1.37
  -7  -3  -7    1.23    1.34
   7   3   7    2.25    1.20
  -7   3   7    1.59    1.02
  -7  -3   7    0.91    0.89
   7  -3   7    2.37    1.23
   7  -3   7    0.90    1.35
  -7  -3  -8    3.65    1.58
  -7   3  -8    2.66    1.55
   7   3   8    3.46    1.42
   7   3   8    4.76    1.52
  -7  -3   8    1.42    1.04
  -7   3   8    3.52    1.22
   7  -3   8    3.00    1.57
   7  -3   8    5.54    1.41
  -7  -3  -8    4.98    1.64
  -7   3  -8   -0.52    1.60
  -7  -3   9    0.21    1.20
   7   3   9    0.95    1.57
  -7   3  -9    0.70    1.85
  -7  -3  -9    0.56    1.79
   7  -3   9    1.67    1.56
  -7   3  -9    4.60    1.75
  -7  -3  -9    0.97    1.74
  -7   3 -10    4.63    2.48
  -7  -3 -10    0.14    2.13
   7  -3  10   -0.79    1.64
   7   3  10    1.48    1.72
  -7  -3 -10    2.86    1.99
   7   3 -10   -0.56    1.93
  -7   3 -10    2.36    1.96
   7   3 -11   -0.21    2.18
  -7  -3 -11    3.87    2.24
  -7   3 -11    1.55    2.17
  -7  -3 -11    2.24    2.67
  -7   3 -11   -1.71    3.15
   7   3 -11   -2.23    4.00
  -7  -3 -12   -1.45    3.60
  -7   3 -12    0.80    4.05
   7  -3 -12    0.49    2.25
   7   3 -12   -1.12    2.61
  -7   5   0   -0.07    0.76
  -7  -5   0   -0.64    0.60
   7   5   0    0.13    0.59
   7  -5   0    0.19    0.75
   7   5   0   -0.05    0.44
   7   5   0   -0.05    0.83
  -7  -5   0    0.71    0.81
  -7  -5   1   57.97    2.21
   7   5  -1   60.15    2.17
  -7   5   1   59.03    2.13
   7   5  -1   58.75    2.04
   7   5   1   58.08    2.11
  -7  -5  -1   55.51    2.10
   7  -5  -1   57.11    2.12
   7   5  -1   59.05    2.00
  -7  -5  -1   57.90    2.22
  -7  -5   1   54.56    2.02
   7  -5   1   58.51    2.24
  -7  -5  -2   51.43    2.01
   7  -5   2   53.29    2.04
   7   5   2   50.77    2.20
   7  -5  -2   51.25    1.84
  -7  -5   2   51.95    1.89
   7  -5   2   51.85    2.07
  -7   5   2   50.55    1.84
   7  -5   2   48.37    2.03
  -7   5  -2   51.71    2.08
   7   5  -2   48.23    1.77
  -7  -5   3   18.90    0.91
  -7  -5  -3   20.46    1.34
  -7   5  -3   20.78    1.28
  -7  -5  -3   19.18    1.18
   7  -5   3   21.59    1.26
   7   5   3   17.68    1.39
  -7   5  -3   19.75    1.25
  -7   5  -3   20.39    1.32
   7  -5  -3   20.88    1.13
   7   5  -3   19.68    0.84
   7  -5   3   19.60    1.25
  -7   5   3   18.74    0.84
   7  -5   3   20.43    1.27
   7   5  -3   18.06    0.91
  -7  -5  -4  113.48    4.03
  -7   5  -4  125.06    4.08
   7  -5   4  118.21    4.00
   7   5  -4  110.91    3.63
  -7   5   4  100.59    3.58
  -7   5  -4  116.62    4.02
  -7  -5   4  109.30    3.65
   7  -5  -4  106.15    3.60
   7   5   4  111.59    4.08
   7  -5  -4  113.54    3.96
   7   5  -4  107.46    3.70
  -7   5  -4  117.23    4.06
   7  -5   4  112.93    4.03
  -7  -5  -5    1.70    0.99
   7  -5   5    2.05    1.06
   7   5  -5    1.70    0.55
   7  -5  -5    2.69    1.06
   7   5   5    2.77    1.07
  -7   5  -5    2.51    1.10
  -7   5  -5    1.37    1.05
   7   5   5    1.16    1.17
  -7   5  -5    3.46    1.11
  -7  -5   5    3.21    0.64
  -7   5   5    2.56    0.90
[truncated: 1,244,197 more chars]
